# Supplementary material for: Nanoscale C–H/C–D mapping of organic materials using electron spectroscopy
Source: Nat Nanotechnol. 2025 Mar 24;20(6):740–6. doi: 10.1038/s41565-025-01893-5 (PMC12532599; doi:10.1038/s41565-025-01893-5)
Supplement: Supplementary file 1 — EELS and FTIR spectral data of dPS. [file 41565_2025_1893_MOESM1_ESM.xlsx]

## Sheet: Fig1b
FTIR			EELS
Energy	Wavenumber	Intensity	Wavenumber	Intensity
eV	cm-1	arb. unit	cm-1	arb. unit
0.04955	399.65	0.025748	414.291	0.0553801
0.04961	400.134	0.027114	434.455	0.0919011
0.04967	400.618	0.02647	454.618	0.14226
0.04973	401.102	0.024038	474.782	0.206458
0.04979	401.586	0.020942	494.946	0.272821
0.04985	402.07	0.018404	515.11	0.387635
0.04991	402.554	0.017214	535.274	0.471421
0.04997	403.038	0.017522	555.438	0.484665
0.05003	403.522	0.018826	575.602	0.440686
0.05009	404.006	0.020208	595.766	0.309813
0.05015	404.49	0.02086	615.929	0.210524
0.05021	404.974	0.02059	636.093	0.181668
0.05027	405.458	0.01985	656.257	0.186281
0.05033	405.942	0.01935	676.421	0.224608
0.05039	406.426	0.019598	696.585	0.282597
0.05045	406.91	0.02069	716.749	0.295708
0.05051	407.393	0.022292	736.913	0.27986
0.05057	407.877	0.023782	757.076	0.247307
0.05063	408.361	0.024542	777.24	0.213081
0.05069	408.845	0.024312	797.404	0.217497
0.05075	409.329	0.023374	817.568	0.264288
0.05081	409.813	0.022424	837.732	0.307162
0.05087	410.297	0.022198	857.896	0.328885
0.05093	410.781	0.02312	878.06	0.310219
0.05099	411.265	0.02506	898.223	0.264443
0.05105	411.749	0.027332	918.387	0.205645
0.05111	412.233	0.02895	938.551	0.164513
0.05117	412.717	0.029096	958.715	0.125682
0.05123	413.201	0.02756	978.879	0.0806347
0.05129	413.685	0.024902	999.043	0.0358397
0.05134	414.088	0.022232	1019.21	0.00911015
0.0514	414.572	0.020656	1039.37	-0.000260162
0.05146	415.056	0.020734	1059.53	0.0161305
0.05152	415.54	0.022302	1079.7	0.0273482
0.05158	416.024	0.02473	1099.86	0.019665
0.05164	416.508	0.02735	1120.03	0.00559284
0.0517	416.992	0.02972	1140.19	0.0176081
0.05176	417.475	0.03173	1160.35	0.0291966
0.05182	417.959	0.033502	1180.52	0.023313
0.05188	418.443	0.03509	1200.68	0.0167859
0.05194	418.927	0.036012	1220.85	0.0334329
0.052	419.411	0.03565	1241.01	0.071124
0.05206	419.895	0.034286	1261.17	0.14625
0.05212	420.379	0.032658	1281.34	0.19665
0.05218	420.863	0.031256	1301.5	0.195525
0.05224	421.347	0.03034	1321.66	0.162109
0.0523	421.831	0.030078	1341.83	0.117597
0.05236	422.315	0.030542	1361.99	0.0901966
0.05242	422.799	0.031576	1382.16	0.0995814
0.05248	423.283	0.03276	1402.32	0.105182
0.05254	423.767	0.033614	1422.48	0.098849
0.0526	424.251	0.033908	1442.65	0.102198
0.05266	424.735	0.03371	1462.81	0.121742
0.05272	425.218	0.03322	1482.98	0.160504
0.05278	425.702	0.032614	1503.14	0.21271
0.05284	426.186	0.031986	1523.3	0.247617
0.0529	426.67	0.031398	1543.47	0.246034
0.05296	427.154	0.030926	1563.63	0.23374
0.05302	427.638	0.030658	1583.79	0.221289
0.05308	428.122	0.030654	1603.96	0.212631
0.05314	428.606	0.030882	1624.12	0.215945
0.0532	429.09	0.031194	1644.29	0.22859
0.05326	429.574	0.031388	1664.45	0.226791
0.05332	430.058	0.031332	1684.61	0.209333
0.05338	430.542	0.031088	1704.78	0.171962
0.05344	431.026	0.030912	1724.94	0.130785
0.0535	431.51	0.031128	1745.11	0.0931052
0.05356	431.994	0.031924	1765.27	0.0611314
0.05362	432.477	0.033264	1785.43	0.0353062
0.05368	432.961	0.034932	1805.6	0.0202193
0.05374	433.445	0.036722	1825.76	0.00275704
0.0538	433.929	0.038564	1845.92	-0.00443694
0.05386	434.413	0.04051	1866.09	0.00283891
0.05392	434.897	0.042558	1886.25	0.0226184
0.05397	435.3	0.044432	1906.42	0.0399661
0.05403	435.784	0.045538	1926.58	0.0488667
0.05409	436.268	0.045262	1946.74	0.0412196
0.05415	436.752	0.043504	1966.91	0.0291093
0.05421	437.236	0.040926	1987.07	0.016309
0.05427	437.72	0.038618	2007.24	0.0250057
0.05433	438.204	0.03747	2027.4	0.0524117
0.05439	438.688	0.037782	2047.56	0.0910487
0.05445	439.172	0.039266	2067.73	0.125422
0.05451	439.656	0.041278	2087.89	0.144062
0.05457	440.14	0.043184	2108.06	0.145589
0.05463	440.624	0.044652	2128.22	0.149134
0.05469	441.108	0.045784	2148.38	0.170545
0.05475	441.592	0.046966	2168.55	0.208936
0.05481	442.076	0.048568	2188.71	0.252308
0.05487	442.559	0.050688	2208.87	0.278498
0.05493	443.043	0.053112	2229.04	0.293397
0.05499	443.527	0.055512	2249.2	0.298602
0.05505	444.011	0.057682	2269.37	0.3024
0.05511	444.495	0.059596	2289.53	0.293033
0.05517	444.979	0.061318	2309.69	0.265214
0.05523	445.463	0.062858	2329.86	0.227163
0.05529	445.947	0.064172	2350.02	0.194493
0.05535	446.431	0.065246	2370.19	0.176902
0.05541	446.915	0.066228	2390.35	0.167668
0.05547	447.399	0.067448	2410.51	0.153812
0.05553	447.883	0.069256	2430.68	0.124109
0.05559	448.367	0.071828	2450.84	0.0867866
0.05565	448.851	0.07509	2471	0.0489225
0.05571	449.335	0.078768	2491.17	0.0293674
0.05577	449.819	0.082494	2511.33	0.0246897
0.05583	450.302	0.085944	2531.5	0.0247141
0.05589	450.786	0.088988	2551.66	0.0219519
0.05595	451.27	0.091748	2571.82	0.0125186
0.05601	451.754	0.094548	2591.99	0.00228381
0.05607	452.238	0.097732	2612.15	-0.00268576
0.05613	452.722	0.101506	2632.32	-0.00841384
0.05619	453.206	0.105832	2652.48	-0.0141586
0.05625	453.69	0.110462	2672.64	-0.0115252
0.05631	454.174	0.115068	2692.81	-0.00590514
0.05637	454.658	0.119382	2712.97	0.00244323
0.05643	455.142	0.123234	2733.13	0.00899932
0.05649	455.626	0.126528	2753.3	0.0122282
0.05655	456.11	0.129274	2773.46	0.0154639
0.0566	456.513	0.131756	2793.63	0.0208604
0.05666	456.997	0.13479	2813.79	0.0249374
0.05672	457.481	0.139692	2833.95	0.0283319
0.05678	457.965	0.147446	2854.12	0.0312291
0.05684	458.449	0.157724	2874.28	0.0309496
0.0569	458.933	0.169112	2894.45	0.0279647
0.05696	459.417	0.180092	2914.61	0.0210339
0.05702	459.901	0.189442	2934.77	0.0134119
0.05708	460.384	0.196108	2954.94	0.0112063
0.05714	460.868	0.19933	2975.1	0.0151982
0.0572	461.352	0.199234	2995.26	0.0192682
0.05726	461.836	0.197156	3015.43	0.0199015
0.05732	462.32	0.19496	3035.59	0.0121428
0.05738	462.804	0.194042	3055.76	0.00709086
0.05744	463.288	0.194972	3075.92	0.00976927
0.0575	463.772	0.197674	3096.08	0.0174833
0.05756	464.256	0.201638	3116.25	0.0271269
0.05762	464.74	0.206066	3136.41	0.0306821
0.05768	465.224	0.210064	3156.58	0.0252197
0.05774	465.708	0.21298	3176.74	0.0172643
0.0578	466.192	0.214662	3196.9	0.0122211
0.05786	466.676	0.215436	3217.07	0.00732324
0.05792	467.16	0.215742	3237.23	0.00454522
0.05798	467.643	0.215682	3257.4	0.00390034
0.05804	468.127	0.214762	3277.56	0.00542502
0.0581	468.611	0.212188	3297.72	0.00862514
0.05816	469.095	0.207668	3317.89	0.0165686
0.05822	469.579	0.201908	3338.05	0.0212365
0.05828	470.063	0.196286	3358.21	0.021226
0.05834	470.547	0.192232	3378.38	0.0177468
0.0584	471.031	0.190914	3398.54	0.0126916
0.05846	471.515	0.192978	3418.71	0.00319669
0.05852	471.999	0.19778	3438.87	-0.00631996
0.05858	472.483	0.202294	3459.03	-0.0179096
0.05864	472.967	0.202198	3479.2	-0.0227589
0.0587	473.451	0.196112	3499.36	-0.0199593
0.05876	473.935	0.186848	3519.53	-0.0100754
0.05882	474.419	0.177918	3539.69	2.06434e-05
0.05888	474.903	0.171376	3559.85	0.0118958
0.05894	475.386	0.16789	3580.02	0.020717
0.059	475.87	0.167094	3600.18	0.0265884
0.05906	476.354	0.167768	3620.34	0.026611
0.05912	476.838	0.168244	3640.51	0.0243227
0.05918	477.322	0.167312	3660.67	0.021174
0.05923	477.725	0.164918	3680.84	0.0254112
0.05929	478.209	0.161888	3701	0.0335114
0.05935	478.693	0.159028	3721.16	0.041926
0.05941	479.177	0.1565	3741.33	0.0467129
0.05947	479.661	0.153838	3761.49	0.050455
0.05953	480.145	0.150508	3781.66	0.0507886
0.05959	480.629	0.146508	3801.82	0.0538131
0.05965	481.113	0.142448	3821.98	0.0565977
0.05971	481.597	0.139074	3842.15	0.0573483
0.05977	482.081	0.136746	3862.31	0.0574407
0.05983	482.565	0.135224	3882.47	0.0583645
0.05989	483.049	0.133774	3902.64	0.0606833
0.05995	483.533	0.131556	3922.8	0.06544
0.06001	484.017	0.128172	3942.97	0.0713899
0.06007	484.501	0.123938	3963.13	0.0782843
0.06013	484.985	0.119604	3983.29	0.0852081
0.06019	485.468	0.11581	4003.46	0.0903977
0.06025	485.952	0.112812	4023.62	0.0916746
0.06031	486.436	0.110508	4043.79	0.0887043
0.06037	486.92	0.108618	4063.95	0.0856024
0.06043	487.404	0.106838	4084.11	0.0876165
0.06049	487.888	0.104978	4104.28	0.0875286
0.06055	488.372	0.103026	4124.44	0.08942
0.06061	488.856	0.101136	4144.6	0.0882654
0.06067	489.34	0.099528	4164.77	0.0856991
0.06073	489.824	0.098362	4184.93	0.0861518
0.06079	490.308	0.097614	4205.1	0.088908
0.06085	490.792	0.097046	4225.26	0.0935899
0.06091	491.276	0.096266	4245.42	0.100877
0.06097	491.76	0.094882	4265.59	0.106863
0.06103	492.244	0.092724	4285.75	0.109661
0.06109	492.728	0.089972	4305.92	0.109889
0.06115	493.211	0.08705	4326.08	0.10607
0.06121	493.695	0.084402	4346.24	0.106198
0.06127	494.179	0.082314	4366.41	0.10858
0.06133	494.663	0.08085	4386.57	0.111379
0.06139	495.147	0.079888	4406.74	0.107316
0.06145	495.631	0.079192	4426.9	0.102561
0.06151	496.115	0.078508	4447.06	0.0979587
0.06157	496.599	0.077634	4467.23	0.0963277
0.06163	497.083	0.076494	4487.39	0.0988848
0.06169	497.567	0.075118	4507.55	0.102394
0.06175	498.051	0.073638	4527.72	0.101499
0.06181	498.535	0.072246	4547.88	0.102051
0.06186	498.938	0.071124	4568.05	0.100992
0.06192	499.422	0.07039	4588.21	0.096305
0.06198	499.906	0.07003	4608.37	0.0927049
0.06204	500.39	0.069884	4628.54	0.08954
0.0621	500.874	0.069676	4648.7	0.0891355
0.06216	501.358	0.069104	4668.87	0.0923859
0.06222	501.842	0.068036	4689.03	0.093791
0.06228	502.326	0.066668	4709.19	0.0891282
0.06234	502.81	0.065456	4729.36	0.0834775
0.0624	503.293	0.064782	4749.52	0.0784029
0.06246	503.777	0.064702	4769.68	0.0780687
0.06252	504.261	0.064968	4789.85	0.0815935
0.06258	504.745	0.065212	4810.01	0.0830146
0.06264	505.229	0.065144	4830.18	0.0820096
0.0627	505.713	0.064676	4850.34	0.0774539
0.06276	506.197	0.063956	4870.5	0.0706403
0.06282	506.681	0.06327	4890.67	0.0675296
0.06288	507.165	0.062852	4910.83	0.0665616
0.06294	507.649	0.06274	4931	0.0648759
0.063	508.133	0.062798	4951.16	0.0603164
0.06306	508.617	0.062858	4971.32	0.0525284
0.06312	509.101	0.062816	4991.49	0.0454092
0.06318	509.585	0.062644	5011.65	0.0451183
0.06324	510.069	0.062366	5031.81	0.0489857
0.0633	510.552	0.062008	5051.98	0.0526345
0.06336	511.036	0.061606	5072.14	0.0508611
0.06342	511.52	0.061222	5092.31	0.0448161
0.06348	512.004	0.060928	5112.47	0.0397586
0.06354	512.488	0.06078	5132.63	0.0382536
0.0636	512.972	0.060766	5152.8	0.0391198
0.06366	513.456	0.060802	5172.96	0.0422008
0.06372	513.94	0.060778	5193.13	0.0422832
0.06378	514.424	0.060636	5213.29	0.0385353
0.06384	514.908	0.060422	5233.45	0.0333549
0.0639	515.392	0.060256	5253.62	0.0295167
0.06396	515.876	0.060252	5273.78	0.0295629
0.06402	516.36	0.060426	5293.94	0.031982
0.06408	516.844	0.060682	5314.11	0.0287515
0.06414	517.328	0.060862	5334.27	0.0222648
0.0642	517.812	0.060862	5354.44	0.0133503
0.06426	518.295	0.060702	5374.6	0.0053772
0.06432	518.779	0.060488	5394.76	0.00374466
0.06438	519.263	0.060318	5414.93	0.0057634
0.06444	519.747	0.060232	5435.09	0.00637741
0.06449	520.151	0.060202	5455.26	0.00561713
0.06455	520.634	0.060194	5475.42	0.00574704
0.06461	521.118	0.060204	5495.58	0.00336231
0.06467	521.602	0.060276	5515.75	-0.00307144
0.06473	522.086	0.060466	5535.91	-0.00824095
0.06479	522.57	0.060802	5556.08	-0.00967021
0.06485	523.054	0.061272	5576.24	-0.0089798
0.06491	523.538	0.061838	5596.4	-0.0062866
0.06497	524.022	0.062458	5616.57	-0.00506981
0.06503	524.506	0.06312	5636.73	-0.0126997
0.06509	524.99	0.063836	5656.89	-0.0206928
0.06515	525.474	0.064624	5677.06	-0.0254592
0.06521	525.958	0.06548	5697.22	-0.0287687
0.06527	526.442	0.066362	5717.39	-0.0314181
0.06533	526.926	0.067206	5737.55	-0.0314462
0.06539	527.41	0.067954	5757.71	-0.0354083
0.06545	527.894	0.068582	5777.88	-0.0356542
0.06551	528.377	0.069116	5798.04	-0.0320112
0.06557	528.861	0.069626	5818.21	-0.0262977
0.06563	529.345	0.07021	5838.37	-0.022491
0.06569	529.829	0.070956	5858.53	-0.0209021
0.06575	530.313	0.071904	5878.7	-0.0250018
0.06581	530.797	0.07305	5898.86	-0.0298702
0.06587	531.281	0.074366	5919.02	-0.0344354
0.06593	531.765	0.075846	5939.19	-0.0359336
0.06599	532.249	0.077516	5959.35	-0.0363016
0.06605	532.733	0.079384	5979.52	-0.0357199
0.06611	533.217	0.0814	5999.68	-0.0344986
0.06617	533.701	0.08344	6019.84	-0.0347899
0.06623	534.185	0.085364	6040.01	-0.0377569
0.06629	534.669	0.087106	6060.17	-0.0415708
0.06635	535.153	0.088746	6080.34	-0.0447434
0.06641	535.636	0.090506	6100.5	-0.0460461
0.06647	536.12	0.092654	6120.66	-0.0458128
0.06653	536.604	0.095372	6140.83	-0.044111
0.06659	537.088	0.098698	6160.99	-0.0462832
0.06665	537.572	0.102528	6181.15	-0.0497289
0.06671	538.056	0.106722	6201.32	-0.0540236
0.06677	538.54	0.111196	6221.48	-0.0561199
0.06683	539.024	0.115954	6241.65	-0.0573976
0.06689	539.508	0.121076	6261.81	-0.0575334
0.06695	539.992	0.126674	6281.97	-0.0582725
0.06701	540.476	0.132838	6302.14	-0.056813
0.06707	540.96	0.139634	6322.3	-0.0562257
0.06712	541.363	0.147082	6342.47	-0.0547746
0.06718	541.847	0.155126	6362.63	-0.0542238
0.06724	542.331	0.16359	6382.79	-0.0584043
0.0673	542.815	0.172182	6402.96	-0.0615792
0.06736	543.299	0.180584	6423.12	-0.0623401
0.06742	543.783	0.188662	6443.28	-0.0623504
0.06748	544.267	0.196658	6463.45	-0.0616268
0.06754	544.751	0.205178	6483.61	-0.060387
0.0676	545.235	0.214916	6503.78	-0.0623805
0.06766	545.718	0.226198	6523.94	-0.0638531
0.06772	546.202	0.238506	6544.1	-0.0642811
0.06778	546.686	0.250334	6564.27	-0.0641843
0.06784	547.17	0.25976	6584.43	-0.0656948
0.0679	547.654	0.265674	6604.6	-0.0667333
0.06796	548.138	0.268572	6624.76	-0.0676849
0.06802	548.622	0.269906	6644.92	-0.0676574
0.06808	549.106	0.270782	6665.09	-0.0661557
0.06814	549.59	0.271266	6685.25	-0.0644557
0.0682	550.074	0.270658	6705.42	-0.0655864
0.06826	550.558	0.26839	6725.58	-0.0686643
0.06832	551.042	0.264738	6745.74	-0.0724957
0.06838	551.526	0.260634	6765.91	-0.0740919
0.06844	552.01	0.256828	6786.07	-0.0730009
0.0685	552.494	0.253208	6806.23	-0.0719563
0.06856	552.978	0.248732	6826.4	-0.072061
0.06862	553.461	0.241998	6846.56	-0.0737796
0.06868	553.945	0.232224	6866.73	-0.0761304
0.06874	554.429	0.21983	6886.89	-0.0760272
0.0688	554.913	0.206074	6907.05	-0.0741871
0.06886	555.397	0.192216	6927.22	-0.0721128
0.06892	555.881	0.178972	6947.38	-0.0692334
0.06898	556.365	0.1665	6967.55	-0.0679942
0.06904	556.849	0.154642	6987.71	-0.0685533
0.0691	557.333	0.143182	7007.87	-0.0703062
0.06916	557.817	0.13202	7028.04	-0.0728153
0.06922	558.301	0.1212	7048.2	-0.0756831
0.06928	558.785	0.110862	7068.36	-0.0784202
0.06934	559.269	0.101168	7088.53	-0.080962
0.0694	559.753	0.092262	7108.69	-0.0819637
0.06946	560.237	0.084248	7128.86	-0.0823081
0.06952	560.721	0.077172	7149.02	-0.0826731
0.06958	561.204	0.071012	7169.18	-0.0819212
0.06964	561.688	0.06566	7189.35	-0.0805259
0.0697	562.172	0.060956	7209.51	-0.079399
0.06975	562.576	0.056722	7229.68	-0.0791874
0.06981	563.06	0.052828	7249.84	-0.0795797
0.06987	563.543	0.049218	7270	-0.0820542
0.06993	564.027	0.0459	7290.17	-0.0823126
0.06999	564.511	0.04291	7310.33	-0.0798321
0.07005	564.995	0.040266	7330.49	-0.0771008
0.07011	565.479	0.03796	7350.66	-0.0773016
0.07017	565.963	0.035964	7370.82	-0.0766268
0.07023	566.447	0.034262	7390.99	-0.0767776
0.07029	566.931	0.032858	7411.15	-0.0755821
0.07035	567.415	0.031764	7431.31	-0.0738957
0.07041	567.899	0.030966	7451.48	-0.073021
0.07047	568.383	0.030404	7471.64	-0.0746174
0.07053	568.867	0.029968	7491.81	-0.0746693
0.07059	569.351	0.029536	7511.97	-0.0745624
0.07065	569.835	0.029006	7532.13	-0.0748799
0.07071	570.319	0.028342	7552.3	-0.07324
0.07077	570.803	0.027566	7572.46	-0.0724028
0.07083	571.286	0.026728	7592.63	-0.071221
0.07089	571.77	0.025862	7612.79	-0.0708853
0.07095	572.254	0.02498	7632.95	-0.0712835
0.07101	572.738	0.02407	7653.12	-0.0722854
0.07107	573.222	0.023124	7673.28	-0.0706158
0.07113	573.706	0.02215	7693.44	-0.0692245
0.07119	574.19	0.021174	7713.61	-0.0683649
0.07125	574.674	0.020234	7733.77	-0.0666497
0.07131	575.158	0.01936	7753.94	-0.0657567
0.07137	575.642	0.01858	7774.1	-0.0662742
0.07143	576.126	0.017914	7794.26	-0.0652974
0.07149	576.61	0.017382	7814.43	-0.0634143
0.07155	577.094	0.016982	7834.59	-0.0642538
0.07161	577.578	0.016696	7854.76	-0.0619689
0.07167	578.062	0.01649	7874.92	-0.0598075
0.07173	578.545	0.016322	7895.08	-0.0599135
0.07179	579.029	0.01615	7915.25	-0.0602257
0.07185	579.513	0.015952	7935.41	-0.0590497
0.07191	579.997	0.015718	7955.57	-0.0602032
0.07197	580.481	0.015456	7975.74	-0.0601347
0.07203	580.965	0.015174	7995.9	-0.0595059
0.07209	581.449	0.014872	8016.07	-0.0612195
0.07215	581.933	0.014546	8036.23	-0.0632615
0.07221	582.417	0.014198	8056.39	-0.0621018
0.07227	582.901	0.013838	8076.56	-0.0589402
0.07233	583.385	0.013494	8096.72	-0.0546166
0.07238	583.788	0.013204	8116.89	-0.0519031
0.07244	584.272	0.012994	8137.05	-0.0512899
0.0725	584.756	0.012878	8157.21	-0.0496678
0.07256	585.24	0.012844	8177.38	-0.0484729
0.07262	585.724	0.012862	8197.54	-0.0485766
0.07268	586.208	0.0129	8217.7	-0.0507122
0.07274	586.692	0.012932	8237.87	-0.0547613
0.0728	587.176	0.012944	8258.03	-0.0588898
0.07286	587.66	0.012942	8278.2	-0.0596109
0.07292	588.144	0.012936	8298.36	-0.05777
0.07298	588.627	0.01294	8318.52	-0.055065
0.07304	589.111	0.01296	8338.69	-0.0502331
0.0731	589.595	0.01299	8358.85	-0.0478333
0.07316	590.079	0.013024	8379.02	-0.048432
0.07322	590.563	0.013078	8399.18	-0.0511645
0.07328	591.047	0.013224	8419.34	-0.0524616
0.07334	591.531	0.013578	8439.51	-0.0525269
0.0734	592.015	0.014268	8459.67	-0.0496571
0.07346	592.499	0.015346	8479.83	-0.0482604
0.07352	592.983	0.016734	8500	-0.0472177
0.07358	593.467	0.018228	8520.16	-0.0474262
0.07364	593.951	0.019548	8540.33	-0.0465526
0.0737	594.435	0.020416	8560.49	-0.046317
0.07376	594.919	0.020644	8580.65	-0.0476698
0.07382	595.403	0.0202	8600.82	-0.0492238
0.07388	595.887	0.019208	8620.98	-0.0505713
0.07394	596.37	0.017888	8641.15	-0.0501446
0.074	596.854	0.016462	8661.31	-0.0483299
0.07406	597.338	0.015116	8681.47	-0.0464198
0.07412	597.822	0.01399	8701.64	-0.0464053
0.07418	598.306	0.013194	8721.8	-0.0454052
0.07424	598.79	0.012804	8741.97	-0.0451884
0.0743	599.274	0.01283	8762.13	-0.0432455
0.07436	599.758	0.013198	8782.29	-0.0409818
0.07442	600.242	0.013752	8802.46	-0.0409522
0.07448	600.726	0.01431	8822.62	-0.0434281
0.07454	601.21	0.014728	8842.78	-0.0451714
0.0746	601.694	0.014952	8862.95	-0.0465988
0.07466	602.178	0.014996	8883.11	-0.0456663
0.07472	602.662	0.014904	8903.28	-0.0443521
0.07478	603.146	0.014724	8923.44	-0.0433194
0.07484	603.63	0.014476	8943.6	-0.0437177
0.0749	604.113	0.014168	8963.77	-0.0420029
0.07496	604.597	0.013798	8983.93	-0.0400781
0.07501	605.001	0.013374	9004.1	-0.0378318
0.07507	605.485	0.012898	9024.26	-0.0393797
0.07513	605.969	0.01239	9044.42	-0.0408559
0.07519	606.452	0.011872	9064.59	-0.0416358
0.07525	606.936	0.011374	9084.75	-0.0392395
0.07531	607.42	0.010932	9104.91	-0.035901
0.07537	607.904	0.01057	9125.08	-0.0325698
0.07543	608.388	0.010306	9145.24	-0.0324489
0.07549	608.872	0.01014	9165.41	-0.0336653
0.07555	609.356	0.010062	9185.57	-0.0334436
0.07561	609.84	0.01005	9205.73	-0.0317777
0.07567	610.324	0.010078	9225.9	-0.029656
0.07573	610.808	0.010114	9246.06	-0.0278801
0.07579	611.292	0.010126	9266.23	-0.0277214
0.07585	611.776	0.010102	9286.39	-0.0276158
0.07591	612.26	0.010046	9306.55	-0.027942
0.07597	612.744	0.009982	9326.72	-0.028341
0.07603	613.228	0.009932	9346.88	-0.0291049
0.07609	613.712	0.009914	9367.04	-0.0277087
0.07615	614.195	0.009924	9387.21	-0.0261214
0.07621	614.679	0.009952	9407.37	-0.024223
0.07627	615.163	0.00998	9427.54	-0.0223075
0.07633	615.647	0.010006	9447.7	-0.0227776
0.07639	616.131	0.010032	9467.86	-0.0236728
0.07645	616.615	0.01006	9488.03	-0.022639
0.07651	617.099	0.010084	9508.19	-0.0234488
0.07657	617.583	0.01008	9528.36	-0.024241
0.07663	618.067	0.010036	9548.52	-0.0228444
0.07669	618.551	0.009952	9568.68	-0.0214349
0.07675	619.035	0.009846	9588.85	-0.0196242
0.07681	619.519	0.009746	9609.01	-0.0185722
0.07687	620.003	0.009676	9629.17	-0.0193427
0.07693	620.487	0.00964	9649.34	-0.0190678
0.07699	620.971	0.009634	9669.5	-0.018372
0.07705	621.454	0.009656	9689.67	-0.0159119
0.07711	621.938	0.009704	9709.83	-0.0126494
0.07717	622.422	0.00979	9729.99	-0.0123875
0.07723	622.906	0.009912	9750.16	-0.0119617
0.07729	623.39	0.010056	9770.32	-0.0111747
0.07735	623.874	0.010198	9790.49	-0.0118692
0.07741	624.358	0.010318	9810.65	-0.0129175
0.07747	624.842	0.010418	9830.81	-0.0130991
0.07753	625.326	0.01054	9850.98	-0.0157327
0.07759	625.81	0.010744	9871.14	-0.0170192
0.07764	626.213	0.01108	9891.31	-0.0158513
0.0777	626.697	0.011558	9911.47	-0.0135746
0.07776	627.181	0.012152	9931.63	-0.012539
0.07782	627.665	0.012808	9951.8	-0.0105497
0.07788	628.149	0.01348	9971.96	-0.010049
0.07794	628.633	0.014152	9992.12	-0.00967627
0.078	629.117	0.014834	10012.3	-0.00708781
0.07806	629.601	0.015558	10032.5	-0.00313232
0.07812	630.085	0.016348	10052.6	-0.00192313
0.07818	630.569	0.01721	10072.8	-0.00217285
0.07824	631.053	0.018126	10092.9	-0.00363633
0.0783	631.536	0.019078	10113.1	-0.005683
0.07836	632.02	0.02005	10133.3	-0.00509884
0.07842	632.504	0.021042	10153.4	-0.0033397
0.07848	632.988	0.022062	10173.6	-0.00196035
0.07854	633.472	0.02311	10193.8	-0.00114601
0.0786	633.956	0.024166	10213.9	-0.0009521
0.07866	634.44	0.025194	10234.1	-0.000673525
0.07872	634.924	0.02615	10254.3	-0.000637187
0.07878	635.408	0.027004	10274.4	-0.00275126
0.07884	635.892	0.02775	10294.6	-0.00493237
0.0789	636.376	0.028408	10314.7	-0.00632217
0.07896	636.86	0.02901	10334.9	-0.00523489
0.07902	637.344	0.029582	10355.1	-0.000398772
0.07908	637.828	0.030124	10375.2	0.00338238
0.07914	638.312	0.030624	10395.4	0.00400768
0.0792	638.796	0.031048	10415.6	0.0039297
0.07926	639.279	0.031358	10435.7	0.00186642
0.07932	639.763	0.03153	10455.9	-0.00030802
0.07938	640.247	0.031562	10476.1	-0.000888733
0.07944	640.731	0.031482	10496.2	-0.00186944
0.0795	641.215	0.031344	10516.4	-0.00389978
0.07956	641.699	0.031212	10536.5	-0.00318752
0.07962	642.183	0.031124	10556.7	-0.00256686
0.07968	642.667	0.031074	10576.9	-0.0010271
0.07974	643.151	0.031008	10597	0.00152351
0.0798	643.635	0.030834	10617.2	0.00365172
0.07986	644.119	0.030476	10637.4	0.00497823
0.07992	644.603	0.029904	10657.5	0.00577327
0.07998	645.087	0.029154	10677.7	0.00360431
0.08004	645.571	0.028302	10697.9	0.00241347
0.0801	646.055	0.027428	10718	0.00253474
0.08016	646.538	0.026568	10738.2	0.00344484
0.08022	647.022	0.02571	10758.4	0.00539107
0.08027	647.426	0.024812	10778.5	0.007832
0.08033	647.91	0.023844	10798.7	0.0085469
0.08039	648.394	0.022832	10818.8	0.00910062
0.08045	648.878	0.02185	10839	0.00952234
0.08051	649.361	0.021014	10859.2	0.00973233
0.08057	649.845	0.020412	10879.3	0.00917529
0.08063	650.329	0.020088	10899.5	0.00977093
0.08069	650.813	0.020028	10919.7	0.0106842
0.08075	651.297	0.020188	10939.8	0.0116481
0.08081	651.781	0.020516	10960	0.0121603
0.08087	652.265	0.020976	10980.2	0.0107121
0.08093	652.749	0.021554	11000.3	0.00890646
0.08099	653.233	0.022254	11020.5	0.00975649
0.08105	653.717	0.023074	11040.6	0.0111041
0.08111	654.201	0.023992	11060.8	0.0131389
0.08117	654.685	0.02496	11081	0.0143591
0.08123	655.169	0.025894	11101.1	0.0116808
0.08129	655.653	0.026696	11121.3	0.0103819
0.08135	656.137	0.02728	11141.5	0.0123486
0.08141	656.62	0.027584	11161.6	0.0140123
0.08147	657.104	0.027588	11181.8	0.0173733
0.08153	657.588	0.02731	11202	0.0194042
0.08159	658.072	0.026788	11222.1	0.0171406
0.08165	658.556	0.026064	11242.3	0.0131682
0.08171	659.04	0.025184	11262.4	0.0113314
0.08177	659.524	0.02419	11282.6	0.0116088
0.08183	660.008	0.023122	11302.8	0.0137468
0.08189	660.492	0.02203	11322.9	0.0168045
0.08195	660.976	0.020966	11343.1	0.0171194
0.08201	661.46	0.019982	11363.3	0.0147364
0.08207	661.944	0.019124	11383.4	0.0133309
0.08213	662.428	0.018408	11403.6	0.0130655
0.08219	662.912	0.017824	11423.8	0.0115969
0.08225	663.396	0.017362	11443.9	0.0126746
0.08231	663.88	0.017018	11464.1	0.013857
0.08237	664.363	0.016794	11484.3	0.0148381
0.08243	664.847	0.016686	11504.4	0.0148932
0.08249	665.331	0.016668	11524.6	0.0150839
0.08255	665.815	0.01671	11544.7	0.0144302
0.08261	666.299	0.016808	11564.9	0.0135633
0.08267	666.783	0.017056	11585.1	0.0120276
0.08273	667.267	0.017798	11605.2	0.0111254
0.08279	667.751	0.019766	11625.4	0.012447
0.08285	668.235	0.02331	11645.6	0.0147798
0.0829	668.638	0.026702	11665.7	0.0185471
0.08296	669.122	0.028502	11685.9	0.0210304
0.08302	669.606	0.029372	11706.1	0.0230115
0.08308	670.09	0.030114	11726.2	0.0241213
0.08314	670.574	0.031046	11746.4	0.0232919
0.0832	671.058	0.032218	11766.5	0.0203468
0.08326	671.542	0.03355	11786.7	0.0196644
0.08332	672.026	0.034894	11806.9	0.0203916
0.08338	672.51	0.036122	11827	0.0226133
0.08344	672.994	0.037176	11847.2	0.0253798
0.0835	673.478	0.038076	11867.4	0.0259849
0.08356	673.962	0.038854	11887.5	0.0242376
0.08362	674.445	0.039514	11907.7	0.0239941
0.08368	674.929	0.040016	11927.9	0.0237929
0.08374	675.413	0.040314	11948	0.0228229
0.0838	675.897	0.040384	11968.2	0.0223863
0.08386	676.381	0.040242	11988.3	0.0220051
0.08392	676.865	0.03992	12008.5	0.0213394
0.08398	677.349	0.039448	12028.7	0.0231603
0.08404	677.833	0.038846	12048.8	0.0242133
0.0841	678.317	0.038134	12069	0.0237582
0.08416	678.801	0.037348	12089.2	0.0226612
0.08422	679.285	0.036548	12109.3	0.0203013
0.08428	679.769	0.03579	12129.5	0.0177522
0.08434	680.253	0.035104	12149.7	0.0161116
0.0844	680.737	0.034482	12169.8	0.0156573
0.08446	681.221	0.03387	12190	0.015757
0.08452	681.705	0.033208	12210.1	0.0175023
0.08458	682.188	0.032462	12230.3	0.0184009
0.08464	682.672	0.031626	12250.5	0.0176355
0.0847	683.156	0.030738	12270.6	0.0171298
0.08476	683.64	0.029836	12290.8	0.0177918
0.08482	684.124	0.028956	12311	0.0179214
0.08488	684.608	0.028118	12331.1	0.017635
0.08494	685.092	0.027326	12351.3	0.0154656
0.085	685.576	0.026582	12371.5	0.0134585
0.08506	686.06	0.025886	12391.6	0.0108072
0.08512	686.544	0.025236	12411.8	0.00846027
0.08518	687.028	0.024632	12432	0.00778045
0.08524	687.512	0.024064	12452.1	0.0100422
0.0853	687.996	0.02352	12472.3	0.0131615
0.08536	688.48	0.022984	12492.4	0.0165401
0.08542	688.964	0.022446	12512.6	0.0158407
0.08548	689.447	0.021908	12532.8	0.0134904
0.08553	689.851	0.02139	12552.9	0.0113098
0.08559	690.335	0.02091	12573.1	0.0100525
0.08565	690.819	0.020482	12593.3	0.0098817
0.08571	691.303	0.0201	12613.4	0.0106741
0.08577	691.787	0.019742	12633.6	0.0109207
0.08583	692.27	0.019396	12653.8	0.0102804
0.08589	692.754	0.019056	12673.9	0.00885274
0.08595	693.238	0.018742	12694.1	0.00742374
0.08601	693.722	0.01847	12714.2	0.00643115
0.08607	694.206	0.018246	12734.4	0.00774476
0.08613	694.69	0.01805	12754.6	0.00820988
0.08619	695.174	0.017852	12774.7	0.00773928
0.08625	695.658	0.017622	12794.9	0.00588765
0.08631	696.142	0.01736	12815.1	0.0048427
0.08637	696.626	0.017086	12835.2	0.00590169
0.08643	697.11	0.016844	12855.4	0.00850163
0.08649	697.594	0.016668	12875.6	0.00924711
0.08655	698.078	0.016582	12895.7	0.0088306
0.08661	698.562	0.01658	12915.9	0.00740486
0.08667	699.046	0.016634	12936	0.00596767
0.08673	699.529	0.016708	12956.2	0.00819422
0.08679	700.013	0.016772	12976.4	0.0115504
0.08685	700.497	0.01681	12996.5	0.0148375
0.08691	700.981	0.016826	13016.7	0.0155518
0.08697	701.465	0.016834	13036.9	0.013886
0.08703	701.949	0.016854	13057	0.00969521
0.08709	702.433	0.016886	13077.2	0.00529066
0.08715	702.917	0.016914	13097.4	0.00254853
0.08721	703.401	0.016908	13117.5	0.002306
0.08727	703.885	0.016844	13137.7	0.00374334
0.08733	704.369	0.016708	13157.9	0.00599725
0.08739	704.853	0.016512	13178	0.00758897
0.08745	705.337	0.016288	13198.2	0.00868014
0.08751	705.821	0.016072	13218.3	0.00964629
0.08757	706.305	0.015892	13238.5	0.00965243
0.08763	706.789	0.015758	13258.7	0.00830143
0.08769	707.272	0.015668	13278.8	0.00666689
0.08775	707.756	0.015606	13299	0.00467003
0.08781	708.24	0.01556	13319.2	0.00439894
0.08787	708.724	0.015522	13339.3	0.00864832
0.08793	709.208	0.015492	13359.5	0.0118377
0.08799	709.692	0.015472	13379.7	0.012651
0.08805	710.176	0.01546	13399.8	0.013809
0.08811	710.66	0.01544	13420	0.0150465
0.08816	711.063	0.015384	13440.1	0.0138542
0.08822	711.547	0.015274	13460.3	0.0167414
0.08828	712.031	0.01511	13480.5	0.0167736
0.08834	712.515	0.014918	13500.6	0.0140312
0.0884	712.999	0.014744	13520.8	0.0114719
0.08846	713.483	0.01463	13541	0.0092328
0.08852	713.967	0.014596	13561.1	0.00651974
0.08858	714.451	0.014628	13581.3	0.0090154
0.08864	714.935	0.014694	13601.5	0.0112799
0.0887	715.419	0.014754	13621.6	0.0126043
0.08876	715.903	0.014788	13641.8	0.0136934
0.08882	716.387	0.014784	13661.9	0.0133837
0.08888	716.871	0.014752	13682.1	0.012431
0.08894	717.354	0.0147	13702.3	0.0127727
0.089	717.838	0.01464	13722.4	0.0135303
0.08906	718.322	0.014586	13742.6	0.0133325
0.08912	718.806	0.014554	13762.8	0.0125282
0.08918	719.29	0.014558	13782.9	0.0102096
0.08924	719.774	0.014606	13803.1	0.00677984
0.0893	720.258	0.014682	13823.3	0.00562292
0.08936	720.742	0.014752	13843.4	0.00862943
0.08942	721.226	0.014778	13863.6	0.0118793
0.08948	721.71	0.014744	13883.7	0.0119814
0.08954	722.194	0.014662	13903.9	0.0108875
0.0896	722.678	0.01456	13924.1	0.00884443
0.08966	723.162	0.014468	13944.2	0.00735935
0.08972	723.646	0.0144	13964.4	0.00872318
0.08978	724.13	0.014344	13984.6	0.0106389
0.08984	724.614	0.01428	14004.7	0.0130792
0.0899	725.097	0.014198	14024.9	0.0161193
0.08996	725.581	0.014106	14045.1	0.0176128
0.09002	726.065	0.014028	14065.2	0.0151312
0.09008	726.549	0.013994	14085.4	0.0117341
0.09014	727.033	0.014018	14105.6	0.0081622
0.0902	727.517	0.014084	14125.7	0.00887482
0.09026	728.001	0.014158	14145.9	0.0111322
0.09032	728.485	0.01421	14166	0.0127687
0.09038	728.969	0.014216	14186.2	0.0118393
0.09044	729.453	0.014184	14206.4	0.00949835
0.0905	729.937	0.01413	14226.5	0.00717599
0.09056	730.421	0.014076	14246.7	0.00743754
0.09062	730.905	0.014036	14266.9	0.00854827
0.09068	731.389	0.014018	14287	0.01078
0.09074	731.873	0.014018	14307.2	0.012891
0.09079	732.276	0.014032	14327.4	0.0122997
0.09085	732.76	0.014058	14347.5	0.0107346
0.09091	733.244	0.014092	14367.7	0.00929293
0.09097	733.728	0.014128	14387.8	0.00939263
0.09103	734.212	0.014158	14408	0.0118589
0.09109	734.696	0.014174	14428.2	0.013527
0.09115	735.179	0.014174	14448.3	0.0152329
0.09121	735.663	0.014164	14468.5	0.0140994
0.09127	736.147	0.014154	14488.7	0.0105149
0.09133	736.631	0.014152	14508.8	0.00848608
0.09139	737.115	0.014164	14529	0.00763794
0.09145	737.599	0.014194	14549.2	0.00830776
0.09151	738.083	0.014232	14569.3	0.0107501
0.09157	738.567	0.014274	14589.5	0.0104667
0.09163	739.051	0.01431	14609.6	0.00799374
0.09169	739.535	0.014344	14629.8	0.00700228
0.09175	740.019	0.014378	14650	0.00705501
0.09181	740.503	0.014418	14670.1	0.00713055
0.09187	740.987	0.014468	14690.3	0.00543622
0.09193	741.471	0.014522	14710.5	0.00242052
0.09199	741.955	0.014572	14730.6	0.000232597
0.09205	742.438	0.01462	14750.8	0.00165905
0.09211	742.922	0.014676	14771	0.00456825
0.09217	743.406	0.014762	14791.1	0.00636885
0.09223	743.89	0.0149	14811.3	0.00554861
0.09229	744.374	0.015098	14831.5	0.00224374
0.09235	744.858	0.015344	14851.6	0.00216067
0.09241	745.342	0.015608	14871.8	0.00400534
0.09247	745.826	0.015856	14891.9	0.00781145
0.09253	746.31	0.016068	14912.1	0.0106736
0.09259	746.794	0.016242	14932.3	0.0105039
0.09265	747.278	0.01639	14952.4	0.00714573
0.09271	747.762	0.016532	14972.6	0.00587029
0.09277	748.246	0.016682	14992.8	0.00347685
0.09283	748.73	0.016852	15012.9	0.0028195
0.09289	749.214	0.017042	15033.1	0.00112936
0.09295	749.698	0.01726	15053.3	-0.000627326
0.09301	750.181	0.017512	15073.4	-0.00245674
0.09307	750.665	0.017806	15093.6	-0.00225054
0.09313	751.149	0.018152	15113.7	-0.000880436
0.09319	751.633	0.018552	15133.9	0.00358471
0.09325	752.117	0.019002	15154.1	0.00511493
0.09331	752.601	0.019486	15174.2	0.00436632
0.09337	753.085	0.01999	15194.4	0.00225698
0.09342	753.488	0.020504	15214.6	-0.00103701
0.09348	753.972	0.021022	15234.7	-0.00229927
0.09354	754.456	0.021558	15254.9	0.000233333
0.0936	754.94	0.02213	15275.1	-0.000629719
0.09366	755.424	0.022752	15295.2	-0.0023501
0.09372	755.908	0.023436	15315.4	-0.00442387
0.09378	756.392	0.024186	15335.5	-0.00666497
0.09384	756.876	0.024982	15355.7	-0.00695585
0.0939	757.36	0.0258	15375.9	-0.00373189
0.09396	757.844	0.026602	15396	-0.00197989
0.09402	758.328	0.027348	15416.2	-0.000842067
0.09408	758.812	0.028004	15436.4	-0.00171336
0.09414	759.296	0.028552	15456.5	-0.00324407
0.0942	759.78	0.028998	15476.7	-0.00491153
0.09426	760.263	0.029356	15496.9	-0.0033948
0.09432	760.747	0.029648	15517	-0.00384834
0.09438	761.231	0.029894	15537.2	-0.00391622
0.09444	761.715	0.030114	15557.3	-0.00390416
0.0945	762.199	0.030336	15577.5	-0.00464163
0.09456	762.683	0.030586	15597.7	-0.00724064
0.09462	763.167	0.030888	15617.8	-0.00789142
0.09468	763.651	0.031234	15638	-0.00983057
0.09474	764.135	0.031582	15658.2	-0.010277
0.0948	764.619	0.031862	15678.3	-0.00945005
0.09486	765.103	0.031998	15698.5	-0.00713767
0.09492	765.587	0.031942	15718.7	-0.00532067
0.09498	766.071	0.031694	15738.8	-0.00344604
0.09504	766.555	0.031288	15759	-0.00281928
0.0951	767.039	0.030766	15779.2	-0.00350114
0.09516	767.523	0.030154	15799.3	-0.00282497
0.09522	768.006	0.029456	15819.5	0.00125191
0.09528	768.49	0.02866	15839.6	0.00465686
0.09534	768.974	0.027764	15859.8	0.00421526
0.0954	769.458	0.026794	15880	-0.000892457
0.09546	769.942	0.02579	15900.1	-0.00755816
0.09552	770.426	0.024792	15920.3	-0.0101931
0.09558	770.91	0.023826	15940.5	-0.00814849
0.09564	771.394	0.0229	15960.6	-0.00479318
0.0957	771.878	0.02201	15980.8	-0.00261725
0.09576	772.362	0.021156	16001	-0.00276384
0.09582	772.846	0.020348	16021.1	-0.00502498
0.09588	773.33	0.01961	16041.3	-0.00744765
0.09594	773.814	0.01896	16061.4	-0.00851324
0.096	774.298	0.018412	16081.6	-0.00839163
0.09605	774.701	0.017962	16101.8	-0.00787751
0.09611	775.185	0.017602	16121.9	-0.00595886
0.09617	775.669	0.017314	16142.1	-0.00610024
0.09623	776.153	0.01709	16162.3	-0.00581362
0.09629	776.637	0.016922	16182.4	-0.00465861
0.09635	777.121	0.0168	16202.6	-0.0039147
0.09641	777.605	0.016718	16222.8	-0.00464642
0.09647	778.088	0.01666	16242.9	-0.00560877
0.09653	778.572	0.01662	16263.1	-0.00755323
0.09659	779.056	0.016592	16283.2	-0.00673437
0.09665	779.54	0.016582	16303.4	-0.00586254
0.09671	780.024	0.016606	16323.6	-0.00636616
0.09677	780.508	0.016686	16343.7	-0.0072812
0.09683	780.992	0.016844	16363.9	-0.00662003
0.09689	781.476	0.017094	16384.1	-0.0053981
0.09695	781.96	0.017436	16404.2	-0.00149531
0.09701	782.444	0.01787	16424.4	0.0012831
0.09707	782.928	0.01839	16444.6	2.55449e-05
0.09713	783.412	0.018998	16464.7	-0.00283383
0.09719	783.896	0.019704	16484.9	-0.00385917
0.09725	784.38	0.0205	16505.1	-0.00449857
0.09731	784.864	0.02136	16525.2	-0.00155258
0.09737	785.347	0.022228	16545.4	-0.000325939
0.09743	785.831	0.023022	16565.5	-0.00454729
0.09749	786.315	0.023658	16585.7	-0.00729701
0.09755	786.799	0.024058	16605.9	-0.00593291
0.09761	787.283	0.024172	16626	-0.00936015
0.09767	787.767	0.023974	16646.2	-0.00910343
0.09773	788.251	0.02347	16666.4	-0.00535458
0.09779	788.735	0.022694	16686.5	-0.00492412
0.09785	789.219	0.021714	16706.7	-0.00324653
0.09791	789.703	0.020618	16726.9	-0.000330489
0.09797	790.187	0.019512	16747	-0.0104226
0.09803	790.671	0.018484	16767.2	-0.0184051
0.09809	791.155	0.017596	16787.3	-0.0189632
0.09815	791.639	0.016876	16807.5	-0.0258933
0.09821	792.123	0.016318	16827.7	-0.0377311
0.09827	792.607	0.0159	16847.8	-0.0484056
0.09833	793.09	0.0156	16868	-0.0538191
0.09839	793.574	0.015396	16888.2	-0.0438253
0.09845	794.058	0.015272	16908.3	-0.0246542
0.09851	794.542	0.015212	16928.5	-0.0169079
0.09857	795.026	0.015202	16948.7	-0.0241396
0.09863	795.51	0.015222	16968.8	-0.0333578
0.09868	795.913	0.015252	16989	-0.0353164
0.09874	796.397	0.015272	17009.1	-0.0115501
0.0988	796.881	0.015272	17029.3	0.00894974
0.09886	797.365	0.015258	17049.5	0.0178453
0.09892	797.849	0.01525	17069.6	-0.0078966
0.09898	798.333	0.015274	17089.8	-0.0286061
0.09904	798.817	0.015342	17110	-0.0405113
0.0991	799.301	0.015454	17130.1	-0.0412252
0.09916	799.785	0.015588	17150.3	-0.0359766
0.09922	800.269	0.01571	17170.5	-0.0374873
0.09928	800.753	0.0158	17190.6	-0.058617
0.09934	801.237	0.01585	17210.8	-0.0670648
0.0994	801.721	0.015878	17231	-0.0605373
0.09946	802.205	0.015904	17251.1	-0.0433276
0.09952	802.689	0.015952	17271.3	-0.0139698
0.09958	803.172	0.016032	17291.4	-0.0156996
0.09964	803.656	0.016148	17311.6	-0.0204237
0.0997	804.14	0.016294	17331.8	-0.0336225
0.09976	804.624	0.016474	17351.9	-0.0275642
0.09982	805.108	0.016686	17372.1	0.00054098
0.09988	805.592	0.016936	17392.3	0.014399
0.09994	806.076	0.017234	17412.4	0.0138067
0.1	806.56	0.01758	17432.6	0.00547358
0.10006	807.044	0.01797	17452.8	-0.00828383
0.10012	807.528	0.018394	17472.9	-0.00644123
0.10018	808.012	0.018838	17493.1	0.00122799
0.10024	808.496	0.019288	17513.2	-0.00327051
0.1003	808.98	0.01974	17533.4	0.00440519
0.10036	809.464	0.020204	17553.6	-0.00178426
0.10042	809.948	0.020712	17573.7	-0.0061093
0.10048	810.431	0.021296	17593.9	-0.0168401
0.10054	810.915	0.021994	17614.1	-0.0362984
0.1006	811.399	0.022826	17634.2	-0.0392321
0.10066	811.883	0.023804	17654.4	-0.0236787
0.10072	812.367	0.024928	17674.6	-0.0188894
0.10078	812.851	0.026206	17694.7	-0.0216992
0.10084	813.335	0.027656	17714.9	-0.0200493
0.1009	813.819	0.029328	17735	-0.0335841
0.10096	814.303	0.031294	17755.2	-0.0373534
0.10102	814.787	0.033654	17775.4	-0.0289505
0.10108	815.271	0.036518	17795.5	-0.0278138
0.10114	815.755	0.040008	17815.7	-0.0252661
0.1012	816.239	0.044242	17835.9	-0.0105555
0.10126	816.723	0.04932	17856	-0.0103787
0.10131	817.126	0.05532	17876.2	-0.0140557
0.10137	817.61	0.062288	17896.4	-0.0144126
0.10143	818.094	0.070224	17916.5	-0.0111337
0.10149	818.578	0.079058	17936.7	-0.00383484
0.10155	819.062	0.088642	17956.8	-2.63913e-05
0.10161	819.546	0.098708	17977	0.000711335
0.10167	820.03	0.108854	17997.2	0.00240486
0.10173	820.513	0.118552	18017.3	0.00373043
0.10179	820.997	0.127186	18037.5	0.00391364
0.10185	821.481	0.134106	18057.7	0.00310803
0.10191	821.965	0.138724	18077.8	0.00289115
0.10197	822.449	0.140594	18098	0.00407425
0.10203	822.933	0.1395	18118.2	0.00485645
0.10209	823.417	0.135522	18138.3	0.00495533
0.10215	823.901	0.129046	18158.5	0.00418669
0.10221	824.385	0.12069	18178.7	0.00779619
0.10227	824.869	0.111194	18198.8	0.00639698
0.10233	825.353	0.10129	18219	0.00493405
0.10239	825.837	0.091618	18239.1	0.00314977
0.10245	826.321	0.08266	18259.3	0.00144567
0.10251	826.805	0.074742	18279.5	0.000238636
0.10257	827.289	0.068032	18299.6	0.00188525
0.10263	827.773	0.062572	18319.8	-0.00220722
0.10269	828.256	0.058304	18340	-0.00424443
0.10275	828.74	0.055116	18360.1	-0.00543449
0.10281	829.224	0.052866	18380.3	-0.00199464
0.10287	829.708	0.051412	18400.5	-0.0018315
0.10293	830.192	0.050616	18420.6	-0.00476599
0.10299	830.676	0.050346	18440.8	-0.00868605
0.10305	831.16	0.05048	18460.9	-0.00721108
0.10311	831.644	0.050922	18481.1	-0.00357679
0.10317	832.128	0.051614	18501.3	0.00321772
0.10323	832.612	0.052546	18521.4	0.00520896
0.10329	833.096	0.053774	18541.6	0.00448432
0.10335	833.58	0.055398	18561.8	0.00264554
0.10341	834.064	0.05756	18581.9	0.00278192
0.10347	834.548	0.06042	18602.1	0.00566002
0.10353	835.032	0.064124	18622.3	0.00660013
0.10359	835.515	0.068772	18642.4	0.00512627
0.10365	835.999	0.074386	18662.6	0.00279369
0.10371	836.483	0.080866	18682.7	0.00139587
0.10377	836.967	0.087974	18702.9	0.000450501
0.10383	837.451	0.095362	18723.1	0.00254049
0.10389	837.935	0.102628	18743.2	0.00238318
0.10394	838.338	0.109404	18763.4	0.00183207
0.104	838.822	0.115402	18783.6	-0.000753264
0.10406	839.306	0.120434	18803.7	-0.00338997
0.10412	839.79	0.124354	18823.9	-0.00391152
0.10418	840.274	0.127022	18844.1	-0.00350517
0.10424	840.758	0.128284	18864.2	-0.00288011
0.1043	841.242	0.128008	18884.4	-0.000728586
0.10436	841.726	0.126154	18904.6	-0.00108983
0.10442	842.21	0.122808	18924.7	-0.00286014
0.10448	842.694	0.118198	18944.9	-0.00218261
0.10454	843.178	0.112636	18965	-0.0021223
0.1046	843.662	0.106458	18985.2	-0.00437964
0.10466	844.146	0.099964	19005.4	-0.0076152
0.10472	844.63	0.093384	19025.5	-0.00908037
0.10478	845.114	0.086888	19045.7	-0.0044443
0.10484	845.597	0.080596	19065.9	0.00327311
0.1049	846.081	0.074614	19086	0.0101372
0.10496	846.565	0.069026	19106.2	0.00916076
0.10502	847.049	0.063892	19126.4	0.00356748
0.10508	847.533	0.05924	19146.5	-0.00133877
0.10514	848.017	0.055054	19166.7	-0.00105662
0.1052	848.501	0.051288	19186.8	0.00152556
0.10526	848.985	0.04788	19207	0.00251766
0.10532	849.469	0.044782	19227.2	0.000596822
0.10538	849.953	0.041954	19247.3	-0.00161453
0.10544	850.437	0.039378	19267.5	-0.0025314
0.1055	850.921	0.037034	19287.7	-0.00397884
0.10556	851.405	0.0349	19307.8	-0.00446834
0.10562	851.889	0.03295	19328	-0.00552884
0.10568	852.373	0.03116	19348.2	-0.00533716
0.10574	852.857	0.029508	19368.3	-0.00280969
0.1058	853.34	0.027986	19388.5	-0.000778198
0.10586	853.824	0.026586	19408.6	-0.00331887
0.10592	854.308	0.025304	19428.8	-0.00568295
0.10598	854.792	0.024142	19449	-0.00590512
0.10604	855.276	0.02309	19469.1	-0.00393518
0.1061	855.76	0.02215	19489.3	0.00111286
0.10616	856.244	0.021312	19509.5	0.00502314
0.10622	856.728	0.020576	19529.6	0.00534237
0.10628	857.212	0.01993	19549.8	0.00482278
0.10634	857.696	0.019374	19570	0.0035196
0.1064	858.18	0.018896	19590.1	0.00134922
0.10646	858.664	0.018494	19610.3	-0.00131304
0.10652	859.148	0.018158	19630.4	-0.00383108
0.10657	859.551	0.017886	19650.6	-0.00480706
0.10663	860.035	0.017676	19670.8	-0.00312446
0.10669	860.519	0.017536	19690.9	-0.000202419
0.10675	861.003	0.01748	19711.1	0.0027401
0.10681	861.487	0.017524	19731.3	0.00315886
0.10687	861.971	0.01768	19751.4	0.00311229
0.10693	862.455	0.017944	19771.6	0.00153013
0.10699	862.939	0.018308	19791.8	0.000526487
0.10705	863.422	0.018754	19811.9	-0.000257937
0.10711	863.906	0.01928	19832.1	-0.00196686
0.10717	864.39	0.019902	19852.3	-0.00495199
0.10723	864.874	0.020648	19872.4	-0.00547325
0.10729	865.358	0.021542	19892.6	-0.00588657
0.10735	865.842	0.02259	19912.7	-0.00479997
0.10741	866.326	0.023756	19932.9	-0.00395438
0.10747	866.81	0.02497	19953.1	-0.0043921
0.10753	867.294	0.026134	19973.2	-0.00348454
0.10759	867.778	0.027144	19993.4	-0.0005361
0.10765	868.262	0.027916	20013.6	0.00254028
0.10771	868.746	0.028396	20033.7	0.00465451
0.10777	869.23	0.028556	20053.9	0.00493478
0.10783	869.714	0.028404	20074.1	0.00334303
0.10789	870.198	0.027958	20094.2	0.00325324
0.10795	870.682	0.027252	20114.4	0.000889625
0.10801	871.165	0.026326	20134.5	-0.00321428
0.10807	871.649	0.025234	20154.7	-0.00561137
0.10813	872.133	0.024038	20174.9	-0.00524066
0.10819	872.617	0.022798	20195	-0.00249332
0.10825	873.101	0.021574	20215.2	0.00214682
0.10831	873.585	0.020404	20235.4	0.00255245
0.10837	874.069	0.019314	20255.5	0.000723655
0.10843	874.553	0.01832	20275.7	-0.00320575
0.10849	875.037	0.01743	20295.9	-0.00672991
0.10855	875.521	0.01665	20316	-0.00774335
0.10861	876.005	0.015988	20336.2	-0.00739025
0.10867	876.489	0.015444	20356.3	-0.00673895
0.10873	876.973	0.015012	20376.5	-0.00529316
0.10879	877.457	0.01467	20396.7	-0.00491849
0.10885	877.941	0.01439	20416.8	-0.00558576
0.10891	878.424	0.014146	20437	-0.00556662
0.10897	878.908	0.013918	20457.2	-0.00534347
0.10903	879.392	0.013702	20477.3	-0.00484305
0.10909	879.876	0.0135	20497.5	-0.00301233
0.10915	880.36	0.013326	20517.7	-0.00197024
0.1092	880.764	0.013188	20537.8	-0.00396604
0.10926	881.247	0.013094	20558	-0.00589951
0.10932	881.731	0.013034	20578.2	-0.00682549
0.10938	882.215	0.013	20598.3	-0.00693666
0.10944	882.699	0.012978	20618.5	-0.00429033
0.1095	883.183	0.012962	20638.6	0.000356653
0.10956	883.667	0.012946	20658.8	0.00297772
0.10962	884.151	0.012936	20679	0.00370859
0.10968	884.635	0.012926	20699.1	0.00189731
0.10974	885.119	0.012914	20719.3	-0.0032275
0.1098	885.603	0.012898	20739.5	-0.00857822
0.10986	886.087	0.012878	20759.6	-0.0096118
0.10992	886.571	0.01286	20779.8	-0.00865457
0.10998	887.055	0.012854	20800	-0.00546805
0.11004	887.539	0.012872	20820.1	-0.00350259
0.1101	888.023	0.012912	20840.3	-0.00337869
0.11016	888.506	0.012968	20860.4	-0.00316993
0.11022	888.99	0.01302	20880.6	0.000177316
0.11028	889.474	0.013054	20900.8	0.00366747
0.11034	889.958	0.013068	20920.9	0.00531768
0.1104	890.442	0.013066	20941.1	0.0023781
0.11046	890.926	0.013062	20961.3	-0.000879905
0.11052	891.41	0.013068	20981.4	-0.00370827
0.11058	891.894	0.013092	21001.6	-0.00378968
0.11064	892.378	0.013136	21021.8	-0.00249487
0.1107	892.862	0.013196	21041.9	-0.00560328
0.11076	893.346	0.013268	21062.1	-0.0116788
0.11082	893.83	0.01335	21082.2	-0.013489
0.11088	894.314	0.013442	21102.4	-0.0115074
0.11094	894.798	0.013546	21122.6	-0.00421258
0.111	895.282	0.01366	21142.7	0.00321056
0.11106	895.766	0.013784	21162.9	0.00201619
0.11112	896.249	0.01391	21183.1	-0.00429343
0.11118	896.733	0.01404	21203.2	-0.00870478
0.11124	897.217	0.014164	21223.4	-0.0092391
0.1113	897.701	0.014286	21243.6	-0.00498286
0.11136	898.185	0.014404	21263.7	-0.0013442
0.11142	898.669	0.014528	21283.9	-0.00320489
0.11148	899.153	0.014662	21304.1	-0.00458359
0.11154	899.637	0.014812	21324.2	-0.00448486
0.1116	900.121	0.014978	21344.4	-0.00135976
0.11166	900.605	0.015156	21364.5	0.000893523
0.11172	901.089	0.015334	21384.7	0.00139881
0.11178	901.573	0.0155	21404.9	-0.000740577
0.11183	901.976	0.015644	21425	-0.000439055
0.11189	902.46	0.015762	21445.2	-0.000742103
0.11195	902.944	0.015856	21465.4	-0.00118962
0.11201	903.428	0.01594	21485.5	-0.00259528
0.11207	903.912	0.01602	21505.7	-0.0038986
0.11213	904.396	0.016102	21525.9	-0.00403805
0.11219	904.88	0.016186	21546	-0.00307716
0.11225	905.364	0.01627	21566.2	-0.00508026
0.11231	905.848	0.016352	21586.3	-0.00967001
0.11237	906.331	0.01643	21606.5	-0.0127881
0.11243	906.815	0.016502	21626.7	-0.0130476
0.11249	907.299	0.016568	21646.8	-0.0112334
0.11255	907.783	0.016626	21667	-0.00847028
0.11261	908.267	0.016678	21687.2	-0.00544794
0.11267	908.751	0.016728	21707.3	-0.00515659
0.11273	909.235	0.016784	21727.5	-0.00389425
0.11279	909.719	0.016844	21747.7	-0.00143594
0.11285	910.203	0.016904	21767.8	-0.00202841
0.11291	910.687	0.016956	21788	-0.00433366
0.11297	911.171	0.016996	21808.1	-0.00365811
0.11303	911.655	0.01702	21828.3	-0.00422506
0.11309	912.139	0.017036	21848.5	-0.0021716
0.11315	912.623	0.017046	21868.6	0.000704804
0.11321	913.107	0.017054	21888.8	0.00109162
0.11327	913.591	0.017058	21909	-6.59454e-05
0.11333	914.074	0.017058	21929.1	-0.000502238
0.11339	914.558	0.017052	21949.3	-0.00410935
0.11345	915.042	0.017042	21969.5	-0.00752879
0.11351	915.526	0.01703	21989.6	-0.00830162
0.11357	916.01	0.017014	22009.8	-0.0065766
0.11363	916.494	0.016984	22029.9	-0.00134153
0.11369	916.978	0.016936	22050.1	0.00458073
0.11375	917.462	0.016866	22070.3	0.00621476
0.11381	917.946	0.016778	22090.4	0.00203232
0.11387	918.43	0.016684	22110.6	-0.00288574
0.11393	918.914	0.016584	22130.8	-0.00765574
0.11399	919.398	0.016474	22150.9	-0.00850726
0.11405	919.882	0.016344	22171.1	-0.00396206
0.11411	920.366	0.016188	22191.3	0.00359093
0.11417	920.85	0.016008	22211.4	0.00702378
0.11423	921.333	0.015818	22231.6	0.00732845
0.11429	921.817	0.015634	22251.8	0.00486262
0.11435	922.301	0.01547	22271.9	0.000779715
0.11441	922.785	0.015332	22292.1	-0.000777363
0.11446	923.189	0.015214	22312.2	0.00124063
0.11452	923.673	0.015106	22332.4	0.00202031
0.11458	924.156	0.015004	22352.6	0.00321663
0.11464	924.64	0.014902	22372.7	0.00481784
0.1147	925.124	0.014804	22392.9	0.0041165
0.11476	925.608	0.01471	22413.1	0.00533591
0.11482	926.092	0.014622	22433.2	0.00773416
0.11488	926.576	0.014544	22453.4	0.0052832
0.11494	927.06	0.01448	22473.6	0.00171694
0.115	927.544	0.014436	22493.7	-0.00340281
0.11506	928.028	0.014406	22513.9	-0.00785676
0.11512	928.512	0.014384	22534	-0.00761767
0.11518	928.996	0.014362	22554.2	-0.00370601
0.11524	929.48	0.014334	22574.4	0.00178335
0.1153	929.964	0.0143	22594.5	0.00967609
0.11536	930.448	0.014272	22614.7	0.010871
0.11542	930.932	0.014268	22634.9	0.00631537
0.11548	931.415	0.0143	22655	-0.00122761
0.11554	931.899	0.014368	22675.2	-0.00774511
0.1156	932.383	0.014464	22695.4	-0.00976251
0.11566	932.867	0.014568	22715.5	-0.00870739
0.11572	933.351	0.01466	22735.7	-0.00987378
0.11578	933.835	0.01473	22755.8	-0.0103194
0.11584	934.319	0.014784	22776	-0.0100649
0.1159	934.803	0.014832	22796.2	-0.00904061
0.11596	935.287	0.014888	22816.3	-0.00769534
0.11602	935.771	0.01496	22836.5	-0.00801401
0.11608	936.255	0.015042	22856.7	-0.00804376
0.11614	936.739	0.015124	22876.8	-0.00414854
0.1162	937.223	0.015202	22897	-0.00160078
0.11626	937.707	0.015282	22917.2	-0.000200326
0.11632	938.191	0.015372	22937.3	0.00112858
0.11638	938.675	0.01548	22957.5	0.00161545
0.11644	939.158	0.015604	22977.7	0.00178988
0.1165	939.642	0.01574	22997.8	0.000298617
0.11656	940.126	0.015874	23018	-0.00541885
0.11662	940.61	0.015998	23038.1	-0.00999487
0.11668	941.094	0.016112	23058.3	-0.0106874
0.11674	941.578	0.016216	23078.5	-0.00863761
0.1168	942.062	0.016314	23098.6	-0.00363114
0.11686	942.546	0.016406	23118.8	-0.00131402
0.11692	943.03	0.016498	23139	-0.00225219
0.11698	943.514	0.016602	23159.1	-0.00222947
0.11704	943.998	0.01673	23179.3	-0.00217552
0.11709	944.401	0.01689	23199.5	-0.000973
0.11715	944.885	0.017084	23219.6	0.00255947
0.11721	945.369	0.017302	23239.8	0.0064457
0.11727	945.853	0.017524	23259.9	0.0083693
0.11733	946.337	0.017738	23280.1	0.0100451
0.11739	946.821	0.017924	23300.3	0.0090289
0.11745	947.305	0.018074	23320.4	0.00575609
0.11751	947.789	0.018178	23340.6	-0.000165291
0.11757	948.273	0.01824	23360.8	-0.00374447
0.11763	948.757	0.01827	23380.9	-0.00603636
0.11769	949.24	0.018284	23401.1	-0.00451695
0.11775	949.724	0.0183	23421.3	-0.00120253
0.11781	950.208	0.018324	23441.4	-0.00071434
0.11787	950.692	0.018344	23461.6	-0.00341075
0.11793	951.176	0.018346	23481.7	-0.00635119
0.11799	951.66	0.018312	23501.9	-0.00665319
0.11805	952.144	0.018246	23522.1	-0.00429978
0.11811	952.628	0.018166	23542.2	0.00116008
0.11817	953.112	0.018102	23562.4	0.00332681
0.11823	953.596	0.018078	23582.6	0.00271433
0.11829	954.08	0.01811	23602.7	-0.000408644
0.11835	954.564	0.0182	23622.9	-0.00355483
0.11841	955.048	0.01836	23643.1	-0.00349442
0.11847	955.532	0.018618	23663.2	-0.000568595
0.11853	956.016	0.019038	23683.4	-0.00153069
0.11859	956.5	0.01969	23703.5	-0.00313594
0.11865	956.983	0.020642	23723.7	-0.00345173
0.11871	957.467	0.021908	23743.9	-0.00345463
0.11877	957.951	0.023436	23764	-0.00303387
0.11883	958.435	0.02508	23784.2	-0.00173545
0.11889	958.919	0.026622	23804.4	-0.00196856
0.11895	959.403	0.027822	23824.5	-0.00200929
0.11901	959.887	0.02847	23844.7	-0.00261713
0.11907	960.371	0.028466	23864.9	-0.00221425
0.11913	960.855	0.027842	23885	-0.00342465
0.11919	961.339	0.02675	23905.2	-0.00379301
0.11925	961.823	0.025404	23925.4	-0.00301389
0.11931	962.307	0.02401	23945.5	-0.00160828
0.11937	962.791	0.022722	23965.7	0.000341039
0.11943	963.275	0.021626	23985.8	0.00425327
0.11949	963.759	0.020748	24006	0.00957309
0.11955	964.242	0.020074	24026.2	0.0106181
0.11961	964.726	0.019572	24046.3	0.00964319
0.11967	965.21	0.019206	24066.5	0.00732375
0.11972	965.614	0.01894	24086.7	0.00425776
0.11978	966.098	0.01874	24106.8	0.00330422
0.11984	966.582	0.018588	24127	0.00402022
0.1199	967.065	0.018466	24147.2	0.000889717
0.11996	967.549	0.018374	24167.3	-0.00165977
0.12002	968.033	0.018314	24187.5	-0.00248984
0.12008	968.517	0.018288	24207.6	-0.00321352
0.12014	969.001	0.018292	24227.8	-0.000796116
0.1202	969.485	0.018322	24248	0.000355218
0.12026	969.969	0.018368	24268.1	0.000388105
0.12032	970.453	0.01842	24288.3	0.00304545
0.12038	970.937	0.018468	24308.5	0.00551797
0.12044	971.421	0.018506	24328.6	0.00564601
0.1205	971.905	0.01853	24348.8	0.00353436
0.12056	972.389	0.018544	24369	0.00302727
0.12062	972.873	0.018562	24389.1	0.00393961
0.12068	973.357	0.018598	24409.3	0.00829517
0.12074	973.841	0.018654	24429.4	0.0105356
0.1208	974.324	0.018722	24449.6	0.007808
0.12086	974.808	0.018782	24469.8	0.00157917
0.12092	975.292	0.018812	24489.9	-0.000569229
0.12098	975.776	0.018802	24510.1	-0.00151068
0.12104	976.26	0.01875	24530.3	-2.65044e-05
0.1211	976.744	0.018674	24550.4	0.00210296
0.12116	977.228	0.018594	24570.6	0.002143
0.12122	977.712	0.018532	24590.8	0.000914994
0.12128	978.196	0.018498	24610.9	0.00092581
0.12134	978.68	0.018494	24631.1	0.000880063
0.1214	979.164	0.018512	24651.3	-0.000707484
0.12146	979.648	0.01854	24671.4	-0.00221307
0.12152	980.132	0.018566	24691.6	-0.00229693
0.12158	980.616	0.018584	24711.7	-0.00316931
0.12164	981.1	0.018598	24731.9	-0.00473249
0.1217	981.584	0.01862	24752.1	-0.00511719
0.12176	982.067	0.018662	24772.2	-0.0059853
0.12182	982.551	0.018728	24792.4	-0.00674046
0.12188	983.035	0.01881	24812.6	-0.00248571
0.12194	983.519	0.018896	24832.7	-0.000813051
0.122	984.003	0.018972	24852.9	0.00174014
0.12206	984.487	0.01904	24873.1	0.00333581
0.12212	984.971	0.019108	24893.2	0.000145678
0.12218	985.455	0.019188	24913.4	-0.00357426
0.12224	985.939	0.019294	24933.5	-0.00358601
0.1223	986.423	0.01943	24953.7	-0.00317532
0.12235	986.826	0.019596	24973.9	0.00266746
0.12241	987.31	0.019794	24994	0.00588768
0.12247	987.794	0.020032	25014.2	0.00581175
0.12253	988.278	0.020318	25034.4	0.00515026
0.12259	988.762	0.020654	25054.5	0.00364619
0.12265	989.246	0.021046	25074.7	0.000492456
0.12271	989.73	0.02149	25094.9	-0.00271947
0.12277	990.214	0.02199	25115	-0.00416291
0.12283	990.698	0.02255	25135.2	-0.00243279
0.12289	991.182	0.023182	25155.3	-0.00210905
0.12295	991.666	0.023896	25175.5	-0.00240483
0.12301	992.149	0.024694	25195.7	-0.00314819
0.12307	992.633	0.025572	25215.8	-0.00448641
0.12313	993.117	0.026526	25236	-0.00214049
0.12319	993.601	0.027552	25256.2	0.00216724
0.12325	994.085	0.02865	25276.3	0.0037353
0.12331	994.569	0.029814	25296.5	0.00265055
0.12337	995.053	0.031044	25316.7	0.00037155
0.12343	995.537	0.032328	25336.8	-0.0023256
0.12349	996.021	0.033664	25357	-0.00578575
0.12355	996.505	0.03505	25377.1	-0.00599776
0.12361	996.989	0.036486	25397.3	-0.00366135
0.12367	997.473	0.037968	25417.5	-0.0024019
0.12373	997.957	0.039482	25437.6	-0.00225151
0.12379	998.441	0.041008	25457.8	-0.00103617
0.12385	998.925	0.042518	25478	-0.00132388
0.12391	999.409	0.043992	25498.1	-0.000477131
0.12397	999.892	0.045414	25518.3	0.000549136
0.12403	1000.38	0.046772	25538.5	0.000963299
0.12409	1000.86	0.048046	25558.6	0.000428786
0.12415	1001.34	0.049212	25578.8	0.00199541
0.12421	1001.83	0.050232	25599	0.0053242
0.12427	1002.31	0.051078	25619.1	0.0109597
0.12433	1002.8	0.051732	25639.3	0.0134533
0.12439	1003.28	0.052188	25659.4	0.0114426
0.12445	1003.76	0.052446	25679.6	0.00605981
0.12451	1004.25	0.052504	25699.8	0.000103268
0.12457	1004.73	0.052354	25719.9	-0.00462819
0.12463	1005.22	0.05198	25740.1	-0.00344981
0.12469	1005.7	0.051376	25760.3	-0.00245183
0.12475	1006.18	0.05055	25780.4	-0.00192162
0.12481	1006.67	0.04954	25800.6	-0.00181861
0.12487	1007.15	0.048392	25820.8	-0.000942383
0.12493	1007.64	0.047156	25840.9	0.000888925
0.12498	1008.04	0.045874	25861.1	0.00478669
0.12504	1008.52	0.044576	25881.2	0.00823197
0.1251	1009.01	0.043278	25901.4	0.00879299
0.12516	1009.49	0.04199	25921.6	0.00690961
0.12522	1009.97	0.040726	25941.7	0.00476469
0.12528	1010.46	0.039502	25961.9	0.0043568
0.12534	1010.94	0.038334	25982.1	0.00708599
0.1254	1011.43	0.037238	26002.2	0.0115414
0.12546	1011.91	0.036228	26022.4	0.0131928
0.12552	1012.39	0.035312	26042.6	0.0117555
0.12558	1012.88	0.034492	26062.7	0.00854379
0.12564	1013.36	0.03377	26082.9	0.00837321
0.1257	1013.85	0.033148	26103	0.00874947
0.12576	1014.33	0.032624	26123.2	0.0107793
0.12582	1014.81	0.032198	26143.4	0.0142128
0.12588	1015.3	0.031862	26163.5	0.0155974
0.12594	1015.78	0.03161	26183.7	0.014493
0.126	1016.27	0.03144	26203.9	0.0137718
0.12606	1016.75	0.03136	26224	0.0125313
0.12612	1017.23	0.03138	26244.2	0.0130351
0.12618	1017.72	0.031512	26264.4	0.0134614
0.12624	1018.2	0.03175	26284.5	0.0132455
0.1263	1018.69	0.03208	26304.7	0.0111465
0.12636	1019.17	0.032484	26324.9	0.00794852
0.12642	1019.65	0.032944	26345	0.00526364
0.12648	1020.14	0.033458	26365.2	0.00498877
0.12654	1020.62	0.034044	26385.3	0.00549127
0.1266	1021.1	0.034728	26405.5	0.00890749
0.12666	1021.59	0.035538	26425.7	0.0135861
0.12672	1022.07	0.036486	26445.8	0.0140979
0.12678	1022.56	0.037564	26466	0.0110315
0.12684	1023.04	0.038748	26486.2	0.00694559
0.1269	1023.52	0.04	26506.3	0.000607201
0.12696	1024.01	0.041276	26526.5	-0.00385127
0.12702	1024.49	0.042524	26546.7	-0.00747844
0.12708	1024.98	0.04368	26566.8	-0.0104445
0.12714	1025.46	0.044668	26587	-0.00961667
0.1272	1025.94	0.045396	26607.1	-0.00528998
0.12726	1026.43	0.04578	26627.3	-0.00177446
0.12732	1026.91	0.045756	26647.5	0.00138126
0.12738	1027.4	0.045304	26667.6	0.00215776
0.12744	1027.88	0.04444	26687.8	0.00471889
0.1275	1028.36	0.04322	26708	0.0118969
0.12756	1028.85	0.041716	26728.1	0.0187832
0.12761	1029.25	0.040004	26748.3	0.0204286
0.12767	1029.74	0.038166	26768.5	0.0168365
0.12773	1030.22	0.036278	26788.6	0.00654233
0.12779	1030.7	0.034422	26808.8	-0.00144046
0.12785	1031.19	0.03267	26828.9	-0.00447409
0.12791	1031.67	0.031082	26849.1	-0.00694648
0.12797	1032.15	0.029682	26869.3	-0.00684823
0.12803	1032.64	0.028456	26889.4	-0.000478216
0.12809	1033.12	0.027366	26909.6	0.00605548
0.12815	1033.61	0.026358	26929.8	0.0117993
0.12821	1034.09	0.025398	26949.9	0.0107134
0.12827	1034.57	0.024474	26970.1	0.00443532
0.12833	1035.06	0.02359	26990.3	-0.000849521
0.12839	1035.54	0.022766	27010.4	-0.00131074
0.12845	1036.03	0.02201	27030.6	-0.000738425
0.12851	1036.51	0.021322	27050.8	-1.46755e-05
0.12857	1036.99	0.020696	27070.9	-0.00158244
0.12863	1037.48	0.020126	27091.1	-0.00188716
0.12869	1037.96	0.019612	27111.2	0.00139499
0.12875	1038.45	0.019156	27131.4	0.00629914
0.12881	1038.93	0.018754	27151.6	0.00874621
0.12887	1039.41	0.0184	27171.7	0.00774937
0.12893	1039.9	0.018086	27191.9	0.00593158
0.12899	1040.38	0.017802	27212.1	0.00573713
0.12905	1040.87	0.017552	27232.2	0.00636773
0.12911	1041.35	0.01734	27252.4	0.00580153
0.12917	1041.83	0.01717	27272.6	4.78472e-05
0.12923	1042.32	0.01704	27292.7	-0.00982907
0.12929	1042.8	0.016946	27312.9	-0.0155407
0.12935	1043.29	0.016888	27333	-0.0127515
0.12941	1043.77	0.016862	27353.2	-0.00616962
0.12947	1044.25	0.01687	27373.4	0.000134085
0.12953	1044.74	0.01691	27393.5	0.00135674
0.12959	1045.22	0.016986	27413.7	0.00036359
0.12965	1045.71	0.017096	27433.9	-0.0033288
0.12971	1046.19	0.017254	27454	-0.00392853
0.12977	1046.67	0.017478	27474.2	-0.00272597
0.12983	1047.16	0.017804	27494.4	-0.00363799
0.12989	1047.64	0.018266	27514.5	-0.0071842
0.12995	1048.12	0.018902	27534.7	-0.00562375
0.13001	1048.61	0.01975	27554.8	-0.00402068
0.13007	1049.09	0.020846	27575	-0.00115866
0.13013	1049.58	0.022212	27595.2	0.000943399
0.13019	1050.06	0.023838	27615.3	0.000765311
0.13024	1050.46	0.025656	27635.5	-0.00131426
0.1303	1050.95	0.027516	27655.7	0.000954451
0.13036	1051.43	0.029188	27675.8	0.00401754
0.13042	1051.92	0.030406	27696	0.00349461
0.13048	1052.4	0.03095	27716.2	-0.000118077
0.13054	1052.88	0.030718	27736.3	-0.00201844
0.1306	1053.37	0.029776	27756.5	-2.48625e-05
0.13066	1053.85	0.02833	27776.6	0.00286804
0.13072	1054.34	0.026638	27796.8	0.00830527
0.13078	1054.82	0.024944	27817	0.0112054
0.13084	1055.3	0.023416	27837.1	0.0130596
0.1309	1055.79	0.022136	27857.3	0.0135742
0.13096	1056.27	0.021114	27877.5	0.0169327
0.13102	1056.75	0.020316	27897.6	0.0159623
0.13108	1057.24	0.019696	27917.8	0.015237
0.13114	1057.72	0.0192	27938	0.0151323
0.1312	1058.21	0.01879	27958.1	0.0153855
0.13126	1058.69	0.018444	27978.3	0.0144108
0.13132	1059.17	0.018148	27998.5	0.0137678
0.13138	1059.66	0.017904	28018.6	0.0111593
0.13144	1060.14	0.017712	28038.8	0.00992308
0.1315	1060.63	0.017566	28058.9	0.0111325
0.13156	1061.11	0.017456	28079.1	0.0113876
0.13162	1061.59	0.01737	28099.3	0.0115197
0.13168	1062.08	0.017298	28119.4	0.00960363
0.13174	1062.56	0.017242	28139.6	0.00920974
0.1318	1063.05	0.017202	28159.8	0.00744293
0.13186	1063.53	0.017174	28179.9	0.00404506
0.13192	1064.01	0.017154	28200.1	0.00277645
0.13198	1064.5	0.01713	28220.3	0.00603149
0.13204	1064.98	0.017092	28240.4	0.00800795
0.1321	1065.47	0.017038	28260.6	0.012165
0.13216	1065.95	0.01697	28280.7	0.0110776
0.13222	1066.43	0.016888	28300.9	0.00834496
0.13228	1066.92	0.016796	28321.1	0.00781014
0.13234	1067.4	0.016706	28341.2	0.00930659
0.1324	1067.89	0.016626	28361.4	0.00819917
0.13246	1068.37	0.016568	28381.6	0.00820634
0.13252	1068.85	0.016542	28401.7	0.00875049
0.13258	1069.34	0.016546	28421.9	0.00949919
0.13264	1069.82	0.016572	28442.1	0.0121702
0.1327	1070.31	0.01661	28462.2	0.0146879
0.13276	1070.79	0.016656	28482.4	0.0125797
0.13282	1071.27	0.01672	28502.5	0.00877719
0.13288	1071.76	0.016812	28522.7	0.00870978
0.13293	1072.16	0.016948	28542.9	0.00929595
0.13299	1072.64	0.017134	28563	0.0136465
0.13305	1073.13	0.017366	28583.2	0.0182117
0.13311	1073.61	0.017638	28603.4	0.0193624
0.13317	1074.1	0.017946	28623.5	0.0171852
0.13323	1074.58	0.0183	28643.7	0.0167011
0.13329	1075.06	0.018702	28663.9	0.0149585
0.13335	1075.55	0.019164	28684	0.0117323
0.13341	1076.03	0.019688	28704.2	0.00716146
0.13347	1076.52	0.020266	28724.4	0.000955638
0.13353	1077	0.020892	28744.5	-0.00540507
0.13359	1077.48	0.021554	28764.7	-0.0083908
0.13365	1077.97	0.02225	28784.8	-0.00821733
0.13371	1078.45	0.022972	28805	-0.00407179
0.13377	1078.94	0.023718	28825.2	-0.00143367
0.13383	1079.42	0.024482	28845.3	-0.00058938
0.13389	1079.9	0.025262	28865.5	0.00202688
0.13395	1080.39	0.02606	28885.7	0.00383658
0.13401	1080.87	0.026884	28905.8	0.00684267
0.13407	1081.35	0.027736	28926	0.00845659
0.13413	1081.84	0.028618	28946.2	0.00684729
0.13419	1082.32	0.02952	28966.3	0.00376915
0.13425	1082.81	0.030424	28986.5	0.00416397
0.13431	1083.29	0.03131	29006.6	0.0043818
0.13437	1083.77	0.032164	29026.8	0.00652522
0.13443	1084.26	0.032982	29047	0.00539785
0.13449	1084.74	0.033774	29067.1	0.00530596
0.13455	1085.23	0.034556	29087.3	0.00250299
0.13461	1085.71	0.035346	29107.5	-2.94492e-05
0.13467	1086.19	0.036152	29127.6	-0.00106787
0.13473	1086.68	0.036976	29147.8	0.00246352
0.13479	1087.16	0.037812	29168	0.00533221
0.13485	1087.65	0.038654	29188.1	0.0115879
0.13491	1088.13	0.039504	29208.3	0.0148237
0.13497	1088.61	0.040364	29228.4	0.0137822
0.13503	1089.1	0.041234	29248.6	0.0105664
0.13509	1089.58	0.0421	29268.8	0.0065699
0.13515	1090.07	0.042938	29288.9	0.00307345
0.13521	1090.55	0.043712	29309.1	0.00384348
0.13527	1091.03	0.044394	29329.3	0.0134184
0.13533	1091.52	0.044966	29349.4	0.0250296
0.13539	1092	0.045434	29369.6	0.0297566
0.13545	1092.49	0.045806	29389.8	0.0255331
0.13551	1092.97	0.046096	29409.9	0.0168211
0.13556	1093.37	0.0463	29430.1	0.00623597
0.13562	1093.86	0.046408	29450.2	0.00463018
0.13568	1094.34	0.046398	29470.4	0.00787445
0.13574	1094.82	0.04626	29490.6	0.0121461
0.1358	1095.31	0.045986	29510.7	0.0169163
0.13586	1095.79	0.045586	29530.9	0.0186603
0.13592	1096.28	0.045072	29551.1	0.0179886
0.13598	1096.76	0.044468	29571.2	0.0165719
0.13604	1097.24	0.043796	29591.4	0.014187
0.1361	1097.73	0.043084	29611.6	0.0120606
0.13616	1098.21	0.04236	29631.7	0.0111671
0.13622	1098.7	0.041638	29651.9	0.00992345
0.13628	1099.18	0.040926	29672.1	0.00966259
0.13634	1099.66	0.040216	29692.2	0.0106553
0.1364	1100.15	0.039498	29712.4	0.0118857
0.13646	1100.63	0.038754	29732.5	0.0115383
0.13652	1101.12	0.037976	29752.7	0.0116653
0.13658	1101.6	0.037168	29772.9	0.013186
0.13664	1102.08	0.036342	29793	0.0131659
0.1367	1102.57	0.035518	29813.2	0.01227
0.13676	1103.05	0.034706	29833.4	0.0122723
0.13682	1103.54	0.03391	29853.5	0.0101194
0.13688	1104.02	0.03312	29873.7	0.0077687
0.13694	1104.5	0.032314	29893.9	0.00838466
0.137	1104.99	0.031472	29914	0.00674696
0.13706	1105.47	0.030582	29934.2	0.00238848
0.13712	1105.96	0.029652	29954.3	0.00333543
0.13718	1106.44	0.028698	29974.5	0.00311014
0.13724	1106.92	0.027752	29994.7	0.00454436
0.1373	1107.41	0.026838	30014.8	0.0123466
0.13736	1107.89	0.025974	30035	0.0194639
0.13742	1108.37	0.025166	30055.2	0.02281
0.13748	1108.86	0.024412	30075.3	0.0252813
0.13754	1109.34	0.02371	30095.5	0.0217242
0.1376	1109.83	0.023058	30115.7	0.0152919
0.13766	1110.31	0.022456	30135.8	0.00795062
0.13772	1110.79	0.02191	30156	-0.000104663
0.13778	1111.28	0.02142	30176.1	-0.00345948
0.13784	1111.76	0.020992	30196.3	-0.000437304
0.1379	1112.25	0.02062	30216.5	0.00489891
0.13796	1112.73	0.020294	30236.6	0.00934282
0.13802	1113.21	0.020002	30256.8	0.0110883
0.13808	1113.7	0.01973	30277	0.00921789
0.13814	1114.18	0.019472	30297.1	0.00743781
0.13819	1114.59	0.019222	30317.3	0.00577986
0.13825	1115.07	0.018984	30337.5	0.00382051
0.13831	1115.55	0.018758	30357.6	0.00239063
0.13837	1116.04	0.01855	30377.8	0.00513454
0.13843	1116.52	0.018364	30398	0.00939029
0.13849	1117	0.0182	30418.1	0.0132538
0.13855	1117.49	0.018058	30438.3	0.0145114
0.13861	1117.97	0.01793	30458.4	0.0116996
0.13867	1118.46	0.017802	30478.6	0.00815718
0.13873	1118.94	0.017668	30498.8	0.00867108
0.13879	1119.42	0.017522	30518.9	0.0100935
0.13885	1119.91	0.017368	30539.1	0.012605
0.13891	1120.39	0.017212	30559.3	0.0144431
0.13897	1120.88	0.017062	30579.4	0.012059
0.13903	1121.36	0.01692	30599.6	0.0132505
0.13909	1121.84	0.01679	30619.8	0.013555
0.13915	1122.33	0.016662	30639.9	0.0140502
0.13921	1122.81	0.016538	30660.1	0.0148398
0.13927	1123.3	0.01642	30680.2	0.0141013
0.13933	1123.78	0.016308	30700.4	0.010508
0.13939	1124.26	0.016206	30720.6	0.00930405
0.13945	1124.75	0.016112	30740.7	0.00625775
0.13951	1125.23	0.016022	30760.9	0.00538249
0.13957	1125.72	0.015934	30781.1	0.00660839
0.13963	1126.2	0.015842	30801.2	0.0100353
0.13969	1126.68	0.015754	30821.4	0.0120645
0.13975	1127.17	0.015674	30841.6	0.0123237
0.13981	1127.65	0.015604	30861.7	0.011754
0.13987	1128.14	0.015544	30881.9	0.00992795
0.13993	1128.62	0.01548	30902	0.00758574
0.13999	1129.1	0.015404	30922.2	0.00811189
0.14005	1129.59	0.015306	30942.4	0.0077125
0.14011	1130.07	0.015192	30962.5	0.00508316
0.14017	1130.56	0.015076	30982.7	0.00329704
0.14023	1131.04	0.014978	31002.9	0.00368556
0.14029	1131.52	0.014912	31023	0.00493581
0.14035	1132.01	0.014882	31043.2	0.00976141
0.14041	1132.49	0.014882	31063.4	0.0133782
0.14047	1132.97	0.014894	31083.5	0.0127685
0.14053	1133.46	0.014898	31103.7	0.0120518
0.14059	1133.94	0.014886	31123.8	0.0134081
0.14065	1134.43	0.014858	31144	0.0151289
0.14071	1134.91	0.014822	31164.2	0.017219
0.14077	1135.39	0.014788	31184.3	0.0147095
0.14082	1135.8	0.014764	31204.5	0.00992671
0.14088	1136.28	0.014748	31224.7	0.00581941
0.14094	1136.77	0.01474	31244.8	0.00188661
0.141	1137.25	0.014726	31265	-0.00147299
0.14106	1137.73	0.014702	31285.2	0.00146094
0.14112	1138.22	0.014666	31305.3	0.00787803
0.14118	1138.7	0.01462	31325.5	0.014648
0.14124	1139.19	0.014568	31345.7	0.018456
0.1413	1139.67	0.014518	31365.8	0.0178938
0.14136	1140.15	0.014476	31386	0.0134505
0.14142	1140.64	0.014446	31406.1	0.0115479
0.14148	1141.12	0.014424	31426.3	0.0101131
0.14154	1141.61	0.014404	31446.5	0.0069051
0.1416	1142.09	0.014386	31466.6	0.00319814
0.14166	1142.57	0.014364	31486.8	0.00316076
0.14172	1143.06	0.014342	31507	0.00544182
0.14178	1143.54	0.01432	31527.1	0.00814588
0.14184	1144.02	0.014298	31547.3	0.00885467
0.1419	1144.51	0.014278	31567.5	0.00812322
0.14196	1144.99	0.014256	31587.6	0.00536288
0.14202	1145.48	0.014234	31607.8	0.00552603
0.14208	1145.96	0.01421	31627.9	0.00690979
0.14214	1146.44	0.014188	31648.1	0.00905876
0.1422	1146.93	0.01417	31668.3	0.00850735
0.14226	1147.41	0.014154	31688.4	0.00510856
0.14232	1147.9	0.014144	31708.6	0.000436872
0.14238	1148.38	0.014148	31728.8	-0.0025221
0.14244	1148.86	0.014164	31748.9	-0.00212659
0.1425	1149.35	0.014192	31769.1	0.00234959
0.14256	1149.83	0.014222	31789.3	0.0102221
0.14262	1150.32	0.014246	31809.4	0.018271
0.14268	1150.8	0.014246	31829.6	0.0236172
0.14274	1151.28	0.014218	31849.7	0.025252
0.1428	1151.77	0.01417	31869.9	0.0195638
0.14286	1152.25	0.014118	31890.1	0.00957349
0.14292	1152.74	0.014084	31910.2	0.0042654
0.14298	1153.22	0.01408	31930.4	0.00284969
0.14304	1153.7	0.014112	31950.6	0.00416778
0.1431	1154.19	0.01417	31970.7	0.00757455
0.14316	1154.67	0.014232	31990.9	0.00837569
0.14322	1155.16	0.014282	32011.1	0.00954502
0.14328	1155.64	0.014306	32031.2	0.0158246
0.14334	1156.12	0.0143	32051.4	0.0240514
0.1434	1156.61	0.01428	32071.6	0.0293068
0.14345	1157.01	0.014256	32091.7	0.0282473
0.14351	1157.49	0.014242	32111.9	0.0215175
0.14357	1157.98	0.014242	32132	0.0170303
0.14363	1158.46	0.014252	32152.2	0.0158768
0.14369	1158.95	0.014266	32172.4	0.0150613
0.14375	1159.43	0.014276	32192.5	0.0135975
0.14381	1159.91	0.01428	32212.7	0.0115701
0.14387	1160.4	0.01428	32232.9	0.0110321
0.14393	1160.88	0.014282	32253	0.0126854
0.14399	1161.37	0.014292	32273.2	0.0146115
0.14405	1161.85	0.01431	32293.4	0.0163439
0.14411	1162.33	0.014336	32313.5	0.0172587
0.14417	1162.82	0.014368	32333.7	0.016892
0.14423	1163.3	0.014398	32353.8	0.0193651
0.14429	1163.79	0.014422	32374	0.0153946
0.14435	1164.27	0.01444	32394.2	0.00986126
0.14441	1164.75	0.01445	32414.3	0.006355
0.14447	1165.24	0.014462	32434.5	0.00496696
0.14453	1165.72	0.014476	32454.7	0.00976667
0.14459	1166.21	0.014498	32474.8	0.018462
0.14465	1166.69	0.014526	32495	0.0225172
0.14471	1167.17	0.014558	32515.2	0.025752
0.14477	1167.66	0.014594	32535.3	0.0255645
0.14483	1168.14	0.014634	32555.5	0.0239809
0.14489	1168.62	0.014678	32575.6	0.0240869
0.14495	1169.11	0.014726	32595.8	0.0219482
0.14501	1169.59	0.014774	32616	0.0177848
0.14507	1170.08	0.014818	32636.1	0.0155064
0.14513	1170.56	0.014852	32656.3	0.0134134
0.14519	1171.04	0.014874	32676.5	0.0135906
0.14525	1171.53	0.01489	32696.6	0.0143001
0.14531	1172.01	0.014912	32716.8	0.0174124
0.14537	1172.5	0.014948	32737	0.0185344
0.14543	1172.98	0.015004	32757.1	0.0167999
0.14549	1173.46	0.015082	32777.3	0.0158027
0.14555	1173.95	0.015172	32797.5	0.0148298
0.14561	1174.43	0.015272	32817.6	0.0178996
0.14567	1174.92	0.015374	32837.8	0.021694
0.14573	1175.4	0.01548	32857.9	0.0175522
0.14579	1175.88	0.015592	32878.1	0.00785827
0.14585	1176.37	0.015712	32898.3	0.00216177
0.14591	1176.85	0.015846	32918.4	3.1177e-06
0.14597	1177.34	0.015988	32938.6	0.0030393
0.14603	1177.82	0.016136	32958.8	0.00686717
0.14608	1178.22	0.016286	32978.9	0.00763588
0.14614	1178.71	0.016438	32999.1	0.00926947
0.1462	1179.19	0.016594	33019.3	0.0127714
0.14626	1179.67	0.016754	33039.4	0.0139859
0.14632	1180.16	0.016922	33059.6	0.0109779
0.14638	1180.64	0.017096	33079.7	0.00880613
0.14644	1181.13	0.017278	33099.9	0.00779294
0.1465	1181.61	0.017464	33120.1	0.0101736
0.14656	1182.09	0.017654	33140.2	0.0135071
0.14662	1182.58	0.017848	33160.4	0.0116429
0.14668	1183.06	0.018046	33180.6	0.00603743
0.14674	1183.55	0.018252	33200.7	0.00256854
0.1468	1184.03	0.018466	33220.9	-0.0027191
0.14686	1184.51	0.018686	33241.1	-0.00342157
0.14692	1185	0.018908	33261.2	0.00455693
0.14698	1185.48	0.01913	33281.4	0.0141033
0.14704	1185.97	0.01935	33301.5	0.0240458
0.1471	1186.45	0.01957	33321.7	0.0332826
0.14716	1186.93	0.019792	33341.9	0.0359703
0.14722	1187.42	0.02002	33362	0.0331841
0.14728	1187.9	0.02025	33382.2	0.0293804
0.14734	1188.39	0.020484	33402.4	0.0226086
0.1474	1188.87	0.020716	33422.5	0.015014
0.14746	1189.35	0.020946	33442.7	0.00680636
0.14752	1189.84	0.021168	33462.9	0.00520146
0.14758	1190.32	0.02138	33483	0.00646787
0.14764	1190.81	0.02158	33503.2	0.0100067
0.1477	1191.29	0.021766	33523.3	0.0129088
0.14776	1191.77	0.021944	33543.5	0.0130994
0.14782	1192.26	0.02212	33563.7	0.0100364
0.14788	1192.74	0.02231	33583.8	0.0104596
0.14794	1193.22	0.02252	33604	0.0115143
0.148	1193.71	0.022758	33624.2	0.0133537
0.14806	1194.19	0.023016	33644.3	0.0143057
0.14812	1194.68	0.023292	33664.5	0.0137175
0.14818	1195.16	0.023576	33684.7	0.015328
0.14824	1195.64	0.023868	33704.8	0.0165406
0.1483	1196.13	0.02417	33725	0.0125959
0.14836	1196.61	0.024484	33745.2	0.00960956
0.14842	1197.1	0.024802	33765.3	0.00774018
0.14848	1197.58	0.025116	33785.5	0.00634115
0.14854	1198.06	0.025412	33805.6	0.0084264
0.1486	1198.55	0.025684	33825.8	0.013779
0.14866	1199.03	0.025934	33846	0.0168044
0.14871	1199.44	0.02617	33866.1	0.0174041
0.14877	1199.92	0.026398	33886.3	0.0132413
0.14883	1200.4	0.02662	33906.5	0.00396085
0.14889	1200.89	0.026838	33926.6	-0.00517452
0.14895	1201.37	0.027046	33946.8	-0.00767674
0.14901	1201.86	0.02724	33967	-0.00324905
0.14907	1202.34	0.02742	33987.1	0.00362312
0.14913	1202.82	0.02759	34007.3	0.00948725
0.14919	1203.31	0.027754	34027.4	0.0118354
0.14925	1203.79	0.027908	34047.6	0.0140609
0.14931	1204.27	0.02805	34067.8	0.0132902
0.14937	1204.76	0.028174	34087.9	0.0134459
0.14943	1205.24	0.028274	34108.1	0.0155832
0.14949	1205.73	0.028346	34128.3	0.012652
0.14955	1206.21	0.028394	34148.4	0.00913278
0.14961	1206.69	0.028422	34168.6	0.00393864
0.14967	1207.18	0.02844	34188.8	-0.00293038
0.14973	1207.66	0.028452
0.14979	1208.15	0.028458
0.14985	1208.63	0.028456
0.14991	1209.11	0.02844
0.14997	1209.6	0.02841
0.15003	1210.08	0.02837
0.15009	1210.57	0.02833
0.15015	1211.05	0.028292
0.15021	1211.53	0.028256
0.15027	1212.02	0.028206
0.15033	1212.5	0.02813
0.15039	1212.99	0.028016
0.15045	1213.47	0.027858
0.15051	1213.95	0.027662
0.15057	1214.44	0.027434
0.15063	1214.92	0.027178
0.15069	1215.41	0.0269
0.15075	1215.89	0.026598
0.15081	1216.37	0.026272
0.15087	1216.86	0.025922
0.15093	1217.34	0.025546
0.15099	1217.82	0.02514
0.15105	1218.31	0.0247
0.15111	1218.79	0.024218
0.15117	1219.28	0.023698
0.15123	1219.76	0.023144
0.15129	1220.24	0.022566
0.15134	1220.65	0.02197
0.1514	1221.13	0.021362
0.15146	1221.62	0.020738
0.15152	1222.1	0.0201
0.15158	1222.58	0.019446
0.15164	1223.07	0.018794
0.1517	1223.55	0.018156
0.15176	1224.04	0.017552
0.15182	1224.52	0.01699
0.15188	1225	0.01647
0.15194	1225.49	0.015978
0.152	1225.97	0.015508
0.15206	1226.46	0.015048
0.15212	1226.94	0.014598
0.15218	1227.42	0.014164
0.15224	1227.91	0.013754
0.1523	1228.39	0.013378
0.15236	1228.87	0.013038
0.15242	1229.36	0.012736
0.15248	1229.84	0.012464
0.15254	1230.33	0.012214
0.1526	1230.81	0.011972
0.15266	1231.29	0.011738
0.15272	1231.78	0.011512
0.15278	1232.26	0.011298
0.15284	1232.75	0.011098
0.1529	1233.23	0.010916
0.15296	1233.71	0.010748
0.15302	1234.2	0.010592
0.15308	1234.68	0.010446
0.15314	1235.17	0.010312
0.1532	1235.65	0.010196
0.15326	1236.13	0.010092
0.15332	1236.62	0.010002
0.15338	1237.1	0.009916
0.15344	1237.59	0.00983
0.1535	1238.07	0.009742
0.15356	1238.55	0.009654
0.15362	1239.04	0.009568
0.15368	1239.52	0.009492
0.15374	1240.01	0.009428
0.1538	1240.49	0.009378
0.15386	1240.97	0.00934
0.15392	1241.46	0.009308
0.15397	1241.86	0.009276
0.15403	1242.34	0.009238
0.15409	1242.83	0.009196
0.15415	1243.31	0.00915
0.15421	1243.8	0.009106
0.15427	1244.28	0.00907
0.15433	1244.76	0.009044
0.15439	1245.25	0.009028
0.15445	1245.73	0.00902
0.15451	1246.22	0.009016
0.15457	1246.7	0.009016
0.15463	1247.18	0.009018
0.15469	1247.67	0.009022
0.15475	1248.15	0.009026
0.15481	1248.64	0.009032
0.15487	1249.12	0.009038
0.15493	1249.6	0.00905
0.15499	1250.09	0.009066
0.15505	1250.57	0.009086
0.15511	1251.06	0.009106
0.15517	1251.54	0.009122
0.15523	1252.02	0.009134
0.15529	1252.51	0.00914
0.15535	1252.99	0.009144
0.15541	1253.47	0.009156
0.15547	1253.96	0.009178
0.15553	1254.44	0.009214
0.15559	1254.93	0.009262
0.15565	1255.41	0.009316
0.15571	1255.89	0.009368
0.15577	1256.38	0.00942
0.15583	1256.86	0.009472
0.15589	1257.35	0.009526
0.15595	1257.83	0.009594
0.15601	1258.31	0.009674
0.15607	1258.8	0.00977
0.15613	1259.28	0.00988
0.15619	1259.77	0.010002
0.15625	1260.25	0.010132
0.15631	1260.73	0.010262
0.15637	1261.22	0.010394
0.15643	1261.7	0.010522
0.15649	1262.19	0.010646
0.15655	1262.67	0.010768
0.1566	1263.07	0.010888
0.15666	1263.56	0.01101
0.15672	1264.04	0.011138
0.15678	1264.52	0.011276
0.15684	1265.01	0.011426
0.1569	1265.49	0.011588
0.15696	1265.98	0.01176
0.15702	1266.46	0.011936
0.15708	1266.94	0.012108
0.15714	1267.43	0.012276
0.1572	1267.91	0.012442
0.15726	1268.4	0.012604
0.15732	1268.88	0.012766
0.15738	1269.36	0.012932
0.15744	1269.85	0.013106
0.1575	1270.33	0.013292
0.15756	1270.82	0.013488
0.15762	1271.3	0.013688
0.15768	1271.78	0.01388
0.15774	1272.27	0.014056
0.1578	1272.75	0.014216
0.15786	1273.24	0.01437
0.15792	1273.72	0.01454
0.15798	1274.2	0.01474
0.15804	1274.69	0.01498
0.1581	1275.17	0.015264
0.15816	1275.66	0.015594
0.15822	1276.14	0.015974
0.15828	1276.62	0.016422
0.15834	1277.11	0.016954
0.1584	1277.59	0.017594
0.15846	1278.07	0.018354
0.15852	1278.56	0.019244
0.15858	1279.04	0.020264
0.15864	1279.53	0.0214
0.1587	1280.01	0.022626
0.15876	1280.49	0.023894
0.15882	1280.98	0.025142
0.15888	1281.46	0.026296
0.15894	1281.95	0.02729
0.159	1282.43	0.02806
0.15906	1282.91	0.028568
0.15912	1283.4	0.02879
0.15918	1283.88	0.028728
0.15923	1284.29	0.028404
0.15929	1284.77	0.027874
0.15935	1285.25	0.027204
0.15941	1285.74	0.026472
0.15947	1286.22	0.025746
0.15953	1286.71	0.025082
0.15959	1287.19	0.02452
0.15965	1287.67	0.024076
0.15971	1288.16	0.02376
0.15977	1288.64	0.023564
0.15983	1289.12	0.02348
0.15989	1289.61	0.023496
0.15995	1290.09	0.023594
0.16001	1290.58	0.023758
0.16007	1291.06	0.023972
0.16013	1291.54	0.024218
0.16019	1292.03	0.024486
0.16025	1292.51	0.024766
0.16031	1293	0.02505
0.16037	1293.48	0.025326
0.16043	1293.96	0.02559
0.16049	1294.45	0.02583
0.16055	1294.93	0.02604
0.16061	1295.42	0.026218
0.16067	1295.9	0.02636
0.16073	1296.38	0.026462
0.16079	1296.87	0.02653
0.16085	1297.35	0.026568
0.16091	1297.84	0.02658
0.16097	1298.32	0.026572
0.16103	1298.8	0.026548
0.16109	1299.29	0.026504
0.16115	1299.77	0.026438
0.16121	1300.26	0.026354
0.16127	1300.74	0.026252
0.16133	1301.22	0.02614
0.16139	1301.71	0.026026
0.16145	1302.19	0.025908
0.16151	1302.68	0.025792
0.16157	1303.16	0.025674
0.16163	1303.64	0.02556
0.16169	1304.13	0.02545
0.16175	1304.61	0.025342
0.16181	1305.09	0.025234
0.16186	1305.5	0.025122
0.16192	1305.98	0.025008
0.16198	1306.47	0.024898
0.16204	1306.95	0.024798
0.1621	1307.43	0.024712
0.16216	1307.92	0.024642
0.16222	1308.4	0.02458
0.16228	1308.89	0.02452
0.16234	1309.37	0.024462
0.1624	1309.85	0.02441
0.16246	1310.34	0.024372
0.16252	1310.82	0.024362
0.16258	1311.31	0.024386
0.16264	1311.79	0.024446
0.1627	1312.27	0.024536
0.16276	1312.76	0.024642
0.16282	1313.24	0.024744
0.16288	1313.72	0.02484
0.16294	1314.21	0.024938
0.163	1314.69	0.025062
0.16306	1315.18	0.025244
0.16312	1315.66	0.025506
0.16318	1316.14	0.025872
0.16324	1316.63	0.026354
0.1633	1317.11	0.026966
0.16336	1317.6	0.027726
0.16342	1318.08	0.028648
0.16348	1318.56	0.029734
0.16354	1319.05	0.030958
0.1636	1319.53	0.032278
0.16366	1320.02	0.033662
0.16372	1320.5	0.035126
0.16378	1320.98	0.036758
0.16384	1321.47	0.038712
0.1639	1321.95	0.041204
0.16396	1322.44	0.044458
0.16402	1322.92	0.048676
0.16408	1323.4	0.05397
0.16414	1323.89	0.060304
0.1642	1324.37	0.06744
0.16426	1324.86	0.074888
0.16432	1325.34	0.0819
0.16438	1325.82	0.087546
0.16444	1326.31	0.090922
0.16449	1326.71	0.091436
0.16455	1327.19	0.089046
0.16461	1327.68	0.084234
0.16467	1328.16	0.077778
0.16473	1328.65	0.070486
0.16479	1329.13	0.063034
0.16485	1329.61	0.055918
0.16491	1330.1	0.04946
0.16497	1330.58	0.043824
0.16503	1331.07	0.039054
0.16509	1331.55	0.035096
0.16515	1332.03	0.031846
0.16521	1332.52	0.029186
0.16527	1333	0.027006
0.16533	1333.49	0.025214
0.16539	1333.97	0.02374
0.16545	1334.45	0.02252
0.16551	1334.94	0.0215
0.16557	1335.42	0.020634
0.16563	1335.91	0.019888
0.16569	1336.39	0.019232
0.16575	1336.87	0.018652
0.16581	1337.36	0.018142
0.16587	1337.84	0.017702
0.16593	1338.33	0.017328
0.16599	1338.81	0.017004
0.16605	1339.29	0.016698
0.16611	1339.78	0.016374
0.16617	1340.26	0.01601
0.16623	1340.74	0.015624
0.16629	1341.23	0.01525
0.16635	1341.71	0.014928
0.16641	1342.2	0.014686
0.16647	1342.68	0.014528
0.16653	1343.16	0.014446
0.16659	1343.65	0.014414
0.16665	1344.13	0.014398
0.16671	1344.62	0.014366
0.16677	1345.1	0.014294
0.16683	1345.58	0.01417
0.16689	1346.07	0.013988
0.16695	1346.55	0.013762
0.16701	1347.04	0.013502
0.16707	1347.52	0.01323
0.16712	1347.92	0.012962
0.16718	1348.41	0.012702
0.16724	1348.89	0.012454
0.1673	1349.37	0.012214
0.16736	1349.86	0.011984
0.16742	1350.34	0.01177
0.16748	1350.83	0.011584
0.16754	1351.31	0.011432
0.1676	1351.79	0.01132
0.16766	1352.28	0.011246
0.16772	1352.76	0.01121
0.16778	1353.25	0.01121
0.16784	1353.73	0.011244
0.1679	1354.21	0.011306
0.16796	1354.7	0.01138
0.16802	1355.18	0.011454
0.16808	1355.67	0.011526
0.16814	1356.15	0.011612
0.1682	1356.63	0.011724
0.16826	1357.12	0.011872
0.16832	1357.6	0.012058
0.16838	1358.09	0.012274
0.16844	1358.57	0.012522
0.1685	1359.05	0.012816
0.16856	1359.54	0.01317
0.16862	1360.02	0.013588
0.16868	1360.51	0.01407
0.16874	1360.99	0.014608
0.1688	1361.47	0.015218
0.16886	1361.96	0.015922
[truncated: 5,472 more rows]
