# Supplementary material for: Nanoscale C–H/C–D mapping of organic materials using electron spectroscopy
Source: Nat Nanotechnol. 2025 Mar 24;20(6):740–6. doi: 10.1038/s41565-025-01893-5 (PMC12532599; doi:10.1038/s41565-025-01893-5)
Supplement: Supplementary file 2 — EELS spectral data of dPS-b-P2VP and EELS intensity profiles. [file 41565_2025_1893_MOESM2_ESM.xlsx]

## Sheet: Fig.2c
Overall		dPS		Boundary		P2VP		FTIR
Energy loss	CCD Counts	Energy loss	CCD Counts	Energy loss	CCD Counts	Energy loss	CCD Counts	energy	Wavenumver	Intensity
eV	arb. Unit	eV	arb. Unit	eV	arb. Unit	eV	arb. Unit	eV	cm-1	arb. unit
0.2338	0.08038	0.24	0.04186	0.2325	0.21684	0.2375	0.25805	0.04949	399.193	-0.001
0.2363	0.09155	0.24251	0.0989	0.23501	0.15129	0.24001	0.07189	0.04973	401.121	-0.001
0.2388	-0.03113	0.24502	0.13494	0.23752	0.09945	0.24252	0.08388	0.04997	403.05	-0.001
0.2413	-0.15729	0.24753	0.26343	0.24003	0.09532	0.24503	0.17722	0.05021	404.978	-0.001
0.2438	-0.08518	0.25004	0.35413	0.24254	0.18034	0.24754	0.11252	0.05045	406.907	-0.001
0.2463	0.00482	0.25255	0.54415	0.24505	0.2563	0.25005	0.00119	0.05069	408.835	-0.001
0.2488	0.16534	0.25506	0.66854	0.24756	0.26995	0.25256	-0.08195	0.05093	410.764	-0.001
0.2513	0.32914	0.25757	0.73238	0.25007	0.25284	0.25507	-0.12713	0.05117	412.692	-0.001
0.2538	0.32479	0.26008	0.72077	0.25258	0.31455	0.25758	0.27092	0.05141	414.62	-0.001
0.2563	0.59458	0.26259	0.79531	0.25509	0.36542	0.26009	0.32136	0.05165	416.549	-0.001
0.2588	0.554	0.2651	0.76923	0.2576	0.60765	0.2626	0.30494	0.05188	418.477	-0.001
0.2613	0.51786	0.26761	0.82181	0.26011	0.64531	0.26511	0.56043	0.05212	420.406	-0.001
0.2638	0.68856	0.27012	0.97369	0.26262	0.68645	0.26762	0.67373	0.05236	422.334	-0.001
0.2663	0.79937	0.27263	0.9697	0.26513	0.82024	0.27013	0.66783	0.0526	424.263	-0.001
0.2688	1	0.27514	0.89662	0.26764	0.9138	0.27264	0.56771	0.05284	426.191	-0.001
0.2713	0.95679	0.27765	0.85841	0.27015	0.96806	0.27515	0.34624	0.05308	428.12	-0.001
0.2738	0.83165	0.28016	0.78312	0.27266	0.91274	0.27766	0.30564	0.05332	430.048	-0.001
0.2763	0.85988	0.28267	0.79143	0.27517	0.75259	0.28017	0.40332	0.05356	431.977	-0.001
0.2788	0.81374	0.28518	0.85453	0.27768	0.70265	0.28268	0.44432	0.0538	433.905	-0.001
0.2813	0.83329	0.28769	0.8862	0.28019	0.7283	0.28519	0.37727	0.05404	435.834	-0.001
0.2838	0.85273	0.2902	0.80145	0.2827	0.74519	0.2877	0.24666	0.05428	437.762	-0.001
0.2863	0.89488	0.29271	0.68367	0.28521	0.7055	0.29021	0.2005	0.05451	439.69	-0.001
0.2888	0.77487	0.29522	0.5505	0.28772	0.64633	0.29272	0.29797	0.05475	441.619	-0.001
0.2913	0.68585	0.29773	0.33065	0.29023	0.58804	0.29523	0.38795	0.05499	443.548	-0.001
0.2938	0.72368	0.30024	0.18409	0.29274	0.59539	0.29774	0.33557	0.05523	445.476	-0.001
0.2963	0.47422	0.30275	0.04143	0.29525	0.59128	0.30025	0.28311	0.05547	447.404	-0.001
0.2988	0.34429	0.30526	-0.03485	0.29776	0.46437	0.30276	0.08724	0.05571	449.333	-0.001
0.3013	0.17764	0.30777	0.04273	0.30027	0.34958	0.30527	-0.06343	0.05595	451.261	-0.001
0.3038	-0.02591	0.31028	0.05188	0.30278	0.14246	0.30778	0.01799	0.05619	453.19	-0.001
0.3063	0.04239	0.31279	0.02596	0.30529	0.00815	0.31029	0.1356	0.05643	455.118	-0.001
0.3088	0.11285	0.3153	0.08775	0.3078	0.09493	0.3128	0.05113	0.05667	457.047	-0.001
0.3113	0.06339	0.31781	0.15683	0.31031	0.16242	0.31531	-0.08452	0.05691	458.975	-0.001
0.3138	0.01237	0.32032	0.10489	0.31282	0.10144	0.31782	0.06715	0.05714	460.904	-0.001
0.3163	0.22807	0.32283	0.03897	0.31533	0.07478	0.32033	0.21947	0.05738	462.832	-0.001
0.3188	0.32605	0.32534	0.08209	0.31784	0.19817	0.32284	0.27784	0.05762	464.761	-0.001
0.3213	0.2647	0.32785	0.11569	0.32035	0.24769	0.32535	0.32562	0.05786	466.689	-0.001
0.3238	0.29351	0.33036	0.09458	0.32286	0.2351	0.32786	0.44004	0.0581	468.618	-0.001
0.3263	0.38193	0.33287	0.05112	0.32537	0.2734	0.33037	0.47097	0.05834	470.546	-0.001
0.3288	0.46791	0.33538	-0.000296413	0.32788	0.33932	0.33288	0.39185	0.05858	472.474	-0.001
0.3313	0.41383	0.33789	-0.01862	0.33039	0.34792	0.33539	0.30567	0.05882	474.403	-0.001
0.3338	0.35538	0.3404	0.04284	0.3329	0.29213	0.3379	0.2971	0.05906	476.331	-0.001
0.3363	0.26452	0.34291	0.08817	0.33541	0.22268	0.34041	0.43056	0.0593	478.26	-0.001
0.3388	0.34511	0.34542	0.09762	0.33792	0.22427	0.34292	0.54764	0.05954	480.188	-0.001
0.3413	0.48545	0.34793	0.04285	0.34043	0.33583	0.34543	0.62081	0.05977	482.117	-0.001
0.3438	0.54188	0.35044	-0.04302	0.34294	0.42272	0.34794	0.62215	0.06001	484.045	-0.001
0.3463	0.53372	0.35295	-0.05459	0.34545	0.4719	0.35045	0.56087	0.06025	485.974	-0.001
0.3488	0.42817	0.35546	0.00887	0.34796	0.4401	0.35296	0.53381	0.06049	487.902	-0.001
0.3513	0.48179	0.35797	0.01981	0.35047	0.34255	0.35547	0.6111	0.06073	489.831	-0.001
0.3538	0.5316	0.36048	0.000536374	0.35298	0.29856	0.35798	0.80725	0.06097	491.759	-0.001
0.3563	0.63098	0.36299	-0.01405	0.35549	0.35956	0.36049	0.94459	0.06121	493.688	-0.001
0.3588	0.72375	0.3655	0.00715	0.358	0.48007	0.363	0.89833	0.06145	495.616	-0.001
0.3613	0.77559	0.36801	0.06116	0.36051	0.562	0.36551	0.80232	0.06169	497.545	-0.001
0.3638	0.70778	0.37052	0.1299	0.36302	0.5262	0.36802	0.7692	0.06193	499.473	-0.001
0.3663	0.66663	0.37303	0.14935	0.36553	0.4824	0.37053	0.8458	0.06217	501.401	-0.001
0.3688	0.66229	0.37554	0.11077	0.36804	0.4917	0.37304	0.79559	0.0624	503.33	-0.001
0.3713	0.7707	0.37805	0.06672	0.37055	0.58289	0.37555	0.71642	0.06264	505.258	-0.001
0.3738	0.70927	0.38056	0.03426	0.37306	0.57359	0.37806	0.6984	0.06288	507.187	-0.001
0.3763	0.66738	0.38307	0.0287	0.37557	0.51296	0.38057	0.72602	0.06312	509.115	-0.001
0.3788	0.6032	0.38558	0.03574	0.37808	0.4814	0.38308	0.71171	0.06336	511.044	-0.001
0.3813	0.60182	0.38809	0.04907	0.38059	0.48514	0.38559	0.65237	0.0636	512.972	-0.001
0.3838	0.56675	0.3906	0.04474	0.3831	0.47481	0.3881	0.64123	0.06384	514.901	-0.001
0.3863	0.55899	0.39311	0.13064	0.38561	0.4415	0.39061	0.58523	0.06408	516.829	-0.001
0.3888	0.5411	0.39562	0.13384	0.38812	0.44365	0.39312	0.43784	0.06432	518.758	-0.001
0.3913	0.47014	0.39813	0.07409	0.39063	0.40662	0.39563	0.38455	0.06456	520.686	-0.001
0.3938	0.42979	0.40064	0.07011	0.39314	0.37104	0.39814	0.35214	0.0648	522.615	-0.001
0.3963	0.35434	0.40315	0.03695	0.39565	0.35044	0.40065	0.31331	0.06503	524.543	-0.001
0.3988	0.32517	0.40566	0.01945	0.39816	0.29092	0.40316	0.22838	0.06527	526.471	-0.001
0.4013	0.33602	0.40817	0.00812	0.40067	0.25123	0.40567	0.16165	0.06551	528.4	-0.001
0.4038	0.21221	0.41068	0.01897	0.40318	0.18413	0.40818	0.14197	0.06575	530.328	-0.001
0.4063	0.19358	0.41319	0.03648	0.40569	0.13545	0.41069	0.09767	0.06599	532.257	-0.001
0.4088	0.18284	0.4157	0.03829	0.4082	0.119	0.4132	0.05881	0.06623	534.185	-0.001
0.4113	0.12913	0.41821	0.00777	0.41071	0.1069	0.41571	0.05921	0.06647	536.114	-0.001
0.4138	0.12276	0.42072	0.01926	0.41322	0.10192	0.41822	0.0951	0.06671	538.042	-0.001
0.4163	0.20311	0.42323	0.06207	0.41573	0.10396	0.42073	0.10739	0.06695	539.971	-0.001
0.4188	0.21198	0.42574	0.06696	0.41824	0.10432	0.42324	0.0331	0.06719	541.899	-0.001
0.4213	0.18604	0.42825	0.05837	0.42075	0.11591	0.42575	0.0539	0.06743	543.828	-0.001
0.4238	0.15747	0.43076	0.01541	0.42326	0.08763	0.42826	0.13784	0.06766	545.756	-0.001
0.4263	0.12683	0.43327	0.00465	0.42577	0.09783	0.43077	0.30075	0.0679	547.685	-0.001
0.4288	0.19647	0.43578	-0.04787	0.42828	0.13351	0.43328	0.37588	0.06814	549.613	-0.001
0.4313	0.32206	0.43829	0.01979	0.43079	0.20915	0.43579	0.40741	0.06838	551.542	-0.001
0.4338	0.35492	0.4408	0.07745	0.4333	0.24246	0.4383	0.36343	0.06862	553.47	-0.001
0.4363	0.34135	0.44331	0.0718	0.43581	0.23922	0.44081	0.25685	0.06886	555.399	-0.001
0.4388	0.39438	0.44582	0.01679	0.43832	0.25029	0.44332	0.23534	0.0691	557.327	-0.001
0.4413	0.35981	0.44833	0.03146	0.44083	0.22808	0.44583	0.23734	0.06934	559.255	-0.001
0.4438	0.3064	0.45084	0.03557	0.44334	0.21505	0.44834	0.21098	0.06958	561.184	-0.001
0.4463	0.26131	0.45335	0.03107	0.44585	0.18599	0.45085	0.256	0.06982	563.112	-0.001
								0.07006	565.041	-0.001
								0.07029	566.969	-0.001
								0.07053	568.898	-0.001
								0.07077	570.826	-0.001
								0.07101	572.755	-0.001
								0.07125	574.683	-0.001
								0.07149	576.612	-0.001
								0.07173	578.54	-0.001
								0.07197	580.469	-0.001
								0.07221	582.397	-0.001
								0.07245	584.326	-0.001
								0.07269	586.254	-0.001
								0.07292	588.182	-0.001
								0.07316	590.111	-0.001
								0.0734	592.039	-0.001
								0.07364	593.968	-0.001
								0.07388	595.896	-0.001
								0.07412	597.825	-0.001
								0.07436	599.753	0.000337379
								0.0746	601.682	0.000859459
								0.07484	603.61	0.000789711
								0.07508	605.539	0.0011
								0.07532	607.467	0.00116
								0.07555	609.396	0.0011
								0.07579	611.324	0.00121
								0.07603	613.253	0.00179
								0.07627	615.181	0.00239
								0.07651	617.109	0.00323
								0.07675	619.038	0.00432
								0.07699	620.966	0.00576
								0.07723	622.895	0.00686
								0.07747	624.823	0.00744
								0.07771	626.752	0.00711
								0.07795	628.68	0.00631
								0.07818	630.609	0.00561
								0.07842	632.537	0.00505
								0.07866	634.466	0.00469
								0.0789	636.394	0.0046
								0.07914	638.323	0.00446
								0.07938	640.251	0.0043
								0.07962	642.179	0.00428
								0.07986	644.108	0.00431
								0.0801	646.036	0.00405
								0.08034	647.965	0.00359
								0.08058	649.893	0.00316
								0.08082	651.822	0.00307
								0.08105	653.75	0.00318
								0.08129	655.679	0.00337
								0.08153	657.607	0.00325
								0.08177	659.536	0.00286
								0.08201	661.464	0.00227
								0.08225	663.393	0.00183
								0.08249	665.321	0.00173
								0.08273	667.25	0.00208
								0.08297	669.178	0.00249
								0.08321	671.106	0.00282
								0.08345	673.035	0.00331
								0.08368	674.963	0.00384
								0.08392	676.892	0.00411
								0.08416	678.82	0.00398
								0.0844	680.749	0.00382
								0.08464	682.677	0.00358
								0.08488	684.606	0.00335
								0.08512	686.534	0.00318
								0.08536	688.463	0.00303
								0.0856	690.391	0.00293
								0.08584	692.32	0.00281
								0.08608	694.248	0.00289
								0.08631	696.177	0.00303
								0.08655	698.105	0.00321
								0.08679	700.034	0.00327
								0.08703	701.962	0.00321
								0.08727	703.89	0.00315
								0.08751	705.819	0.00301
								0.08775	707.747	0.00285
								0.08799	709.676	0.00276
								0.08823	711.604	0.00268
								0.08847	713.533	0.00274
								0.08871	715.461	0.00287
								0.08894	717.39	0.00296
								0.08918	719.318	0.00304
								0.08942	721.247	0.0032
								0.08966	723.175	0.00337
								0.0899	725.104	0.00354
								0.09014	727.032	0.0038
								0.09038	728.961	0.00414
								0.09062	730.889	0.00451
								0.09086	732.817	0.00513
								0.0911	734.746	0.00614
								0.09134	736.674	0.00785
								0.09157	738.603	0.0111
								0.09181	740.531	0.01718
								0.09205	742.46	0.02673
								0.09229	744.388	0.03773
								0.09253	746.317	0.04542
								0.09277	748.245	0.04684
								0.09301	750.174	0.04332
								0.09325	752.102	0.0377
								0.09349	754.031	0.03215
								0.09373	755.959	0.02744
								0.09397	757.888	0.02373
								0.0942	759.816	0.02134
								0.09444	761.744	0.02007
								0.09468	763.673	0.0195
								0.09492	765.601	0.01896
								0.09516	767.53	0.01817
								0.0954	769.458	0.01733
								0.09564	771.387	0.01686
								0.09588	773.315	0.01697
								0.09612	775.244	0.0175
								0.09636	777.172	0.01844
								0.0966	779.101	0.01974
								0.09683	781.029	0.02106
								0.09707	782.957	0.02227
								0.09731	784.886	0.02337
								0.09755	786.814	0.02407
								0.09779	788.743	0.02393
								0.09803	790.671	0.02305
								0.09827	792.6	0.02163
								0.09851	794.528	0.01994
								0.09875	796.457	0.01798
								0.09899	798.385	0.01593
								0.09923	800.314	0.01392
								0.09946	802.242	0.01174
								0.0997	804.171	0.00956
								0.09994	806.099	0.00781
								0.10018	808.028	0.00648
								0.10042	809.956	0.0055
								0.10066	811.885	0.00491
								0.1009	813.813	0.0049
								0.10114	815.741	0.00581
								0.10138	817.67	0.00849
								0.10162	819.598	0.01306
								0.10186	821.527	0.01711
								0.10209	823.455	0.01688
								0.10233	825.384	0.01225
								0.10257	827.312	0.00754
								0.10281	829.241	0.00519
								0.10305	831.169	0.00478
								0.10329	833.098	0.00554
								0.10353	835.026	0.00758
								0.10377	836.955	0.01106
								0.10401	838.883	0.01439
								0.10425	840.812	0.01552
								0.10449	842.74	0.01377
								0.10472	844.668	0.01019
								0.10496	846.597	0.00657
								0.1052	848.525	0.00405
								0.10544	850.454	0.0026
								0.10568	852.382	0.00169
								0.10592	854.311	0.00103
								0.10616	856.239	0.00053813
								0.1064	858.168	0.000331942
								0.10664	860.096	0.000385889
								0.10688	862.025	0.000462061
								0.10712	863.953	0.000652031
								0.10735	865.882	0.00107
								0.10759	867.81	0.00158
								0.10783	869.739	0.00178
								0.10807	871.667	0.00141
								0.10831	873.596	0.00086172
								0.10855	875.524	0.00057554
								0.10879	877.452	0.000594325
								0.10903	879.381	0.000900857
								0.10927	881.309	0.00121
								0.10951	883.238	0.00142
								0.10975	885.166	0.00174
								0.10998	887.095	0.002
								0.11022	889.023	0.00209
								0.11046	890.952	0.002
								0.1107	892.88	0.00184
								0.11094	894.809	0.00168
								0.11118	896.737	0.00156
								0.11142	898.665	0.00155
								0.11166	900.594	0.00149
								0.1119	902.523	0.00131
								0.11214	904.451	0.00145
								0.11238	906.379	0.00157
								0.11262	908.308	0.00148
								0.11285	910.236	0.00132
								0.11309	912.165	0.00127
								0.11333	914.093	0.00136
								0.11357	916.022	0.00149
								0.11381	917.95	0.00157
								0.11405	919.879	0.00153
								0.11429	921.807	0.00152
								0.11453	923.736	0.00157
								0.11477	925.664	0.00161
								0.11501	927.592	0.00155
								0.11525	929.521	0.00154
								0.11548	931.449	0.00163
								0.11572	933.378	0.0017
								0.11596	935.306	0.00186
								0.1162	937.235	0.00196
								0.11644	939.163	0.00202
								0.11668	941.092	0.00221
								0.11692	943.02	0.00242
								0.11716	944.949	0.0026
								0.1174	946.877	0.00286
								0.11764	948.806	0.00319
								0.11788	950.734	0.00349
								0.11811	952.663	0.00382
								0.11835	954.591	0.00421
								0.11859	956.519	0.00474
								0.11883	958.448	0.0055
								0.11907	960.376	0.00583
								0.11931	962.305	0.00532
								0.11955	964.233	0.00469
								0.11979	966.162	0.00435
								0.12003	968.09	0.00418
								0.12027	970.019	0.00411
								0.12051	971.947	0.00416
								0.12074	973.876	0.00426
								0.12098	975.804	0.00439
								0.12122	977.733	0.00463
								0.12146	979.661	0.00505
								0.1217	981.59	0.00565
								0.12194	983.518	0.00646
								0.12218	985.447	0.00776
								0.12242	987.375	0.01009
								0.12266	989.303	0.01368
								0.1229	991.232	0.01759
								0.12314	993.16	0.01953
								0.12337	995.089	0.0184
								0.12361	997.017	0.0158
								0.12385	998.946	0.01367
								0.12409	1000.87	0.01212
								0.12433	1002.8	0.01071
								0.12457	1004.73	0.00937
								0.12481	1006.66	0.00829
								0.12505	1008.59	0.00758
								0.12529	1010.52	0.0072
								0.12553	1012.45	0.00702
								0.12577	1014.37	0.00696
								0.126	1016.3	0.00706
								0.12624	1018.23	0.00733
								0.12648	1020.16	0.00764
								0.12672	1022.09	0.00801
								0.12696	1024.02	0.00853
								0.1272	1025.94	0.00898
								0.12744	1027.87	0.00905
								0.12768	1029.8	0.00881
								0.12792	1031.73	0.00861
								0.12816	1033.66	0.0085
								0.1284	1035.59	0.0085
								0.12863	1037.52	0.00868
								0.12887	1039.44	0.00914
								0.12911	1041.37	0.01004
								0.12935	1043.3	0.01143
								0.12959	1045.23	0.01323
								0.12983	1047.16	0.01485
								0.13007	1049.09	0.01561
								0.13031	1051.01	0.0153
								0.13055	1052.94	0.01376
								0.13079	1054.87	0.01139
								0.13103	1056.8	0.00913
								0.13126	1058.73	0.00744
								0.1315	1060.66	0.00633
								0.13174	1062.59	0.00566
								0.13198	1064.51	0.00529
								0.13222	1066.44	0.00513
								0.13246	1068.37	0.00512
								0.1327	1070.3	0.00522
								0.13294	1072.23	0.0054
								0.13318	1074.16	0.00562
								0.13342	1076.08	0.00598
								0.13366	1078.01	0.00642
								0.13389	1079.94	0.0069
								0.13413	1081.87	0.00747
								0.13437	1083.8	0.00808
								0.13461	1085.73	0.00865
								0.13485	1087.65	0.0092
								0.13509	1089.58	0.00969
								0.13533	1091.51	0.00995
								0.13557	1093.44	0.00993
								0.13581	1095.37	0.00969
								0.13605	1097.3	0.00934
								0.13629	1099.23	0.0089
								0.13652	1101.15	0.00837
								0.13676	1103.08	0.0078
								0.137	1105.01	0.00719
								0.13724	1106.94	0.00656
								0.13748	1108.87	0.00599
								0.13772	1110.8	0.00551
								0.13796	1112.72	0.00507
								0.1382	1114.65	0.00471
								0.13844	1116.58	0.00438
								0.13868	1118.51	0.00408
								0.13892	1120.44	0.00388
								0.13915	1122.37	0.0038
								0.13939	1124.3	0.00379
								0.13963	1126.22	0.00381
								0.13987	1128.15	0.0039
								0.14011	1130.08	0.00406
								0.14035	1132.01	0.0043
								0.14059	1133.94	0.00461
								0.14083	1135.87	0.00511
								0.14107	1137.8	0.00611
								0.14131	1139.72	0.00789
								0.14155	1141.65	0.01071
								0.14178	1143.58	0.01434
								0.14202	1145.51	0.01781
								0.14226	1147.44	0.01976
								0.1425	1149.37	0.01941
								0.14274	1151.3	0.01718
								0.14298	1153.22	0.01416
								0.14322	1155.15	0.01124
								0.14346	1157.08	0.0089
								0.1437	1159.01	0.00723
								0.14394	1160.94	0.00608
								0.14418	1162.87	0.00533
								0.14442	1164.79	0.00487
								0.14465	1166.72	0.0046
								0.14489	1168.65	0.00449
								0.14513	1170.58	0.00448
								0.14537	1172.51	0.00451
								0.14561	1174.44	0.00461
								0.14585	1176.37	0.00474
								0.14609	1178.29	0.00491
								0.14633	1180.22	0.00514
								0.14657	1182.15	0.00536
								0.14681	1184.08	0.00558
								0.14705	1186.01	0.00589
								0.14728	1187.94	0.00626
								0.14752	1189.86	0.00664
								0.14776	1191.79	0.00699
								0.148	1193.72	0.00732
								0.14824	1195.65	0.00771
								0.14848	1197.58	0.00816
								0.14872	1199.51	0.00856
								0.14896	1201.43	0.00882
								0.1492	1203.36	0.00898
								0.14944	1205.29	0.009
								0.14968	1207.22	0.00888
								0.14991	1209.15	0.00865
								0.15015	1211.08	0.00834
								0.15039	1213.01	0.00797
								0.15063	1214.93	0.00761
								0.15087	1216.86	0.0072
								0.15111	1218.79	0.00673
								0.15135	1220.72	0.00633
								0.15159	1222.65	0.00607
								0.15183	1224.58	0.00591
								0.15207	1226.51	0.00577
								0.15231	1228.43	0.00562
								0.15254	1230.36	0.00544
								0.15278	1232.29	0.00525
								0.15302	1234.22	0.00515
								0.15326	1236.15	0.00519
								0.1535	1238.08	0.00528
								0.15374	1240	0.0054
								0.15398	1241.93	0.00556
								0.15422	1243.86	0.00562
								0.15446	1245.79	0.00562
								0.1547	1247.72	0.00561
								0.15494	1249.65	0.0056
								0.15517	1251.58	0.00559
								0.15541	1253.5	0.00561
								0.15565	1255.43	0.00571
								0.15589	1257.36	0.00591
								0.15613	1259.29	0.00619
								0.15637	1261.22	0.00642
								0.15661	1263.15	0.00654
								0.15685	1265.07	0.00658
								0.15709	1267	0.00654
								0.15733	1268.93	0.00648
								0.15757	1270.86	0.00648
								0.1578	1272.79	0.00663
								0.15804	1274.72	0.00693
								0.15828	1276.64	0.00745
								0.15852	1278.57	0.00823
								0.15876	1280.5	0.00924
								0.159	1282.43	0.0102
								0.15924	1284.36	0.01096
								0.15948	1286.29	0.01159
								0.15972	1288.22	0.01227
								0.15996	1290.14	0.01303
								0.1602	1292.07	0.01379
								0.16043	1294	0.01446
								0.16067	1295.93	0.01505
								0.16091	1297.86	0.01554
								0.16115	1299.79	0.01585
								0.16139	1301.71	0.01582
								0.16163	1303.64	0.0154
								0.16187	1305.57	0.01476
								0.16211	1307.5	0.01399
								0.16235	1309.43	0.01319
								0.16259	1311.36	0.01253
								0.16283	1313.29	0.01206
								0.16306	1315.21	0.0117
								0.1633	1317.14	0.01157
								0.16354	1319.07	0.01181
								0.16378	1321	0.01239
								0.16402	1322.93	0.01371
								0.16426	1324.86	0.01601
								0.1645	1326.79	0.01714
								0.16474	1328.71	0.01525
								0.16498	1330.64	0.01224
								0.16522	1332.57	0.01026
								0.16546	1334.5	0.00932
								0.16569	1336.43	0.00877
								0.16593	1338.36	0.00844
								0.16617	1340.28	0.00827
								0.16641	1342.21	0.00829
								0.16665	1344.14	0.00853
								0.16689	1346.07	0.00855
								0.16713	1348	0.0085
								0.16737	1349.93	0.00863
								0.16761	1351.86	0.0088
								0.16785	1353.78	0.00906
								0.16809	1355.71	0.0095
								0.16832	1357.64	0.01003
								0.16856	1359.57	0.01046
								0.1688	1361.5	0.01076
								0.16904	1363.43	0.01104
								0.16928	1365.35	0.01141
								0.16952	1367.28	0.01201
								0.16976	1369.21	0.01277
								0.17	1371.14	0.0137
								0.17024	1373.07	0.01512
								0.17048	1375	0.01737
								0.17072	1376.92	0.02035
								0.17095	1378.85	0.02302
								0.17119	1380.78	0.02304
								0.17143	1382.71	0.01949
								0.17167	1384.64	0.01451
								0.17191	1386.57	0.01052
								0.17215	1388.5	0.00819
								0.17239	1390.42	0.00717
								0.17263	1392.35	0.00677
								0.17287	1394.28	0.00658
								0.17311	1396.21	0.00658
								0.17335	1398.14	0.00672
								0.17358	1400.07	0.00695
								0.17382	1401.99	0.00717
								0.17406	1403.92	0.00742
								0.1743	1405.85	0.00778
								0.17454	1407.78	0.00827
								0.17478	1409.71	0.00892
								0.17502	1411.64	0.0097
								0.17526	1413.57	0.01062
								0.1755	1415.49	0.01166
								0.17574	1417.42	0.01283
								0.17598	1419.35	0.0143
								0.17622	1421.28	0.01628
								0.17645	1423.21	0.0192
								0.17669	1425.14	0.02399
								0.17693	1427.07	0.0322
								0.17717	1428.99	0.04563
								0.17741	1430.92	0.06314
								0.17765	1432.85	0.0769
								0.17789	1434.78	0.07739
								0.17813	1436.71	0.06581
								0.17837	1438.64	0.05136
								0.17861	1440.57	0.03987
								0.17885	1442.49	0.03227
								0.17908	1444.42	0.02737
								0.17932	1446.35	0.02385
								0.17956	1448.28	0.02087
								0.1798	1450.21	0.01809
								0.18004	1452.13	0.01572
								0.18028	1454.06	0.01393
								0.18052	1455.99	0.01268
								0.18076	1457.92	0.01224
								0.181	1459.85	0.01288
								0.18124	1461.78	0.01474
								0.18148	1463.71	0.01809
								0.18171	1465.63	0.02421
								0.18195	1467.56	0.03515
								0.18219	1469.49	0.05102
								0.18243	1471.42	0.06602
								0.18267	1473.35	0.07108
								0.18291	1475.28	0.06311
								0.18315	1477.21	0.04764
								0.18339	1479.13	0.03159
								0.18363	1481.06	0.01893
								0.18387	1482.99	0.01065
								0.18411	1484.92	0.00601
								0.18434	1486.85	0.00367
								0.18458	1488.78	0.00255
								0.18482	1490.7	0.00208
								0.18506	1492.63	0.00198
								0.1853	1494.56	0.00202
								0.18554	1496.49	0.00199
								0.18578	1498.42	0.00191
								0.18602	1500.35	0.00186
								0.18626	1502.28	0.00186
								0.1865	1504.2	0.00195
								0.18674	1506.13	0.0021
								0.18697	1508.06	0.00224
								0.18721	1509.99	0.00239
								0.18745	1511.92	0.00252
								0.18769	1513.85	0.00257
								0.18793	1515.78	0.00263
								0.18817	1517.7	0.00274
								0.18841	1519.63	0.0029
								0.18865	1521.56	0.00306
								0.18889	1523.49	0.0032
								0.18913	1525.42	0.00334
								0.18937	1527.35	0.00356
								0.1896	1529.27	0.00382
								0.18984	1531.2	0.00411
								0.19008	1533.13	0.00448
								0.19032	1535.06	0.00489
								0.19056	1536.99	0.00533
								0.1908	1538.92	0.00597
								0.19104	1540.85	0.00678
								0.19128	1542.77	0.00755
								0.19152	1544.7	0.00818
								0.19176	1546.63	0.0088
								0.192	1548.56	0.00947
								0.19223	1550.49	0.01011
								0.19247	1552.42	0.01079
								0.19271	1554.34	0.01183
								0.19295	1556.27	0.01341
								0.19319	1558.2	0.01591
								0.19343	1560.13	0.02002
								0.19367	1562.06	0.02709
								0.19391	1563.99	0.03931
								0.19415	1565.91	0.05626
								0.19439	1567.84	0.0695
								0.19463	1569.77	0.06713
								0.19486	1571.7	0.05204
								0.1951	1573.63	0.03765
								0.19534	1575.56	0.02996
								0.19558	1577.49	0.02774
								0.19582	1579.41	0.02947
								0.19606	1581.34	0.03532
								0.1963	1583.27	0.04629
								0.19654	1585.2	0.06302
								0.19678	1587.13	0.08226
								0.19702	1589.06	0.09568
								0.19726	1590.98	0.09529
								0.19749	1592.91	0.08189
								0.19773	1594.84	0.06216
								0.19797	1596.77	0.043
								0.19821	1598.7	0.02853
								0.19845	1600.63	0.01933
								0.19869	1602.56	0.01418
								0.19893	1604.48	0.0115
								0.19917	1606.41	0.00998
								0.19941	1608.34	0.00887
								0.19965	1610.27	0.00783
								0.19989	1612.2	0.00691
								0.20012	1614.13	0.00616
								0.20036	1616.06	0.0056
								0.2006	1617.98	0.00513
								0.20084	1619.91	0.00481
								0.20108	1621.84	0.00468
								0.20132	1623.77	0.00467
								0.20156	1625.7	0.00476
								0.2018	1627.63	0.00492
								0.20204	1629.55	0.00511
								0.20228	1631.48	0.0053
								0.20252	1633.41	0.0055
								0.20275	1635.34	0.00573
								0.20299	1637.27	0.00587
								0.20323	1639.2	0.00589
								0.20347	1641.12	0.00586
								0.20371	1643.05	0.00582
								0.20395	1644.98	0.00577
								0.20419	1646.91	0.00574
								0.20443	1648.84	0.00568
								0.20467	1650.77	0.00563
								0.20491	1652.7	0.00567
								0.20515	1654.62	0.00573
								0.20538	1656.55	0.00575
								0.20562	1658.48	0.00573
								0.20586	1660.41	0.00574
								0.2061	1662.34	0.0058
								0.20634	1664.27	0.00582
								0.20658	1666.19	0.00579
								0.20682	1668.12	0.00577
								0.20706	1670.05	0.00575
								0.2073	1671.98	0.0057
								0.20754	1673.91	0.00562
								0.20778	1675.84	0.0055
								0.20802	1677.77	0.00537
								0.20825	1679.69	0.00517
								0.20849	1681.62	0.00491
								0.20873	1683.55	0.00466
								0.20897	1685.48	0.0044
								0.20921	1687.41	0.00411
								0.20945	1689.34	0.00388
								0.20969	1691.27	0.00362
								0.20993	1693.19	0.00333
								0.21017	1695.12	0.00307
								0.21041	1697.05	0.00283
								0.21065	1698.98	0.00262
								0.21088	1700.91	0.00244
								0.21112	1702.84	0.00227
								0.21136	1704.77	0.00217
								0.2116	1706.69	0.00209
								0.21184	1708.62	0.00203
								0.21208	1710.55	0.00195
								0.21232	1712.48	0.00185
								0.21256	1714.41	0.00175
								0.2128	1716.34	0.0017
								0.21304	1718.26	0.00166
								0.21328	1720.19	0.00161
								0.21351	1722.12	0.00154
								0.21375	1724.05	0.00146
								0.21399	1725.98	0.00139
								0.21423	1727.91	0.00133
								0.21447	1729.84	0.00131
								0.21471	1731.76	0.00132
								0.21495	1733.69	0.00135
								0.21519	1735.62	0.00131
								0.21543	1737.55	0.00124
								0.21567	1739.48	0.00125
								0.21591	1741.41	0.00124
								0.21614	1743.33	0.00122
								0.21638	1745.26	0.00116
								0.21662	1747.19	0.00116
								0.21686	1749.12	0.00115
								0.2171	1751.05	0.00111
								0.21734	1752.98	0.00108
								0.21758	1754.9	0.00115
								0.21782	1756.83	0.00118
								0.21806	1758.76	0.00116
								0.2183	1760.69	0.00117
								0.21854	1762.62	0.00123
								0.21877	1764.55	0.0013
								0.21901	1766.48	0.00134
								0.21925	1768.4	0.00133
								0.21949	1770.33	0.00134
								0.21973	1772.26	0.00134
								0.21997	1774.19	0.00131
								0.22021	1776.12	0.00131
								0.22045	1778.05	0.00133
								0.22069	1779.97	0.00129
								0.22093	1781.9	0.00119
								0.22117	1783.83	0.0011
								0.2214	1785.76	0.00106
								0.22164	1787.69	0.001
								0.22188	1789.62	0.000924907
								0.22212	1791.55	0.000857501
								0.22236	1793.47	0.000827419
								0.2226	1795.4	0.000771
								0.22284	1797.33	0.000734558
								0.22308	1799.26	0.000735393
								0.22332	1801.19	0.000721726
								0.22356	1803.12	0.000688783
								0.2238	1805.05	0.000685907
								0.22403	1806.97	0.00059979
								0.22427	1808.9	0.000543692
								0.22451	1810.83	0.000518794
								0.22475	1812.76	0.000439945
								0.22499	1814.69	0.00034349
								0.22523	1816.62	0.000332114
								0.22547	1818.54	0.000448943
								0.22571	1820.47	0.000592164
								0.22595	1822.4	0.000706844
								0.22619	1824.33	0.000789722
								0.22643	1826.26	0.000844931
								0.22666	1828.19	0.000848078
								0.2269	1830.12	0.000851454
								0.22714	1832.04	0.000898048
								0.22738	1833.97	0.00082787
								0.22762	1835.9	0.000757225
								0.22786	1837.83	0.0011
								0.2281	1839.76	0.00149
								0.22834	1841.69	0.00138
								0.22858	1843.61	0.00136
								0.22882	1845.54	0.0016
								0.22906	1847.47	0.00154
								0.22929	1849.4	0.00132
								0.22953	1851.33	0.0014
								0.22977	1853.26	0.00151
								0.23001	1855.18	0.00146
								0.23025	1857.11	0.00167
								0.23049	1859.04	0.00172
								0.23073	1860.97	0.00177
								0.23097	1862.9	0.00166
								0.23121	1864.83	0.00108
								0.23145	1866.76	0.000811074
								0.23169	1868.68	0.000831703
								0.23192	1870.61	0.0012
								0.23216	1872.54	0.00171
								0.2324	1874.47	0.00166
								0.23264	1876.4	0.00131
								0.23288	1878.33	0.000758977
								0.23312	1880.26	0.000684996
								0.23336	1882.18	0.000767996
								0.2336	1884.11	0.000751995
								0.23384	1886.04	0.000798359
								0.23408	1887.97	0.00082424
								0.23432	1889.9	0.00115
								0.23455	1891.83	0.00159
								0.23479	1893.75	0.00153
								0.23503	1895.68	0.0011
								0.23527	1897.61	0.00111
								0.23551	1899.54	0.000959019
								0.23575	1901.47	0.000887325
								0.23599	1903.4	0.000982727
								0.23623	1905.33	0.00113
								0.23647	1907.25	0.00155
								0.23671	1909.18	0.00192
								0.23695	1911.11	0.00176
								0.23718	1913.04	0.00159
								0.23742	1914.97	0.00147
								0.23766	1916.9	0.00109
								0.2379	1918.82	0.00129
								0.23814	1920.75	0.000915569
								0.23838	1922.68	8.289e-06
								0.23862	1924.61	2.887e-06
								0.23886	1926.54	0.00026565
								0.2391	1928.47	0.000474307
								0.23934	1930.39	0.000852263
								0.23958	1932.32	0.00115
								0.23982	1934.25	0.00104
								0.24005	1936.18	0.000623085
								0.24029	1938.11	0.000374668
								0.24053	1940.04	0.000334091
								0.24077	1941.97	0.000485835
								0.24101	1943.89	0.000769579
								0.24125	1945.82	0.00102
								0.24149	1947.75	0.000826049
								0.24173	1949.68	0.000268114
								0.24197	1951.61	-1.60214e-05
								0.24221	1953.54	5.6839e-05
								0.24245	1955.46	-0.000113658
								0.24268	1957.39	-0.000104399
								0.24292	1959.32	0.000420344
								0.24316	1961.25	0.000363699
								0.2434	1963.18	-0.000103067
								0.24364	1965.11	-2.60247e-05
								0.24388	1967.04	0.000266493
								0.24412	1968.96	-8.16768e-05
								0.24436	1970.89	-0.000577262
								0.2446	1972.82	-0.000920513
								0.24484	1974.75	-0.000687664
								0.24508	1976.68	0.000450011
								0.24531	1978.61	0.00157
								0.24555	1980.54	0.00163
								0.24579	1982.46	0.000929975
								0.24603	1984.39	0.00095169
								0.24627	1986.32	0.00141
								0.24651	1988.25	0.00158
								0.24675	1990.18	0.00158
								0.24699	1992.11	0.00155
								0.24723	1994.04	0.00134
								0.24747	1995.96	0.000884468
								0.24771	1997.89	6.3062e-05
								0.24794	1999.82	-0.000324299
								0.24818	2001.75	-0.000256227
								0.24842	2003.68	-0.000543597
								0.24866	2005.61	-0.001
								0.2489	2007.53	-0.000656979
								0.24914	2009.46	-0.000299486
								0.24938	2011.39	-0.000612428
								0.24962	2013.32	-0.000910707
								0.24986	2015.25	-0.000685884
								0.2501	2017.18	-0.000466663
								0.25034	2019.11	-0.000435483
								0.25057	2021.03	-0.000256556
								0.25081	2022.96	0.000102041
								0.25105	2024.89	0.000637341
								0.25129	2026.82	0.000605892
								0.25153	2028.75	0.00023121
								0.25177	2030.67	0.000209153
								0.25201	2032.6	0.000914502
								0.25225	2034.53	0.00178
								0.25249	2036.46	0.00211
								0.25273	2038.39	0.00201
								0.25297	2040.32	0.00192
								0.2532	2042.25	0.00196
								0.25344	2044.17	0.00185
								0.25368	2046.1	0.00205
								0.25392	2048.03	0.00255
								0.25416	2049.96	0.00284
								0.2544	2051.89	0.00227
								0.25464	2053.82	0.00196
								0.25488	2055.74	0.00233
								0.25512	2057.67	0.00262
								0.25536	2059.6	0.00277
								0.2556	2061.53	0.00287
								0.25583	2063.46	0.003
								0.25607	2065.39	0.0034
								0.25631	2067.32	0.00354
								0.25655	2069.24	0.00357
								0.25679	2071.17	0.00392
								0.25703	2073.1	0.00437
								0.25727	2075.03	0.00453
								0.25751	2076.96	0.00487
								0.25775	2078.89	0.00517
								0.25799	2080.82	0.00525
								0.25823	2082.74	0.0055
								0.25846	2084.67	0.00566
								0.2587	2086.6	0.00578
								0.25894	2088.53	0.00583
								0.25918	2090.46	0.00568
								0.25942	2092.39	0.00554
								0.25966	2094.32	0.00576
								0.2599	2096.24	0.00625
								0.26014	2098.17	0.00661
								0.26038	2100.1	0.00682
								0.26062	2102.03	0.00673
								0.26086	2103.96	0.00652
								0.26109	2105.89	0.00639
								0.26133	2107.81	0.00654
								0.26157	2109.74	0.00648
								0.26181	2111.67	0.00622
								0.26205	2113.6	0.00613
								0.26229	2115.53	0.00595
								0.26253	2117.46	0.00603
								0.26277	2119.39	0.00613
								0.26301	2121.31	0.00604
								0.26325	2123.24	0.00561
								0.26349	2125.17	0.00505
								0.26372	2127.1	0.00476
								0.26396	2129.03	0.00464
								0.2642	2130.96	0.0044
								0.26444	2132.88	0.00446
								0.26468	2134.81	0.00509
								0.26492	2136.74	0.00553
								0.26516	2138.67	0.00554
								0.2654	2140.6	0.0054
								0.26564	2142.53	0.0054
								0.26588	2144.45	0.00552
								0.26612	2146.38	0.00529
								0.26635	2148.31	0.00535
								0.26659	2150.24	0.0053
								0.26683	2152.17	0.00515
								0.26707	2154.1	0.00445
								0.26731	2156.03	0.00359
								0.26755	2157.95	0.00437
								0.26779	2159.88	0.0072
								0.26803	2161.81	0.00838
								0.26827	2163.74	0.00786
								0.26851	2165.67	0.00785
								0.26875	2167.6	0.00829
								0.26898	2169.53	0.00833
								0.26922	2171.45	0.0084
								0.26946	2173.38	0.0087
								0.2697	2175.31	0.00905
								0.26994	2177.24	0.00945
								0.27018	2179.17	0.00948
								0.27042	2181.1	0.00981
								0.27066	2183.02	0.01096
								0.2709	2184.95	0.01183
								0.27114	2186.88	0.01266
								0.27138	2188.81	0.01359
								0.27162	2190.74	0.01418
								0.27185	2192.67	0.0144
								0.27209	2194.59	0.01423
								0.27233	2196.52	0.0137
								0.27257	2198.45	0.01288
								0.27281	2200.38	0.01192
								0.27305	2202.31	0.01094
								0.27329	2204.24	0.00988
								0.27353	2206.17	0.00885
								0.27377	2208.09	0.0083
								0.27401	2210.02	0.0077
								0.27425	2211.95	0.00707
								0.27448	2213.88	0.00645
								0.27472	2215.81	0.00612
								0.27496	2217.74	0.00602
								0.2752	2219.66	0.00589
								0.27544	2221.59	0.0058
								0.27568	2223.52	0.00586
								0.27592	2225.45	0.00617
								0.27616	2227.38	0.00656
								0.2764	2229.31	0.00726
								0.27664	2231.24	0.008
								0.27688	2233.16	0.00866
								0.27711	2235.09	0.00919
								0.27735	2237.02	0.00947
								0.27759	2238.95	0.00946
								0.27783	2240.88	0.00917
								0.27807	2242.81	0.00913
								0.27831	2244.74	0.00943
								0.27855	2246.66	0.01002
								0.27879	2248.59	0.01069
								0.27903	2250.52	0.0116
								0.27927	2252.45	0.01278
								0.27951	2254.38	0.01428
								0.27974	2256.31	0.0156
								0.27998	2258.23	0.01681
								0.28022	2260.16	0.01818
								0.28046	2262.09	0.02014
								0.2807	2264.02	0.02266
								0.28094	2265.95	0.02535
								0.28118	2267.88	0.0277
								0.28142	2269.8	0.02947
								0.28166	2271.73	0.0302
								0.2819	2273.66	0.0289
								0.28214	2275.59	0.02548
								0.28237	2277.52	0.02109
								0.28261	2279.45	0.01752
								0.28285	2281.38	0.01571
								0.28309	2283.3	0.01548
								0.28333	2285.23	0.01576
								0.28357	2287.16	0.0152
								0.28381	2289.09	0.01343
								0.28405	2291.02	0.01109
								0.28429	2292.95	0.00886
								0.28453	2294.88	0.00715
								0.28477	2296.8	0.00595
								0.285	2298.73	0.00514
								0.28524	2300.66	0.00471
								0.28548	2302.59	0.00448
								0.28572	2304.52	0.00433
								0.28596	2306.45	0.0044
								0.2862	2308.38	0.00462
								0.28644	2310.3	0.00466
								0.28668	2312.23	0.0046
								0.28692	2314.16	0.00458
								0.28716	2316.09	0.00471
								0.2874	2318.02	0.00501
								0.28763	2319.95	0.00519
								0.28787	2321.87	0.00562
								0.28811	2323.8	0.00597
								0.28835	2325.73	0.0056
								0.28859	2327.66	0.0053
								0.28883	2329.59	0.00502
								0.28907	2331.52	0.00476
								0.28931	2333.45	0.00499
								0.28955	2335.37	0.00502
								0.28979	2337.3	0.00516
								0.29003	2339.23	0.00496
								0.29026	2341.16	0.00513
								0.2905	2343.09	0.00519
								0.29074	2345.01	0.00517
								0.29098	2346.94	0.00494
								0.29122	2348.87	0.00512
								0.29146	2350.8	0.00498
								0.2917	2352.73	0.00479
								0.29194	2354.66	0.00452
								0.29218	2356.59	0.00442
								0.29242	2358.51	0.00462
								0.29266	2360.44	0.00464
								0.29289	2362.37	0.00435
								0.29313	2364.3	0.00443
								0.29337	2366.23	0.00461
								0.29361	2368.16	0.0046
								0.29385	2370.09	0.00442
								0.29409	2372.01	0.00426
								0.29433	2373.94	0.00415
								0.29457	2375.87	0.00412
								0.29481	2377.8	0.00409
								0.29505	2379.73	0.004
								0.29529	2381.66	0.00389
								0.29552	2383.59	0.00363
								0.29576	2385.51	0.0033
								0.296	2387.44	0.00299
								0.29624	2389.37	0.00281
								0.29648	2391.3	0.00266
								0.29672	2393.23	0.0025
								0.29696	2395.16	0.00236
								0.2972	2397.08	0.00226
								0.29744	2399.01	0.00209
								0.29768	2400.94	0.00197
								0.29792	2402.87	0.0019
								0.29815	2404.8	0.00189
								0.29839	2406.73	0.00196
								0.29863	2408.66	0.00201
								0.29887	2410.58	0.00202
								0.29911	2412.51	0.00195
								0.29935	2414.44	0.00184
								0.29959	2416.37	0.00187
								0.29983	2418.3	0.00191
								0.30007	2420.23	0.0019
								0.30031	2422.15	0.00193
								0.30055	2424.08	0.00201
								0.30078	2426.01	0.00202
								0.30102	2427.94	0.00196
								0.30126	2429.87	0.00199
								0.3015	2431.8	0.00201
								0.30174	2433.72	0.00199
								0.30198	2435.65	0.00196
								0.30222	2437.58	0.00188
								0.30246	2439.51	0.00181
								0.3027	2441.44	0.00183
								0.30294	2443.37	0.00186
								0.30318	2445.3	0.00179
								0.30341	2447.22	0.00177
								0.30365	2449.15	0.00175
								0.30389	2451.08	0.00174
								0.30413	2453.01	0.00176
								0.30437	2454.94	0.00178
								0.30461	2456.87	0.00178
								0.30485	2458.8	0.00176
								0.30509	2460.72	0.00171
								0.30533	2462.65	0.00165
								0.30557	2464.58	0.0016
								0.30581	2466.51	0.00154
								0.30605	2468.44	0.00157
								0.30628	2470.37	0.00164
								0.30652	2472.29	0.00161
								0.30676	2474.22	0.00162
								0.307	2476.15	0.00174
								0.30724	2478.08	0.00182
								0.30748	2480.01	0.00181
								0.30772	2481.94	0.00181
								0.30796	2483.86	0.00183
								0.3082	2485.79	0.00175
								0.30844	2487.72	0.00172
								0.30868	2489.65	0.00176
								0.30891	2491.58	0.00176
								0.30915	2493.51	0.00173
								0.30939	2495.44	0.00171
								0.30963	2497.36	0.00164
								0.30987	2499.29	0.00163
								0.31011	2501.22	0.00169
								0.31035	2503.15	0.00166
								0.31059	2505.08	0.00159
								0.31083	2507.01	0.00168
								0.31107	2508.93	0.00179
								0.31131	2510.86	0.00176
								0.31154	2512.79	0.00177
								0.31178	2514.72	0.00182
								0.31202	2516.65	0.00187
								0.31226	2518.58	0.00182
								0.3125	2520.51	0.00187
								0.31274	2522.43	0.00198
								0.31298	2524.36	0.00195
								0.31322	2526.29	0.00197
								0.31346	2528.22	0.00195
								0.3137	2530.15	0.00192
								0.31394	2532.08	0.00194
								0.31417	2534.01	0.00191
								0.31441	2535.93	0.00185
								0.31465	2537.86	0.00187
								0.31489	2539.79	0.00194
								0.31513	2541.72	0.00197
								0.31537	2543.65	0.00196
								0.31561	2545.58	0.00196
								0.31585	2547.5	0.00193
								0.31609	2549.43	0.00195
								0.31633	2551.36	0.00202
								0.31657	2553.29	0.00204
								0.3168	2555.22	0.00209
								0.31704	2557.15	0.00212
								0.31728	2559.07	0.00212
								0.31752	2561	0.00214
								0.31776	2562.93	0.00221
								0.318	2564.86	0.00229
								0.31824	2566.79	0.0024
								0.31848	2568.72	0.00244
								0.31872	2570.65	0.00249
								0.31896	2572.57	0.00255
								0.3192	2574.5	0.00266
								0.31943	2576.43	0.00275
								0.31967	2578.36	0.00283
								0.31991	2580.29	0.00286
								0.32015	2582.22	0.00292
								0.32039	2584.14	0.00291
								0.32063	2586.07	0.0029
								0.32087	2588	0.00294
								0.32111	2589.93	0.00302
								0.32135	2591.86	0.00311
								0.32159	2593.79	0.0032
								0.32183	2595.72	0.00325
								0.32206	2597.64	0.00328
								0.3223	2599.57	0.00331
								0.32254	2601.5	0.00337
								0.32278	2603.43	0.00349
								0.32302	2605.36	0.00361
								0.32326	2607.29	0.00369
								0.3235	2609.22	0.00375
								0.32374	2611.14	0.00378
								0.32398	2613.07	0.00382
								0.32422	2615	0.00389
								0.32446	2616.93	0.00392
								0.32469	2618.86	0.00394
								0.32493	2620.79	0.00394
								0.32517	2622.72	0.00393
								0.32541	2624.64	0.00397
								0.32565	2626.57	0.00401
								0.32589	2628.5	0.00402
								0.32613	2630.43	0.00404
								0.32637	2632.36	0.00411
								0.32661	2634.28	0.00415
								0.32685	2636.21	0.00414
								0.32709	2638.14	0.00418
								0.32732	2640.07	0.00421
								0.32756	2642	0.00421
								0.3278	2643.93	0.00425
								0.32804	2645.86	0.00426
								0.32828	2647.78	0.00426
								0.32852	2649.71	0.0043
								0.32876	2651.64	0.00434
								0.329	2653.57	0.00437
								0.32924	2655.5	0.0044
								0.32948	2657.43	0.0044
								0.32972	2659.36	0.00436
								0.32995	2661.28	0.00428
								0.33019	2663.21	0.0042
								0.33043	2665.14	0.00413
								0.33067	2667.07	0.00407
								0.33091	2669	0.00408
								0.33115	2670.93	0.00409
								0.33139	2672.86	0.00411
								0.33163	2674.78	0.00415
								0.33187	2676.71	0.00414
								0.33211	2678.64	0.00412
								0.33235	2680.57	0.00414
								0.33258	2682.5	0.00416
								0.33282	2684.43	0.00416
								0.33306	2686.35	0.00411
								0.3333	2688.28	0.0041
								0.33354	2690.21	0.00412
								0.33378	2692.14	0.00414
								0.33402	2694.07	0.00417
								0.33426	2696	0.00415
								0.3345	2697.93	0.00416
								0.33474	2699.85	0.00421
								0.33498	2701.78	0.00422
								0.33521	2703.71	0.00425
								0.33545	2705.64	0.00431
								0.33569	2707.57	0.00428
								0.33593	2709.5	0.00425
								0.33617	2711.42	0.00427
								0.33641	2713.35	0.00427
								0.33665	2715.28	0.00428
								0.33689	2717.21	0.00427
								0.33713	2719.14	0.00428
								0.33737	2721.07	0.00432
								0.33761	2722.99	0.00429
								0.33785	2724.92	0.00427
								0.33808	2726.85	0.00429
								0.33832	2728.78	0.00431
								0.33856	2730.71	0.00431
								0.3388	2732.64	0.00432
								0.33904	2734.57	0.00433
								0.33928	2736.49	0.00437
								0.33952	2738.42	0.00442
								0.33976	2740.35	0.00446
								0.34	2742.28	0.00448
								0.34024	2744.21	0.00446
								0.34048	2746.14	0.00448
								0.34071	2748.07	0.00456
								0.34095	2749.99	0.00458
								0.34119	2751.92	0.00459
								0.34143	2753.85	0.00464
								0.34167	2755.78	0.00473
								0.34191	2757.71	0.0048
								0.34215	2759.64	0.00479
								0.34239	2761.56	0.00479
								0.34263	2763.49	0.00483
								0.34287	2765.42	0.00484
								0.34311	2767.35	0.0049
								0.34334	2769.28	0.00498
								0.34358	2771.21	0.00498
								0.34382	2773.14	0.00501
								0.34406	2775.06	0.00507
								0.3443	2776.99	0.00511
								0.34454	2778.92	0.00516
								0.34478	2780.85	0.0052
								0.34502	2782.78	0.00525
								0.34526	2784.71	0.00532
								0.3455	2786.63	0.00537
								0.34574	2788.56	0.00543
								0.34597	2790.49	0.00549
								0.34621	2792.42	0.00554
								0.34645	2794.35	0.00561
								0.34669	2796.28	0.00574
								0.34693	2798.2	0.00582
								0.34717	2800.13	0.00582
								0.34741	2802.06	0.00585
								0.34765	2803.99	0.00597
								0.34789	2805.92	0.00609
								0.34813	2807.85	0.0062
								0.34837	2809.78	0.00628
								0.3486	2811.7	0.00633
								0.34884	2813.63	0.00644
								0.34908	2815.56	0.00658
								0.34932	2817.49	0.00674
								0.34956	2819.42	0.00691
								0.3498	2821.35	0.00705
								0.35004	2823.28	0.00727
								0.35028	2825.2	0.00755
								0.35052	2827.13	0.00789
								0.35076	2829.06	0.00833
								0.351	2830.99	0.00887
								0.35123	2832.92	0.00957
								0.35147	2834.85	0.01046
								0.35171	2836.77	0.01163
								0.35195	2838.7	0.01306
								0.35219	2840.63	0.01468
								0.35243	2842.56	0.01641
								0.35267	2844.49	0.01816
								0.35291	2846.42	0.01991
								0.35315	2848.34	0.02134
								0.35339	2850.27	0.02191
								0.35363	2852.2	0.02158
								0.35386	2854.13	0.02073
								0.3541	2856.06	0.01971
								0.35434	2857.99	0.01869
								0.35458	2859.92	0.01778
								0.35482	2861.84	0.01699
								0.35506	2863.77	0.01636
								0.3553	2865.7	0.01594
								0.35554	2867.63	0.01579
								0.35578	2869.56	0.01591
								0.35602	2871.49	0.01618
								0.35626	2873.41	0.01661
								0.35649	2875.34	0.01723
								0.35673	2877.27	0.01806
								0.35697	2879.2	0.01914
								0.35721	2881.13	0.02038
								0.35745	2883.06	0.02165
								0.35769	2884.99	0.02299
								0.35793	2886.91	0.02437
								0.35817	2888.84	0.02577
								0.35841	2890.77	0.02726
								0.35865	2892.7	0.02882
								0.35889	2894.63	0.03042
								0.35912	2896.56	0.03207
								0.35936	2898.49	0.03369
								0.3596	2900.41	0.0352
								0.35984	2902.34	0.03672
								0.36008	2904.27	0.03816
								0.36032	2906.2	0.03948
								0.36056	2908.13	0.04066
								0.3608	2910.06	0.04183
								0.36104	2911.99	0.04308
								0.36128	2913.91	0.04438
								0.36152	2915.84	0.04557
								0.36175	2917.77	0.04644
								0.36199	2919.7	0.04684
								0.36223	2921.63	0.04682
								0.36247	2923.55	0.04648
								0.36271	2925.48	0.04603
								0.36295	2927.41	0.04548
								0.36319	2929.34	0.04479
								0.36343	2931.27	0.04392
								0.36367	2933.2	0.04277
								0.36391	2935.13	0.04142
								0.36415	2937.05	0.03985
								0.36438	2938.98	0.03805
								0.36462	2940.91	0.03602
								0.36486	2942.84	0.03388
								0.3651	2944.77	0.03171
								0.36534	2946.7	0.0295
								0.36558	2948.62	0.0273
								0.36582	2950.55	0.02519
								0.36606	2952.48	0.02324
								0.3663	2954.41	0.0214
								0.36654	2956.34	0.01973
								0.36678	2958.27	0.01815
								0.36701	2960.2	0.0167
								0.36725	2962.12	0.01536
								0.36749	2964.05	0.01418
								0.36773	2965.98	0.01316
								0.36797	2967.91	0.01237
								0.36821	2969.84	0.01171
								0.36845	2971.77	0.01114
								0.36869	2973.7	0.01076
								0.36893	2975.62	0.01056
								0.36917	2977.55	0.01057
								0.36941	2979.48	0.01075
								0.36965	2981.41	0.01099
								0.36988	2983.34	0.01119
								0.37012	2985.27	0.01125
								0.37036	2987.2	0.01136
								0.3706	2989.12	0.01162
								0.37084	2991.05	0.01221
								0.37108	2992.98	0.01333
								0.37132	2994.91	0.01509
								0.37156	2996.84	0.01742
								0.3718	2998.77	0.01999
								0.37204	3000.69	0.02221
								0.37228	3002.62	0.02366
								0.37251	3004.55	0.02415
								0.37275	3006.48	0.02368
								0.37299	3008.41	0.02237
								0.37323	3010.34	0.02051
								0.37347	3012.26	0.01841
								0.37371	3014.19	0.01626
								0.37395	3016.12	0.01425
								0.37419	3018.05	0.01261
								0.37443	3019.98	0.01135
								0.37467	3021.91	0.01049
								0.37491	3023.84	0.01001
								0.37514	3025.76	0.00979
								0.37538	3027.69	0.00984
								0.37562	3029.62	0.01014
								0.37586	3031.55	0.01059
								0.3761	3033.48	0.01116
								0.37634	3035.41	0.01187
								0.37658	3037.34	0.01271
								0.37682	3039.26	0.01367
								0.37706	3041.19	0.01468
								0.3773	3043.12	0.01559
								0.37754	3045.05	0.01627
								0.37777	3046.98	0.01667
								0.37801	3048.91	0.01693
								0.37825	3050.83	0.01716
								0.37849	3052.76	0.01738
								0.37873	3054.69	0.01759
								0.37897	3056.62	0.01779
								0.37921	3058.55	0.01799
								0.37945	3060.48	0.01804
								0.37969	3062.41	0.01788
								0.37993	3064.33	0.01754
								0.38017	3066.26	0.01701
								0.3804	3068.19	0.01651
								0.38064	3070.12	0.01621
								0.38088	3072.05	0.01617
								0.38112	3073.98	0.01623
								0.38136	3075.9	0.01631
								0.3816	3077.83	0.01625
								0.38184	3079.76	0.0158
								0.38208	3081.69	0.01503
								0.38232	3083.62	0.01412
								0.38256	3085.55	0.01306
								0.3828	3087.47	0.01197
								0.38303	3089.4	0.0109
								0.38327	3091.33	0.00996
								0.38351	3093.26	0.00934
								0.38375	3095.19	0.00885
								0.38399	3097.12	0.00845
								0.38423	3099.05	0.00816
								0.38447	3100.97	0.00798
								0.38471	3102.9	0.00795
								0.38495	3104.83	0.00787
								0.38519	3106.76	0.00774
								0.38543	3108.69	0.00771
								0.38566	3110.62	0.00776
								0.3859	3112.55	0.00784
								0.38614	3114.47	0.00791
								0.38638	3116.4	0.00795
								0.38662	3118.33	0.00797
								0.38686	3120.26	0.00803
								0.3871	3122.19	0.00813
								0.38734	3124.12	0.00823
								0.38758	3126.04	0.00838
								0.38782	3127.97	0.00857
								0.38806	3129.9	0.00875
								0.38829	3131.83	0.00892
								0.38853	3133.76	0.00906
								0.38877	3135.69	0.0092
								0.38901	3137.61	0.00929
								0.38925	3139.54	0.00927
								0.38949	3141.47	0.00917
								0.38973	3143.4	0.00914
								0.38997	3145.33	0.00917
								0.39021	3147.26	0.00926
								0.39045	3149.19	0.00936
								0.39069	3151.11	0.00944
								0.39092	3153.04	0.00957
								0.39116	3154.97	0.00971
								0.3914	3156.9	0.00982
								0.39164	3158.83	0.0099
								0.39188	3160.76	0.00994
								0.39212	3162.68	0.01
								0.39236	3164.61	0.01005
								0.3926	3166.54	0.01011
								0.39284	3168.47	0.01017
								0.39308	3170.4	0.01017
								0.39332	3172.33	0.0102
								0.39355	3174.26	0.01032
								0.39379	3176.18	0.01042
								0.39403	3178.11	0.01048
								0.39427	3180.04	0.01059
								0.39451	3181.97	0.01068
								0.39475	3183.9	0.01077
								0.39499	3185.83	0.01089
								0.39523	3187.76	0.01102
								0.39547	3189.68	0.0112
								0.39571	3191.61	0.01135
								0.39595	3193.54	0.01147
								0.39618	3195.47	0.01158
								0.39642	3197.4	0.01169
								0.39666	3199.33	0.0118
								0.3969	3201.26	0.01197
								0.39714	3203.18	0.01212
								0.39738	3205.11	0.01227
								0.39762	3207.04	0.01243
								0.39786	3208.97	0.01257
								0.3981	3210.9	0.01274
								0.39834	3212.82	0.01291
								0.39858	3214.75	0.01304
								0.39881	3216.68	0.01318
								0.39905	3218.61	0.01332
								0.39929	3220.54	0.0134
								0.39953	3222.47	0.01348
								0.39977	3224.4	0.01352
								0.40001	3226.32	0.0135
								0.40025	3228.25	0.01341
								0.40049	3230.18	0.0133
								0.40073	3232.11	0.01323
								0.40097	3234.04	0.0132
								0.40121	3235.97	0.01318
								0.40145	3237.9	0.01313
								0.40168	3239.82	0.01314
								0.40192	3241.75	0.01318
								0.40216	3243.68	0.01319
								0.4024	3245.61	0.0132
								0.40264	3247.54	0.01323
								0.40288	3249.47	0.01331
								0.40312	3251.39	0.01341
								0.40336	3253.32	0.01352
								0.4036	3255.25	0.01356
								0.40384	3257.18	0.01356
								0.40408	3259.11	0.01359
								0.40431	3261.04	0.01371
								0.40455	3262.97	0.01383
								0.40479	3264.89	0.01392
								0.40503	3266.82	0.01402
								0.40527	3268.75	0.0141
								0.40551	3270.68	0.01417
								0.40575	3272.61	0.01425
								0.40599	3274.54	0.01433
								0.40623	3276.47	0.01433
								0.40647	3278.39	0.01437
								0.40671	3280.32	0.01445
								0.40694	3282.25	0.01457
								0.40718	3284.18	0.01471
								0.40742	3286.11	0.01477
								0.40766	3288.04	0.01484
								0.4079	3289.96	0.01493
								0.40814	3291.89	0.01492
								0.40838	3293.82	0.01494
								0.40862	3295.75	0.01503
								0.40886	3297.68	0.01508
								0.4091	3299.61	0.0151
								0.40934	3301.53	0.01516
								0.40957	3303.46	0.0152
								0.40981	3305.39	0.01523
								0.41005	3307.32	0.01526
								0.41029	3309.25	0.0153
								0.41053	3311.18	0.01535
								0.41077	3313.11	0.01538
								0.41101	3315.03	0.01541
								0.41125	3316.96	0.01549
								0.41149	3318.89	0.01559
								0.41173	3320.82	0.01567
								0.41197	3322.75	0.01569
								0.4122	3324.68	0.01573
								0.41244	3326.61	0.0158
								0.41268	3328.53	0.0159
								0.41292	3330.46	0.01598
								0.41316	3332.39	0.01604
								0.4134	3334.32	0.0161
								0.41364	3336.25	0.01614
								0.41388	3338.18	0.01622
								0.41412	3340.1	0.01632
								0.41436	3342.03	0.01647
								0.4146	3343.96	0.01655
								0.41483	3345.89	0.01654
								0.41507	3347.82	0.01654
								0.41531	3349.75	0.01665
								0.41555	3351.68	0.01676
								0.41579	3353.6	0.01683
								0.41603	3355.53	0.01684
								0.41627	3357.46	0.01691
								0.41651	3359.39	0.01702
								0.41675	3361.32	0.01709
								0.41699	3363.25	0.01711
								0.41723	3365.17	0.01711
								0.41746	3367.1	0.01714
								0.4177	3369.03	0.01716
								0.41794	3370.96	0.01723
								0.41818	3372.89	0.01725
								0.41842	3374.82	0.01729
								0.41866	3376.74	0.0174
								0.4189	3378.67	0.01736
								0.41914	3380.6	0.01727
								0.41938	3382.53	0.01727
								0.41962	3384.46	0.0173
								0.41986	3386.39	0.01729
								0.42009	3388.32	0.01731
								0.42033	3390.24	0.01731
								0.42057	3392.17	0.01726
								0.42081	3394.1	0.01728
								0.42105	3396.03	0.01725
								0.42129	3397.96	0.01717
								0.42153	3399.89	0.01715
								0.42177	3401.82	0.01714
								0.42201	3403.74	0.01709
								0.42225	3405.67	0.017
								0.42249	3407.6	0.01691
								0.42272	3409.53	0.01685
								0.42296	3411.46	0.01676
								0.4232	3413.39	0.01668
								0.42344	3415.31	0.01665
								0.42368	3417.24	0.01657
								0.42392	3419.17	0.01643
								0.42416	3421.1	0.01634
								0.4244	3423.03	0.01631
								0.42464	3424.96	0.01629
								0.42488	3426.89	0.01618
								0.42512	3428.81	0.01603
								0.42535	3430.74	0.01594
								0.42559	3432.67	0.01589
								0.42583	3434.6	0.01581
								0.42607	3436.53	0.01574
								0.42631	3438.46	0.01564
								0.42655	3440.38	0.01555
								0.42679	3442.31	0.01546
								0.42703	3444.24	0.01538
								0.42727	3446.17	0.01531
								0.42751	3448.1	0.01521
								0.42775	3450.03	0.01508
								0.42798	3451.95	0.01497
								0.42822	3453.88	0.01488
								0.42846	3455.81	0.01476
								0.4287	3457.74	0.01462
								0.42894	3459.67	0.01452
								0.42918	3461.6	0.01442
								0.42942	3463.53	0.01427
								0.42966	3465.45	0.01407
								0.4299	3467.38	0.01393
								0.43014	3469.31	0.01377
								0.43038	3471.24	0.01365
								0.43061	3473.17	0.0135
								0.43085	3475.1	0.01334
								0.43109	3477.03	0.01326
								0.43133	3478.95	0.01313
								0.43157	3480.88	0.01299
								0.43181	3482.81	0.0128
								0.43205	3484.74	0.01262
								0.43229	3486.67	0.0125
								0.43253	3488.6	0.01229
								0.43277	3490.52	0.01206
								0.43301	3492.45	0.0119
								0.43325	3494.38	0.01174
								0.43348	3496.31	0.01155
								0.43372	3498.24	0.01133
								0.43396	3500.17	0.01115
								0.4342	3502.09	0.011
								0.43444	3504.02	0.01086
								0.43468	3505.95	0.01071
								0.43492	3507.88	0.01057
								0.43516	3509.81	0.01042
								0.4354	3511.74	0.0103
								0.43564	3513.67	0.01014
								0.43588	3515.59	0.00994
								0.43611	3517.52	0.00979
								0.43635	3519.45	0.00964
								0.43659	3521.38	0.00948
								0.43683	3523.31	0.00933
								0.43707	3525.24	0.00918
								0.43731	3527.16	0.00905
								0.43755	3529.09	0.00884
								0.43779	3531.02	0.00868
								0.43803	3532.95	0.00853
								0.43827	3534.88	0.00839
								0.43851	3536.81	0.00834
								0.43874	3538.74	0.00821
								0.43898	3540.66	0.00802
								0.43922	3542.59	0.00786
								0.43946	3544.52	0.0077
								0.4397	3546.45	0.00753
								0.43994	3548.38	0.00738
								0.44018	3550.31	0.00724
								0.44042	3552.24	0.00705
								0.44066	3554.16	0.00685
								0.4409	3556.09	0.00676
								0.44114	3558.02	0.00672
								0.44137	3559.95	0.0066
								0.44161	3561.88	0.00644
								0.44185	3563.81	0.00627
								0.44209	3565.74	0.00605
								0.44233	3567.66	0.00589
								0.44257	3569.59	0.00575
								0.44281	3571.52	0.00556
								0.44305	3573.45	0.00544
								0.44329	3575.38	0.00536
								0.44353	3577.3	0.00523
								0.44377	3579.23	0.00511
								0.444	3581.16	0.00502
								0.44424	3583.09	0.00489
								0.44448	3585.02	0.00475
								0.44472	3586.95	0.00471
								0.44496	3588.88	0.00462
								0.4452	3590.8	0.00451
								0.44544	3592.73	0.00444
								0.44568	3594.66	0.0043
								0.44592	3596.59	0.00416
								0.44616	3598.52	0.00407
								0.4464	3600.45	0.004
								0.44663	3602.38	0.00386
								0.44687	3604.3	0.00371
								0.44711	3606.23	0.00355
								0.44735	3608.16	0.00343
								0.44759	3610.09	0.00329
								0.44783	3612.02	0.00314
								0.44807	3613.95	0.00308
								0.44831	3615.88	0.00316
								0.44855	3617.8	0.00315
								0.44879	3619.73	0.00311
								0.44903	3621.66	0.00308
								0.44926	3623.59	0.00305
								0.4495	3625.52	0.00302
								0.44974	3627.45	0.00294
								0.44998	3629.37	0.0029
								0.45022	3631.3	0.00283
								0.45046	3633.23	0.00278
								0.4507	3635.16	0.00279
								0.45094	3637.09	0.0028
								0.45118	3639.02	0.0028
								0.45142	3640.95	0.00283
								0.45166	3642.87	0.0029
								0.45189	3644.8	0.00296
								0.45213	3646.73	0.00298
								0.45237	3648.66	0.00305
								0.45261	3650.59	0.00322
								0.45285	3652.52	0.00326
								0.45309	3654.44	0.00316
								0.45333	3656.37	0.00315
								0.45357	3658.3	0.0031
								0.45381	3660.23	0.00298
								0.45405	3662.16	0.00286
								0.45429	3664.09	0.00268
								0.45452	3666.01	0.00251
								0.45476	3667.94	0.00233
								0.455	3669.87	0.00219
								0.45524	3671.8	0.00194
								0.45548	3673.73	0.00168
								0.45572	3675.66	0.00157
								0.45596	3677.59	0.00137
								0.4562	3679.51	0.0012
								0.45644	3681.44	0.00111
								0.45668	3683.37	0.00111
								0.45692	3685.3	0.00111
								0.45715	3687.23	0.001
								0.45739	3689.16	0.00104
								0.45763	3691.09	0.00115
								0.45787	3693.01	0.00107
								0.45811	3694.94	0.00105
								0.45835	3696.87	0.00115
								0.45859	3698.8	0.00122
								0.45883	3700.73	0.00115
								0.45907	3702.66	0.00101
								0.45931	3704.58	0.000959863
								0.45955	3706.51	0.000948471
								0.45978	3708.44	0.000918062
								0.46002	3710.37	0.000858118
								0.46026	3712.3	0.000807212
								0.4605	3714.23	0.000797377
								0.46074	3716.16	0.000810948
								0.46098	3718.08	0.000831292
								0.46122	3720.01	0.000949272
								0.46146	3721.94	0.00113
								0.4617	3723.87	0.00124
								0.46194	3725.8	0.00122
								0.46218	3727.73	0.0012
								0.46241	3729.65	0.00133
								0.46265	3731.58	0.0014
								0.46289	3733.51	0.00127
								0.46313	3735.44	0.00117
								0.46337	3737.37	0.00106
								0.46361	3739.3	0.00097724
								0.46385	3741.22	0.000992588
								0.46409	3743.15	0.000975664
								0.46433	3745.08	0.000956555
								0.46457	3747.01	0.000896973
								0.46481	3748.94	0.000903587
								0.46505	3750.87	0.000863784
								0.46528	3752.8	0.000851934
								0.46552	3754.72	0.000889444
								0.46576	3756.65	0.000985286
								0.466	3758.58	0.00102
								0.46624	3760.51	0.00101
								0.46648	3762.44	0.00102
								0.46672	3764.37	0.00108
								0.46696	3766.3	0.00113
								0.4672	3768.22	0.00109
								0.46744	3770.15	0.00109
								0.46768	3772.08	0.00112
								0.46791	3774.01	0.00116
								0.46815	3775.94	0.00119
								0.46839	3777.87	0.00122
								0.46863	3779.79	0.00123
								0.46887	3781.72	0.00124
								0.46911	3783.65	0.00126
								0.46935	3785.58	0.00128
								0.46959	3787.51	0.00129
								0.46983	3789.44	0.00136
								0.47007	3791.36	0.00144
								0.47031	3793.29	0.00148
								0.47054	3795.22	0.00148
								0.47078	3797.15	0.00148
								0.47102	3799.08	0.00146
								0.47126	3801.01	-0.001
								0.4715	3802.94	-0.001
								0.47174	3804.86	-0.001
								0.47198	3806.79	-0.001
								0.47222	3808.72	-0.001
								0.47246	3810.65	-0.001
								0.4727	3812.58	-0.001
								0.47294	3814.51	-0.001
								0.47317	3816.43	-0.001
								0.47341	3818.36	-0.001
								0.47365	3820.29	-0.001
								0.47389	3822.22	-0.001
								0.47413	3824.15	-0.001
								0.47437	3826.08	-0.001
								0.47461	3828.01	-0.001
								0.47485	3829.93	-0.001
								0.47509	3831.86	-0.001
								0.47533	3833.79	-0.001
								0.47557	3835.72	-0.001
								0.4758	3837.65	-0.001
								0.47604	3839.58	-0.001
								0.47628	3841.51	-0.001
								0.47652	3843.43	-0.001
								0.47676	3845.36	-0.001
								0.477	3847.29	-0.001
								0.47724	3849.22	-0.001
								0.47748	3851.15	-0.001
								0.47772	3853.08	-0.001
								0.47796	3855.01	-0.001
								0.4782	3856.93	-0.001
								0.47843	3858.86	-0.001
								0.47867	3860.79	-0.001
								0.47891	3862.72	-0.001
								0.47915	3864.65	-0.001
								0.47939	3866.57	-0.001
								0.47963	3868.5	-0.001
								0.47987	3870.43	-0.001
								0.48011	3872.36	-0.001
								0.48035	3874.29	-0.001
								0.48059	3876.22	-0.001
								0.48083	3878.15	-0.001
								0.48106	3880.07	-0.001
								0.4813	3882	-0.001
								0.48154	3883.93	-0.001
								0.48178	3885.86	-0.001
								0.48202	3887.79	-0.001
								0.48226	3889.72	-0.001
								0.4825	3891.65	-0.001
								0.48274	3893.57	-0.001
								0.48298	3895.5	-0.001
								0.48322	3897.43	-0.001
								0.48346	3899.36	-0.001
								0.48369	3901.29	-0.001
								0.48393	3903.22	-0.001
								0.48417	3905.14	-0.001
								0.48441	3907.07	-0.001
								0.48465	3909	-0.001
								0.48489	3910.93	-0.001
								0.48513	3912.86	-0.001
								0.48537	3914.79	-0.001
								0.48561	3916.72	-0.001
								0.48585	3918.64	-0.001
								0.48609	3920.57	-0.001
								0.48632	3922.5	-0.001
								0.48656	3924.43	-0.001
								0.4868	3926.36	-0.001
								0.48704	3928.29	-0.001
								0.48728	3930.22	-0.001
								0.48752	3932.14	-0.001
								0.48776	3934.07	-0.001
								0.488	3936	-0.001
								0.48824	3937.93	-0.001
								0.48848	3939.86	-0.001
								0.48872	3941.79	-0.001
								0.48895	3943.71	-0.001
								0.48919	3945.64	-0.001
								0.48943	3947.57	-0.001
								0.48967	3949.5	-0.001
								0.48991	3951.43	-0.001
								0.49015	3953.36	-0.001
								0.49039	3955.28	-0.001
								0.49063	3957.21	-0.001
								0.49087	3959.14	-0.001
								0.49111	3961.07	-0.001
								0.49135	3963	-0.001
								0.49158	3964.93	-0.001
								0.49182	3966.86	-0.001
								0.49206	3968.78	-0.001
								0.4923	3970.71	-0.001
								0.49254	3972.64	-0.001
								0.49278	3974.57	-0.001
								0.49302	3976.5	-0.001
								0.49326	3978.43	-0.001
								0.4935	3980.36	-0.001
								0.49374	3982.28	-0.001
								0.49398	3984.21	-0.001
								0.49421	3986.14	-0.001
								0.49445	3988.07	-0.001
								0.49469	3990	-0.001
								0.49493	3991.93	-0.001
								0.49517	3993.85	-0.001
								0.49541	3995.78	-0.001
								0.49565	3997.71	-0.001
								0.49589	3999.64	-0.001
								0.49613	4001.57	-0.001

## Sheet: Fig.2e
204.426	231.206	302.487	311.773	238.956	320.548	194.505	237.158	178.501	382.57
188.253	303.312	261.802	350.188	358.59	260.298	287.608	195.235	263.803	259.889
347.42	197.072	231.974	272.045	326.252	316.848	275.835	243.512	353.895	178.775
305.283	274.217	324.431	127.622	324.695	276.844	265.957	234.209	198.867	229.303
309.981	156.23	325.831	283.663	316.501	278.831	155.353	186.689	244.173	266.936
201.443	251.676	158.473	253.154	229.828	125.786	167.074	178.509	298.856	124.907
223.975	162.273	119.693	249.373	204.389	234.584	263.984	146.424	131.157	195.234
231.014	207.556	121.1	155.935	205.71	150.97	192.679	52.1396	139.977	233.457
51.8361	126.203	171.636	177.339	116.488	145.402	78.0654	194.198	207.475	9.75328
140.55	159.48	144.594	171.964	119.674	202.385	168.665	145.851	160.352	114.702
248.532	103.623	61.3641	45.6884	139.047	50.3516	-19.0821	118.601	164.201	29.2989
-42.242	23.8617	10.0097	-37.7668	-179.321	-45.8855	-48.5277	81.0744	29.3112	-185.85
-36.3178	-100.087	48.2037	-17.6409	54.2816	-24.2875	-4.35063	70.7148	-84.0204	61.9351
63.2653	-121.247	-52.5894	-50.7907	-111.48	-75.4687	2.2727	-45.9454	16.6421	71.5679
-102.751	57.8692	94.1317	66.2489	83.1717	36.2505	-10.9234	57.0536	-69.0982	-0.264839
200.982	115.595	-34.1189	83.5003	24.1784	43.373	26.5866	16.0162	91.6904	200.818
171.33	-259.231	4.2226	114.778	38.433	182.227	20.9791	80.7943	107.278	9.4213
230.644	96.4779	62.1484	20.8681	61.098	119.167	-36.5601	133.248	92.8565	11.2166
85.679	72.543	215.235	89.5595	124.206	133.948	172.559	199.55	122.712	130.123
204.345	114.605	178.075	155.167	87.6447	70.9446	67.6408	191.677	158.993	115.374
124.982	242.082	291.128	355.203	229.017	174.189	296.464	182.531	120.034	178.331
207.302	246.479	272.576	279.158	302.628	184.948	247.066	261.553	160.681	238.522
361.356	270.039	243.099	356.398	216.292	271.367	153.897	260.688	288.244	327.717
272.48	300.005	268.819	286.445	209.569	-223.868	222.646	353.353	238.189	245.222
271.699	265.82	177.215	235.671	273.622	337.448	286.09	203.921	167.792	313.608
292.169	223.403	222.467	148.22	327.825	283.073	197.219	293.244	227.163	248.427
225.532	84.1123	160.252	100.503	259.854	314.795	171.404	192.787	209.226	196.759
132.455	225.592	270.354	232.683	156.199	248.663	244.314	84.7917	153.113	287.045
201.636	209.384	283.155	270.046	194.409	223.22	117.961	263.532	258.948	255.995
200.734	223.667	243.492	221.391	231.735	203	203.592	204.449	268.011	206.946
160.642	46.1102	144.026	97.3409	177.578	128.081	175.139	107.32	104.978	239.751
165.257	130.463	199.218	196.736	122.016	189.493	123.732	130.787	163.679	131.832
152.333	133.862	161.784	88.3824	-0.904099	74.6154	157.584	38.6487	3.18011	97.7551
81.4123	77.9794	42.9873	38.8639	63.9815	61.7514	-24.392	-132.867	-55.2154	42.7535
-15.4868	-88.8122	-42.1006	58.7705	-74.6233	-33.7809	-91.2779	62.9704	-61.0007	52.0054
-109.373	20.074	-97.8693	-20.8066	-215.366	-67.2322	-11.9483	-33.999	39.7885	-77.5424
-53.8157	-11.529	-75.7788	33.3117	-22.1562	-20.8859	31.7758	26.7143	-33.9031	-73.1449
15.1732	-133.714	-47.6742	21.4976	-49.8295	-175.418	13.6161	-89.9789	35.1416	86.4415
53.7376	-44.4849	-12.3359	70.2967	71.7654	91.4274	107.645	95.4076	6.28175	115.887
111.642	41.1177	137.473	31.2822	135.047	122.051	21.2785	108.401	98.0903	3.56844
119.602	-17.5666	168.518	216.131	80.8107	68.665	63.5556	181.922	44.9462	98.1821
200.156	204.118	228.61	199.979	162.783	134.796	215.578	235.95	-19.4234	228.259
147.744	221.945	182.992	143.977	81.8133	304.236	246.652	207.028	221.871	254.337
316.586	208.903	284.23	276.412	211.529	120.704	315.891	289.037	328.637	186.045
203.682	368.341	202.178	267.458	260.387	309.142	234.064	303.302	319.542	223.394
191.36	262.314	272.6	272.248	199.221	147.163	166.261	263.479	272.128	234.481
201.634	250.26	296.453	221.263	320.808	213.52	216.743	170.837	233.595	190.876
212.217	247.691	309.832	239.086	226.191	284.389	203.913	144.409	188.363	217.502
234.135	180.393	208.128	202.3	259.302	214.997	119.113	193.319	75.999	290.13
227.434	244.492	212.658	260.799	150.618	152.09	210.299	128.71	193.014	241.585
172.828	187.604	162.349	196.523	101.603	239.453	233.407	231.459	0.663651	284.411
228.402	217.65	139.481	178.84	206.727	199.238	103.258	196.479	196.287	191.448
133.867	121.972	47.7142	107.343	133.286	113.158	74.6014	142.494	142.176	122.552
78.8587	-2.40726	70.1498	3.08815	99.4496	123.943	64.7898	28.5106	40.5427	-12.0308
124.487	-49.0979	122.551	19.5803	78.449	69.4297	53.3218	47.064	-64.8362	47.4338
90.8025	-130.438	-17.0193	-88.4497	-21.4888	-4.04967	66.9805	75.4161	-295.645	-64.0739
18.7616	-159.159	-17.2111	-134.104	-37.0405	35.7321	-77.2828	-47.5333	-92.0929	-26.0212
-44.9852	-73.6162	-38.7233	-42.0152	99.9084	-99.884	-9.73002	-18.581	-168.641	-15.3112
-112.074	77.0001	-53.2898	-59.6353	-16.8399	111.906	-63.6196	-74.4938	-4.56443	-40.5059
35.4227	-12.8006	78.052	75.8556	56.9451	85.8756	38.3052	6.96885	44.6807	55.1987
59.4763	-106.106	-79.4645	86.0088	15.6352	-0.857681	119.499	-1.81406	91.1156	96.7853
42.2166	82.3916	60.8414	9.89869	76.3811	199.663	133.03	73.2992	92.6527	0.810257
144.82	43.0822	1.96786	93.952	186.885	66.8449	23.7577	167.495	127.853	142.809
45.0075	38.7374	23.2218	115.95	115.798	131.784	122.579	162.792	237.062	125.497
43.0048	66.711	69.3303	188.699	185.533	204.4	172.195	221.441	177.73	109.142
271.282	213.793	163.918	154.612	164.943	150.973	130.092	275.287	108.871	190.774
255.389	123.82	282.478	226.089	277.072	144.344	205.119	149.203	243.664	266.167
199.985	238.772	306.538	276.473	70.0625	296.33	241.773	193.02	181.504	250.548
235.426	171.47	223.722	280.734	297.485	228.578	218.935	136.664	177.15	171.709
249.787	262.325	103.323	211.346	242.318	173.618	124.727	206.968	208.924	252.609
178.664	253.946	226.93	229.347	181.678	195.935	169.092	308.167	203.753	268.695
139.842	239.809	168.741	304.634	233.164	159.077	222.623	255.251	140.066	254.378
235.055	118.093	124.072	210.241	223.176	164.931	100.903	76.1339	198.763	109.925
138.254	190.286	114.518	133.595	136.962	177.263	93.3909	143.026	142.043	140.115
144.116	229.895	202.331	112.541	184.619	171.253	59.339	133.372	10.562	158.704
266.73	41.9212	191.795	152.309	159.596	57.1617	106.826	88.97	41.5725	-8.06453
150.304	32.2485	44.5654	9.61814	-26.2138	29.9709	-75.9622	-87.6508	65.7299	39.2305
66.7076	65.4889	-65.857	-34.2621	39.8396	-104.264	-67.3146	-120.396	-16.7207	-79.0904
81.8043	-121.848	-20.0019	9.11206	2.42505	-124.939	-41.1058	-92.22	41.8732	-15.0872
-105.405	-72.0503	2.25439	61.1219	-43.2671	-55.8674	9.23026	-37.9802	-50.5527	-11.4309
-57.9084	-9.19318	-30.8959	-81.9578	-4.4845	-22.2042	4.09107	18.0048	-4.45078	-27.9594
27.1425	14.3969	7.20842	-21.3504	44.8469	-48.3256	-37.0926	-16.7853	14.8192	30.2184
-100.576	61.4878	15.8788	118.183	-8.93986	42.1818	52.4336	91.1296	60.1236	76.9945
28.4263	44.9533	109.717	91.0929	-14.0718	77.4487	14.2418	19.4444	24.959	140.347
103.954	227.409	129.717	103.358	-32.172	38.2144	25.4102	89.8019	130.347	55.2616
165.45	44.0425	89.7534	149.95	94.923	98.6352	114.928	150.239	160.821	124.636
28.1953	82.9661	84.2954	83.091	126.952	225.952	203.225	147.121	25.2725	197.369
220.062	179.169	117.116	213.662	185.076	225.36	185.774	259.974	204.653	149.32
270.192	157.175	139.315	190.697	251.715	211.95	221.567	196.263	194.215	213.314
174.528	172.816	229.774	249.92	222.573	196.051	163.019	180.372	128.621	173.696
132.828	171.291	208.47	200.658	227.155	199.007	215.868	292.512	229.575	263.944

## Sheet: Fig.2f
93.2479	165.435	90.383	0.156042	45.2694	-24.2737	39.4491	27.5179	103.57	-116.613
169.632	-36.8642	46.542	-112.834	42.3007	66.2806	2.84999	11.5349	13.3148	64.733
-74.2614	107.298	-21.3562	24.2841	38.916	72.6956	85.8011	70.866	-38.0591	47.4631
42.2993	82.1093	18.0447	114.398	99.028	102.743	66.5569	172.242	70.0528	135.132
36.7483	266.385	43.0866	53.5107	77.8977	131.003	174.333	135.449	58.9466	28.5764
138.26	-4.92016	131.928	134.235	100.498	275.096	165.715	114.064	-53.9111	198.581
135.539	136.207	-0.351496	36.9462	213.193	129.358	77.6334	125.977	269.824	154.991
203.772	134.6	178.906	179.247	170.721	257.488	120.607	402.157	340.63	41.7085
266.024	324.214	253.28	248.622	246.021	215.963	358.63	133.963	252.729	274.19
302.131	322.352	269.114	166.196	243.796	302.236	353.605	341.812	260.19	345.629
209.337	336.214	456.178	427.986	363.839	381.728	402.897	315.852	196.468	295.608
404.075	365.132	484.831	340.048	505.755	430.627	367.573	377.883	456.11	383.631
412.244	498.761	417.267	344.771	361.366	467.758	505.076	389.3	398.8	519.024
400.711	378.191	440.04	463.922	387.343	411.81	379.411	435.368	372.787	311.989
240.257	292.291	307.843	287.575	253.167	389.606	494.164	299.285	332.467	256.758
234.896	331.275	426.931	148.038	488.811	337.19	461.255	346.651	389.03	224.28
223.559	228.631	308.582	347.177	339.731	236.248	288.864	379.026	276.768	412.889
-32.5255	313.521	223.22	403.183	189.806	192.6	366.879	227.716	291.867	211.409
300.745	330.576	78.6161	184.387	206.079	267.504	145.132	65.0076	167.679	227.471
43.5755	-89.2433	128.388	66.5996	259.44	234.821	191.66	-43.1318	208.904	172.218
18.2967	61.6496	83.296	-128.312	-48.3248	17.9945	30.7764	79.4925	168.729	-13.8678
70.9316	8.88536	-84.5279	20.5803	-16.1362	19.0679	19.0326	-111.288	162.724	54.2416
-104.733	-96.1484	-2.6237	-28.4187	34.1111	-43.2366	47.0118	-51.1461	-43.2111	-54.7167
-58.0516	-28.9569	-41.9111	-32.2727	-45.484	-80.324	143.603	-70.6975	68.7569	-63.6711
-11.8873	10.3605	60.6786	14.0767	11.6237	-86.3191	-10.5986	290.396	26.3962	-34.1248
46.6679	-77.1018	31.939	51.5975	-34.0417	49.5368	-29.3817	-66.3392	75.4106	-46.763
19.6668	124.766	61.5286	-36.7559	44.7524	-47.4326	-45.3095	28.7528	16.8279	33.935
86.9483	83.553	-41.3178	-83.8242	201.607	70.4577	66.6113	80.197	10.2448	9.06703
16.0618	155.269	10.3898	17.9682	22.8844	-54.6311	85.9272	-133.399	-26.7366	6.18364
153.803	9.09782	31.1456	26.9776	-103.464	19.5318	120.374	100.273	-5.83841	52.5237
253.131	209.693	73.0073	81.6235	149.645	279.481	149.686	57.5103	182.414	182.049
174.294	207.099	218.559	191.091	182.585	199.313	137.061	136.163	300.22	169.09
179.8	219.768	249.98	181.969	223.941	324.129	239.774	274.718	326.455	125.753
315.148	327.446	272.489	320.615	362.916	365.895	407.785	346.677	401.635	260.544
388.885	362.269	452.52	317.709	457.382	307.4	489.641	263.79	452.877	281.333
452.446	438.43	589.363	392.61	178.79	303.276	371.661	315.849	169.966	237.214
392.409	382.678	276.007	196.13	291.155	367.593	293.709	184.381	229.231	268.16
412.899	567.95	345.474	289.158	368.415	455.028	351.688	466.496	410.89	156.931
257.937	492.645	373.228	306.208	168.7	244.916	179.818	168.762	301.656	100.111
172.291	214.439	108.291	288.081	144.675	133.04	230.495	140.712	138.411	159.73
147.483	49.8055	161.265	28.0728	176.928	186.369	195.371	134.542	225.626	113.073
-39.1658	77.1908	53.7801	63.2321	-56.3894	148.119	-1.52628	-4.0508	19.0205	-41.2615
81.042	-34.7214	13.2612	95.3513	130.924	-65.9012	-77.6073	-122.99	23.3528	-35.9902
-254.843	-1.03962	-45.9526	-27.1008	7.55058	77.5483	-150.726	-68.6809	-129.865	48.4466
-33.5332	-189.371	3.32708	-65.2673	-117.348	-99.8411	-123.069	-45.8698	-147.457	-100.853
-4.68483	-23.8859	-129.52	-35.1986	-33.9688	28.0764	-102.727	-112.994	-144.508	-83.4312
-36.5676	-47.6298	-97.8099	-26.2983	-53.3548	-46.4721	-9.25401	56.4051	-39.4247	-41.3445
63.6578	-37.0115	-106.529	-61.5798	34.2551	-129.909	17.8802	60.0452	-69.0432	30.3878
102.579	-20.4182	-93.9751	119.262	-78.6882	-15.381	15.928	-16.0255	223.476	-153.638
-65.0996	-191.52	26.23	23.9814	111.062	115.006	59.2043	-113.684	-108.671	-106.241
110.989	-27.1732	40.6226	11.6539	-18.1331	16.042	-30.2693	4.08048	-90.5515	-3.06567
4.21079	-101.089	14.8121	25.6072	77.0154	75.6691	57.6212	-78.9117	-10.1725	125.173
92.5884	93.2339	288.573	170.78	70.8323	-45.8245	92.7076	121.088	-46.5658	8.99662
189.296	314.204	72.0017	192.123	87.2443	206.997	152.118	156.421	12.3018	72.5792
206.033	256.303	-18.8846	152.834	234.47	242.318	186.551	142.533	240.768	201.153
59.7289	307.635	295.948	286.228	251.958	224.287	173.644	262.018	531.823	273.972
264.607	608.841	355.697	326.199	207.508	251.343	348.451	310.371	261.97	288.2
256.212	355.424	270.808	327.634	99.7092	331.964	175.455	201.957	317.385	199.462
336.432	282.789	368.609	356.438	210.504	112.24	330.502	318.894	231.232	293.722
205.339	335.193	159.411	28.0116	190.566	116.1	154.737	223.825	72.2156	78.7038
290.547	286.92	150.21	189.23	160.071	188.581	76.8675	144.426	157.512	54.6255
236.21	122.771	229.391	200.113	183.482	-63.5223	139.623	205.034	105.393	226.521
24.6727	195.457	140.732	2.33668	-2.62831	196.574	132.318	79.6172	-44.3576	58.4697
157.802	129.062	235.851	69.254	82.8203	156.272	6.32555	-24.9516	-40.0433	51.2866
25.0203	120.735	196.437	64.323	31.6324	-114.713	-13.8392	-31.9477	-104.54	49.3479
-122.107	-145.682	18.7151	-55.0716	14.5833	-145.944	33.6605	-175.843	-38.7962	-79.3834
-117.051	-37.4152	-113.34	-12.1926	-122.897	57.3409	-67.6412	119.789	-121.224	-140.895
-16.7816	-200.696	-170.961	-67.6462	27.3298	-227.357	-108.899	-69.2143	-39.4208	-162.601
-139.877	-31.5271	-119.917	-155.611	-168.232	-166.49	-104.689	-6.57724	-81.9303	-54.2729
-85.0326	-172.971	48.1982	-141.619	-126.4	-18.076	-18.4953	-22.5327	-32.5335	-85.4316
-44.7892	-84.4857	0.318491	-37.5069	-99.8963	-85.8072	-41.1797	-200.717	-89.6515	-140.564
-22.4916	-122.263	-12.085	-168.736	-144.379	5.65632	-167.493	-176.508	40.8707	-123.742
-87.6885	23.1962	19.3812	-58.6791	-44.0677	-16.1043	55.9227	197.651	45.269	9.92891
-75.7339	-64.2311	170.539	-68.2365	9.37528	38.2515	123.174	-43.2885	-5.55165	-21.9342
-9.08584	-122.387	-87.4184	27.7444	-21.5877	25.0004	107.899	-52.6628	144.53	-8.25366
-47.6351	98.404	-86.7196	33.8137	78.5535	124.432	122.538	157.659	204.074	245.4
32.1486	226.393	199.208	184.14	152.106	178.465	249.727	301.095	82.822	152.986
152.352	207.307	326.955	126.168	231.456	288.044	179.313	191.564	155.345	252.734
82.7065	370.373	332.438	359.356	161.989	337.669	336.2	308.715	38.9363	309.761
34.5521	273.265	250.511	130.176	223.178	196.46	221.863	251.921	219.227	128.224
290.75	150.399	139.847	206.032	268.687	249.434	197.398	133.993	78.8234	182.017
240.869	74.1934	109.162	331.724	251.998	253.998	242.4	178.396	218.362	174.036
286.612	198.092	222.698	91.8722	59.8804	113.372	57.1295	112.855	65.8526	56.0091
221.086	151.637	-8.24027	86.957	267.071	99.1368	228.198	29.8713	146.299	18.9458
88.0257	-69.2826	82.2094	92.6707	226.373	132.718	32.0412	98.4642	-31.2415	90.383
-68.4364	166.598	125.27	-115.882	-23.4555	57.7636	-12.1009	-61.8249	-57.7107	27.7036
69.1853	48.6664	99.9389	112.197	-38.2801	-64.9382	-122.147	-72.7462	-115.156	1.12795
-54.0609	-45.1087	6.39469	-50.3813	-147.73	-122.3	-29.6173	-198.052	-114.263	-11.8993
-187.199	-12.6223	-3.14814	-163.689	-100.093	-65.7109	-45.7969	-43.5825	-138.535	-96.6863
-16.3509	-14.2211	-240.567	-115.921	-103.189	-99.5788	42.0689	-44.0781	-122.581	-154.508
-20.6782	-64.1927	-94.4505	-143.739	-62.6771	-101.542	-133.944	-149.531	-169.425	-242.086

## Sheet: Fig.2g
29487.7	9664.72	5622.27	-6438.59	9390.55	-9736.31	26133.3	2465.97	10992.7	12830
19015.5	6484.55	16376.8	11937.5	-1817.55	11354.4	438.373	-6520.52	13314	24887.1
10397.1	4784.93	23783.2	4269.4	7699.96	13726.5	19980.1	17787.5	32293.2	-5365.81
10032.9	13379.3	17396.2	-6972.46	9610.68	6937.95	23037.6	27263.4	8409.49	11481
2490.8	13663.8	9568.51	-9779.38	17647.6	-5652.31	18597.9	26044.7	11429.4	6117.21
27518.9	18027.9	15636.5	20235.4	28399.6	11712	3182.3	8329.74	14440	20697.2
25243.5	34561.3	40746	24716.7	28248.1	39428.3	7840.41	16906	23169.8	22844.8
29124.3	27313.3	37262.8	37032.7	27099.1	15603.7	57937.5	25978.9	48862.6	24118.7
25778.8	37518.3	44333	40293.2	27054.6	32552.4	22478.5	25515.5	14660.1	39840.1
55723.3	61695.2	54440.1	64269.3	59844	55262	53109	38196.1	62120.3	36807.7
69046.8	63605.8	47561.9	54059.9	53092.9	92733.6	70567	56678.9	69013.1	41161.7
54668	63747.2	57221.3	56004.1	42317.4	66203.2	76715.4	69162.5	60914.4	65497.1
66852.8	70999.2	43241.1	63348.4	56566.5	63626.9	63089.5	65832.5	74332.8	62079.7
54064.9	74657.8	56127.9	73362	51830.9	57701.8	57110.7	48945.3	79668	65971.9
56383.4	55174.7	59050.6	65629.5	54960.2	68127.9	45943.5	72070.3	50211.8	65897.9
55426.3	64989.1	53689.5	52623	75256.2	53851.9	70253.9	58495.1	43238.4	69560.8
48300.6	31423.8	50203.2	35378.8	28200.6	46660.3	50693.3	60426.9	53295.3	81901.1
55300.2	34804.9	58440.2	39943.3	33326	51804.2	35346.1	36888	29577	49289.2
28972.6	49199.3	44190.8	58792.9	37281.8	36404.2	44403.5	48396	31835.7	37755.6
18081.5	18844.3	22241.6	24523.5	39923.6	35885.5	37634.9	25561.6	28824.2	15721.5
21114.5	24842.2	21648.2	23005.4	34874.8	20688.2	12581.8	28914.2	11235.9	35672
17148	22735.4	9647.55	-9466.99	-2765.3	10651.9	16898.7	32308	26357.5	8282.01
16656.1	27474.6	352.401	-8535.87	6185.57	22942.4	4398.11	20253.4	5464.64	14308.4
4317.43	-4883.85	23546.5	6853.95	18528.4	22355.2	24422.5	827.407	-2222.87	10562.2
8632.37	21360.2	7713.11	17954.7	10268.9	-6050.87	-2091.88	14959.1	35685	2028.04
6718.8	27398.7	24645.7	21485	8432.59	-11994.7	21552.5	8094.9	8481.62	11947.5
11632.6	21809.7	26793.4	14025.5	26025.3	21741	22058.1	27257.1	-7723.51	19956.4
33296.8	23570.6	9151.98	12835.9	19069.5	30524.7	22789	10368	21554.6	29514.3
10403.5	23914	3700.33	43145	24819.3	34104.8	17612.4	14536.9	23168.2	33366.1
25095.3	36619.5	42283.8	39317.4	40162.6	21247.6	-3837.94	36963.6	27576.8	38010.2
38941.5	22474.3	47747.4	29036.1	28614.8	42463.6	50323.9	20405.2	25771.7	23784.2
55672.2	47507.3	43536.7	46175.5	56197.9	43317.9	37654.9	29956.5	64271.2	42410.3
58834.3	57889.7	51097.7	63082.4	54848.6	49070.1	63080	42836.1	61167.6	66072.4
62860	70934.7	68036.5	73107	66338.5	58216.6	57191.4	56730.6	63378.1	66403.1
53932.1	77241	56049.5	53816.2	55659.5	59990.4	66633.3	61500	51869.6	44220.4
38173.9	50535.1	58098.8	46382.8	67589.9	80483.5	64283	64143.9	69830.2	64341.6
56673.4	56729.7	60154.9	49845.8	58678.7	69022.2	70195.2	59839.2	64774.4	55366.4
60658	51913.4	64117.8	55211.5	43237.6	45425.3	55285.6	50767.9	51890.7	54585.8
31058.2	36180.1	52546.3	62896.5	53452.8	62119.8	70450.6	51894.1	58043.4	36720.8
20854.9	62463.9	41744.1	64325.2	56222.4	46882.6	53503.7	42065.1	36667	36461.9
45090.9	50020.5	48181.6	54314.4	48345	44703.2	30554.8	49288.4	41478.3	56183
29791.2	41345.3	17060.1	34106	29956.1	29248.1	16534.7	29111.2	15149.1	40664.3
24627.9	33020.7	32696.5	29837.8	20446.9	17164.8	25960.8	24303.5	28305.1	30536.2
17412.3	15956.1	18506.8	5584.14	12168.3	17572.3	23491.2	10491.2	9692.92	17459
-11208.7	18894.4	14101.3	16819.1	6610.6	21916.1	7710.88	21644	-10191.3	5700.58
29555.7	23093.5	-2248.65	8009.16	15651.5	-383.242	11710	8476.65	17689.4	12276.8
24668.1	28513.8	2812.63	22512.6	8180.16	27881.4	3924.36	10731.9	7438.85	2453.55
27673.9	-2783.98	9122.69	5594.71	-648.129	10424.4	10432.3	17266	26697.7	19819.6
35047.2	18629.1	14548.6	-5652.82	11879.9	6225.26	17399.3	21078.8	16121.3	16265.7
10506.5	15445.5	10364	3919.22	13623.6	29070.2	34843.7	17913.4	42150.1	14487.6
18172	23625.2	34838	26584.6	33230.7	5045.82	31230.8	14140.9	21629.5	19868.2
22681	43221.9	24486.9	8218.61	42874.2	42499.2	14534.2	37673.5	31905.9	37882
34603	57996.3	32201.7	42636.8	26128.6	23752.7	37810.2	34213.1	37831.8	15640.9
34621.8	55267.2	53017.7	37595.2	25883.9	38048.7	24442.8	21897.1	32097.5	20481.5
42069.1	56558.6	53505.1	43252.9	46709.1	43881.3	40096.2	52255.1	42482.5	48408.8
57653.3	62654.8	65090	61316.8	71988.5	59602.8	60023.8	71358.9	69072	67445.2
52099	61197.5	42024	57923	60580.4	62911.3	58092.6	72113.2	73303.3	66571
43870.1	57330.6	74820.2	57447.8	61327.2	62570.6	44407.4	48116.4	83871.2	60432.5
60848.8	75959.2	52918.2	66964.3	53224.9	71174.8	64239.2	84200.6	71262.5	64731.3
50894.5	64949.3	63152.6	40537	65147.6	60349.9	80129.4	72997.8	75391.6	52545.4
61209.4	50784.4	43446.5	60258.6	44780.4	59640	36431.6	68861.5	72509.1	51624.6
42320.1	45896	43161.5	58685.7	53356	56923.7	52081	34383.4	35700.3	49219.5
47228.2	42657.5	28736.3	26204.2	59465.7	36475.9	53485	37395.3	50049.6	48013.5
22707.3	35274.8	50569.5	30637.7	23575.4	30541.5	26850	35350.4	33459.7	29210.4
12334.8	38087.9	14092.7	32193.4	26498.8	16983.8	16351.9	32967.4	36379.9	26488.8
12739.7	16985.6	34238.5	33935.6	15356.1	20270.9	38986.4	22725.6	30209.7	14889.7
42197.2	16437.7	10580.4	16210.2	1359.35	9831.41	8417.39	2634.86	31935.6	24920.6
17093.5	25674.4	23705.3	22816.9	10553.1	8074.78	4272.55	-2012.46	13620.9	21762.3
1787.54	18781	23087.2	-7074.04	31680.4	25221.2	20492.9	29264	28896.7	17514.7
25863	3395.78	10244.3	7804	11857	18535.1	-8134.85	14525.9	23199.5	6614.35
34286.8	13334.3	6268.9	17795.2	-1525.53	37070.3	412.784	-171.709	19057.3	20167.4
27394.5	7174.36	31229.2	2459.16	11895.6	2610.8	40469.2	5149.19	13702.7	18571.5
22476	19665.7	24280.9	20328.7	17325.7	33019	24875.4	23340.4	35886.9	15441.7
33471.4	23875.9	21522.2	6378.04	32507.3	47720.4	17806.6	31821.9	33459.8	38898.9
12402.4	39794.1	34480	5670.99	44303.1	49796.2	42734.5	30306.8	27092.4	46032.4
26625.9	46055.1	18805.2	44677.4	21428.5	18341.6	42373	44222.2	18186.6	43196
54874.5	40356.9	41153.7	38375.7	36958.3	61992.7	42509.4	26226.5	33449.3	38763.8
40571	52681.3	69454.6	62038.2	57998.3	58275.6	56312.1	52574.3	49531.2	49412.6
60063.9	44878.8	53294.4	64183.3	48643.7	55703.6	47017.8	70905.7	71038.1	55663.9
44681.7	71601.3	62758.9	76161.3	50420.7	77216.5	73408	62636.1	64124.4	57858.2
49583.9	68241.1	50185	56901.5	56245.5	64371.7	84058.5	74353.8	75289.5	45864.9
65808.2	69995.2	69579.6	87789.4	67499.5	38175.2	71777	57601.6	75603.5	67115.5
62884.5	65705.3	77097.4	57243	74502.6	49405.8	57799.1	66283.9	32836.9	75675.9
35622.5	61334.9	62522	36188.4	56827.8	56296.9	51129.9	55113	55689.5	51990.6
52028	51883.9	45809.6	50484.9	40938.5	54377.9	51052.5	43476.6	40015.4	51290.5
34422.2	39892.7	29492	37817.6	44653.1	32872.9	56995	52336.7	21363.1	30286.6
32841.8	29118.2	20523.8	33851.3	29012.4	41390.2	16766.9	22798.5	24476.7	34827.1
18668	17695.6	30266.9	23969.5	22212	51797.6	15137	8827.35	12464.6	44000.7
25882.6	7035.08	29869.7	21263.5	18139.4	26327.9	4801.93	39446.3	32672.5	26992.7
16253.3	14689.4	4673.8	41133.8	4966.37	9075.11	8697.18	35743.6	33120	9478.21
13505	2652.56	14805.9	14548.8	17336.5	-11323	13850	27247.8	12623.2	8940.92

## Sheet: Fig.2h
ADF		N		C-D		C-H		ADF (smooth)		N (smooth)		C-D(smooth)		C-H(smooth)
Probe position	Intensity	Probe position	Intensity	Probe position	Intensity	Probe position	Intensity	Probe position	Intensity	Probe position	Intensity	Probe position	Intensity	Probe position	Intensity
nm	arb. Unit	nm	arb. Unit	nm	arb. Unit	nm	arb. Unit	nm	arb. Unit	nm	arb. Unit	nm	arb. Unit	nm	arb. Unit
0	0	-0.025	0.404407	0	0.93301	0	0.11584	0	0.10423	-0.025	0.806079	0	1.03	0	-0.02104
0.000197377	0.11203	-0.02184	0.880481	0.00313	1	0.00313	0.04297	0.000197377	0.10418	-0.02184	0.701543	0.00313	0.99208	0.00313	0.06033
0.000394753	0.121	-0.01868	0.784255	0.00626	0.99548	0.00626	0.08893	0.000394753	0.10413	-0.01868	0.607051	0.00626	0.94899	0.00626	0.14074
0.00059213	0.10934	-0.01552	0.714018	0.00939	0.932	0.00939	0.21856	0.00059213	0.10406	-0.01552	0.522605	0.00939	0.90073	0.00939	0.2202
0.000789507	0.11206	-0.01236	0.570997	0.01251	0.91204	0.01251	0.26384	0.000789507	0.10398	-0.01236	0.448203	0.01251	0.8473	0.01251	0.29871
0.000986883	0.11344	-0.0092	0.432327	0.01564	0.77622	0.01564	0.28073	0.000986883	0.10389	-0.0092	0.383856	0.01564	0.7887	0.01564	0.37626
0.00118	0.12622	-0.00604	0.23962	0.01877	0.74051	0.01877	0.31062	0.00118	0.1038	-0.00604	0.329545	0.01877	0.72493	0.01877	0.45286
0.00138	0.12142	-0.00288	0.225645	0.0219	0.65236	0.0219	0.51649	0.00138	0.10369	-0.00288	0.285288	0.0219	0.65599	0.0219	0.5285
0.00158	0.11517	0.000280001	0.125166	0.02503	0.58284	0.02503	0.62026	0.00158	0.10357	0.000280001	0.181663	0.02503	0.53759	0.02503	0.63894
0.00178	0.11167	0.00344	0.135701	0.02816	0.63356	0.02816	0.69524	0.00178	0.10344	0.00344	0.151106	0.02816	0.4429	0.02816	0.73631
0.00197	0.11183	0.0066	0.16805	0.03128	0.43728	0.03128	0.84058	0.00197	0.1033	0.0066	0.135544	0.03128	0.35773	0.03128	0.81776
0.00217	0.11049	0.00976	0.20533	0.03441	0.07502	0.03441	0.99748	0.00217	0.10315	0.00976	0.153654	0.03441	0.27949	0.03441	0.88834
0.00237	0.10388	0.01292	0.165679	0.03754	0.15032	0.03754	1.03164	0.00237	0.10299	0.01292	0.20974	0.03754	0.23988	0.03754	0.93415
0.00257	0.10805	0.01608	0.26752	0.04067	0.04279	0.04067	0.97842	0.00257	0.10282	0.01608	0.298518	0.04067	0.20244	0.04067	0.94495
0.00276	0.10342	0.01924	0.366745	0.0438	0.25272	0.0438	0.79244	0.00276	0.10264	0.01924	0.393009	0.0438	0.20725	0.0438	0.90027
0.00296	0.10814	0.0224	0.48851	0.04693	0.35571	0.04693	0.86143	0.00296	0.10245	0.0224	0.502818	0.04693	0.24414	0.04693	0.82841
0.00316	0.11954	0.02556	0.505905	0.05005	0.29555	0.05005	0.74843	0.00316	0.10224	0.02556	0.607825	0.05005	0.329	0.05005	0.71951
0.00336	0.11204	0.02872	0.746025	0.05318	0.39315	0.05318	0.63986	0.00336	0.10203	0.02872	0.711509	0.05318	0.4415	0.05318	0.57831
0.00355	0.11253	0.03188	0.915869	0.05631	0.57841	0.05631	0.49294	0.00355	0.10181	0.03188	0.807961	0.05631	0.5643	0.05631	0.44612
0.00375	0.11477	0.03504	0.951962	0.05944	0.56255	0.05944	0.32574	0.00375	0.10158	0.03504	0.877012	0.05944	0.66642	0.05944	0.32807
0.00395	0.10732	0.0382	0.919475	0.06257	0.84616	0.06257	0.12271	0.00395	0.10133	0.0382	0.915046	0.06257	0.75265	0.06257	0.22716
0.00414	0.10152	0.04136	0.936459	0.0657	0.8917	0.0657	0.07662	0.00414	0.10108	0.04136	0.924895	0.0657	0.797	0.0657	0.15745
0.00434	0.09868	0.04452	0.909391	0.06882	0.96815	0.06882	-0.01109	0.00434	0.10081	0.04452	0.911576	0.06882	0.84043	0.06882	0.08851
0.00454	0.09957	0.04768	0.870946	0.07195	0.80463	0.07195	0.02217	0.00454	0.10054	0.04768	0.861489	0.07195	0.89449	0.07195	0.03661
0.00474	0.09651	0.05084	0.771289	0.07508	0.91227	0.07508	0.13993	0.00474	0.10025	0.05084	0.766909	0.07508	0.89827	0.07508	0.01848
0.00493	0.0863	0.054	0.631463	0.07821	0.89779	0.07821	0.06742	0.00493	0.09996	0.054	0.665802	0.07821	0.89164	0.07821	0.03313
0.00513	0.08699	0.05716	0.62377	0.08134	0.73471	0.08134	0.11364	0.00513	0.09599	0.05716	0.566871	0.08134	0.87961	0.08134	0.06767
0.00533	0.08221	0.06032	0.491617	0.08447	0.7724	0.08447	0.18541	0.00533	0.09532	0.06032	0.463256	0.08447	0.82955	0.08447	0.13192
0.00553	0.08842	0.06348	0.389687	0.0876	0.84853	0.0876	0.09705	0.00553	0.0948	0.06348	0.368343	0.0876	0.77349	0.0876	0.22233
0.00572	0.08329	0.06664	0.195863	0.09072	0.83383	0.09072	0.15603	0.00572	0.09397	0.06664	0.288943	0.09072	0.68665	0.09072	0.33838
0.00592	0.0802	0.0698	0.169873	0.09385	0.55876	0.09385	0.44432	0.00592	0.09343	0.0698	0.226429	0.09385	0.60513	0.09385	0.4268
0.00612	0.07808	0.07296	0.181506	0.09698	0.63503	0.09698	0.53545	0.00612	0.0928	0.07296	0.19355	0.09698	0.47813	0.09698	0.5458
0.00632	0.09386	0.07612	0.161749	0.10011	0.42798	0.10011	0.65566	0.00632	0.09272	0.07612	0.175489	0.10011	0.36871	0.10011	0.67818
0.00651	0.09917	0.07928	0.167551	0.10324	0.21218	0.10324	0.89238	0.00651	0.09256	0.07928	0.173313	0.10324	0.28132	0.10324	0.77656
0.00671	0.0876	0.08244	0.273018	0.10637	0.08174	0.10637	0.98549	0.00671	0.09222	0.08244	0.211082	0.10637	0.19014	0.10637	0.8583
0.00691	0.09467	0.0856	0.277585	0.10949	0.00591	0.10949	0.90252	0.00691	0.09184	0.0856	0.28275	0.10949	0.13723	0.10949	0.89751
0.00711	0.09994	0.08876	0.338012	0.11262	0.12158	0.11262	0.76007	0.00711	0.09139	0.08876	0.374879	0.11262	0.12974	0.11262	0.87623
0.0073	0.09558	0.09192	0.443881	0.11575	0.04039	0.11575	1.0215	0.0073	0.09076	0.09192	0.470743	0.11575	0.1776	0.11575	0.80118
0.0075	0.1042	0.09508	0.48218	0.11888	0.32249	0.11888	0.7303	0.0075	0.09041	0.09508	0.578592	0.11888	0.2605	0.11888	0.6918
0.0077	0.08938	0.09824	0.659961	0.12201	0.41883	0.12201	0.5099	0.0077	0.08953	0.09824	0.675014	0.12201	0.38553	0.12201	0.54865
0.0079	0.10382	0.1014	0.833372	0.12514	0.47201	0.12514	0.44102	0.0079	0.08884	0.1014	0.765017	0.12514	0.52042	0.12514	0.39604
0.00809	0.09678	0.10456	0.931382	0.12826	0.69139	0.12826	0.17556	0.00809	0.08836	0.10456	0.832647	0.12826	0.65133	0.12826	0.25929
0.00829	0.09264	0.10772	0.918505	0.13139	0.76849	0.13139	0.10801	0.00829	0.08872	0.10772	0.896357	0.13139	0.75303	0.13139	0.15968
0.00849	0.09351	0.11088	0.960782	0.13452	0.93032	0.13452	-0.00501	0.00849	0.08905	0.11088	0.924356	0.13452	0.82639	0.13452	0.07495
0.00868	0.08848	0.11404	0.92953	0.13765	0.9918	0.13765	-0.10486	0.00868	0.08971	0.11404	0.919456	0.13765	0.87518	0.13765	0.000222745
0.00888	0.08779	0.1172	0.799954	0.14078	0.85498	0.14078	-0.03619	0.00888	0.0907	0.1172	0.883519	0.14078	0.89298	0.14078	-0.0196
0.00908	0.08847	0.12036	0.845613	0.14391	0.87292	0.14391	0.04258	0.00908	0.09176	0.12036	0.799621	0.14391	0.9038	0.14391	-0.02226
0.00928	0.08623	0.12352	0.728503	0.14703	0.85235	0.14703	0.06062	0.00928	0.09291	0.12352	0.700102	0.14703	0.87823	0.14703	-0.00193
0.00947	0.09692	0.12668	0.683364	0.15016	0.73731	0.15016	0.15784	0.00947	0.09397	0.12668	0.599819	0.15016	0.83129	0.15016	0.04264
0.00967	0.09793	0.12984	0.468352	0.15329	0.76176	0.15329	0.08701	0.00967	0.09535	0.12984	0.495312	0.15329	0.76168	0.15329	0.09882
0.00987	0.10751	0.133	0.375477	0.15642	0.69183	0.15642	0.12283	0.00987	0.09658	0.133	0.388501	0.15642	0.66121	0.15642	0.19755
0.01007	0.09932	0.13616	0.254829	0.15955	0.71611	0.15955	0.16565	0.01007	0.09746	0.13616	0.303702	0.15955	0.55508	0.15955	0.29542
0.01026	0.08981	0.13932	0.149724	0.16268	0.50354	0.16268	0.34508	0.01026	0.09856	0.13932	0.229506	0.16268	0.44425	0.16268	0.40743
0.01046	0.09511	0.14248	0.190228	0.16581	0.32168	0.16581	0.48565	0.01046	0.09948	0.14248	0.174558	0.16581	0.34357	0.16581	0.50296
0.01066	0.09604	0.14564	0.159426	0.16893	0.28847	0.16893	0.56922	0.01066	0.10073	0.14564	0.159417	0.16893	0.24781	0.16893	0.59015
0.01086	0.08995	0.1488	0.114974	0.17206	0.03519	0.17206	0.793	0.01086	0.10203	0.1488	0.156369	0.17206	0.17995	0.17206	0.66655
0.01105	0.09598	0.15196	0.188023	0.17519	-0.0101	0.17519	0.914	0.01105	0.10302	0.15196	0.180722	0.17519	0.12985	0.17519	0.72004
0.01125	0.0933	0.15512	0.275703	0.17832	0.03906	0.17832	0.75144	0.01125	0.10395	0.15512	0.233054	0.17832	0.11136	0.17832	0.74168
0.01145	0.09543	0.15828	0.281907	0.18145	0.11225	0.18145	0.81065	0.01145	0.10545	0.15828	0.316432	0.18145	0.12395	0.18145	0.73532
0.01165	0.09938	0.16144	0.438834	0.18458	0.30593	0.18458	0.52701	0.01165	0.10757	0.16144	0.404691	0.18458	0.17944	0.18458	0.67424
0.01184	0.10056	0.1646	0.464246	0.1877	0.23336	0.1877	0.55807	0.01184	0.10901	0.1646	0.494606	0.1877	0.25771	0.1877	0.59698
0.01204	0.10774	0.16776	0.485139	0.19083	0.41694	0.19083	0.51312	0.01204	0.11089	0.16776	0.607384	0.19083	0.35286	0.19083	0.49564
0.01224	0.118	0.17092	0.689371	0.19396	0.45166	0.19396	0.35602	0.01224	0.11292	0.17092	0.706913	0.19396	0.46838	0.19396	0.37046
0.01243	0.10742	0.17408	0.906804	0.19709	0.50957	0.19709	0.35445	0.01243	0.11492	0.17408	0.789606	0.19709	0.55526	0.19709	0.26763
0.01263	0.13549	0.17724	0.919926	0.20022	0.61936	0.20022	0.21667	0.01263	0.11731	0.17724	0.859431	0.20022	0.62905	0.20022	0.19141
0.01283	0.13341	0.1804	0.87708	0.20335	0.69865	0.20335	0.01608	0.01283	0.11932	0.1804	0.90504	0.20335	0.70125	0.20335	0.09809
0.01303	0.13966	0.18356	0.955667	0.20647	0.80358	0.20647	0.06335	0.01303	0.12176	0.18356	0.911547	0.20647	0.75207	0.20647	0.04924
0.01322	0.13308	0.18672	0.98	0.2096	0.84202	0.2096	-0.06787	0.01322	0.1242	0.18672	0.902727	0.2096	0.79345	0.2096	0.00614
0.01342	0.13682	0.18988	0.805472	0.21273	0.81327	0.21273	-0.06417	0.01342	0.12659	0.18988	0.854991	0.21273	0.80487	0.21273	-0.022
0.01362	0.13561	0.19304	0.795064	0.21586	0.76111	0.21586	0.03375	0.01362	0.12908	0.19304	0.760411	0.21586	0.82285	0.21586	-0.02851
0.01382	0.13612	0.1962	0.68748	0.21899	0.82903	0.21899	-0.00462	0.01382	0.13149	0.1962	0.660608	0.21899	0.80947	0.21899	-0.00701
0.01401	0.13564	0.19936	0.534512	0.22212	0.80466	0.22212	-0.02441	0.01401	0.13385	0.19936	0.568851	0.22212	0.75571	0.22212	0.04955
0.01421	0.13369	0.20252	0.449791	0.22524	0.63112	0.22524	0.2365	0.01421	0.13646	0.20252	0.472135	0.22524	0.67505	0.22524	0.14779
0.01441	0.14055	0.20568	0.396733	0.22837	0.58973	0.22837	0.22079	0.01441	0.13937	0.20568	0.373311	0.22837	0.57656	0.22837	0.24765
0.01461	0.13697	0.20884	0.24257	0.2315	0.58456	0.2315	0.19836	0.01461	0.14289	0.20884	0.295401	0.2315	0.47413	0.2315	0.35419
0.0148	0.14522	0.212	0.19256	0.23463	0.49367	0.23463	0.41069	0.0148	0.14674	0.212	0.250684	0.23463	0.36892	0.23463	0.46176
0.015	0.15335	0.21516	0.25727	0.23776	0.19725	0.23776	0.63254	0.015	0.1512	0.21516	0.222607	0.23776	0.27796	0.23776	0.54703
0.0152	0.15186	0.21832	0.203174	0.24089	0.06559	0.24089	0.69841	0.0152	0.15567	0.21832	0.216541	0.24089	0.19401	0.24089	0.62797
0.0154	0.15842	0.22148	0.19406	0.24402	0.06364	0.24402	0.83828	0.0154	0.1598	0.22148	0.228124	0.24402	0.1431	0.24402	0.68311
0.01559	0.15858	0.22464	0.259896	0.24714	0.08337	0.24714	0.68797	0.01559	0.16414	0.22464	0.258122	0.24714	0.13091	0.24714	0.69193
0.01579	0.15666	0.2278	0.336022	0.25027	0.10815	0.25027	0.64433	0.01579	0.16829	0.2278	0.309641	0.25027	0.12334	0.25027	0.69547
0.01599	0.16808	0.23096	0.42583	0.2534	0.162	0.2534	0.70025	0.01599	0.17216	0.23096	0.389981	0.2534	0.1558	0.2534	0.65241
0.01618	0.17276	0.23412	0.464932	0.25653	0.30406	0.25653	0.50328	0.01618	0.17633	0.23412	0.475702	0.25653	0.23321	0.25653	0.5642
0.01638	0.1751	0.23728	0.475555	0.25966	0.31553	0.25966	0.51284	0.01638	0.18039	0.23728	0.567587	0.25966	0.33266	0.25966	0.46625
0.01658	0.16607	0.24044	0.616567	0.26279	0.43105	0.26279	0.39139	0.01658	0.18486	0.24044	0.67128	0.26279	0.43662	0.26279	0.36478
0.01678	0.1841	0.2436	0.777424	0.26591	0.51643	0.26591	0.23817	0.01678	0.18919	0.2436	0.767703	0.26591	0.52964	0.26591	0.26937
0.01697	0.18317	0.24676	0.878002	0.26904	0.52772	0.26904	0.19705	0.01697	0.19346	0.24676	0.848425	0.26904	0.59964	0.26904	0.19206
0.01717	0.19156	0.24992	0.974149	0.27217	0.75246	0.27217	0.03796	0.01717	0.19762	0.24992	0.907196	0.27217	0.6543	0.27217	0.1172
0.01737	0.19757	0.25308	0.972562	0.2753	0.76864	0.2753	0.04495	0.01737	0.20197	0.25308	0.932891	0.2753	0.70114	0.2753	0.04984
0.01757	0.20206	0.25624	0.978383	0.27843	0.73868	0.27843	0.03247	0.01757	0.20614	0.25624	0.933509	0.27843	0.71496	0.27843	0.028
0.01776	0.20996	0.2594	0.940526	0.28156	0.81189	0.28156	-0.03348	0.01776	0.21115	0.2594	0.90256	0.28156	0.74229	0.28156	-0.00805
0.01796	0.22019	0.26256	0.8673	0.28468	0.67242	0.28468	0.02873	0.01796	0.2163	0.26256	0.832539	0.28468	0.73756	0.28468	-0.00677
0.01816	0.22488	0.26572	0.745035	0.28781	0.5948	0.28781	0	0.01816	0.2217	0.26572	0.776474	0.28781	0.72601	0.28781	0.00862
0.01836	0.23328	0.26888	0.591244	0.29094	0.67374	0.29094	0.071	0.01836	0.22691	0.26888	0.703042	0.29094	0.69406	0.29094	0.04102
0.01855	0.24141	0.27204	0.465461	0.29407	0.6822	0.29407	0.09564	0.01855	0.23187	0.27204	0.612245	0.29407	0.64723	0.29407	0.09042
0.01875	0.25074	0.2752	0.433513	0.2972	0.54447	0.2972	0.21302	0.01875	0.23666	0.2752	0.504063	0.2972	0.58553	0.2972	0.15684
0.01895	0.26308	0.27836	0.345136	0.30033	0.65628	0.30033	0.11345	0.01895	0.24151	0.27836	0.378525	0.30033	0.50894	0.30033	0.24027
0.01915	0.26716	0.28152	0.260817	0.30345	0.37751	0.30345	0.39706	0.01915	0.24632	0.28152	0.235602	0.30345	0.41748	0.30345	0.34071
0.01934	0.26541	0.28468	0.209867	0.30658	0.34773	0.30658	0.45261	0.01934	0.25102	0.28468	0.075313	0.30658	0.31114	0.30658	0.45817
0.01954	0.26503			0.30971	0.14235	0.30971		0.01954	0.25566	--		0.30971	0.18992
0.01974	0.2643							0.01974	0.26019	--		--	--
0.01994	0.26223							0.01994	0.26457	--		--	--
0.02013	0.26114							0.02013	0.26884	--		--	--
0.02033	0.26879							0.02033	0.27238	--		--	--
0.02053	0.27102							0.02053	0.27644	--		--	--
0.02072	0.28392							0.02072	0.28033	--		--	--
0.02092	0.29258							0.02092	0.28451	--		--	--
0.02112	0.29325							0.02112	0.28912	--		--	--
0.02132	0.2983							0.02132	0.29414	--		--	--
0.02151	0.28878							0.02151	0.29937	--		--	--
0.02171	0.29847							0.02171	0.30471	--		--	--
0.02191	0.30312							0.02191	0.31074
0.02211	0.31662							0.02211	0.31674
0.0223	0.32526							0.0223	0.32307
0.0225	0.32484							0.0225	0.32946
0.0227	0.32919							0.0227	0.33603
0.0229	0.32771							0.0229	0.34259
0.02309	0.3308							0.02309	0.34926
0.02329	0.33448							0.02329	0.35582
0.02349	0.35063							0.02349	0.36226
0.02369	0.36069							0.02369	0.36892
0.02388	0.36432							0.02388	0.37561
0.02408	0.3685							0.02408	0.38245
0.02428	0.37329							0.02428	0.38944
0.02447	0.38538							0.02447	0.39606
0.02467	0.38836							0.02467	0.40243
0.02487	0.40482							0.02487	0.40855
0.02507	0.42329							0.02507	0.41466
0.02526	0.45654							0.02526	0.4203
0.02546	0.45685							0.02546	0.42608
0.02566	0.47447							0.02566	0.43215
0.02586	0.47329							0.02586	0.43812
0.02605	0.47995							0.02605	0.44435
0.02625	0.48017							0.02625	0.45055
0.02645	0.48335							0.02645	0.45696
0.02665	0.47538							0.02665	0.46287
0.02684	0.47238							0.02684	0.46872
0.02704	0.47345							0.02704	0.47456
0.02724	0.47074							0.02724	0.48046
0.02744	0.47375							0.02744	0.48628
0.02763	0.46964							0.02763	0.49173
0.02783	0.47528							0.02783	0.4969
0.02803	0.47936							0.02803	0.50188
0.02822	0.48647							0.02822	0.50631
0.02842	0.49823							0.02842	0.5105
0.02862	0.49943							0.02862	0.51508
0.02882	0.50867							0.02882	0.51987
0.02901	0.51892							0.02901	0.52459
0.02921	0.52245							0.02921	0.52934
0.02941	0.53712							0.02941	0.5343
0.02961	0.54983							0.02961	0.53946
0.0298	0.56243							0.0298	0.54516
0.03	0.5644							0.03	0.55194
0.0302	0.58205							0.0302	0.55963
0.0304	0.58836							0.0304	0.56845
0.03059	0.58283							0.03059	0.57828
0.03079	0.6015							0.03079	0.58931
0.03099	0.60573							0.03099	0.60101
0.03119	0.61141							0.03119	0.61372
0.03138	0.61154							0.03138	0.6274
0.03158	0.6195							0.03158	0.64197
0.03178	0.63077							0.03178	0.65638
0.03198	0.63635							0.03198	0.67075
0.03217	0.64905							0.03217	0.68502
0.03237	0.66407							0.03237	0.69925
0.03257	0.68103							0.03257	0.71319
0.03276	0.70118							0.03276	0.7273
0.03296	0.71275							0.03296	0.74198
0.03316	0.74252							0.03316	0.75707
0.03336	0.76513							0.03336	0.77225
0.03355	0.78106							0.03355	0.78713
0.03375	0.79993							0.03375	0.80171
0.03395	0.82346							0.03395	0.81627
0.03415	0.84614							0.03415	0.8306
0.03434	0.86497							0.03434	0.84442
0.03454	0.89377							0.03454	0.85847
0.03474	0.90271							0.03474	0.87209
0.03494	0.90694							0.03494	0.88567
0.03513	0.91962							0.03513	0.89848
0.03533	0.94463							0.03533	0.91093
0.03553	0.94256							0.03553	0.92196
0.03573	0.94994							0.03573	0.93137
0.03592	0.95558							0.03592	0.93997
0.03612	0.95499							0.03612	0.94688
0.03632	0.94545							0.03632	0.95293
0.03651	0.93679							0.03651	0.95734
0.03671	0.9482							0.03671	0.96042
0.03691	0.9584							0.03691	0.96229
0.03711	0.97304							0.03711	0.9633
0.0373	0.97995							0.0373	0.96358
0.0375	1							0.0375	0.96341
0.0377	0.99451							0.0377	0.96251
0.0379	0.9791							0.0379	0.96119
0.03809	0.96183							0.03809	0.95852
0.03829	0.95324							0.03829	0.95476
0.03849	0.96037							0.03849	0.95017
0.03869	0.95488							0.03869	0.94477
0.03888	0.94412							0.03888	0.93851
0.03908	0.93829							0.03908	0.93196
0.03928	0.93219							0.03928	0.92481
0.03948	0.90755							0.03948	0.91763
0.03967	0.9005							0.03967	0.91074
0.03987	0.87623							0.03987	0.90392
0.04007	0.862							0.04007	0.89694
0.04026	0.84578							0.04026	0.89002
0.04046	0.85402							0.04046	0.88366
0.04066	0.85557							0.04066	0.87739
0.04086	0.85384							0.04086	0.87128
0.04105	0.86836							0.04105	0.86472
0.04125	0.85583							0.04125	0.85821
0.04145	0.86196							0.04145	0.85163
0.04165	0.8654							0.04165	0.84474
0.04184	0.86871							0.04184	0.83788
0.04204	0.85306							0.04204	0.8307
0.04224	0.83677							0.04224	0.82357
0.04244	0.81115							0.04244	0.8155
0.04263	0.79445							0.04263	0.80855
0.04283	0.76937							0.04283	0.80223
0.04303	0.7666							0.04303	0.79639
0.04323	0.77781							0.04323	0.79078
0.04342	0.77953							0.04342	0.78546
0.04362	0.77715							0.04362	0.78073
0.04382	0.78333							0.04382	0.77617
0.04401	0.77904							0.04401	0.77128
0.04421	0.79069							0.04421	0.76675
0.04441	0.78327							0.04441	0.7623
0.04461	0.78004							0.04461	0.75732
0.0448	0.76652							0.0448	0.75241
0.045	0.75643							0.045	0.747
0.0452	0.74854							0.0452	0.74116
0.0454	0.73926							0.0454	0.73457
0.04559	0.71994							0.04559	0.72703
0.04579	0.70642							0.04579	0.72022
0.04599	0.71462							0.04599	0.71397
0.04619	0.70173							0.04619	0.70848
0.04638	0.68129							0.04638	0.7036
0.04658	0.6671							0.04658	0.69941
0.04678	0.66155							0.04678	0.69593
0.04698	0.67115							0.04698	0.69359
0.04717	0.67958							0.04717	0.69129
0.04737	0.7234							0.04737	0.68865
0.04757	0.7184							0.04757	0.68537
0.04777	0.70659							0.04777	0.68146
0.04796	0.68698							0.04796	0.67651
0.04816	0.66993							0.04816	0.67135
0.04836	0.65528							0.04836	0.66643
0.04855	0.64714							0.04855	0.66167
0.04875	0.64067							0.04875	0.65674
0.04895	0.64763							0.04895	0.65238
0.04915	0.6355							0.04915	0.64842
0.04934	0.63335							0.04934	0.64514
0.04954	0.63121							0.04954	0.64156
0.04974	0.62485							0.04974	0.63801
0.04994	0.6187							0.04994	0.63403
0.05013	0.61697							0.05013	0.62956
0.05033	0.62463							0.05033	0.62481
0.05053	0.6683							0.05053	0.61976
0.05073	0.6548							0.05073	0.61406
0.05092	0.64157							0.05092	0.60781
0.05112	0.64049							0.05112	0.60165
0.05132	0.61568							0.05132	0.5952
0.05152	0.60561							0.05152	0.58767
0.05171	0.5922							0.05171	0.57973
0.05191	0.56249							0.05191	0.57135
0.05211	0.54875							0.05211	0.56342
0.0523	0.54378							0.0523	0.55627
0.0525	0.53703							0.0525	0.55058
0.0527	0.53625							0.0527	0.54517
0.0529	0.53854							0.0529	0.53947
0.05309	0.53446							0.05309	0.53299
0.05329	0.53049							0.05329	0.52635
0.05349	0.52199							0.05349	0.51963
0.05369	0.52151							0.05369	0.51261
0.05388	0.5051							0.05388	0.50575
0.05408	0.48254							0.05408	0.4993
0.05428	0.46529							0.05428	0.49295
0.05448	0.46397							0.05448	0.48634
0.05467	0.45514							0.05467	0.47981
0.05487	0.4522							0.05487	0.47304
0.05507	0.45395							0.05507	0.46573
0.05527	0.45197							0.05527	0.45877
0.05546	0.44865							0.05546	0.45228
0.05566	0.44673							0.05566	0.44771
0.05586	0.44557							0.05586	0.44359
0.05605	0.44586							0.05605	0.43953
0.05625	0.43876							0.05625	0.43582
0.05645	0.44977							0.05645	0.43175
0.05665	0.44386							0.05665	0.42791
0.05684	0.44672							0.05684	0.42408
0.05704	0.43596							0.05704	0.41959
0.05724	0.41294							0.05724	0.41489
0.05744	0.40665							0.05744	0.41016
0.05763	0.39618							0.05763	0.40573
0.05783	0.39806							0.05783	0.40141
0.05803	0.40922							0.05803	0.39755
0.05823	0.40152							0.05823	0.39339
0.05842	0.3896							0.05842	0.38943
0.05862	0.39069							0.05862	0.38547
0.05882	0.37779							0.05882	0.38172
0.05902	0.369							0.05902	0.37778
0.05921	0.35139							0.05921	0.3732
0.05941	0.35463							0.05941	0.36821
0.05961	0.34818							0.05961	0.36302
0.05981	0.34933							0.05981	0.35767
0.06	0.36271							0.06	0.35187
0.0602	0.35247							0.0602	0.34593
0.0604	0.34802							0.0604	0.33973
0.06059	0.33643							0.06059	0.33315
0.06079	0.32045							0.06079	0.32654
0.06099	0.31533							0.06099	0.31977
0.06119	0.31326							0.06119	0.31259
0.06138	0.31115							0.06138	0.30425
0.06158	0.30122							0.06158	0.29615
0.06178	0.294							0.06178	0.2879
0.06198	0.29025							0.06198	0.27964
0.06217	0.28382							0.06217	0.27128
0.06237	0.27946							0.06237	0.26232
0.06257	0.26038							0.06257	0.25296
0.06277	0.2528							0.06277	0.24335
0.06296	0.23653							0.06296	0.23384
0.06316	0.24037							0.06316	0.22434
0.06336	0.22766							0.06336	0.21485
0.06356	0.21641							0.06356	0.20521
0.06375	0.20546							0.06375	0.19563
0.06395	0.18991							0.06395	0.18571
0.06415	0.17954							0.06415	0.17548
0.06434	0.16305							0.06434	0.16492
0.06454	0.15241							0.06454	0.1544
0.06474	0.13188							0.06474	0.14412
0.06494	0.12546							0.06494	0.13394
0.06513	0.11381							0.06513	0.12482
0.06533	0.10308							0.06533	0.11579
0.06553	0.09536							0.06553	0.10696
0.06573	0.0768							0.06573	0.09845
0.06592	0.06316							0.06592	0.09032
0.06612	0.05969							0.06612	0.08242
0.06632	0.07908							0.06632	0.07484
0.06652	0.07299							0.06652	0.06806
0.06671	0.06545							0.06671	0.06172
0.06691	0.06346							0.06691	0.05603
0.06711	0.05206							0.06711	0.05069
0.06731	0.04293							0.06731	0.04594
0.0675	0.04236							0.0675	0.04201
0.0677	0.03322							0.0677	0.03813
0.0679	0.02444							0.0679	0.03466
0.06809	0.03224							0.06809	0.03141
0.06829	0.02399							0.06829	0.02922
0.06849	0.01723							0.06849	0.02741
0.06869	0.01648							0.06869	0.02572
0.06888	0.018							0.06888	0.02434
0.06908	0.02304							0.06908	0.02313
0.06928	0.02105							0.06928	0.02203
0.06948	0.0285							0.06948	0.02076
0.06967	0.02201							0.06967	0.01987
0.06987	0.02976							0.06987	0.01906
0.07007	0.02152							0.07007	0.01838
0.07027	0.02436							0.07027	0.01781
0.07046	0.03157							0.07046	0.0175
0.07066	0.0288							0.07066	0.01741
0.07086	0.01825							0.07086	0.01706
0.07106	0.02304							0.07106	0.01666
0.07125	0.03089							0.07125	0.01659
0.07145	0.02397							0.07145	0.01737
0.07165	0.02141							0.07165	0.01859
0.07185	0.01431							0.07185	0.0198
0.07204	0.02206							0.07204	0.02093
0.07224	0.02035							0.07224	0.02205
0.07244	0.01308							0.07244	0.02308
0.07263	0.01639							0.07263	0.02417
0.07283	0.0193							0.07283	0.02521
0.07303	0.01967							0.07303	0.02582
0.07323	0.01065							0.07323	0.02693
0.07342	0.00876							0.07342	0.02741
0.07362	0.01683							0.07362	0.02779
0.07382	0.01874							0.07382	0.02775
0.07402	0.02016							0.07402	0.02718
0.07421	0.02893							0.07421	0.02698
0.07441	0.04127							0.07441	0.02721
0.07461	0.04017							0.07461	0.02759
0.07481	0.03659							0.07481	0.02829
0.075	0.04439							0.075	0.02926
0.0752	0.04739							0.0752	0.03026
0.0754	0.04461							0.0754	0.03146
0.0756	0.04394							0.0756	0.03269
0.07579	0.04768							0.07579	0.03375
0.07599	0.04587							0.07599	0.0345
0.07619	0.03912							0.07619	0.03544
0.07638	0.03877							0.07638	0.0366
0.07658	0.02745							0.07658	0.03738
0.07678	0.02717							0.07678	0.03806
0.07698	0.03557							0.07698	0.03867
0.07717	0.03134							0.07717	0.03916
0.07737	0.02964							0.07737	0.03926
0.07757	0.03029							0.07757	0.03931
0.07777	0.02539							0.07777	0.03977
0.07796	0.03138							0.07796	0.04062
0.07816	0.02248							0.07816	0.04135
0.07836	0.0359							0.07836	0.04169
0.07856	0.03291							0.07856	0.04206
0.07875	0.0466							0.07875	0.04274
0.07895	0.06953							0.07895	0.04339
0.07915	0.0682							0.07915	0.04392
0.07935	0.05619							0.07935	0.04473
0.07954	0.06344							0.07954	0.04599
0.07974	0.04926							0.07974	0.04726
0.07994	0.05056							0.07994	0.04834
0.08013	0.04232							0.08013	0.04974
0.08033	0.03799							0.08033	0.05087
0.08053	0.04504							0.08053	0.05221
0.08073	0.05004							0.08073	0.05383
0.08092	0.05093							0.08092	0.05576
0.08112	0.04999							0.08112	0.05793
0.08132	0.05223							0.08132	0.06017
0.08152	0.06033							0.08152	0.0624
0.08171	0.06346							0.08171	0.06444
0.08191	0.06022							0.08191	0.06667
0.08211	0.0734							0.08211	0.06943
0.08231	0.09029							0.08231	0.07198
0.0825	0.08963							0.0825	0.0741
0.0827	0.08268							0.0827	0.07661
0.0829	0.07405							0.0829	0.07943
0.0831	0.08018							0.0831	0.08221
0.08329	0.08619							0.08329	0.08473
0.08349	0.08329							0.08349	0.08717
0.08369	0.08026							0.08369	0.08965
0.08389	0.0836							0.08389	0.09232
0.08408	0.09006							0.08408	0.09567
0.08428	0.09117							0.08428	0.09921
0.08448	0.09241							0.08448	0.10257
0.08467	0.09611							0.08467	0.10626
0.08487	0.10458							0.08487	0.10943
0.08507	0.10763							0.08507	0.11303
0.08527	0.12949							0.08527	0.11621
0.08546	0.13081							0.08546	0.11938
0.08566	0.13068							0.08566	0.12238
0.08586	0.13438							0.08586	0.12534
0.08606	0.13453							0.08606	0.1277
0.08625	0.13388							0.08625	0.13023
0.08645	0.14184							0.08645	0.13263
0.08665	0.1437							0.08665	0.13467
0.08685	0.14177							0.08685	0.13668
0.08704	0.13666							0.08704	0.13877
0.08724	0.14314							0.08724	0.14113
0.08744	0.16068							0.08744	0.14453
0.08764	0.15291							0.08764	0.14777
0.08783	0.13852							0.08783	0.15127
0.08803	0.14534							0.08803	0.15433
0.08823	0.14447							0.08823	0.1574
0.08842	0.16035							0.08842	0.16058
0.08862	0.1574							0.08862	0.1632
0.08882	0.16676							0.08882	0.16544
0.08902	0.17306							0.08902	0.16781
0.08921	0.17308							0.08921	0.17036
0.08941	0.17343							0.08941	0.17308
0.08961	0.17413							0.08961	0.17584
0.08981	0.18199							0.08981	0.17753
0.09	0.17022							0.09	0.17934
0.0902	0.17521							0.0902	0.18104
0.0904	0.16806							0.0904	0.18346
0.0906	0.17671							0.0906	0.18588
0.09079	0.18099							0.09079	0.18856
0.09099	0.20208							0.09099	0.1919
0.09119	0.19463							0.09119	0.19528
0.09139	0.20057							0.09139	0.19908
0.09158	0.22154							0.09158	0.20314
0.09178	0.2298							0.09178	0.20724
0.09198	0.2271							0.09198	0.21164
0.09217	0.2344							0.09217	0.21579
0.09237	0.22048							0.09237	0.22018
0.09257	0.22983							0.09257	0.22495
0.09277	0.2162							0.09277	0.22944
0.09296	0.2215							0.09296	0.23318
0.09316	0.22539							0.09316	0.23768
0.09336	0.22731							0.09336	0.2425
0.09356	0.24304							0.09356	0.2484
0.09375	0.25377							0.09375	0.25441
0.09395	0.2532							0.09395	0.26119
0.09415	0.25375							0.09415	0.26862
0.09435	0.24821							0.09435	0.2761
0.09454	0.24557							0.09454	0.28336
0.09474	0.28572							0.09474	0.29037
0.09494	0.29505							0.09494	0.29752
0.09514	0.3087							0.09514	0.30399
0.09533	0.31619							0.09533	0.30981
0.09553	0.33016							0.09553	0.31536
0.09573	0.33437							0.09573	0.32049
0.09593	0.32711							0.09593	0.32544
0.09612	0.33686							0.09612	0.32981
0.09632	0.33151							0.09632	0.33388
0.09652	0.33935							0.09652	0.33798
0.09671	0.35049							0.09671	0.34236
0.09691	0.34818							0.09691	0.34694
0.09711	0.35912							0.09711	0.35118
0.09731	0.36635							0.09731	0.35553
0.0975	0.38189							0.0975	0.35953
0.0977	0.39754							0.0977	0.36368
0.0979	0.42154							0.0979	0.36729
0.0981	0.41492							0.0981	0.37109
0.09829	0.41299							0.09829	0.3748
0.09849	0.40006							0.09849	0.37863
0.09869	0.39944							0.09869	0.38261
0.09889	0.38574							0.09889	0.3874
0.09908	0.3706							0.09908	0.39209
0.09928	0.36601							0.09928	0.39551
0.09948	0.3702							0.09948	0.3997
0.09968	0.37433							0.09968	0.4041
0.09987	0.37276							0.09987	0.4103
0.10007	0.37723							0.10007	0.41726
0.10027	0.39797							0.10027	0.42499
0.10046	0.39305							0.10046	0.43317
0.10066	0.40836							0.10066	0.44208
0.10086	0.41295							0.10086	0.4512
0.10106	0.4531							0.10106	0.46014
0.10125	0.45882							0.10125	0.46963
0.10145	0.46554							0.10145	0.47864
0.10165	0.48234							0.10165	0.48745
0.10185	0.49221							0.10185	0.49677
0.10204	0.5108							0.10204	0.50594
0.10224	0.52559							0.10224	0.51537
0.10244	0.53452							0.10244	0.52428
0.10264	0.54848							0.10264	0.53453
0.10283	0.56367							0.10283	0.54593
0.10303	0.57154							0.10303	0.55841
0.10323	0.58776							0.10323	0.57099
0.10343	0.59493							0.10343	0.58347
0.10362	0.6173							0.10362	0.59549
0.10382	0.6133							0.10382	0.60729
0.10402	0.62824							0.10402	0.61859
0.10421	0.68848							0.10421	0.62899
0.10441	0.67452							0.10441	0.63898
0.10461	0.67643							0.10461	0.649
0.10481	0.6675							0.10481	0.65917
0.105	0.66351							0.105	0.66826
0.1052	0.66264							0.1052	0.6766
0.1054	0.66577							0.1054	0.68445
0.1056	0.66569							0.1056	0.69094
0.10579	0.67305							0.10579	0.69789
0.10599	0.68123							0.10599	0.70451
0.10619	0.68007							0.10619	0.71194
0.10639	0.69734							0.10639	0.71878
0.10658	0.72038							0.10658	0.72506
0.10678	0.72382							0.10678	0.73108
0.10698	0.73575							0.10698	0.73675
0.10718	0.74723							0.10718	0.74226
0.10737	0.78504							0.10737	0.74736
0.10757	0.76964							0.10757	0.75236
0.10777	0.75764							0.10777	0.75722
0.10797	0.75644							0.10797	0.76233
0.10816	0.75702							0.10816	0.76694
0.10836	0.76645							0.10836	0.77125
0.10856	0.77453							0.10856	0.7752
0.10875	0.78457							0.10875	0.77904
0.10895	0.78797							0.10895	0.78223
0.10915	0.79874							0.10915	0.78511
0.10935	0.79931							0.10935	0.78905
0.10954	0.7901							0.10954	0.79245
0.10974	0.77095							0.10974	0.79528
0.10994	0.78454							0.10994	0.79707
0.11014	0.79282							0.11014	0.79809
0.11033	0.80948							0.11033	0.79834
0.11053	0.83272							0.11053	0.79777
0.11073	0.81246							0.11073	0.79623
0.11093	0.80414							0.11093	0.7942
0.11112	0.79212							0.11112	0.79148
0.11132	0.79433							0.11132	0.78838
0.11152	0.79513							0.11152	0.78531
0.11172	0.79563							0.11172	0.78296
0.11191	0.79273							0.11191	0.78003
0.11211	0.79197							0.11211	0.77801
0.11231	0.79726							0.11231	0.77628
0.1125	0.78609							0.1125	0.77607
0.1127	0.7797							0.1127	0.77489
0.1129	0.76005							0.1129	0.77275
0.1131	0.75724							0.1131	0.77094
0.11329	0.75597							0.11329	0.76848
0.11349	0.74796							0.11349	0.7667
0.11369	0.74782							0.11369	0.76475
0.11389	0.73944							0.11389	0.76333
0.11408	0.73734							0.11408	0.76215
0.11428	0.74154							0.11428	0.76173
0.11448	0.72803							0.11448	0.76183
0.11468	0.7292							0.11468	0.76177
0.11487	0.73507							0.11487	0.761
0.11507	0.73543							0.11507	0.75955
0.11527	0.73783							0.11527	0.75844
0.11547	0.74729							0.11547	0.7579
0.11566	0.75996							0.11566	0.75798
0.11586	0.7661							0.11586	0.75756
0.11606	0.7823							0.11606	0.75704
0.11625	0.78064							0.11625	0.7559
0.11645	0.78407							0.11645	0.75457
0.11665	0.77231							0.11665	0.75279
0.11685	0.78771							0.11685	0.75091
0.11704	0.76083							0.11704	0.74848
0.11724	0.75345							0.11724	0.7463
0.11744	0.73282							0.11744	0.74435
0.11764	0.74506							0.11764	0.74189
0.11783	0.76031							0.11783	0.73914
0.11803	0.74136							0.11803	0.73576
0.11823	0.75663							0.11823	0.7313
0.11843	0.73676							0.11843	0.72637
0.11862	0.74444							0.11862	0.72102
0.11882	0.73251							0.11882	0.71483
0.11902	0.72348							0.11902	0.70809
0.11922	0.70259							0.11922	0.70075
0.11941	0.67736							0.11941	0.69283
0.11961	0.66144							0.11961	0.68442
0.11981	0.64987							0.11981	0.67589
0.12001	0.67073							0.12001	0.66716
0.1202	0.65595							0.1202	0.65829
0.1204	0.64225							0.1204	0.64949
0.1206	0.63665							0.1206	0.64067
0.12079	0.62584							0.12079	0.63204
0.12099	0.60931							0.12099	0.6233
0.12119	0.60425							0.12119	0.61507
0.12139	0.59763							0.12139	0.60533
0.12158	0.60058							0.12158	0.59603
0.12178	0.59204							0.12178	0.58667
0.12198	0.59622							0.12198	0.57858
0.12218	0.575							0.12218	0.57043
0.12237	0.55915							0.12237	0.56266
0.12257	0.55039							0.12257	0.5546
0.12277	0.53709							0.12277	0.54745
0.12297	0.51845							0.12297	0.54109
0.12316	0.53082							0.12316	0.53447
0.12336	0.5259							0.12336	0.52868
0.12356	0.51136							0.12356	0.52285
0.12376	0.52002							0.12376	0.51758
0.12395	0.5112							0.12395	0.51236
0.12415	0.50985							0.12415	0.50718
0.12435	0.51676							0.12435	0.50189
0.12454	0.50334							0.12454	0.49587
0.12474	0.48973							0.12474	0.48973
0.12494	0.48401							0.12494	0.48325
0.12514	0.47157							0.12514	0.47792
0.12533	0.45362							0.12533	0.4725
0.12553	0.44662							0.12553	0.46718
0.12573	0.4385							0.12573	0.46164
0.12593	0.43769							0.12593	0.45635
0.12612	0.42956							0.12612	0.45076
0.12632	0.48007							0.12632	0.44537
0.12652	0.47738							0.12652	0.44027
0.12672	0.47734							0.12672	0.43548
0.12691	0.46046							0.12691	0.43083
0.12711	0.44452							0.12711	0.4269
0.12731	0.42872							0.12731	0.42266
0.12751	0.42045							0.12751	0.4183
0.1277	0.40328							0.1277	0.41311
0.1279	0.39567							0.1279	0.40772
0.1281	0.39142							0.1281	0.40205
0.12829	0.38506							0.12829	0.39678
0.12849	0.37405							0.12849	0.39169
0.12869	0.37044							0.12869	0.38598
0.12889	0.36641							0.12889	0.38045
0.12908	0.36539							0.12908	0.37483
0.12928	0.3565							0.12928	0.36937
0.12948	0.36259							0.12948	0.36439
0.12968	0.35524							0.12968	0.35916
0.12987	0.35903							0.12987	0.3537
0.13007	0.34737							0.13007	0.34799
0.13027	0.34346							0.13027	0.34179
0.13047	0.33212							0.13047	0.33456
0.13066	0.34024							0.13066	0.32669
0.13086	0.32749							0.13086	0.31748
0.13106	0.32523							0.13106	0.30835
0.13126	0.31718							0.13126	0.29894
0.13145	0.30309							0.13145	0.29096
0.13165	0.29815							0.13165	0.28339
0.13185	0.28754							0.13185	0.27644
0.13204	0.26899							0.13204	0.26902
0.13224	0.25803							0.13224	0.26113
0.13244	0.24234							0.13244	0.25284
0.13264	0.25768							0.13264	0.2445
0.13283	0.24772							0.13283	0.23558
0.13303	0.23145							0.13303	0.22619
0.13323	0.22248							0.13323	0.217
0.13343	0.20416							0.13343	0.20762
0.13362	0.20169							0.13362	0.19791
0.13382	0.19653							0.13382	0.18811
0.13402	0.18355							0.13402	0.17748
0.13422	0.16861							0.13422	0.16716
0.13441	0.15094							0.13441	0.15682
0.13461	0.13684							0.13461	0.14719
0.13481	0.11853							0.13481	0.13794
0.13501	0.10695							0.13501	0.12934
0.1352	0.09603							0.1352	0.12106
0.1354	0.09621							0.1354	0.11316
0.1356	0.09467							0.1356	0.10538
0.1358	0.11937							0.1358	0.09848
0.13599	0.1055							0.13599	0.09166
0.13619	0.09581							0.13619	0.08561
0.13639	0.09262							0.13639	0.07995
0.13658	0.07686							0.13658	0.07449
0.13678	0.05481							0.13678	0.06938
0.13698	0.05297							0.13698	0.06481
0.13718	0.05113							0.13718	0.05958
0.13737	0.04681							0.13737	0.05459
0.13757	0.03667							0.13757	0.04961
0.13777	0.0354							0.13777	0.04591
0.13797	0.04105							0.13797	0.04292
0.13816	0.02746							0.13816	0.04028
0.13836	0.02529							0.13836	0.03796
0.13856	0.02465							0.13856	0.03548
0.13876	0.02368							0.13876	0.03351
0.13895	0.05247							0.13895	0.03189
0.13915	0.0498							0.13915	0.03079
0.13935	0.05205							0.13935	0.02975
0.13955	0.04585							0.13955	0.02867
0.13974	0.03893							0.13974	0.02738
0.13994	0.03456							0.13994	0.02597
0.14014	0.0269							0.14014	0.02461
0.14033	0.02441							0.14033	0.023
0.14053	0.0245							0.14053	0.02159
0.14073	0.01936							0.14073	0.02038
0.14093	0.02274							0.14093	0.02059
0.14112	0.01343							0.14112	0.02063
0.14132	0.01094							0.14132	0.02081
0.14152	0.0093							0.14152	0.02106
0.14172	0.01189							0.14172	0.02119
0.14191	0.00227							0.14191	0.02121
0.14211	0.02639							0.14211	0.0213
0.14231	0.02899							0.14231	0.02135
0.14251	0.03484							0.14251	0.02157
0.1427	0.03011							0.1427	0.02144
0.1429	0.02024							0.1429	0.02126
0.1431	0.01416							0.1431	0.02137
0.1433	0.01472							0.1433	0.02129
0.14349	0.02201							0.14349	0.02073
0.14369	0.02261							0.14369	0.02003
0.14389	0.02713							0.14389	0.01957
0.14408	0.01709							0.14408	0.02021
0.14428	0.01804							0.14428	0.02086
0.14448	0.01793							0.14448	0.02182
0.14468	0.02601							0.14468	0.02278
0.14487	0.02468							0.14487	0.02396
0.14507	0.02236							0.14507	0.02508
0.14527	0.02919							0.14527	0.02601
0.14547	0.03268							0.14547	0.02707
0.14566	0.0351							0.14566	0.02832
0.14586	0.02461							0.14586	0.02941
0.14606	0.03107							0.14606	0.03068
0.14626	0.02946							0.14626	0.03172
0.14645	0.03645							0.14645	0.03239
0.14665	0.03719							0.14665	0.03208
0.14685	0.02647							0.14685	0.03171
0.14705	0.02655							0.14705	0.03128
0.14724	0.0314							0.14724	0.03151
0.14744	0.02543							0.14744	0.03192
0.14764	0.03022							0.14764	0.03279
0.14784	0.03326							0.14784	0.03343
0.14803	0.03243							0.14803	0.03404
0.14823	0.02746							0.14823	0.03462
0.14843	0.04266							0.14843	0.03513
0.14862	0.05037							0.14862	0.03589
0.14882	0.04462							0.14882	0.03654
0.14902	0.04074							0.14902	0.03712
0.14922	0.04533							0.14922	0.0375
0.14941	0.04486							0.14941	0.03803
0.14961	0.04644							0.14961	0.03858
0.14981	0.038							0.14981	0.03859
0.15001	0.03923							0.15001	0.03895
0.1502	0.04138							0.1502	0.03939
0.1504	0.03587							0.1504	0.04011
0.1506	0.02965							0.1506	0.04107
0.1508	0.02902							0.1508	0.04203
0.15099	0.0247							0.15099	0.04271
0.15119	0.01953							0.15119	0.04387
0.15139	0.02513							0.15139	0.04463
0.15159	0.05535							0.15159	0.04533
0.15178	0.06152							0.15178	0.04634
0.15198	0.05483							0.15198	0.04702
0.15218	0.05797							0.15218	0.04707
0.15237	0.05856							0.15237	0.04764
0.15257	0.05302							0.15257	0.04844
0.15277	0.0606							0.15277	0.04928
0.15297	0.05438							0.15297	0.0492
0.15316	0.0497							0.15316	0.04926
0.15336	0.05084							0.15336	0.04965
0.15356	0.04951							0.15356	0.05093
0.15376	0.05376							0.15376	0.05277
0.15395	0.06221							0.15395	0.05472
0.15415	0.06016							0.15415	0.05689
0.15435	0.05625							0.15435	0.05945
0.15455	0.05385							0.15455	0.0622
0.15474	0.08206							0.15474	0.06538
0.15494	0.07297							0.15494	0.06863
0.15514	0.07002							0.15514	0.07185
0.15534	0.06905							0.15534	0.07547
0.15553	0.06648							0.15553	0.07922
0.15573	0.07174							0.15573	0.08252
0.15593	0.0728							0.15593	0.08629
0.15612	0.06362							0.15612	0.08892
0.15632	0.07681							0.15632	0.09159
0.15652	0.08996							0.15652	0.09437
0.15672	0.08564							0.15672	0.09853
0.15691	0.08973							0.15691	0.10303
0.15711	0.1164							0.15711	0.10773
0.15731	0.111							0.15731	0.11246
0.15751	0.10232							0.15751	0.11759
0.1577	0.1099							0.1577	0.1226
0.1579	0.15383							0.1579	0.12778
0.1581	0.162							0.1581	0.13306
0.1583	0.1588							0.1583	0.1382
0.15849	0.15622							0.15849	0.14324
0.15869	0.15836							0.15869	0.14802
0.15889	0.16211							0.15889	0.15301
0.15909	0.16327							0.15909	0.1578
0.15928	0.16636							0.15928	0.1612
0.15948	0.17138							0.15948	0.16448
0.15968	0.16973							0.15968	0.16809
0.15988	0.1683							0.15988	0.17271
0.16007	0.17944							0.16007	0.17704
0.16027	0.17688							0.16027	0.18139
0.16047	0.17392							0.16047	0.18601
0.16066	0.18878							0.16066	0.19025
0.16086	0.1767							0.16086	0.19495
0.16106	0.21583							0.16106	0.1995
0.16126	0.21668							0.16126	0.20341
0.16145	0.22421							0.16145	0.20775
0.16165	0.21636							0.16165	0.21235
0.16185	0.22073							0.16185	0.21664
0.16205	0.21591							0.16205	0.2209
0.16224	0.22617							0.16224	0.22583
0.16244	0.22008							0.16244	0.22983
0.16264	0.22428							0.16264	0.23383
0.16284	0.23103							0.16284	0.23752
0.16303	0.22583							0.16303	0.24298
0.16323	0.22724							0.16323	0.24868
0.16343	0.23244							0.16343	0.25437
0.16363	0.23992							0.16363	0.25987
0.16382	0.23669							0.16382	0.26599
0.16402	0.25243							0.16402	0.27205
0.16422	0.30342							0.16422	0.27813
0.16441	0.31386							0.16441	0.28407
0.16461	0.30756							0.16461	0.29022
0.16481	0.30952							0.16481	0.29618
0.16501	0.31922							0.16501	0.30192
0.1652	0.32296							0.1652	0.3078
0.1654	0.31764							0.1654	0.31335
0.1656	0.33142							0.1656	0.31671
0.1658	0.32305							0.1658	0.32118
0.16599	0.32984							0.16599	0.32535
0.16619	0.34229							0.16619	0.33133
0.16639	0.34							0.16639	0.33751
0.16659	0.3439							0.16659	0.34389
0.16678	0.3497							0.16678	0.35017
0.16698	0.35332							0.16698	0.35688
0.16718	0.35794							0.16718	0.3633
0.16738	0.38745							0.16738	0.37027
0.16757	0.38174							0.16757	0.37736
0.16777	0.40154							0.16777	0.38486
0.16797	0.39065							0.16797	0.39275
0.16816	0.39993							0.16816	0.40102
0.16836	0.40546							0.16836	0.40908
0.16856	0.41698							0.16856	0.41728
0.16876	0.40422							0.16876	0.42354
0.16895	0.41428							0.16895	0.42993
0.16915	0.41858							0.16915	0.43758
0.16935	0.43098							0.16935	0.44783
0.16955	0.43288							0.16955	0.45901
0.16974	0.44169							0.16974	0.47068
0.16994	0.45073							0.16994	0.48298
0.17014	0.46091							0.17014	0.49577
0.17034	0.47464							0.17034	0.50913
0.17053	0.5568							0.17053	0.52208
0.17073	0.55127							0.17073	0.53567
0.17093	0.56466							0.17093	0.54854
0.17113	0.55822							0.17113	0.56139
0.17132	0.5697							0.17132	0.57451
0.17152	0.58901							0.17152	0.58702
0.17172	0.60377							0.17172	0.59966
0.17192	0.61164							0.17192	0.6091
0.17211	0.63438							0.17211	0.61928
0.17231	0.64468							0.17231	0.63
0.17251	0.65167							0.17251	0.64185
0.1727	0.65727							0.1727	0.65352
0.1729	0.66508							0.1729	0.66568
0.1731	0.65801							0.1731	0.67735
0.1733	0.67465							0.1733	0.68883
0.17349	0.6831							0.17349	0.69975
0.17369	0.77198							0.17369	0.71064
0.17389	0.78554							0.17389	0.72037
0.17409	0.77826							0.17409	0.72973
0.17428	0.76025							0.17428	0.73827
0.17448	0.759							0.17448	0.74616
0.17468	0.75252							0.17468	0.75306
0.17488	0.74405							0.17488	0.75944
0.17507	0.74462							0.17507	0.76219
0.17527	0.73465							0.17527	0.76478
0.17547	0.74436							0.17547	0.76669
0.17567	0.73614							0.17567	0.77029
0.17586	0.7493							0.17586	0.77319
0.17606	0.75213							0.17606	0.7756
0.17626	0.74975							0.17626	0.77722
0.17645	0.76094							0.17645	0.7787
0.17665	0.74997							0.17665	0.78028
0.17685	0.86193							0.17685	0.78117
0.17705	0.84427							0.17705	0.78235
0.17724	0.82775							0.17724	0.78343
0.17744	0.81318							0.17744	0.78442
0.17764	0.80453							0.17764	0.78515
0.17784	0.79486							0.17784	0.78543
0.17803	0.78361							0.17803	0.78539
0.17823	0.77744							0.17823	0.78247
0.17843	0.77824							0.17843	0.77916
0.17863	0.76452							0.17863	0.77555
0.17882	0.7602							0.17882	0.77396
0.17902	0.74769							0.17902	0.77302
0.17922	0.74093							0.17922	0.77179
0.17942	0.73474							0.17942	0.77018
0.17961	0.72713							0.17961	0.76869
0.17981	0.70715							0.17981	0.76702
0.18001	0.79895							0.18001	0.76533
0.1802	0.78066							0.1802	0.76355
0.1804	0.7823							0.1804	0.76144
0.1806	0.77845							0.1806	0.75902
0.1808	0.7732							0.1808	0.75604
0.18099	0.77828							0.18099	0.75323
0.18119	0.77335							0.18119	0.74987
0.18139	0.76091							0.18139	0.74433
0.18159	0.74729							0.18159	0.7394
0.18178	0.75794							0.18178	0.73407
0.18198	0.72745							0.18198	0.73215
0.18218	0.72361							0.18218	0.7306
0.18238	0.70809							0.18238	0.72903
0.18257	0.69284							0.18257	0.72758
0.18277	0.68119							0.18277	0.72626
0.18297	0.66519							0.18297	0.72539
0.18317	0.72651							0.18317	0.72421
0.18336	0.73338							0.18336	0.7228
0.18356	0.732							0.18356	0.72133
0.18376	0.74215							0.18376	0.71973
0.18396	0.73461							0.18396	0.71794
0.18415	0.73762							0.18415	0.71576
0.18435	0.73121							0.18435	0.71331
0.18455	0.7212							0.18455	0.70992
0.18474	0.71366							0.18474	0.70581
0.18494	0.69527							0.18494	0.70105
0.18514	0.68487							0.18514	0.69883
0.18534	0.66919							0.18534	0.69701
0.18553	0.67185							0.18553	0.69554
0.18573	0.66501							0.18573	0.69381
0.18593	0.65481							0.18593	0.69242
0.18613	0.65963							0.18613	0.69119
0.18632	0.72201							0.18632	0.68961
0.18652	0.70986							0.18652	0.68756
0.18672	0.70845							0.18672	0.68479
0.18692	0.71153							0.18692	0.68273
0.18711	0.69684							0.18711	0.6799
0.18731	0.69269							0.18731	0.67662
0.18751	0.6826							0.18751	0.67264
0.18771	0.67436							0.18771	0.66593
0.1879	0.65092							0.1879	0.65892
0.1881	0.64819							0.1881	0.6509
0.1883	0.64623							0.1883	0.6447
0.18849	0.64627							0.18849	0.6385
0.18869	0.6324							0.18869	0.63255
0.18889	0.62711							0.18889	0.62695
0.18909	0.6184							0.18909	0.62138
0.18928	0.6091							0.18928	0.6161
0.18948	0.62309							0.18948	0.61083
0.18968	0.6297							0.18968	0.60561
0.18988	0.61908							0.18988	0.60016
0.19007	0.61917							0.19007	0.59411
0.19027	0.58671							0.19027	0.5876
0.19047	0.57149							0.19047	0.58063
0.19067	0.57087							0.19067	0.57375
0.19086	0.54734							0.19086	0.56575
0.19106	0.53837							0.19106	0.55729
0.19126	0.53733							0.19126	0.54929
0.19146	0.5331							0.19146	0.54346
0.19165	0.53474							0.19165	0.53784
0.19185	0.51147							0.19185	0.53265
0.19205	0.49294							0.19205	0.528
0.19224	0.48624							0.19224	0.52322
0.19244	0.47486							0.19244	0.5184
0.19264	0.53577							0.19264	0.51388
0.19284	0.52069							0.19284	0.50945
0.19303	0.52341							0.19303	0.50468
0.19323	0.51171							0.19323	0.50029
0.19343	0.51493							0.19343	0.49633
0.19363	0.5026							0.19363	0.49243
0.19382	0.49978							0.19382	0.4886
0.19402	0.4906							0.19402	0.48356
0.19422	0.48335							0.19422	0.47898
0.19442	0.47623							0.19442	0.47468
0.19461	0.46278							0.19461	0.47144
0.19481	0.45957							0.19481	0.46896
0.19501	0.45674							0.19501	0.46623
0.19521	0.45651							0.19521	0.46373
0.1954	0.44886							0.1954	0.46009
0.1956	0.43965							0.1956	0.4563
0.1958	0.46565							0.1958	0.4524
0.196	0.46773							0.196	0.44764
0.19619	0.45372							0.19619	0.44229
0.19639	0.4453							0.19639	0.43697
0.19659	0.43411							0.19659	0.43156
0.19678	0.42445							0.19678	0.42626
0.19698	0.41662							0.19698	0.42038
0.19718	0.41343							0.19718	0.41285
0.19738	0.41876							0.19738	0.40495
0.19757	0.40591							0.19757	0.39665
0.19777	0.40126							0.19777	0.39014
0.19797	0.3934							0.19797	0.38338
0.19817	0.37937							0.19817	0.37698
0.19836	0.36298							0.19836	0.37014
0.19856	0.36121							0.19856	0.36354
0.19876	0.34412							0.19876	0.35656
0.19896	0.38145							0.19896	0.34973
0.19915	0.36103							0.19915	0.34275
0.19935	0.34227							0.19935	0.33552
0.19955	0.31905							0.19955	0.3282
0.19975	0.29813							0.19975	0.32032
0.19994	0.29457							0.19994	0.31241
0.20014	0.28535							0.20014	0.30414
0.20034	0.28901							0.20034	0.29502
0.20053	0.27282							0.20053	0.28578
0.20073	0.26802							0.20073	0.27651
0.20093	0.26563							0.20093	0.2681
0.20113	0.26687							0.20113	0.26016
0.20132	0.25602							0.20132	0.25232
0.20152	0.24479							0.20152	0.24446
0.20172	0.23242							0.20172	0.23671
0.20192	0.21668							0.20192	0.22895
0.20211	0.23993							0.20211	0.22103
0.20231	0.23296							0.20231	0.21324
0.20251	0.22098							0.20251	0.206
0.20271	0.21165							0.20271	0.19892
0.2029	0.20038							0.2029	0.192
0.2031	0.18475							0.2031	0.18509
0.2033	0.18164							0.2033	0.17802
0.2035	0.17113							0.2035	0.17016
0.20369	0.16587							0.20369	0.16275
0.20389	0.15165							0.20389	0.15541
0.20409	0.14027							0.20409	0.14959
0.20428	0.13334							0.20428	0.14363
0.20448	0.12009							0.20448	0.13777
0.20468	0.11594							0.20468	0.13187
0.20488	0.10347							0.20488	0.12592
0.20507	0.10343							0.20507	0.12013
0.20527	0.1271							0.20527	0.11432
0.20547	0.12228							0.20547	0.10913
0.20567	0.11217							0.20567	0.10393
0.20586	0.11063							0.20586	0.09888
0.20606	0.10242							0.20606	0.09408
0.20626	0.09027							0.20626	0.08962
0.20646	0.08725							0.20646	0.08519
0.20665	0.076							0.20665	0.07962
0.20685	0.06997							0.20685	0.07434
0.20705	0.07078							0.20705	0.06916
0.20725	0.06814							0.20725	0.06522
0.20744	0.0618							0.20744	0.0619
0.20764	0.05034							0.20764	0.05912
0.20784	0.0473							0.20784	0.05695
0.20803	0.04693							0.20803	0.0549
0.20823	0.04638							0.20823	0.05284
0.20843	0.06647							0.20843	0.05122
0.20863	0.06169							0.20863	0.04981
0.20882	0.05281							0.20882	0.04832
0.20902	0.05276							0.20902	0.0473
0.20922	0.05614							0.20922	0.04635
0.20942	0.05056							0.20942	0.04542
0.20961	0.04302							0.20961	0.04442
0.20981	0.03336							0.20981	0.04304
0.21001	0.03329							0.21001	0.04138
0.21021	0.03427							0.21021	0.04017
0.2104	0.02747							0.2104	0.0399
0.2106	0.02118							0.2106	0.03993
0.2108	0.02038							0.2108	0.04018
0.211	0.0195							0.211	0.04058
0.21119	0.02103							0.21119	0.04131
0.21139	0.02254							0.21139	0.0418
0.21159	0.06688							0.21159	0.04214
0.21179	0.06539							0.21179	0.04233
0.21198	0.06529							0.21198	0.04262
0.21218	0.06706							0.21218	0.04287
0.21238	0.06309							0.21238	0.04333
0.21257	0.05436							0.21257	0.04375
0.21277	0.04353							0.21277	0.04412
0.21297	0.04593							0.21297	0.04302
0.21317	0.04725							0.21317	0.0421
0.21336	0.04454							0.21336	0.04139
0.21356	0.04169							0.21356	0.04118
0.21376	0.05436							0.21376	0.04132
0.21396	0.03789							0.21396	0.04144
0.21415	0.03447							0.21415	0.0417
0.21435	0.03556							0.21435	0.04239
0.21455	0.03251							0.21455	0.04298
0.21475	0.04894							0.21475	0.04345
0.21494	0.05477							0.21494	0.04383
0.21514	0.04752							0.21514	0.04411
0.21534	0.04938							0.21534	0.04418
0.21554	0.04661							0.21554	0.04423
0.21573	0.03988							0.21573	0.04426
0.21593	0.04323							0.21593	0.04403
0.21613	0.03202							0.21613	0.04313
0.21632	0.03438							0.21632	0.04242
0.21652	0.04257							0.21652	0.04204
0.21672	0.04254							0.21672	0.04339
0.21692	0.03696							0.21692	0.04516
0.21711	0.0428							0.21711	0.04745
0.21731	0.03669							0.21731	0.0503
0.21751	0.03407							0.21751	0.05364
0.21771	0.02382							0.21771	0.05676
0.2179	0.07228							0.2179	0.05999
0.2181	0.07218							0.2181	0.06341
0.2183	0.0701							0.2183	0.06661
0.2185	0.08182							0.2185	0.06997
0.21869	0.07515							0.21869	0.07322
0.21889	0.0752							0.21889	0.07669
0.21909	0.07779							0.21909	0.07981
0.21929	0.07379							0.21929	0.08134
0.21948	0.07897							0.21948	0.08285
0.21968	0.08181							0.21968	0.08468
0.21988	0.07946							0.21988	0.08688
0.22007	0.0866							0.22007	0.08991
0.22027	0.09996							0.22027	0.09294
0.22047	0.09917							0.22047	0.09618
0.22067	0.09711							0.22067	0.09914
0.22086	0.10803							0.22086	0.10184
0.22106	0.1357							0.22106	0.10461
0.22126	0.13921							0.22126	0.10701
0.22146	0.13683							0.22146	0.10967
0.22165	0.1331							0.22165	0.11198
0.22185	0.13131							0.22185	0.11441
0.22205	0.12613							0.22205	0.11632
0.22225	0.11972							0.22225	0.11853
0.22244	0.10765							0.22244	0.11886
0.22264	0.11299							0.22264	0.11904
0.22284	0.10164							0.22284	0.11881
0.22304	0.098							0.22304	0.12005
0.22323	0.10829							0.22323	0.12146
0.22343	0.10099							0.22343	0.12316
0.22363	0.10109							0.22363	0.12569
0.22383	0.10699							0.22383	0.12835
0.22402	0.10166							0.22402	0.13106
0.22422	0.1539							0.22422	0.13373
0.22442	0.16235							0.22442	0.13629
0.22461	0.1537							0.22461	0.13905
0.22481	0.16345							0.22481	0.14182
0.22501	0.1477							0.22501	0.14438
0.22521	0.14457							0.22521	0.14709
0.2254	0.14118							0.2254	0.1499
0.2256	0.14975							0.2256	0.15194
0.2258	0.15254							0.2258	0.1539
0.226	0.15421							0.226	0.15632
0.22619	0.15407							0.22619	0.15998
0.22639	0.14378							0.22639	0.16416
0.22659	0.16107							0.22659	0.16862
0.22679	0.1544							0.22679	0.1733
0.22698	0.16295							0.22698	0.17818
0.22718	0.15447							0.22718	0.18301
0.22738	0.21183							0.22738	0.18783
0.22758	0.21758							0.22758	0.19217
0.22777	0.22343							0.22777	0.19669
0.22797	0.22704							0.22797	0.20072
0.22817	0.23059							0.22817	0.20466
0.22836	0.22663							0.22836	0.20871
0.22856	0.21663							0.22856	0.21241
0.22876	0.2097							0.22876	0.21532
0.22896	0.20945							0.22896	0.21835
0.22915	0.21522							0.22915	0.22168
0.22935	0.21592							0.22935	0.22605
0.22955	0.2139							0.22955	0.23069
0.22975	0.21607							0.22975	0.23482
0.22994	0.22012							0.22994	0.23912
0.23014	0.2213							0.23014	0.24272
0.23034	0.23256							0.23034	0.24603
0.23054	0.26317							0.23054	0.24918
0.23073	0.27226							0.23073	0.25224
0.23093	0.2761							0.23093	0.2553
0.23113	0.27298							0.23113	0.25874
0.23133	0.27213							0.23133	0.26179
0.23152	0.27189							0.23152	0.2645
0.23172	0.27084							0.23172	0.26741
0.23192	0.27091							0.23192	0.26807
0.23211	0.27421							0.23211	0.26897
0.23231	0.27318							0.23231	0.26961
0.23251	0.28							0.23251	0.27223
0.23271	0.28059							0.23271	0.2753
0.2329	0.28586							0.2329	0.27875
0.2331	0.28225							0.2331	0.28249
0.2333	0.28569							0.2333	0.28673
0.2335	0.28584							0.2335	0.29127
0.23369	0.30845							0.23369	0.2955
0.23389	0.30756							0.23389	0.29978
0.23409	0.28511							0.23409	0.30398
0.23429	0.29766							0.23429	0.3085
0.23448	0.29857							0.23448	0.31293
0.23468	0.30879							0.23468	0.31733
0.23488	0.31499							0.23488	0.32165
0.23508	0.32494							0.23508	0.32395
0.23527	0.33212							0.23527	0.32711
0.23547	0.33306							0.23547	0.33136
0.23567	0.34433							0.23567	0.33772
0.23587	0.34769							0.23587	0.34494
0.23606	0.33469							0.23606	0.35288
0.23626	0.34481							0.23626	0.36174
0.23646	0.341							0.23646	0.37109
0.23665	0.34575							0.23665	0.38082
0.23685	0.41691							0.23685	0.39124
0.23705	0.4243							0.23705	0.40239
0.23725	0.43159							0.23725	0.41386
0.23744	0.43194							0.23744	0.4257
0.23764	0.43721							0.23764	0.4379
0.23784	0.44635							0.23784	0.45048
0.23804	0.45719							0.23804	0.46362
0.23823	0.46158							0.23823	0.47535
0.23843	0.46361							0.23843	0.4874
0.23863	0.47908							0.23863	0.49947
0.23883	0.48354							0.23883	0.5125
0.23902	0.49841							0.23902	0.52535
0.23922	0.50626							0.23922	0.53747
0.23942	0.52336							0.23942	0.55012
0.23962	0.53655							0.23962	0.56279
0.23981	0.55665							0.23981	0.57558
0.24001	0.65321							0.24001	0.58824
0.24021	0.65641							0.24021	0.60118
0.2404	0.66071							0.2404	0.61401
0.2406	0.65006							0.2406	0.62599
0.2408	0.66092							0.2408	0.63747
0.241	0.67205							0.241	0.64831
0.24119	0.66654							0.24119	0.65765
0.24139	0.67502							0.24139	0.66376
0.24159	0.68668							0.24159	0.66942
0.24179	0.68471							0.24179	0.67443
0.24198	0.67783							0.24198	0.68091
0.24218	0.68631							0.24218	0.68744
0.24238	0.68605							0.24238	0.69343
0.24258	0.69192							0.24258	0.69927
0.24277	0.68872							0.24277	0.70455
0.24297	0.68075							0.24297	0.70973
0.24317	0.73166							0.24317	0.71424
0.24337	0.73301							0.24337	0.71772
0.24356	0.73852							0.24356	0.72034
0.24376	0.73317							0.24376	0.72237
0.24396	0.74308							0.24396	0.72371
0.24415	0.74468							0.24415	0.72453
0.24435	0.73344							0.24435	0.72436
0.24455	0.72423							0.24455	0.72201
0.24475	0.71668							0.24475	0.71944
0.24494	0.71108							0.24494	0.71699
0.24514	0.69078							0.24514	0.71727
0.24534	0.67718							0.24534	0.71751
0.24554	0.67877							0.24554	0.71774
0.24573	0.67784							0.24573	0.71763
0.24593	0.67178							0.24593	0.71779
0.24613	0.67472							0.24613	0.71817
0.24633	0.76619							0.24633	0.71799
0.24652	0.75375							0.24652	0.71811
0.24672	0.75327							0.24672	0.71812
0.24692	0.75075							0.24692	0.71796
0.24712	0.736							0.24712	0.71762
0.24731	0.7394							0.24731	0.71701
0.24751	0.71945							0.24751	0.71644
0.24771	0.71384							0.24771	0.71423
0.24791	0.6936							0.24791	0.71238
0.2481	0.69203							0.2481	0.71003
0.2483	0.69619							0.2483	0.70896
0.2485	0.69114							0.2485	0.70775
0.24869	0.68932							0.24869	0.70705
0.24889	0.67961							0.24889	0.70576
0.24909	0.67299							0.24909	0.70469
0.24929	0.6757							0.24929	0.70353
0.24948	0.73539							0.24948	0.70221
0.24968	0.73152							0.24968	0.7008
0.24988	0.72351							0.24988	0.69881
0.25008	0.71219							0.25008	0.69625
0.25027	0.70873							0.25027	0.69301
0.25047	0.70557							0.25047	0.68901
0.25067	0.69567							0.25067	0.68416
0.25087	0.68503							0.25087	0.67701
0.25106	0.67603							0.25106	0.66948
0.25126	0.67638							0.25126	0.66203
0.25146	0.66022							0.25146	0.65781
0.25166	0.66217							0.25166	0.65367
0.25185	0.65273							0.25185	0.65031
0.25205	0.63559							0.25205	0.64726
0.25225	0.63563							0.25225	0.64394
0.25244	0.61551							0.25244	0.64124
0.25264	0.66245							0.25264	0.63796
0.25284	0.6343							0.25284	0.63453
0.25304	0.62698							0.25304	0.6302
0.25323	0.62162							0.25323	0.62567
0.25343	0.61963							0.25343	0.62134
0.25363	0.59897							0.25363	0.61711
0.25383	0.60501							0.25383	0.6128
0.25402	0.6004							0.25402	0.60771
0.25422	0.5987							0.25422	0.60285
0.25442	0.58648							0.25442	0.59843
0.25462	0.5695							0.25462	0.59611
0.25481	0.56869							0.25481	0.59417
0.25501	0.56924							0.25501	0.59242
0.25521	0.55666							0.25521	0.59028
0.25541	0.54839							0.25541	0.58835
0.2556	0.55921							0.2556	0.58624
0.2558	0.62459							0.2558	0.58423
0.256	0.62629							0.256	0.58178
0.25619	0.62077							0.25619	0.57951
0.25639	0.6054							0.25639	0.57713
0.25659	0.59881							0.25659	0.57438
0.25679	0.57818							0.25679	0.57187
0.25698	0.56938							0.25698	0.569
0.25718	0.56675							0.25718	0.56425
0.25738	0.55041							0.25738	0.55979
0.25758	0.54948							0.25758	0.55463
0.25777	0.54675							0.25777	0.55119
0.25797	0.55442							0.25797	0.5471
0.25817	0.55601							0.25817	0.54292
0.25837	0.55156							0.25837	0.53864
0.25856	0.54084							0.25856	0.53426
0.25876	0.53803							0.25876	0.52912
0.25896	0.55272							0.25896	0.52469
0.25916	0.53526							0.25916	0.51982
0.25935	0.51704							0.25935	0.5147
0.25955	0.50422							0.25955	0.5093
0.25975	0.49028							0.25975	0.50316
0.25995	0.47711							0.25995	0.49682
0.26014	0.47864							0.26014	0.49051
0.26034	0.4679							0.26034	0.48224
0.26054	0.47008							0.26054	0.47377
0.26073	0.45621							0.26073	0.46564
0.26093	0.45799							0.26093	0.45955
0.26113	0.43878							0.26113	0.45406
0.26133	0.43779							0.26133	0.44841
0.26152	0.42849							0.26152	0.44295
0.26172	0.41413							0.26172	0.43732
0.26192	0.40879							0.26192	0.43144
0.26212	0.44932							0.26212	0.42558
0.26231	0.43594							0.26231	0.41954
0.26251	0.43441							0.26251	0.4133
0.26271	0.42021							0.26271	0.40742
0.26291	0.41294							0.26291	0.40161
0.2631	0.40405							0.2631	0.39624
0.2633	0.39649							0.2633	0.39106
0.2635	0.39169							0.2635	0.38493
0.2637	0.38982							0.2637	0.37908
0.26389	0.36189							0.26389	0.37319
0.26409	0.3618							0.26409	0.36777
0.26429	0.3593							0.26429	0.36244
0.26448	0.34549							0.26448	0.35697
0.26468	0.34016							0.26468	0.35151
0.26488	0.33102							0.26488	0.34573
0.26508	0.31499							0.26508	0.33954
0.26527	0.35651							0.26527	0.33383
0.26547	0.34536							0.26547	0.32844
0.26567	0.3343							0.26567	0.32328
0.26587	0.32767							0.26587	0.31826
0.26606	0.313							0.26606	0.31341
0.26626	0.3176							0.26626	0.3081
0.26646	0.30033							0.26646	0.30297
0.26666	0.30199							0.26666	0.29692
0.26685	0.29113							0.26685	0.2908
0.26705	0.28052							0.26705	0.2848
0.26725	0.28272							0.26725	0.28017
0.26745	0.27167							0.26745	0.27546
0.26764	0.25459							0.26764	0.27129
0.26784	0.24502							0.26784	0.26685
0.26804	0.23369							0.26804	0.26226
0.26823	0.22663							0.26823	0.25758
0.26843	0.25656							0.26843	0.25271
0.26863	0.24083							0.26863	0.24771
0.26883	0.24314							0.26883	0.24263
0.26902	0.25027							0.26902	0.23681
0.26922	0.2398							0.26922	0.23099
0.26942	0.23375							0.26942	0.22498
0.26962	0.22554							0.26962	0.21845
0.26981	0.22621							0.26981	0.21107
0.27001	0.23075							0.27001	0.20337
0.27021	0.21964							0.27021	0.19507
0.27041	0.19987							0.27041	0.18847
0.2706	0.19485							0.2706	0.18182
0.2708	0.17525							0.2708	0.17493
0.271	0.16894							0.271	0.16802
0.2712	0.16235							0.2712	0.16109
0.27139	0.15048							0.27139	0.15445
0.27159	0.16941							0.27159	0.14769
0.27179	0.15482							0.27179	0.14106
0.27199	0.13952							0.27199	0.13454
0.27218	0.13108							0.27218	0.12778
0.27238	0.12136							0.27238	0.12159
0.27258	0.10044							0.27258	0.11509
0.27277	0.09219							0.27277	0.10811
0.27297	0.08602							0.27297	0.0998
0.27317	0.0752							0.27317	0.09164
0.27337	0.06895							0.27337	0.08371
0.27356	0.0631							0.27356	0.07703
0.27376	0.05916							0.27376	0.07001
0.27396	0.05041							0.27396	0.06352
0.27416	0.04243							0.27416	0.05798
0.27435	0.0391							0.27435	0.05246
0.27455	0.03599							0.27455	0.04752
0.27475	0.05491							0.27475	0.04317
0.27495	0.05458							0.27495	0.03918
0.27514	0.05654							0.27514	0.03625
0.27534	0.04098							0.27534	0.03387
0.27554	0.03626							0.27554	0.03123
0.27574	0.03708							0.27574	0.02909
0.27593	0.03572							0.27593	0.02661
0.27613	0.0253							0.27613	0.02275
0.27633	0.02374							0.27633	0.01954
0.27652	0.01417							0.27652	0.01645
0.27672	0.01467							0.27672	0.01473
0.27692	0.00368							0.27692	0.01353
0.27712	0.00364							0.27712	0.01266
0.27731	-0.01094							0.27731	0.01215
0.27751	-0.00877							0.27751	0.01185
0.27771	-0.00679							0.27771	0.01157
0.27791	0.03445							0.27791	0.01157
0.2781	0.02704							0.2781	0.01186
0.2783	0.01936							0.2783	0.01222
0.2785	0.01744							0.2785	0.01297
0.2787	0.02735							0.2787	0.01369
0.27889	0.02713							0.27889	0.01452
0.27909	0.01907							0.27909	0.01537
0.27929	0.02679							0.27929	0.01509
0.27949	0.0199							0.27949	0.01504
0.27968	0.0088							0.27968	0.01529
0.27988	0.01497							0.27988	0.01638
0.28008	0.00289							0.28008	0.0176
0.28027	-0.00878							0.28027	0.01951
0.28047	-0.00384							0.28047	0.02147
0.28067	-0.01098							0.28067	0.02354
0.28087	-0.00448							0.28087	0.02593
0.28106	0.05519							0.28106	0.02854
0.28126	0.05094							0.28126	0.03106
0.28146	0.05887							0.28146	0.03388
0.28166	0.05745							0.28166	0.03667
0.28185	0.05174							0.28185	0.03924
0.28205	0.04839							0.28205	0.04193
0.28225	0.04964							0.28225	0.04455
0.28245	0.05383							0.28245	0.04596
0.28264	0.05092							0.28264	0.04731
0.28284	0.04904							0.28284	0.04854
0.28304	0.04709							0.28304	0.05128
0.28324	0.04642							0.28324	0.05367
0.28343	0.03738							0.28343	0.05587
0.28363	0.04137							0.28363	0.05798
0.28383	0.04216							0.28383	0.06059
0.28402	0.04018							0.28402	0.0631
0.28422	0.07965							0.28422	0.06528
0.28442	0.08053							0.28442	0.06759
0.28462	0.0781							0.28462	0.06961
0.28481	0.08053							0.28481	0.07124
0.28501	0.09061							0.28501	0.07279
0.28521	0.08465							0.28521	0.07409
0.28541	0.0798							0.28541	0.07466
0.2856	0.0813							0.2856	0.07411
0.2858	0.08066							0.2858	0.07312
0.286	0.08078							0.286	0.0723
0.2862	0.08079							0.2862	0.07311
0.28639	0.07416							0.28639	0.07372
0.28659	0.06797							0.28659	0.07465
0.28679	0.07738							0.28679	0.07594
0.28699	0.06201							0.28699	0.07686
0.28718	0.05992							0.28718	0.07754
0.28738	0.08296							0.28738	0.07806
0.28758	0.0841							0.28758	0.07877
0.28778	0.08651							0.28778	0.07947
0.28797	0.07621							0.28797	0.07993
0.28817	0.08307							0.28817	0.08037
0.28837	0.08261							0.28837	0.08066
0.28856	0.08319							0.28856	0.08063
0.28876	0.07497							0.28876	0.07928
0.28896	0.07738							0.28896	0.07831
0.28916	0.07871							0.28916	0.07764
0.28935	0.08013							0.28935	0.07864
0.28955	0.08069							0.28955	0.08023
0.28975	0.07806							0.28975	0.08197
0.28995	0.0818							0.28995	0.08431
0.29014	0.07036							0.29014	0.08727
0.29034	0.0729							0.29034	0.0904
0.29054	0.10654							0.29054	0.09377
0.29074	0.10827							0.29074	0.09699
0.29093	0.10097							0.29093	0.10083
0.29113	0.10235							0.29113	0.10454
0.29133	0.10811							0.29133	0.10872
0.29153	0.10866							0.29153	0.11281
0.29172	0.09736							0.29172	0.11666
0.29192	0.10576							0.29192	0.12004
0.29212	0.11228							0.29212	0.12322
0.29231	0.12094							0.29231	0.12634
0.29251	0.12214							0.29251	0.13064
0.29271	0.12261							0.29271	0.13508
0.29291	0.13159							0.29291	0.13988
0.2931	0.13363							0.2931	0.14441
0.2933	0.14093							0.2933	0.14961
0.2935	0.14512							0.2935	0.15491
0.2937	0.20092							0.2937	0.16
0.29389	0.20027							0.29389	0.16503
0.29409	0.1985							0.29409	0.16999
0.29429	0.19316							0.29429	0.17461
0.29449	0.18783							0.29449	0.17931
0.29468	0.1934							0.29468	0.18386
0.29488	0.1873							0.29488	0.18799
0.29508	0.18825							0.29508	0.19078
0.29528	0.18815							0.29528	0.19297
0.29547	0.18478							0.29547	0.19517
0.29567	0.20069							0.29567	0.19869
0.29587	0.18794							0.29587	0.20202
0.29606	0.20082							0.29606	0.2046
0.29626	0.19249							0.29626	0.20696
0.29646	0.19453							0.29646	0.20929
0.29666	0.20057							0.29666	0.2114
0.29685	0.23309							0.29685	0.21284
0.29705	0.23314							0.29705	0.21438
0.29725	0.23933							0.29725	0.21566
0.29745	0.22863							0.29745	0.21704
0.29764	0.23248							0.29764	0.21825
0.29784	0.22871							0.29784	0.21926
0.29804	0.23194							0.29804	0.22029
0.29824	0.21817							0.29824	0.21961
0.29843	0.21339							0.29843	0.21894
0.29863	0.22007							0.29863	0.21853
0.29883	0.21041							0.29883	0.22012
0.29903	0.20937							0.29903	0.22219
0.29922	0.21601							0.29922	0.22421
0.29942	0.20778							0.29942	0.22648
0.29962	0.20468							0.29962	0.22888
0.29982	0.20569							0.29982	0.23168
0.30001	0.24799							0.30001	0.23401
0.30021	0.25227							0.30021	0.23669
0.30041	0.24813							0.30041	0.23941
0.3006	0.23028							0.3006	0.24203
0.3008	0.23274							0.3008	0.24481
0.301	0.24569							0.301	0.24713
0.3012	0.24846							0.3012	0.24953
0.30139	0.24938							0.30139	0.24912
0.30159	0.25164							0.30159	0.24916
0.30179	0.2552							0.30179	0.2498
0.30199	0.25154							0.30199	0.25188
0.30218	0.25821							0.30218	0.2541
0.30238	0.25591							0.30238	0.25729
0.30258	0.25474							0.30258	0.26055
0.30278	0.25295							0.30278	0.26415
0.30297	0.25172							0.30297	0.26799
0.30317	0.30764							0.30317	0.27227
0.30337	0.31635							0.30337	0.27665
0.30357	0.31422							0.30357	0.28093
0.30376	0.30851							0.30376	0.28562
0.30396	0.30055							0.30396	0.29059
0.30416	0.30912							0.30416	0.2955
0.30435	0.30216							0.30435	0.30054
0.30455	0.29637							0.30455	0.30319
0.30475	0.29009							0.30475	0.30598
0.30495	0.30164							0.30495	0.30913
0.30514	0.29102							0.30514	0.31379
0.30534	0.28791							0.30534	0.31951
0.30554	0.28436							0.30554	0.32601
0.30574	0.29205							0.30574	0.3323
0.30593	0.29286							0.30593	0.33899
0.30613	0.30088							0.30613	0.34644
0.30633	0.39551							0.30633	0.35432
0.30653	0.39714							0.30653	0.3623
0.30672	0.39673							0.30672	0.37081
0.30692	0.39706							0.30692	0.37962
0.30712	0.41231							0.30712	0.38855
0.30732	0.40599							0.30732	0.39771
0.30751	0.41078							0.30751	0.40687
0.30771	0.4204							0.30771	0.41343
0.30791	0.42632							0.30791	0.42078
0.3081	0.4316							0.3081	0.42862
0.3083	0.42964							0.3083	0.43889
0.3085	0.44034							0.3085	0.45004
0.3087	0.44527							0.3087	0.46175
0.30889	0.43614							0.30889	0.47394
0.30909	0.44383							0.30909	0.48617
0.30929	0.45338							0.30929	0.4986
0.30949	0.54122							0.30949	0.51084
0.30968	0.55451							0.30968	0.52256
0.30988	0.56362							0.30988	0.5339
0.31008	0.57886							0.31008	0.54543
0.31028	0.57503							0.31028	0.55674
0.31047	0.56814							0.31047	0.56741
0.31067	0.57735							0.31067	0.57644
0.31087	0.58251							0.31087	0.58531
0.31107	0.58666							0.31107	0.59401
0.31126	0.59093							0.31126	0.60254
0.31146	0.60387							0.31146	0.61092
0.31166	0.60293							0.31166	0.61912
0.31186	0.60905							0.31186	0.62716
0.31205	0.61268							0.31205	0.63504
0.31225	0.62085							0.31225	0.64275
0.31245	0.62758							0.31245	0.6503
0.31264	0.73069							0.31264	0.65768
0.31284	0.72417							0.31284	0.66489
0.31304	0.72373							0.31304	0.67194
0.31324	0.71538							0.31324	0.67883
0.31343	0.71494							0.31343	0.68555
0.31363	0.71161							0.31363	0.6921
0.31383	0.70201							0.31383	0.69849
0.31403	0.69976							0.31403	0.70472
0.31422	0.70656							0.31422	0.71078
0.31442	0.70802							0.31442	0.71667
0.31462	0.7194							0.31462	0.7224
0.31482	0.72252							0.31482	0.72796
0.31501	0.72106							0.31501	0.73336
0.31521	0.70748							0.31521	0.73859
0.31541	0.70925							0.31541	0.74366
