# Supplementary material for: Nanoscale C–H/C–D mapping of organic materials using electron spectroscopy
Source: Nat Nanotechnol. 2025 Mar 24;20(6):740–6. doi: 10.1038/s41565-025-01893-5 (PMC12532599; doi:10.1038/s41565-025-01893-5)
Supplement: Supplementary file 3 — Computed compositional profile data of dPS and P2VP. [file 41565_2025_1893_MOESM3_ESM.xlsx]

## Sheet: Fig.3d
	dPS	P2VP
39.2	0.7103	0.2897
39	0.79643	0.20357
38.8	0.81089	0.18911
38.6	0.82583	0.17417
38.4	0.88303	0.11697
38.2	0.91792	0.08208
38	0.94724	0.05276
37.8	0.97181	0.02819
37.6	0.97487	0.02513
37.4	0.98336	0.01664
37.2	0.9836	0.0164
37	0.99868	0.00132
36.8	1	0
36.6	1	0
36.4	1	0
36.2	1	0
36	1	0
35.8	1	0
35.6	0.99492	0.00508
35.4	0.99497	0.00503
35.2	0.99504	0.00496
35	0.99421	0.00579
34.8	0.99447	0.00553
34.6	0.98006	0.01994
34.4	0.95363	0.04637
34.2	0.97342	0.02658
34	0.96111	0.03889
33.8	0.8887	0.1113
33.6	0.83729	0.16271
33.4	0.82273	0.17727
33.2	0.79717	0.20283
33	0.74979	0.25021
32.8	0.66973	0.33027
32.6	0.64721	0.35279
32.4	0.59837	0.40163
32.2	0.50783	0.49217
32	0.51321	0.48679
31.8	0.42265	0.57735
31.6	0.40496	0.59504
31.4	0.40644	0.59356
31.2	0.33214	0.66786
31	0.28434	0.71566
30.8	0.28608	0.71392
30.6	0.29762	0.70238
30.4	0.27439	0.72561
30.2	0.2564	0.7436
30	0.2031	0.7969
29.8	0.17297	0.82703
29.6	0.16061	0.83939
29.4	0.16402	0.83598
29.2	0.17083	0.82917
29	0.15782	0.84218
28.8	0.10605	0.89395
28.6	0.13717	0.86283
28.4	0.16486	0.83514
28.2	0.11012	0.88988
28	0.08863	0.91137
27.8	0.09715	0.90285
27.6	0.09618	0.90382
27.4	0.09819	0.90181
27.2	0.08522	0.91478
27	0.08311	0.91689
26.8	0.07922	0.92078
26.6	0.04653	0.95347
26.4	0.05843	0.94157
26.2	0.0759	0.9241
26	0.05992	0.94008
25.8	0.09711	0.90289
25.6	0.08609	0.91391
25.4	0.10063	0.89937
25.2	0.09763	0.90237
25	0.0821	0.9179
24.8	0.10321	0.89679
24.6	0.12942	0.87058
24.4	0.09824	0.90176
24.2	0.07932	0.92068
24	0.1136	0.8864
23.8	0.15406	0.84594
23.6	0.15826	0.84174
23.4	0.13921	0.86079
23.2	0.16887	0.83113
23	0.15657	0.84343
22.8	0.17678	0.82322
22.6	0.19214	0.80786
22.4	0.18136	0.81864
22.2	0.24089	0.75911
22	0.22154	0.77846
21.8	0.25634	0.74366
21.6	0.26235	0.73765
21.4	0.35866	0.64134
21.2	0.36556	0.63444
21	0.36948	0.63052
20.8	0.40974	0.59026
20.6	0.40225	0.59775
20.4	0.51284	0.48716
20.2	0.55032	0.44968
20	0.57704	0.42296
19.8	0.60972	0.39028
19.6	0.71209	0.28791
19.4	0.70015	0.29985
19.2	0.80556	0.19444
19	0.79537	0.20463
18.8	0.88148	0.11852
18.6	0.9157	0.0843
18.4	0.9189	0.0811
18.2	0.96322	0.03678
18	0.96418	0.03582
17.8	0.97891	0.02109
17.6	0.99204	0.00796
17.4	0.98923	0.01077
17.2	0.99034	0.00966
17	0.9982	0.0018
16.8	1	0
16.6	1	0
16.4	1	0
16.2	1	0
16	1	0
15.8	0.99538	0.00462
15.6	0.99921	0.000792564
15.4	0.9867	0.0133
15.2	0.98679	0.01321
15	0.98204	0.01796
14.8	0.92261	0.07739
14.6	0.9409	0.0591
14.4	0.8876	0.1124
14.2	0.87394	0.12606
14	0.84939	0.15061
13.8	0.77991	0.22009
13.6	0.76737	0.23263
13.4	0.67603	0.32397
13.2	0.62167	0.37833
13	0.63991	0.36009
12.8	0.5087	0.4913
12.6	0.4984	0.5016
12.4	0.4058	0.5942
12.2	0.41131	0.58869
12	0.39744	0.60256
11.8	0.31189	0.68811
11.6	0.35097	0.64903
11.4	0.31069	0.68931
11.2	0.27825	0.72175
11	0.23733	0.76267
10.8	0.18696	0.81304
10.6	0.24426	0.75574
10.4	0.21236	0.78764
10.2	0.19757	0.80243
10	0.13739	0.86261
9.8	0.1773	0.8227
9.6	0.12121	0.87879
9.4	0.17301	0.82699
9.2	0.12009	0.87991
9	0.14971	0.85029
8.8	0.13549	0.86451
8.6	0.09145	0.90855
8.4	0.15498	0.84502
8.2	0.07451	0.92549
8	0.11125	0.88875
7.8	0.09184	0.90816
7.6	0.08992	0.91008
7.4	0.09346	0.90654
7.2	0.09661	0.90339
7	0.12158	0.87842
6.8	0.10648	0.89352
6.6	0.08536	0.91464
6.4	0.09606	0.90394
6.2	0.11475	0.88525
6	0.09347	0.90653
5.8	0.1209	0.8791
5.6	0.10564	0.89436
5.4	0.12007	0.87993
5.2	0.11997	0.88003
5	0.09946	0.90054
4.8	0.1239	0.8761
4.6	0.12053	0.87947
4.4	0.1148	0.8852
4.2	0.13729	0.86271
4	0.17186	0.82814
3.8	0.17312	0.82688
3.6	0.20754	0.79246
3.4	0.22568	0.77432
3.2	0.2233	0.7767
3	0.28563	0.71437
2.8	0.25932	0.74068
2.6	0.29745	0.70255
2.4	0.28745	0.71255
2.2	0.28327	0.71673
2	0.35258	0.64742
1.8	0.41897	0.58103
1.6	0.41164	0.58836
1.4	0.4427	0.5573
1.2	0.47333	0.52667
1	0.48542	0.51458
0.8	0.56408	0.43592
0.6	0.62464	0.37536
0.4	0.53347	0.46653
0.2	0.6823	0.3177
0	0.70168	0.29832
-0.2	0.77301	0.22699
-0.4	0.77337	0.22663
-0.6	0.8018	0.1982
-0.8	0.81698	0.18302
-1	0.83927	0.16073
-1.2	0.8507	0.1493
-1.4	0.8771	0.1229
-1.6	0.89187	0.10813
-1.8	0.93947	0.06053
-2	0.92558	0.07442
-2.2	0.97084	0.02916
-2.4	0.94431	0.05569
-2.6	0.97451	0.02549
-2.8	0.99403	0.00597
-3	0.994	0.006
-3.2	0.99003	0.00997
-3.4	0.99926	0.000743599
-3.6	1	0
-3.8	0.99502	0.00498
-4	0.95765	0.04235
-4.2	0.94225	0.05775
-4.4	0.92103	0.07897
-4.6	0.93496	0.06504
-4.8	0.93028	0.06972
-5	0.90363	0.09637
-5.2	0.84389	0.15611
-5.4	0.8484	0.1516
-5.6	0.84068	0.15932
-5.8	0.81463	0.18537
-6	0.80645	0.19355
-6.2	0.76156	0.23844
-6.4	0.73121	0.26879
-6.6	0.75109	0.24891
-6.8	0.64603	0.35397
-7	0.67298	0.32702
-7.2	0.55422	0.44578
-7.4	0.53371	0.46629
-7.6	0.54608	0.45392
-7.8	0.43221	0.56779
-8	0.43472	0.56528
-8.2	0.36319	0.63681
-8.4	0.28267	0.71733
-8.6	0.31917	0.68083
-8.8	0.25643	0.74357
-9	0.26171	0.73829
-9.2	0.18802	0.81198
-9.4	0.17548	0.82452
-9.6	0.12187	0.87813
-9.8	0.15665	0.84335
-10	0.15062	0.84938
-10.2	0.14733	0.85267
-10.4	0.12169	0.87831
-10.6	0.12055	0.87945
-10.8	0.13233	0.86767
-11	0.10399	0.89601
-11.2	0.08863	0.91137
-11.4	0.09557	0.90443
-11.6	0.05993	0.94007
-11.8	0.07747	0.92253
-12	0.0591	0.9409
-12.2	0.07158	0.92842
-12.4	0.06862	0.93138
-12.6	0.06062	0.93938
-12.8	0.06614	0.93386
-13	0.07035	0.92965
-13.2	0.05473	0.94527
-13.4	0.06182	0.93818
-13.6	0.03898	0.96102
-13.8	0.06789	0.93211
-14	0.04057	0.95943
-14.2	0.06185	0.93815
-14.4	0.05754	0.94246
-14.6	0.08531	0.91469
-14.8	0.05543	0.94457
-15	0.10702	0.89298
-15.2	0.0638	0.9362
-15.4	0.10857	0.89143
-15.6	0.09401	0.90599
-15.8	0.17286	0.82714
-16	0.12189	0.87811
-16.2	0.12438	0.87562
-16.4	0.19868	0.80132
-16.6	0.22838	0.77162
-16.8	0.23134	0.76866
-17	0.20835	0.79165
-17.2	0.27619	0.72381
-17.4	0.30575	0.69425
-17.6	0.32578	0.67422
-17.8	0.3367	0.6633
-18	0.39924	0.60076
-18.2	0.46593	0.53407
-18.4	0.50548	0.49452
-18.6	0.46894	0.53106
-18.8	0.49201	0.50799
-19	0.54639	0.45361
-19.2	0.61652	0.38348
-19.4	0.64385	0.35615
-19.6	0.74139	0.25861
-19.8	0.69799	0.30201
-20	0.7393	0.2607
-20.2	0.84641	0.15359
-20.4	0.84011	0.15989
-20.6	0.84971	0.15029
-20.8	0.87422	0.12578
-21	0.90647	0.09353
-21.2	0.97374	0.02626
-21.4	0.979	0.021
-21.6	0.98661	0.01339
-21.8	0.99912	0.000882322
-22	1	0
-22.2	1	0
-22.4	1	0
-22.6	1	0
-22.8	1	0
-23	1	0
-23.2	1	0
-23.4	1	0
-23.6	1	0
-23.8	0.99479	0.00521
-24	0.99508	0.00492
-24.2	0.98924	0.01076
-24.4	0.96365	0.03635
-24.6	0.93871	0.06129
-24.8	0.90562	0.09438
-25	0.90704	0.09296
-25.2	0.88477	0.11523
-25.4	0.85841	0.14159
-25.6	0.72916	0.27084
-25.8	0.76186	0.23814
-26	0.77834	0.22166
-26.2	0.71636	0.28364
-26.4	0.60139	0.39861
-26.6	0.57376	0.42624
-26.8	0.53398	0.46602
-27	0.51239	0.48761
-27.2	0.51165	0.48835
-27.4	0.36909	0.63091
-27.6	0.39707	0.60293
-27.8	0.28616	0.71384
-28	0.31381	0.68619
-28.2	0.26898	0.73102
-28.4	0.28303	0.71697
-28.6	0.20127	0.79873
-28.8	0.1557	0.8443
-29	0.17908	0.82092
-29.2	0.21625	0.78375
-29.4	0.12984	0.87016
-29.6	0.11055	0.88945
-29.8	0.11153	0.88847
-30	0.09101	0.90899
-30.2	0.07946	0.92054
-30.4	0.10155	0.89845
-30.6	0.07557	0.92443
-30.8	0.06896	0.93104
-31	0.09737	0.90263
-31.2	0.05513	0.94487
-31.4	0.0383	0.9617
-31.6	0.0448	0.9552
-31.8	0.05799	0.94201
-32	0.07058	0.92942
-32.2	0.03727	0.96273
-32.4	0.04609	0.95391
-32.6	0.05078	0.94922
-32.8	0.05295	0.94705
-33	0.04959	0.95041
-33.2	0.05444	0.94556
-33.4	0.05537	0.94463
-33.6	0.04421	0.95579
-33.8	0.07282	0.92718
-34	0.07348	0.92652
-34.2	0.07933	0.92067
-34.4	0.05097	0.94903
-34.6	0.07142	0.92858
-34.8	0.09374	0.90626
-35	0.10794	0.89206
-35.2	0.08457	0.91543
-35.4	0.15563	0.84437
-35.6	0.10132	0.89868
-35.8	0.10594	0.89406
-36	0.1966	0.8034
-36.2	0.22435	0.77565
-36.4	0.22965	0.77035
-36.6	0.21774	0.78226
-36.8	0.23171	0.76829
-37	0.33757	0.66243
-37.2	0.29547	0.70453
-37.4	0.37271	0.62729
-37.6	0.37846	0.62154
-37.8	0.45587	0.54413
-38	0.49542	0.50458
-38.2	0.49239	0.50761
-38.4	0.51355	0.48645
-38.6	0.63587	0.36413
-38.8	0.64107	0.35893
-39	0.70964	0.29036
-39.2	0.75066	0.24934
