# Supplementary material for: Nanoscale C–H/C–D mapping of organic materials using electron spectroscopy
Source: Nat Nanotechnol. 2025 Mar 24;20(6):740–6. doi: 10.1038/s41565-025-01893-5 (PMC12532599; doi:10.1038/s41565-025-01893-5)
Supplement: Supplementary file 5 — EELS spectral data of PS. [file 41565_2025_1893_MOESM5_ESM.xlsx]

## Sheet: Sheet1
EELS data for PS		FTIR for PS		Background subtracted spectrum		Background
Energy loss	Intensity	Energy	Intensity	Energy loss	Intensity	Energy loss	Intensity
eV	arb. unit	eV	arb. unit	eV	arb. unit	eV	arb. unit
-0.72874	2.656e-06	0.04955	0.20896	0.05126	-0.000246343	0.05126	0.0142
-0.72624	2.23e-07	0.04961	0.18953	0.05376	-5.66154e-05	0.05376	0.01278
-0.72374	-2.65e-07	0.04967	0.16739	0.05626	3.05056e-05	0.05626	0.01168
-0.72124	-5.29e-07	0.04973	0.14837	0.05876	3.74181e-05	0.05876	0.01081
-0.71874	5.52e-07	0.04979	0.13661	0.06126	4.02846e-05	0.06126	0.0101
-0.71624	3.49e-07	0.04985	0.13345	0.06376	3.20721e-05	0.06376	0.00952
-0.71374	5.07e-07	0.04991	0.13774	0.06626	2.95932e-05	0.06626	0.00901
-0.71124	-4.59e-07	0.04997	0.14605	0.06876	5.26249e-05	0.06876	0.00857
-0.70874	1.542e-06	0.05003	0.15325	0.07126	9.31025e-05	0.07126	0.00815
-0.70624	5.42e-07	0.05009	0.15435	0.07376	0.000159817	0.07376	0.00775
-0.70374	-3.212e-06	0.05015	0.14741	0.07626	0.000226287	0.07626	0.00734
-0.70124	-2.98e-06	0.05021	0.13488	0.07876	0.000263353	0.07876	0.00694
-0.69874	-2.131e-06	0.05027	0.12216	0.08126	0.00026854	0.08126	0.00654
-0.69624	3.71e-07	0.05033	0.11459	0.08376	0.000263597	0.08376	0.00613
-0.69374	2.55e-06	0.05039	0.11495	0.08626	0.000227074	0.08626	0.00573
-0.69124	1.723e-06	0.05045	0.12243	0.08876	0.000179635	0.08876	0.00532
-0.68874	3.8e-07	0.05051	0.13312	0.09126	0.000135132	0.09126	0.00493
-0.68624	2.382e-06	0.05057	0.1419	0.09376	9.15096e-05	0.09376	0.00454
-0.68374	1.772e-06	0.05063	0.14493	0.09626	6.28261e-05	0.09626	0.00418
-0.68124	-1.664e-06	0.05069	0.14125	0.09876	4.19773e-05	0.09876	0.00385
-0.67874	-1.192e-06	0.05075	0.13267	0.10126	2.83747e-05	0.10126	0.00354
-0.67624	5e-09	0.05081	0.12228	0.10376	2.44841e-05	0.10376	0.00326
-0.67374	8.91e-07	0.05087	0.11278	0.10626	2.10028e-05	0.10626	0.00301
-0.67124	-1e-08	0.05093	0.10577	0.10876	1.888e-05	0.10876	0.00279
-0.66874	1.178e-06	0.05099	0.10196	0.11126	1.63564e-05	0.11126	0.0026
-0.66624	3.66e-07	0.05105	0.1018	0.11376	9.96814e-06	0.11376	0.00243
-0.66374	8.98e-07	0.05111	0.10552	0.11626	5.13175e-06	0.11626	0.00228
-0.66124	5.48e-07	0.05117	0.11297	0.11876	8.64119e-06	0.11876	0.00215
-0.65874	-6.56e-07	0.05123	0.12316	0.12126	-1.09968e-06	0.12126	0.00203
-0.65624	-1.23e-07	0.05129	0.1342	0.12376	-8.82281e-06	0.12376	0.00192
-0.65374	-2.604e-06	0.05134	0.14376	0.12626	2.13856e-07	0.12626	0.00181
-0.65124	4.92e-07	0.0514	0.14996	0.12876	8.13103e-06	0.12876	0.0017
-0.64874	1.929e-06	0.05146	0.15212	0.13126	1.18373e-05	0.13126	0.0016
-0.64624	-1.28e-07	0.05152	0.15083	0.13376	1.69276e-05	0.13376	0.00151
-0.64374	1.088e-06	0.05158	0.14714	0.13626	1.69434e-05	0.13626	0.00144
-0.64124	-6.35e-07	0.05164	0.14174	0.13876	9.1848e-06	0.13876	0.00137
-0.63874	7.56e-07	0.0517	0.13477	0.14126	9.30829e-07	0.14126	0.00131
-0.63624	-6.94e-07	0.05176	0.12634	0.14376	-2.17135e-06	0.14376	0.00124
-0.63374	6.55e-07	0.05182	0.11749	0.14626	-5.19465e-06	0.14626	0.00118
-0.63124	1.195e-06	0.05188	0.11138	0.14876	-3.94988e-06	0.14876	0.00111
-0.62874	2.212e-06	0.05194	0.11123	0.15126	-2.85999e-06	0.15126	0.00104
-0.62624	1.084e-06	0.052	0.11381	0.15376	-3.81625e-06	0.15376	0.000985802
-0.62374	1.86e-06	0.05206	0.1131	0.15626	-5.21395e-06	0.15626	0.00092706
-0.62124	-6.68e-07	0.05212	0.10883	0.15876	-5.20072e-06	0.15876	0.000867316
-0.61874	1.138e-06	0.05218	0.10414	0.16126	-3.55656e-06	0.16126	0.000807497
-0.61624	2.66e-07	0.05224	0.10213	0.16376	-1.74688e-08	0.16376	0.000748529
-0.61374	-6.53e-07	0.0523	0.10487	0.16626	1.99456e-06	0.16626	0.000691341
-0.61124	-3.16e-07	0.05236	0.11259	0.16876	3.78451e-06	0.16876	0.000636859
-0.60874	-4.71e-07	0.05242	0.12291	0.17126	7.6054e-06	0.17126	0.000586011
-0.60624	9.28e-07	0.05248	0.13144	0.17376	1.31856e-05	0.17376	0.000539718
-0.60374	9.33e-07	0.05254	0.13479	0.17626	1.81391e-05	0.17626	0.000498482
-0.60124	-1.807e-06	0.0526	0.13308	0.17876	1.71537e-05	0.17876	0.000461971
-0.59874	-8.46e-07	0.05266	0.12923	0.18126	1.78201e-05	0.18126	0.000429761
-0.59624	6.08e-07	0.05272	0.12645	0.18376	1.79831e-05	0.18376	0.000401425
-0.59374	1.735e-06	0.05278	0.12619	0.18626	1.69095e-05	0.18626	0.000376537
-0.59124	4.32e-07	0.05284	0.12793	0.18876	1.39652e-05	0.18876	0.000354673
-0.58874	2.542e-06	0.0529	0.13027	0.19126	9.90984e-06	0.19126	0.000335405
-0.58624	2.267e-06	0.05296	0.13227	0.19376	7.37623e-06	0.19376	0.000318309
-0.58374	1.876e-06	0.05302	0.1338	0.19626	3.52915e-06	0.19626	0.000302958
-0.58124	1.98e-07	0.05308	0.13478	0.19876	1.6414e-06	0.19876	0.000288927
-0.57874	-8.86e-07	0.05314	0.13455	0.20126	-2.25892e-09	0.20126	0.000275789
-0.57624	8.55e-07	0.0532	0.13206	0.20376	1.46555e-06	0.20376	0.000263154
-0.57374	2.493e-06	0.05326	0.12677	0.20626	1.56024e-06	0.20626	0.000250916
-0.57124	1.072e-06	0.05332	0.11967	0.20876	2.60944e-06	0.20876	0.000239108
-0.56874	1.573e-06	0.05338	0.11312	0.21126	4.01478e-06	0.21126	0.000227765
-0.56624	2.213e-06	0.05344	0.10949	0.21376	5.84289e-06	0.21376	0.000216924
-0.56374	9.55e-07	0.0535	0.10962	0.21626	6.2034e-06	0.21626	0.00020662
-0.56124	2.677e-06	0.05356	0.11244	0.21876	5.89095e-06	0.21876	0.000196887
-0.55874	3.345e-06	0.05362	0.11589	0.22126	8.10816e-06	0.22126	0.000187762
-0.55624	3.591e-06	0.05368	0.1184	0.22376	7.32571e-06	0.22376	0.000179277
-0.55374	3.481e-06	0.05374	0.11971	0.22626	5.64767e-06	0.22626	0.000171424
-0.55124	3.252e-06	0.0538	0.12043	0.22876	4.99689e-06	0.22876	0.000164154
-0.54874	2.901e-06	0.05386	0.12118	0.23126	3.3928e-06	0.23126	0.000157416
-0.54624	2.92e-06	0.05392	0.12179	0.23376	2.19583e-06	0.23376	0.00015116
-0.54374	3.739e-06	0.05397	0.12143	0.23626	9.30397e-07	0.23626	0.000145336
-0.54124	2.787e-06	0.05403	0.11944	0.23876	6.83913e-07	0.23876	0.000139892
-0.53874	3.958e-06	0.05409	0.1161	0.24126	-1.6462e-06	0.24126	0.000134779
-0.53624	7.604e-06	0.05415	0.11266	0.24376	-6.31625e-07	0.24376	0.000129947
-0.53374	5.015e-06	0.05421	0.11038	0.24626	-4.39458e-07	0.24626	0.000125356
-0.53124	5.906e-06	0.05427	0.10965	0.24876	-1.08092e-06	0.24876	0.000120994
-0.52874	7.849e-06	0.05433	0.11002	0.25126	-1.53776e-06	0.25126	0.000116847
-0.52624	7.676e-06	0.05439	0.11067	0.25376	2.58415e-10	0.25376	0.000112903
-0.52374	3.79e-06	0.05445	0.11117	0.25626	-1.23262e-06	0.25626	0.00010915
-0.52124	4.639e-06	0.05451	0.11164	0.25876	-1.18216e-06	0.25876	0.000105575
-0.51874	5.532e-06	0.05457	0.11271	0.26126	-2.83911e-06	0.26126	0.000102167
-0.51624	6.143e-06	0.05463	0.11506	0.26376	-7.13237e-07	0.26376	9.89132e-05
-0.51374	6.647e-06	0.05469	0.1191	0.26626	-1.27029e-06	0.26626	9.58013e-05
-0.51124	5.901e-06	0.05475	0.12462	0.26876	-8.92032e-07	0.26876	9.2819e-05
-0.50874	7.235e-06	0.05481	0.13064	0.27126	-5.20218e-07	0.27126	8.99542e-05
-0.50624	6.251e-06	0.05487	0.13561	0.27376	-1.28261e-06	0.27376	8.71946e-05
-0.50374	7.518e-06	0.05493	0.1382	0.27626	-2.16796e-06	0.27626	8.4528e-05
-0.50124	7.071e-06	0.05499	0.13811	0.27876	-5.97024e-07	0.27876	8.1942e-05
-0.49874	6.684e-06	0.05505	0.13626	0.28126	-1.33457e-06	0.28126	7.94246e-05
-0.49624	8.158e-06	0.05511	0.13392	0.28376	-1.56583e-06	0.28376	7.69648e-05
-0.49374	9.598e-06	0.05517	0.13189	0.28626	-2.26387e-06	0.28626	7.45659e-05
-0.49124	1.0422e-05	0.05523	0.13005	0.28876	-1.33819e-06	0.28876	7.22382e-05
-0.48874	1.0396e-05	0.05529	0.12757	0.29126	-5.65389e-07	0.29126	6.99924e-05
-0.48624	9.432e-06	0.05535	0.12356	0.29376	-8.60072e-07	0.29376	6.78391e-05
-0.48374	9.406e-06	0.05541	0.11797	0.29626	-9.51829e-07	0.29626	6.57888e-05
-0.48124	1.1006e-05	0.05547	0.11199	0.29876	-1.17726e-06	0.29876	6.38523e-05
-0.47874	1.0874e-05	0.05553	0.1075	0.30126	7.75051e-07	0.30126	6.20399e-05
-0.47624	1.1783e-05	0.05559	0.10586	0.30376	-1.54504e-07	0.30376	6.03625e-05
-0.47374	1.2864e-05	0.05565	0.10734	0.30626	2.41485e-07	0.30626	5.88305e-05
-0.47124	1.2906e-05	0.05571	0.11118	0.30876	4.85013e-08	0.30876	5.74545e-05
-0.46874	1.2572e-05	0.05577	0.11612	0.31126	-3.8922e-07	0.31126	5.62362e-05
-0.46624	1.4494e-05	0.05583	0.12087	0.31376	-4.73905e-07	0.31376	5.51609e-05
-0.46374	1.4147e-05	0.05589	0.12449	0.31626	-1.08943e-07	0.31626	5.42119e-05
-0.46124	1.5145e-05	0.05595	0.12661	0.31876	2.97278e-07	0.31876	5.33727e-05
-0.45874	1.4981e-05	0.05601	0.12729	0.32126	-5.86316e-08	0.32126	5.26266e-05
-0.45624	1.4147e-05	0.05607	0.12698	0.32376	9.96941e-07	0.32376	5.19571e-05
-0.45374	1.395e-05	0.05613	0.1263	0.32626	2.50861e-06	0.32626	5.13474e-05
-0.45124	1.3746e-05	0.05619	0.12588	0.32876	1.12598e-06	0.32876	5.0781e-05
-0.44874	1.4128e-05	0.05625	0.12611	0.33126	1.59066e-06	0.33126	5.02413e-05
-0.44624	1.6019e-05	0.05631	0.12701	0.33376	3.29749e-06	0.33376	4.97125e-05
-0.44374	1.6197e-05	0.05637	0.12837	0.33626	3.2144e-06	0.33626	4.91886e-05
-0.44124	1.6955e-05	0.05643	0.13002	0.33876	4.45262e-06	0.33876	4.86704e-05
-0.43874	1.7422e-05	0.05649	0.13181	0.34126	6.82024e-06	0.34126	4.81588e-05
-0.43624	1.687e-05	0.05655	0.13351	0.34376	8.65535e-06	0.34376	4.76547e-05
-0.43374	1.6979e-05	0.0566	0.13453	0.34626	1.2131e-05	0.34626	4.7159e-05
-0.43124	1.6566e-05	0.05666	0.1339	0.34876	1.33804e-05	0.34876	4.66726e-05
-0.42874	1.7025e-05	0.05672	0.13094	0.35126	1.48815e-05	0.35126	4.61965e-05
-0.42624	1.7453e-05	0.05678	0.12671	0.35376	2.05665e-05	0.35376	4.57315e-05
-0.42374	1.7773e-05	0.05684	0.12376	0.35626	2.36585e-05	0.35626	4.52785e-05
-0.42124	1.8273e-05	0.0569	0.12374	0.35876	2.64304e-05	0.35876	4.48386e-05
-0.41874	1.759e-05	0.05696	0.12641	0.36126	2.84635e-05	0.36126	4.44125e-05
-0.41624	1.6493e-05	0.05702	0.13049	0.36376	3.04149e-05	0.36376	4.40011e-05
-0.41374	1.7086e-05	0.05708	0.13444	0.36626	3.03465e-05	0.36626	4.36055e-05
-0.41124	1.8633e-05	0.05714	0.13687	0.36876	2.81856e-05	0.36876	4.32264e-05
-0.40874	1.9475e-05	0.0572	0.13701	0.37126	2.59651e-05	0.37126	4.28649e-05
-0.40624	1.8289e-05	0.05726	0.1351	0.37376	2.29622e-05	0.37376	4.25218e-05
-0.40374	1.8229e-05	0.05732	0.13221	0.37626	1.90511e-05	0.37626	4.21979e-05
-0.40124	1.861e-05	0.05738	0.1293	0.37876	1.47287e-05	0.37876	4.18943e-05
-0.39874	1.9644e-05	0.05744	0.12669	0.38126	1.35021e-05	0.38126	4.16119e-05
-0.39624	1.745e-05	0.0575	0.12413	0.38376	1.01325e-05	0.38376	4.13515e-05
-0.39374	1.8383e-05	0.05756	0.12147	0.38626	9.37197e-06	0.38626	4.1114e-05
-0.39124	1.85e-05	0.05762	0.11902	0.38876	6.30157e-06	0.38876	4.09004e-05
-0.38874	1.9195e-05	0.05768	0.11753	0.39126	4.2074e-06	0.39126	4.07116e-05
-0.38624	2.0009e-05	0.05774	0.11765	0.39376	3.27855e-06	0.39376	4.05485e-05
-0.38374	1.7916e-05	0.0578	0.11945	0.39626	2.36311e-06	0.39626	4.04119e-05
-0.38124	2.1267e-05	0.05786	0.12222	0.39876	2.1748e-06	0.39876	4.03022e-05
-0.37874	2.0831e-05	0.05792	0.12473	0.40126	2.51107e-06	0.40126	4.02129e-05
-0.37624	1.8463e-05	0.05798	0.12576	0.40376	9.47447e-07	0.40376	4.01336e-05
-0.37374	1.9406e-05	0.05804	0.12475	0.40626	-1.38493e-07	0.40626	4.00535e-05
-0.37124	2.0107e-05	0.0581	0.12221	0.40876	2.46836e-07	0.40876	3.99622e-05
-0.36874	2.0565e-05	0.05816	0.11951	0.41126	5.60179e-08	0.41126	3.9849e-05
-0.36624	2.0192e-05	0.05822	0.11814	0.41376	-6.14364e-07	0.41376	3.97034e-05
-0.36374	1.9935e-05	0.05828	0.11909	0.41626	-1.75473e-06	0.41626	3.95147e-05
-0.36124	1.9214e-05	0.05834	0.12273	0.41876	-6.10045e-07	0.41876	3.9273e-05
-0.35874	1.9655e-05	0.0584	0.12876	0.42126	7.88713e-07	0.42126	3.89763e-05
-0.35624	2.1175e-05	0.05846	0.13596	0.42376	-6.50359e-07	0.42376	3.86284e-05
-0.35374	2.2393e-05	0.05852	0.1418	0.42626	2.94689e-07	0.42626	3.82333e-05
-0.35124	2.0961e-05	0.05858	0.14326	0.42876	-1.62819e-06	0.42876	3.77952e-05
-0.34874	2.163e-05	0.05864	0.13929	0.43126	-4.06049e-07	0.43126	3.7318e-05
-0.34624	2.271e-05	0.0587	0.13221	0.43376	-6.07933e-07	0.43376	3.68059e-05
-0.34374	2.208e-05	0.05876	0.1255	0.43626	2.69107e-07	0.43626	3.62629e-05
-0.34124	2.2412e-05	0.05882	0.12153	0.43876	-1.05098e-06	0.43876	3.5693e-05
-0.33874	2.1857e-05	0.05888	0.12113	0.44126	4.11764e-07	0.44126	3.51002e-05
-0.33624	2.2161e-05	0.05894	0.12396	0.44376	-1.44472e-06	0.44376	3.44887e-05
-0.33374	2.2508e-05	0.059	0.12878	0.44626	9.39529e-07	0.44626	3.38625e-05
-0.33124	2.199e-05	0.05906	0.13368	0.44876	1.52645e-06	0.44876	3.32255e-05
-0.32874	2.2808e-05	0.05912	0.1368	0.45126	9.9601e-07	0.45126	3.2582e-05
-0.32624	2.3106e-05	0.05918	0.13715	0.45376	3.03145e-07	0.45376	3.19359e-05
-0.32374	2.2609e-05	0.05923	0.13502	0.45626	8.78128e-08	0.45626	3.12912e-05
-0.32124	2.4187e-05	0.05929	0.13151	0.45876	1.06696e-06	0.45876	3.0652e-05
-0.31874	2.4162e-05	0.05935	0.12793	0.46126	7.65546e-07	0.46126	3.00225e-05
-0.31624	2.2926e-05	0.05941	0.12537	0.46376	6.79513e-07	0.46376	2.94065e-05
-0.31374	2.2162e-05	0.05947	0.12442	0.46626	8.41816e-07	0.46626	2.88082e-05
-0.31124	2.3835e-05	0.05953	0.12516	0.46876	3.17404e-07	0.46876	2.82316e-05
-0.30874	2.4827e-05	0.05959	0.12722	0.47126	1.81424e-06	0.47126	2.76808e-05
-0.30624	2.2702e-05	0.05965	0.12999	0.47376	1.79474e-06	0.47376	2.71583e-05
-0.30374	2.3299e-05	0.05971	0.13298	0.47626	1.47452e-06	0.47626	2.66635e-05
-0.30124	2.3083e-05	0.05977	0.13596	0.47876	2.78062e-06	0.47876	2.61954e-05
-0.29874	2.3827e-05	0.05983	0.13897	0.48126	2.23008e-06	0.48126	2.57529e-05
-0.29624	2.3876e-05	0.05989	0.1421	0.48376	2.19294e-06	0.48376	2.53351e-05
-0.29374	2.4344e-05	0.05995	0.14523	0.48626	1.11724e-06	0.48626	2.49408e-05
-0.29124	2.2927e-05	0.06001	0.14788	0.48876	2.36402e-06	0.48876	2.4569e-05
-0.28874	2.2396e-05	0.06007	0.14931	0.49126	1.55231e-06	0.49126	2.42187e-05
-0.28624	2.3288e-05	0.06013	0.14897	0.49376	9.54157e-07	0.49376	2.38888e-05
-0.28374	2.3483e-05	0.06019	0.14685	0.49626	1.2856e-06	0.49626	2.35784e-05
-0.28124	2.3587e-05	0.06025	0.14353	0.49876	1.09667e-07	0.49876	2.32863e-05
-0.27874	2.5296e-05	0.06031	0.14002	0.50126	5.54409e-07	0.50126	2.30116e-05
-0.27624	2.3675e-05	0.06037	0.13745	0.50376	1.70986e-06	0.50376	2.27531e-05
-0.27374	2.4339e-05	0.06043	0.13663	0.50626	1.04306e-06	0.50626	2.25099e-05
-0.27124	2.6096e-05	0.06049	0.13764	0.50876	5.05049e-07	0.50876	2.2281e-05
-0.26874	2.5344e-05	0.06055	0.13981	0.51126	3.07086e-06	0.51126	2.20651e-05
-0.26624	2.5619e-05	0.06061	0.14212	0.51376	1.75254e-06	0.51376	2.18615e-05
-0.26374	2.5137e-05	0.06067	0.14376	0.51626	1.42813e-06	0.51626	2.16689e-05
-0.26124	2.5427e-05	0.06073	0.14457	0.51876	3.01765e-06	0.51876	2.14863e-05
-0.25874	2.611e-05	0.06079	0.14502	0.52126	1.87316e-06	0.52126	2.13128e-05
-0.25624	2.7935e-05	0.06085	0.1458	0.52376	6.38689e-07	0.52376	2.11473e-05
-0.25374	2.8258e-05	0.06091	0.14722	0.52626	1.81277e-07	0.52626	2.09887e-05
-0.25124	2.8474e-05	0.06097	0.14892	0.52876	1.43396e-06	0.52876	2.0836e-05
-0.24874	2.8003e-05	0.06103	0.15004	0.53126	1.11179e-06	0.53126	2.06882e-05
-0.24624	2.7883e-05	0.06109	0.14994	0.53376	1.44379e-06	0.53376	2.05442e-05
-0.24374	3.0359e-05	0.06115	0.14873	0.53626	0	0.53626	2.0403e-05
-0.24124	3.2691e-05	0.06121	0.14726	0.53876	9.28296e-07	0.53876	2.02637e-05
-0.23874	3.2844e-05	0.06127	0.14651	0.54126	4.98855e-07	0.54126	2.01261e-05
-0.23624	3.2849e-05	0.06133	0.14702	0.54376	-1.66313e-07	0.54376	1.99903e-05
-0.23374	3.3588e-05	0.06139	0.14861	0.54626	-3.912e-07	0.54626	1.98562e-05
-0.23124	3.4415e-05	0.06145	0.15052	0.54876	8.60204e-07	0.54876	1.97238e-05
-0.22874	3.4827e-05	0.06151	0.15198	0.55126	6.37909e-07	0.55126	1.95931e-05
-0.22624	3.4984e-05	0.06157	0.15265	0.55376	2.50592e-06	0.55376	1.94641e-05
-0.22374	3.7705e-05	0.06163	0.15284	0.55626	2.02226e-06	0.55626	1.93367e-05
-0.22124	3.7887e-05	0.06169	0.15318	0.55876	1.08992e-06	0.55876	1.92111e-05
-0.21874	3.8382e-05	0.06175	0.15418	0.56126	6.19208e-08	0.56126	1.90871e-05
-0.21624	4.0909e-05	0.06181	0.15593	0.56376	-2.14732e-07	0.56376	1.89647e-05
-0.21374	4.1511e-05	0.06186	0.15811	0.56626	1.13697e-06	0.56626	1.8844e-05
-0.21124	4.3586e-05	0.06192	0.16023	0.56876	4.47043e-07	0.56876	1.8725e-05
-0.20874	4.4027e-05	0.06198	0.16194	0.57126	1.00149e-06	0.57126	1.86075e-05
-0.20624	4.6849e-05	0.06204	0.16318	0.57376	8.28319e-07	0.57376	1.84917e-05
-0.20374	4.8058e-05	0.0621	0.16403	0.57626	5.23544e-07	0.57626	1.83775e-05
-0.20124	4.9728e-05	0.06216	0.16467	0.57876	5.42172e-07	0.57876	1.82648e-05
-0.19874	5.2165e-05	0.06222	0.16521	0.58126	5.50213e-07	0.58126	1.81538e-05
-0.19624	5.3815e-05	0.06228	0.16574	0.58376	4.06676e-07	0.58376	1.80443e-05
-0.19374	5.6356e-05	0.06234	0.16635	0.58626	-3.74295e-08	0.58626	1.79364e-05
-0.19124	5.9639e-05	0.0624	0.16719	0.58876	-2.39094e-07	0.58876	1.78301e-05
-0.18874	6.1724e-05	0.06246	0.16848	0.59126	1.44669e-06	0.59126	1.77253e-05
-0.18624	6.4568e-05	0.06252	0.17042	0.59376	1.47494e-06	0.59376	1.76221e-05
-0.18374	6.7113e-05	0.06258	0.17314	0.59626	1.19065e-06	0.59626	1.75203e-05
-0.18124	7.2086e-05	0.06264	0.17665	0.59876	1.24084e-06	0.59876	1.74202e-05
-0.17874	7.56e-05	0.0627	0.18068	0.60126	1.82853e-06	0.60126	1.73215e-05
-0.17624	7.9338e-05	0.06276	0.1846	0.60376	1.0537e-06	0.60376	1.72243e-05
-0.17374	8.2277e-05	0.06282	0.18758	0.60626	4.26387e-07	0.60626	1.71286e-05
-0.17124	8.6679e-05	0.06288	0.18906	0.60876	4.75587e-07	0.60876	1.70344e-05
-0.16874	9.0473e-05	0.06294	0.18927	0.61126	2.10431e-06	0.61126	1.69417e-05
-0.16624	9.5759e-05	0.063	0.18913	0.61376	1.71057e-06	0.61376	1.68504e-05
-0.16374	0.000100547	0.06306	0.18976	0.61626	8.87376e-07	0.61626	1.67606e-05
-0.16124	0.000106357	0.06312	0.19183	0.61876	1.15573e-06	0.61876	1.66723e-05
-0.15874	0.000111898	0.06318	0.19523	0.62126	3.54652e-07	0.62126	1.65853e-05
-0.15624	0.000121789	0.06324	0.19901	0.62376	2.34144e-07	0.62376	1.64999e-05
-0.15374	0.000127468	0.0633	0.20171	0.62626	1.90022e-06	0.62626	1.64158e-05
-0.15124	0.000136187	0.06336	0.20227	0.62876	9.3788e-07	0.62876	1.63331e-05
-0.14874	0.000145498	0.06342	0.20069	0.63126	-4.03856e-07	0.63126	1.62519e-05
-0.14624	0.000155395	0.06348	0.19814	0.63376	-5.21983e-07	0.63376	1.6172e-05
-0.14374	0.000165518	0.06354	0.19629	0.63626	-1.01249e-06	0.63626	1.60935e-05
-0.14124	0.000177528	0.0636	0.1965	0.63876	-7.89371e-07	0.63876	1.60164e-05
-0.13874	0.000186257	0.06366	0.19923	0.64126	6.17387e-07	0.64126	1.59406e-05
-0.13624	0.000200173	0.06372	0.20392	0.64376	3.89792e-07	0.64376	1.58662e-05
-0.13374	0.000212196	0.06378	0.20943	0.64626	4.12853e-07	0.64626	1.57931e-05
-0.13124	0.000227522	0.06384	0.2147	0.64876	1.78579e-07	0.64876	1.57214e-05
-0.12874	0.000245331	0.0639	0.21925	0.65126	1.62098e-06	0.65126	1.5651e-05
-0.12624	0.000261798	0.06396	0.2231	0.65376	1.17007e-06	0.65376	1.55819e-05
-0.12374	0.000282333	0.06402	0.22649	0.65626	3.11847e-07	0.65626	1.55142e-05
-0.12124	0.00030438	0.06408	0.22953	0.65876	-5.4267e-07	0.65876	1.54477e-05
-0.11874	0.000331066	0.06414	0.23223	0.66126	2.41525e-07	0.66126	1.53825e-05
-0.11624	0.000359403	0.0642	0.23465	0.66376	7.96442e-07	0.66376	1.53186e-05
-0.11374	0.000391813	0.06426	0.23711	0.66626	6.8009e-07	0.66626	1.52559e-05
-0.11124	0.000434104	0.06432	0.24009	0.66876	4.79479e-07	0.66876	1.51945e-05
-0.10874	0.000479984	0.06438	0.24389	0.67126	3.60618e-07	0.67126	1.51344e-05
-0.10624	0.000530583	0.06444	0.24843	0.67376	1.80516e-07	0.67376	1.50755e-05
-0.10374	0.000594945	0.06449	0.25324	0.67626	-1.11282e-06	0.67626	1.50178e-05
-0.10124	0.000671243	0.06455	0.25786	0.67876	7.86267e-08	0.67876	1.49614e-05
-0.09874	0.000760274	0.06461	0.26219	0.68126	8.87859e-07	0.68126	1.49061e-05
-0.09624	0.000859776	0.06467	0.26649	0.68376	1.52089e-06	0.68376	1.48521e-05
-0.09374	0.000979154	0.06473	0.27112	0.68626	8.72722e-07	0.68626	1.47993e-05
-0.09124	0.00112	0.06479	0.27622	0.68876	-4.45628e-07	0.68876	1.47476e-05
-0.08874	0.00127	0.06485	0.28166	0.69126	-1.64153e-07	0.69126	1.46972e-05
-0.08624	0.00147	0.06491	0.28723	0.69376	4.06157e-07	0.69376	1.46478e-05
-0.08374	0.00168	0.06497	0.29302	0.69626	1.22031e-06	0.69626	1.45997e-05
-0.08124	0.00193	0.06503	0.29952	0.69876	2.16132e-06	0.69876	1.45527e-05
-0.07874	0.00222	0.06509	0.30732	0.70126	1.15018e-06	0.70126	1.45068e-05
-0.07624	0.00255	0.06515	0.31663	0.70376	2.24492e-06	0.70376	1.44621e-05
-0.07374	0.00293	0.06521	0.32682	0.70626	2.60354e-06	0.70626	1.44185e-05
-0.07124	0.00336	0.06527	0.33673	0.70876	1.82705e-06	0.70876	1.43759e-05
-0.06874	0.00386	0.06533	0.34558	0.71126	3.01146e-06	0.71126	1.43345e-05
-0.06624	0.00443	0.06539	0.35363	0.71376	1.86078e-06	0.71376	1.42942e-05
-0.06374	0.00508	0.06545	0.36181	0.71626	2.72502e-06	0.71626	1.4255e-05
-0.06124	0.00584	0.06551	0.37097	0.71876	1.38519e-06	0.71876	1.42168e-05
-0.05874	0.00671	0.06557	0.38137	0.72126	1.43129e-06	0.72126	1.41797e-05
-0.05624	0.00775	0.06563	0.39265	0.72376	2.68134e-06	0.72376	1.41437e-05
-0.05374	0.00898	0.06569	0.40407	0.72626	1.91935e-06	0.72626	1.41087e-05
-0.05124	0.01049	0.06575	0.41503	0.72876	3.00632e-06	0.72876	1.40747e-05
-0.04874	0.01237	0.06581	0.42545	0.73126	1.74326e-06	0.73126	1.40417e-05
-0.04624	0.01472	0.06587	0.43559	0.73376	1.73319e-06	0.73376	1.40098e-05
-0.04374	0.01772	0.06593	0.4458	0.73626	1.88512e-06	0.73626	1.39789e-05
-0.04124	0.02163	0.06599	0.4562	0.73876	1.64304e-06	0.73876	1.3949e-05
-0.03874	0.02684	0.06605	0.46677	0.74126	1.40698e-06	0.74126	1.392e-05
-0.03624	0.03398	0.06611	0.47749	0.74376	1.76294e-06	0.74376	1.38921e-05
-0.03374	0.04394	0.06617	0.48844	0.74626	1.56793e-06	0.74626	1.38651e-05
-0.03124	0.05812	0.06623	0.49975	0.74876	2.99574e-08	0.74876	1.3839e-05
-0.02874	0.07872	0.06629	0.5113	0.75126	7.12037e-07	0.75126	1.3814e-05
-0.02624	0.10887	0.06635	0.52253	0.75376	1.70018e-06	0.75376	1.37898e-05
-0.02374	0.15266	0.06641	0.53242	0.75626	-4.08618e-07	0.75626	1.37666e-05
-0.02124	0.21528	0.06647	0.53986	0.75876	1.50666e-07	0.75876	1.37443e-05
-0.01874	0.30162	0.06653	0.54411	0.76126	-1.74962e-07	0.76126	1.3723e-05
-0.01624	0.41488	0.06659	0.54526	0.76376	-1.12749e-06	0.76376	1.37025e-05
-0.01374	0.55346	0.06665	0.54423	0.76626	-9.78921e-07	0.76626	1.36829e-05
-0.01124	0.70747	0.06671	0.54226	0.76876	1.47671e-08	0.76876	1.36642e-05
-0.00874	0.84257	0.06677	0.54026	0.77126	1.2858e-07	0.77126	1.36464e-05
-0.00624	0.93008	0.06683	0.53833	0.77376	8.46527e-07	0.77376	1.36295e-05
-0.00374	0.98223	0.06689	0.53576	0.77626	-7.44383e-07	0.77626	1.36134e-05
-0.00124	1	0.06695	0.53148	0.77876	-4.88141e-07	0.77876	1.35981e-05
0.00126	0.98165	0.06701	0.52487	0.78126	-2.25737e-07	0.78126	1.35837e-05
0.00376	0.92911	0.06707	0.51623	0.78376	-1.09216e-06	0.78376	1.35702e-05
0.00626	0.8415	0.06712	0.50677	0.78626	-1.36041e-06	0.78626	1.35574e-05
0.00876	0.70589	0.06718	0.49797	0.78876	-8.97459e-07	0.78876	1.35455e-05
0.01126	0.55188	0.06724	0.49075	0.79126	-1.30731e-06	0.79126	1.35343e-05
0.01376	0.41352	0.0673	0.48512	0.79376	-1.08796e-06	0.79376	1.3524e-05
0.01626	0.30048	0.06736	0.48028	0.79626	-2.01539e-06	0.79626	1.35144e-05
0.01876	0.21431	0.06742	0.47524	0.79876	-1.36059e-06	0.79876	1.35056e-05
0.02126	0.15195	0.06748	0.46938	0.80126	-2.23255e-06	0.80126	1.34976e-05
0.02376	0.10855	0.06754	0.46273	0.80376	-2.60427e-06	0.80376	1.34903e-05
0.02626	0.0791	0.0676	0.45574	0.80626	-4.22073e-06	0.80626	1.34837e-05
0.02876	0.05932	0.06766	0.44891	0.80876	-3.04293e-06	0.80876	1.34779e-05
0.03126	0.04602	0.06772	0.44248	0.81126	-3.79785e-06	0.81126	1.34729e-05
0.03376	0.03691	0.06778	0.43629	0.81376	-3.10749e-06	0.81376	1.34685e-05
0.03626	0.0305	0.06784	0.43004	0.81626	-3.68284e-06	0.81626	1.34648e-05
0.03876	0.0258	0.0679	0.42343	0.81876	-4.46188e-06	0.81876	1.34619e-05
0.04126	0.02225	0.06796	0.41633	0.82126	-4.51661e-06	0.82126	1.34596e-05
0.04376	0.01946	0.06802	0.40879	0.82376	-5.25502e-06	0.82376	1.3458e-05
0.04626	0.01723	0.06808	0.401	0.82626	-5.1911e-06	0.82626	1.34571e-05
0.04876	0.01543	0.06814	0.39337	0.82876	-6.12384e-06	0.82876	1.34568e-05
0.05126	0.01395	0.0682	0.3864	0.83126	-4.63924e-06	0.83126	1.34572e-05
0.05376	0.01273	0.06826	0.38054	0.83376	-5.59327e-06	0.83376	1.34583e-05
0.05626	0.01171	0.06832	0.376	0.83626	-5.99293e-06	0.83626	1.34599e-05
0.05876	0.01085	0.06838	0.37258	0.83876	-5.86022e-06	0.83876	1.34622e-05
0.06126	0.01015	0.06844	0.36981	0.84126	-5.72512e-06	0.84126	1.34651e-05
0.06376	0.00955	0.0685	0.36713	0.84376	-5.82463e-06	0.84376	1.34686e-05
0.06626	0.00904	0.06856	0.36407	0.84626	-6.83073e-06	0.84626	1.34727e-05
0.06876	0.00862	0.06862	0.3604	0.84876	-7.53541e-06	0.84876	1.34774e-05
0.07126	0.00825	0.06868	0.3561	0.85126	-6.59268e-06	0.85126	1.34827e-05
0.07376	0.00791	0.06874	0.3513	0.85376	-7.2585e-06	0.85376	1.34885e-05
0.07626	0.00757	0.0688	0.3463	0.85626	-6.58589e-06	0.85626	1.34949e-05
0.07876	0.0072	0.06886	0.34147	0.85876	-7.18282e-06	0.85876	1.35018e-05
0.08126	0.0068	0.06892	0.33721	0.86126	-6.95129e-06	0.86126	1.35093e-05
0.08376	0.0064	0.06898	0.33382	0.86376	-5.93429e-06	0.86376	1.35173e-05
0.08626	0.00595	0.06904	0.33137	0.86626	-5.00181e-06	0.86626	1.35258e-05
0.08876	0.0055	0.0691	0.32962	0.86876	-5.69484e-06	0.86876	1.35348e-05
0.09126	0.00506	0.06916	0.32809	0.87126	-6.27238e-06	0.87126	1.35444e-05
0.09376	0.00464	0.06922	0.32627	0.87376	-6.6514e-06	0.87376	1.35544e-05
0.09626	0.00425	0.06928	0.32381	0.87626	-6.1659e-06	0.87626	1.35649e-05
0.09876	0.00389	0.06934	0.32064	0.87876	-6.54088e-06	0.87876	1.35759e-05
0.10126	0.00357	0.0694	0.31687	0.88126	-6.74133e-06	0.88126	1.35873e-05
0.10376	0.00328	0.06946	0.3127	0.88376	-5.66922e-06	0.88376	1.35992e-05
0.10626	0.00303	0.06952	0.30836	0.88626	-6.19556e-06	0.88626	1.36116e-05
0.10876	0.00281	0.06958	0.30401	0.88876	-6.21734e-06	0.88876	1.36243e-05
0.11126	0.00261	0.06964	0.29982	0.89126	-6.93154e-06	0.89126	1.36375e-05
0.11376	0.00244	0.0697	0.29596	0.89376	-7.66716e-06	0.89376	1.36512e-05
0.11626	0.00229	0.06975	0.29251	0.89626	-7.08419e-06	0.89626	1.36652e-05
0.11876	0.00216	0.06981	0.28949	0.89876	-7.08962e-06	0.89876	1.36796e-05
0.12126	0.00203	0.06987	0.28678	0.90126	-7.66843e-06	0.90126	1.36944e-05
0.12376	0.00191	0.06993	0.28422	0.90376	-7.20362e-06	0.90376	1.37096e-05
0.12626	0.00181	0.06999	0.28168	0.90626	-6.98919e-06	0.90626	1.37252e-05
0.12876	0.00171	0.07005	0.27911	0.90876	-6.76211e-06	0.90876	1.37411e-05
0.13126	0.00161	0.07011	0.27649	0.91126	-7.54138e-06	0.91126	1.37574e-05
0.13376	0.00153	0.07017	0.27381	0.91376	-6.942e-06	0.91376	1.3774e-05
0.13626	0.00146	0.07023	0.27098	0.91626	-7.47595e-06	0.91626	1.37909e-05
0.13876	0.00138	0.07029	0.26794	0.91876	-7.88022e-06	0.91876	1.38082e-05
0.14126	0.00131	0.07035	0.26465	0.92126	-6.64781e-06	0.92126	1.38258e-05
0.14376	0.00124	0.07041	0.26119	0.92376	-7.5587e-06	0.92376	1.38437e-05
0.14626	0.00117	0.07047	0.25775	0.92626	-8.32688e-06	0.92626	1.38619e-05
0.14876	0.00111	0.07053	0.25451	0.92876	-6.43836e-06	0.92876	1.38804e-05
0.15126	0.00104	0.07059	0.25163	0.93126	-6.6731e-06	0.93126	1.38991e-05
0.15376	0.000981986	0.07065	0.24913	0.93376	-5.84012e-06	0.93376	1.39181e-05
0.15626	0.000921846	0.07071	0.24693	0.93626	-7.42139e-06	0.93626	1.39374e-05
0.15876	0.000862115	0.07077	0.24474	0.93876	-5.94291e-06	0.93876	1.39569e-05
0.16126	0.00080394	0.07083	0.24226	0.94126	-5.76367e-06	0.94126	1.39767e-05
0.16376	0.000748512	0.07089	0.2392	0.94376	-5.10166e-06	0.94376	1.39967e-05
0.16626	0.000693336	0.07095	0.23545	0.94626	-5.57087e-06	0.94626	1.40169e-05
0.16876	0.000640644	0.07101	0.2312	0.94876	-6.41929e-06	0.94876	1.40373e-05
0.17126	0.000593616	0.07107	0.22682	0.95126	-6.26091e-06	0.95126	1.40579e-05
0.17376	0.000552904	0.07113	0.22276	0.95376	-5.85272e-06	0.95376	1.40787e-05
0.17626	0.000516621	0.07119	0.21925	0.95626	-5.07972e-06	0.95626	1.40997e-05
0.17876	0.000479125	0.07125	0.21625	0.95876	-4.02388e-06	0.95876	1.41209e-05
0.18126	0.000447581	0.07131	0.21351	0.96126	-4.51822e-06	0.96126	1.41422e-05
0.18376	0.000419408	0.07137	0.21064	0.96376	-5.03271e-06	0.96376	1.41637e-05
0.18626	0.000393447	0.07143	0.20741	0.96626	-3.24534e-06	0.96626	1.41853e-05
0.18876	0.000368638	0.07149	0.20385	0.96876	-4.18111e-06	0.96876	1.42071e-05
0.19126	0.000345315	0.07155	0.20022	0.97126	-3.994e-06	0.97126	1.4229e-05
0.19376	0.000325685	0.07161	0.19684	0.97376	-4.28601e-06	0.97376	1.4251e-05
0.19626	0.000306487	0.07167	0.19391	0.97626	-4.31413e-06	0.97626	1.42731e-05
0.19876	0.000290568	0.07173	0.19143	0.97876	-4.48835e-06	0.97876	1.42954e-05
0.20126	0.000275787	0.07179	0.18924	0.98126	-3.88066e-06	0.98126	1.43177e-05
0.20376	0.00026462	0.07185	0.18706	0.98376	-4.25205e-06	0.98376	1.434e-05
0.20626	0.000252476	0.07191	0.18462	0.98626	-5.08751e-06	0.98626	1.43625e-05
0.20876	0.000241717	0.07197	0.18173	0.98876	-3.84302e-06	0.98876	1.4385e-05
0.21126	0.00023178	0.07203	0.17848	0.99126	-4.57959e-06	0.99126	1.44076e-05
0.21376	0.000222767	0.07209	0.17516	0.99376	-4.96921e-06	0.99376	1.44302e-05
0.21626	0.000212823	0.07215	0.17216	0.99626	-5.09185e-06	0.99626	1.44529e-05
0.21876	0.000202778	0.07221	0.16975	0.99876	-3.27452e-06	0.99876	1.44755e-05
0.22126	0.00019587	0.07227	0.16797	1.00126	-4.7542e-06	1.00126	1.44982e-05
0.22376	0.000186603	0.07233	0.16673	1.00376	-3.30889e-06	1.00376	1.45209e-05
0.22626	0.000177072	0.07238	0.16581	1.00626	-2.47857e-06	1.00626	1.45436e-05
0.22876	0.000169151	0.07244	0.16497	1.00876	-3.24624e-06	1.00876	1.45662e-05
0.23126	0.000160809	0.0725	0.16409	1.01126	-3.89889e-06	1.01126	1.45889e-05
0.23376	0.000153356	0.07256	0.16313	1.01376	-4.0545e-06	1.01376	1.46115e-05
0.23626	0.000146266	0.07262	0.16218	1.01626	-4.14007e-06	1.01626	1.46341e-05
0.23876	0.000140576	0.07268	0.16133	1.01876	-2.45959e-06	1.01876	1.46566e-05
0.24126	0.000133133	0.07274	0.16063	1.02126	-1.98505e-06	1.02126	1.46791e-05
0.24376	0.000129315	0.0728	0.16005	1.02376	-2.38144e-06	1.02376	1.47014e-05
0.24626	0.000124917	0.07286	0.15949	1.02626	-3.04575e-06	1.02626	1.47237e-05
0.24876	0.000119913	0.07292	0.15885	1.02876	-3.42297e-06	1.02876	1.4746e-05
0.25126	0.000115309	0.07298	0.15801	1.03126	-2.32409e-06	1.03126	1.47681e-05
0.25376	0.000112903	0.07304	0.15695	1.03376	-2.19011e-06	1.03376	1.47901e-05
0.25626	0.000107917	0.0731	0.15574	1.03626	-2.24001e-06	1.03626	1.4812e-05
0.25876	0.000104393	0.07316	0.15452	1.03876	-2.91478e-06	1.03876	1.48338e-05
0.26126	9.9328e-05	0.07322	0.15351	1.04126	-2.75941e-06	1.04126	1.48554e-05
0.26376	9.82e-05	0.07328	0.15295	1.04376	-2.3539e-06	1.04376	1.48769e-05
0.26626	9.4531e-05	0.07334	0.15296	1.04626	-2.46624e-06	1.04626	1.48982e-05
0.26876	9.1927e-05	0.0734	0.15348	1.04876	-1.73541e-06	1.04876	1.49194e-05
0.27126	8.9434e-05	0.07346	0.15421	1.05126	-2.36741e-06	1.05126	1.49404e-05
0.27376	8.5912e-05	0.07352	0.15475	1.05376	-2.14723e-06	1.05376	1.49612e-05
0.27626	8.236e-05	0.07358	0.15479	1.05626	-4.73854e-07	1.05626	1.49819e-05
0.27876	8.1345e-05	0.07364	0.15426	1.05876	-1.76328e-06	1.05876	1.50023e-05
0.28126	7.809e-05	0.0737	0.15333	1.06126	-2.39549e-06	1.06126	1.50225e-05
0.28376	7.5399e-05	0.07376	0.15232	1.06376	-2.20484e-07	1.06376	1.50425e-05
0.28626	7.2302e-05	0.07382	0.15152	1.06626	-1.43248e-07	1.06626	1.50622e-05
0.28876	7.09e-05	0.07388	0.15106	1.06876	-1.48677e-06	1.06876	1.50818e-05
0.29126	6.9427e-05	0.07394	0.15083	1.07126	-1.79105e-06	1.07126	1.51011e-05
0.29376	6.6979e-05	0.074	0.15055	1.07376	-1.11807e-06	1.07376	1.51201e-05
0.29626	6.4837e-05	0.07406	0.15	1.07626	2.20176e-07	1.07626	1.51388e-05
0.29876	6.2675e-05	0.07412	0.14915	1.07876	-1.6433e-06	1.07876	1.51573e-05
0.30126	6.2815e-05	0.07418	0.14812	1.08126	-1.52749e-06	1.08126	1.51755e-05
0.30376	6.0208e-05	0.07424	0.14712	1.08376	-2.6339e-07	1.08376	1.51934e-05
0.30626	5.9072e-05	0.0743	0.14628	1.08626	-3.84983e-07	1.08626	1.5211e-05
0.30876	5.7503e-05	0.07436	0.14556	1.08876	-9.35262e-07	1.08876	1.52283e-05
0.31126	5.5847e-05	0.07442	0.1448	1.09126	-5.31218e-07	1.09126	1.52452e-05
0.31376	5.4687e-05	0.07448	0.14385	1.09376	-1.75984e-06	1.09376	1.52618e-05
0.31626	5.4103e-05	0.07454	0.14273	1.09626	-1.50712e-06	1.09626	1.52781e-05
0.31876	5.367e-05	0.0746	0.14163	1.09876	-1.40305e-06	1.09876	1.52941e-05
0.32126	5.2568e-05	0.07466	0.14085	1.10126	-6.39626e-07	1.10126	1.53096e-05
0.32376	5.2954e-05	0.07472	0.14069	1.10376	3.09173e-07	1.10376	1.53248e-05
0.32626	5.3856e-05	0.07478	0.1413	1.10626	-1.13065e-06	1.10626	1.53396e-05
0.32876	5.1907e-05	0.07484	0.14258	1.10876	-1.00208e-06	1.10876	1.53541e-05
0.33126	5.1832e-05	0.0749	0.14419	1.11126	-3.06117e-07	1.11126	1.53681e-05
0.33376	5.301e-05	0.07496	0.14564	1.11376	-1.18975e-06	1.11376	1.53817e-05
0.33626	5.2403e-05	0.07501	0.14654	1.11626	-2.24696e-06	1.11626	1.5395e-05
0.33876	5.3123e-05	0.07507	0.14677	1.11876	-2.02274e-06	1.11876	1.54077e-05
0.34126	5.4979e-05	0.07513	0.14654	1.12126	5.81906e-07	1.12126	1.54201e-05
0.34376	5.631e-05	0.07519	0.14624	1.12376	0	1.12376	1.5432e-05
0.34626	5.929e-05	0.07525	0.14622	1.12626	2.5545e-08	1.12626	1.54435e-05
0.34876	6.0053e-05	0.07531	0.14661	1.12876	6.80535e-07	1.12876	1.54545e-05
0.35126	6.1078e-05	0.07537	0.14724	1.13126	4.52959e-07	1.13126	1.5465e-05
0.35376	6.6298e-05	0.07543	0.14783	1.13376	6.0481e-07	1.13376	1.54752e-05
0.35626	6.8937e-05	0.07549	0.14821	1.13626	5.62077e-07	1.13626	1.54849e-05
0.35876	7.1269e-05	0.07555	0.14841	1.13876	1.85751e-07	1.13876	1.54942e-05
0.36126	7.2876e-05	0.07561	0.14868	1.14126	5.18231e-08	1.14126	1.55032e-05
0.36376	7.4416e-05	0.07567	0.14926	1.14376	1.22283e-07	1.14376	1.55117e-05
0.36626	7.3952e-05	0.07573	0.15022	1.14626	-1.09988e-06	1.14626	1.55199e-05
0.36876	7.1412e-05	0.07579	0.1514	1.14876	1.32333e-06	1.14876	1.55277e-05
0.37126	6.883e-05	0.07585	0.15247	1.15126	3.60899e-07	1.15126	1.55351e-05
0.37376	6.5484e-05	0.07591	0.15324	1.15376	-2.80182e-07	1.15376	1.55422e-05
0.37626	6.1249e-05	0.07597	0.1537	1.15626	9.50078e-07	1.15626	1.55489e-05
0.37876	5.6623e-05	0.07603	0.15404	1.15876	1.48267e-06	1.15876	1.55553e-05
0.38126	5.5114e-05	0.07609	0.15455	1.16126	3.16586e-07	1.16126	1.55614e-05
0.38376	5.1484e-05	0.07615	0.15542	1.16376	1.57481e-06	1.16376	1.55672e-05
0.38626	5.0486e-05	0.07621	0.15672	1.16626	1.77435e-06	1.16626	1.55727e-05
0.38876	4.7202e-05	0.07627	0.15839	1.16876	1.06917e-06	1.16876	1.55778e-05
0.39126	4.4919e-05	0.07633	0.16037	1.17126	2.31928e-06	1.17126	1.55827e-05
0.39376	4.3827e-05	0.07639	0.16256	1.17376	1.97667e-06	1.17376	1.55873e-05
0.39626	4.2775e-05	0.07645	0.16484	1.17626	3.23432e-06	1.17626	1.55917e-05
0.39876	4.2477e-05	0.07651	0.16706	1.17876	2.69023e-06	1.17876	1.55958e-05
0.40126	4.2724e-05	0.07657	0.169	1.18126	2.78639e-06	1.18126	1.55996e-05
0.40376	4.1081e-05	0.07663	0.17052	1.18376	2.59978e-06	1.18376	1.56032e-05
0.40626	3.9915e-05	0.07669	0.17165	1.18626	2.7224e-06	1.18626	1.56066e-05
0.40876	4.0209e-05	0.07675	0.17252	1.18876	1.63925e-06	1.18876	1.56098e-05
0.41126	3.9905e-05	0.07681	0.17328	1.19126	3.1503e-06	1.19126	1.56127e-05
0.41376	3.9089e-05	0.07687	0.17394	1.19376	3.56855e-06	1.19376	1.56155e-05
0.41626	3.776e-05	0.07693	0.17436	1.19626	2.50199e-06	1.19626	1.5618e-05
0.41876	3.8663e-05	0.07699	0.17429	1.19876	3.30362e-06	1.19876	1.56204e-05
0.42126	3.9765e-05	0.07705	0.17353	1.20126	4.52641e-06	1.20126	1.56226e-05
0.42376	3.7978e-05	0.07711	0.17212	1.20376	4.28337e-06	1.20376	1.56246e-05
0.42626	3.8528e-05	0.07717	0.17035	1.20626	4.92249e-06	1.20626	1.56265e-05
0.42876	3.6167e-05	0.07723	0.16868	1.20876	5.02675e-06	1.20876	1.56283e-05
0.43126	3.6912e-05	0.07729	0.16754	1.21126	4.08214e-06	1.21126	1.56299e-05
0.43376	3.6198e-05	0.07735	0.16712	1.21376	4.72765e-06	1.21376	1.56313e-05
0.43626	3.6532e-05	0.07741	0.16733	1.21626	5.18829e-06	1.21626	1.56327e-05
0.43876	3.4642e-05	0.07747	0.16778	1.21876	5.16003e-06	1.21876	1.5634e-05
0.44126	3.5512e-05	0.07753	0.16799	1.22126	5.04986e-06	1.22126	1.56351e-05
0.44376	3.3044e-05	0.07759	0.16764	1.22376	5.30179e-06	1.22376	1.56362e-05
0.44626	3.4802e-05	0.07764	0.16671	1.22626	5.38379e-06	1.22626	1.56372e-05
0.44876	3.4752e-05	0.0777	0.16542	1.22876	6.06086e-06	1.22876	1.56381e-05
0.45126	3.3578e-05	0.07776	0.16412	1.23126	5.85299e-06	1.23126	1.5639e-05
0.45376	3.2239e-05	0.07782	0.16303	1.23376	5.14317e-06	1.23376	1.56398e-05
0.45626	3.1379e-05	0.07788	0.16224	1.23626	5.72239e-06	1.23626	1.56406e-05
0.45876	3.1719e-05	0.07794	0.16168	1.23876	6.16664e-06	1.23876	1.56414e-05
0.46126	3.0788e-05	0.078	0.16126	1.24126	7.35292e-06	1.24126	1.56421e-05
0.46376	3.0086e-05	0.07806	0.16094	1.24376	5.7542e-06	1.24376	1.56428e-05
0.46626	2.965e-05	0.07812	0.16074	1.24626	6.49549e-06	1.24626	1.56435e-05
0.46876	2.8549e-05	0.07818	0.16068	1.24876	7.05778e-06	1.24876	1.56442e-05
0.47126	2.9495e-05	0.07824	0.16068	1.25126	6.55004e-06	1.25126	1.5645e-05
0.47376	2.8953e-05	0.0783	0.16058	1.25376	7.43429e-06	1.25376	1.56457e-05
0.47626	2.8138e-05	0.07836	0.16018	1.25626	6.94349e-06	1.25626	1.56465e-05
0.47876	2.8976e-05	0.07842	0.15934	1.25876	5.96566e-06	1.25876	1.56473e-05
0.48126	2.7983e-05	0.07848	0.15807	1.26126	6.74177e-06	1.26126	1.56482e-05
0.48376	2.7528e-05	0.07854	0.1565	1.26376	7.39882e-06	1.26376	1.56492e-05
0.48626	2.6058e-05	0.0786	0.15481	1.26626	7.42879e-06	1.26626	1.56502e-05
0.48876	2.6933e-05	0.07866	0.15315	1.26876	6.85969e-06	1.26876	1.56513e-05
0.49126	2.5771e-05	0.07872	0.15159	1.27126	7.41249e-06	1.27126	1.56525e-05
0.49376	2.4843e-05	0.07878	0.15014	1.27376	7.27219e-06	1.27376	1.56538e-05
0.49626	2.4864e-05	0.07884	0.14881	1.27626	7.46879e-06	1.27626	1.56552e-05
0.49876	2.3396e-05	0.0789	0.14765	1.27876	8.34826e-06	1.27876	1.56567e-05
0.50126	2.3566e-05	0.07896	0.14671	1.28126	7.87461e-06	1.28126	1.56584e-05
0.50376	2.4463e-05	0.07902	0.14606	1.28376	8.35982e-06	1.28376	1.56602e-05
0.50626	2.3553e-05	0.07908	0.14572	1.28626	8.20088e-06	1.28626	1.56621e-05
0.50876	2.2786e-05	0.07914	0.14563	1.28876	9.27878e-06	1.28876	1.56642e-05
0.51126	2.5136e-05	0.0792	0.14574	1.29126	8.21052e-06	1.29126	1.56665e-05
0.51376	2.3614e-05	0.07926	0.146	1.29376	8.08708e-06	1.29376	1.56689e-05
0.51626	2.3097e-05	0.07932	0.1464	1.29626	6.65946e-06	1.29626	1.56715e-05
0.51876	2.4504e-05	0.07938	0.14698	1.29876	7.90065e-06	1.29876	1.56744e-05
0.52126	2.3186e-05	0.07944	0.14778	1.30126	8.66063e-06	1.30126	1.56774e-05
0.52376	2.1786e-05	0.0795	0.14879	1.30376	9.42039e-06	1.30376	1.56806e-05
0.52626	2.117e-05	0.07956	0.14998	1.30626	1.01429e-05	1.30626	1.56841e-05
0.52876	2.227e-05	0.07962	0.15134	1.30876	9.19425e-06	1.30876	1.56877e-05
0.53126	2.18e-05	0.07968	0.15285	1.31126	8.03232e-06	1.31126	1.56917e-05
0.53376	2.1988e-05	0.07974	0.1545	1.31376	7.97914e-06	1.31376	1.56959e-05
0.53626	2.0403e-05	0.0798	0.15627	1.31626	6.89271e-06	1.31626	1.57003e-05
0.53876	2.1192e-05	0.07986	0.15808	1.31876	6.285e-06	1.31876	1.5705e-05
0.54126	2.0625e-05	0.07992	0.15985	1.32126	7.90801e-06	1.32126	1.571e-05
0.54376	1.9824e-05	0.07998	0.16156	1.32376	7.32074e-06	1.32376	1.57153e-05
0.54626	1.9465e-05	0.08004	0.16323	1.32626	7.58716e-06	1.32626	1.57208e-05
0.54876	2.0584e-05	0.0801	0.16497	1.32876	9.03528e-06	1.32876	1.57267e-05
0.55126	2.0231e-05	0.08016	0.16687	1.33126	9.95809e-06	1.33126	1.57329e-05
0.55376	2.197e-05	0.08022	0.16896	1.33376	1.10846e-05	1.33376	1.57394e-05
0.55626	2.1359e-05	0.08027	0.17117	1.33626	1.07807e-05	1.33626	1.57463e-05
0.55876	2.0301e-05	0.08033	0.17333	1.33876	8.43651e-06	1.33876	1.57535e-05
0.56126	1.9149e-05	0.08039	0.17521	1.34126	9.95895e-06	1.34126	1.5761e-05
0.56376	1.875e-05	0.08045	0.17661	1.34376	6.93103e-06	1.34376	1.5769e-05
0.56626	1.9981e-05	0.08051	0.17742	1.34626	7.65974e-06	1.34626	1.57773e-05
0.56876	1.9172e-05	0.08057	0.17769	1.34876	8.80007e-06	1.34876	1.57859e-05
0.57126	1.9609e-05	0.08063	0.17762	1.35126	9.42401e-06	1.35126	1.5795e-05
0.57376	1.932e-05	0.08069	0.17751	1.35376	7.51054e-06	1.35376	1.58045e-05
0.57626	1.8901e-05	0.08075	0.17765	1.35626	8.05666e-06	1.35626	1.58143e-05
0.57876	1.8807e-05	0.08081	0.17832	1.35876	5.84637e-06	1.35876	1.58246e-05
0.58126	1.8704e-05	0.08087	0.17964	1.36126	8.56664e-06	1.36126	1.58354e-05
0.58376	1.8451e-05	0.08093	0.18163	1.36376	8.02048e-06	1.36376	1.58465e-05
0.58626	1.7899e-05	0.08099	0.18412	1.36626	6.84787e-06	1.36626	1.58581e-05
0.58876	1.7591e-05	0.08105	0.1869	1.36876	5.6738e-06	1.36876	1.58702e-05
0.59126	1.9172e-05	0.08111	0.18972	1.37126	5.42426e-06	1.37126	1.58827e-05
0.59376	1.9097e-05	0.08117	0.19241	1.37376	5.95325e-06	1.37376	1.58957e-05
0.59626	1.8711e-05	0.08123	0.19493	1.37626	5.34576e-06	1.37626	1.59092e-05
0.59876	1.8661e-05	0.08129	0.19729	1.37876	4.40477e-06	1.37876	1.59232e-05
0.60126	1.915e-05	0.08135	0.19958	1.38126	6.09327e-06	1.38126	1.59377e-05
0.60376	1.8278e-05	0.08141	0.20187	1.38376	5.93026e-06	1.38376	1.59527e-05
0.60626	1.7555e-05	0.08147	0.20416	1.38626	6.92473e-06	1.38626	1.59683e-05
0.60876	1.751e-05	0.08153	0.20646	1.38876	6.12366e-06	1.38876	1.59843e-05
0.61126	1.9046e-05	0.08159	0.20877	1.39126	5.73306e-06	1.39126	1.60009e-05
0.61376	1.8561e-05	0.08165	0.2111	1.39376	5.4099e-06	1.39376	1.60181e-05
0.61626	1.7648e-05	0.08171	0.2135	1.39626	4.38718e-06	1.39626	1.60358e-05
0.61876	1.7828e-05	0.08177	0.21604	1.39876	5.81489e-06	1.39876	1.60541e-05
0.62126	1.694e-05	0.08183	0.2188	1.40126	4.95602e-06	1.40126	1.6073e-05
0.62376	1.6734e-05	0.08189	0.22185	1.40376	3.44557e-06	1.40376	1.60924e-05
0.62626	1.8316e-05	0.08195	0.22522	1.40626	4.93751e-06	1.40626	1.61125e-05
0.62876	1.7271e-05	0.08201	0.22886	1.40876	5.84085e-06	1.40876	1.61332e-05
0.63126	1.5848e-05	0.08207	0.23261	1.41126	5.47957e-06	1.41126	1.61544e-05
0.63376	1.565e-05	0.08213	0.23625	1.41376	5.36166e-06	1.41376	1.61763e-05
0.63626	1.5081e-05	0.08219	0.23967	1.41626	5.88712e-06	1.41626	1.61989e-05
0.63876	1.5227e-05	0.08225	0.24285	1.41876	4.83293e-06	1.41876	1.62221e-05
0.64126	1.6558e-05	0.08231	0.24597	1.42126	5.09809e-06	1.42126	1.62459e-05
0.64376	1.6256e-05	0.08237	0.24919	1.42376	5.08359e-06	1.42376	1.62704e-05
0.64626	1.6206e-05	0.08243	0.25256	1.42626	5.62041e-06	1.42626	1.62956e-05
0.64876	1.59e-05	0.08249	0.25612	1.42876	5.76355e-06	1.42876	1.63215e-05
0.65126	1.7272e-05	0.08255	0.26001	1.43126	6.49799e-06	1.43126	1.6348e-05
0.65376	1.6752e-05	0.08261	0.26482	1.43376	5.45274e-06	1.43376	1.63753e-05
0.65626	1.5826e-05	0.08267	0.27194	1.43626	4.88077e-06	1.43626	1.64032e-05
0.65876	1.4905e-05	0.08273	0.28407	1.43876	6.05009e-06	1.43876	1.64319e-05
0.66126	1.5624e-05	0.08279	0.3039	1.44126	6.69167e-06	1.44126	1.64613e-05
0.66376	1.6115e-05	0.08285	0.32523	1.44376	5.63251e-06	1.44376	1.64915e-05
0.66626	1.5936e-05	0.0829	0.3313	1.44626	7.99361e-06	1.44626	1.65224e-05
0.66876	1.5674e-05	0.08296	0.32338	1.44876	7.49295e-06	1.44876	1.65541e-05
0.67126	1.5495e-05	0.08302	0.31364	1.45126	6.73052e-06	1.45126	1.65865e-05
0.67376	1.5256e-05	0.08308	0.30673	1.45376	6.46531e-06	1.45376	1.66197e-05
0.67626	1.3905e-05	0.08314	0.30291	1.45626	7.12732e-06	1.45626	1.66537e-05
0.67876	1.504e-05	0.0832	0.30166	1.45876	6.91153e-06	1.45876	1.66885e-05
0.68126	1.5794e-05	0.08326	0.30245	1.46126	5.80094e-06	1.46126	1.67241e-05
0.68376	1.6373e-05	0.08332	0.30477	1.46376	6.50654e-06	1.46376	1.67605e-05
0.68626	1.5672e-05	0.08338	0.30813	1.46626	7.65331e-06	1.46626	1.67977e-05
0.68876	1.4302e-05	0.08344	0.31209	1.46876	7.16524e-06	1.46876	1.68358e-05
0.69126	1.4533e-05	0.0835	0.31642	1.47126	7.12834e-06	1.47126	1.68747e-05
0.69376	1.5054e-05	0.08356	0.32101	1.47376	6.98658e-06	1.47376	1.69144e-05
0.69626	1.582e-05	0.08362	0.3258	1.47626	6.35096e-06	1.47626	1.6955e-05
0.69876	1.6714e-05	0.08368	0.33075	1.47876	6.06547e-06	1.47876	1.69965e-05
0.70126	1.5657e-05	0.08374	0.33586	1.48126	5.6551e-06	1.48126	1.70389e-05
0.70376	1.6707e-05	0.0838	0.34122	1.48376	6.50084e-06	1.48376	1.70822e-05
0.70626	1.7022e-05	0.08386	0.34698	1.48626	5.35669e-06	1.48626	1.71263e-05
0.70876	1.6203e-05	0.08392	0.35332	1.48876	7.50462e-06	1.48876	1.71714e-05
0.71126	1.7346e-05	0.08398	0.36032	1.49126	4.86064e-06	1.49126	1.72174e-05
0.71376	1.6155e-05	0.08404	0.36789	1.49376	5.27073e-06	1.49376	1.72643e-05
0.71626	1.698e-05	0.0841	0.3758	1.49626	4.08088e-06	1.49626	1.73121e-05
0.71876	1.5602e-05	0.08416	0.38373	1.49876	6.71809e-06	1.49876	1.73609e-05
0.72126	1.5611e-05	0.08422	0.3914	1.50126	6.57034e-06	1.50126	1.74107e-05
0.72376	1.6825e-05	0.08428	0.39869	1.50376	6.79163e-06	1.50376	1.74614e-05
0.72626	1.6028e-05	0.08434	0.40575	1.50626	7.43594e-06	1.50626	1.75131e-05
0.72876	1.7081e-05	0.0844	0.41293	1.50876	6.71427e-06	1.50876	1.75657e-05
0.73126	1.5785e-05	0.08446	0.42071	1.51126	6.47961e-06	1.51126	1.76194e-05
0.73376	1.5743e-05	0.08452	0.42955	1.51376	4.79894e-06	1.51376	1.76741e-05
0.73626	1.5864e-05	0.08458	0.43974	1.51626	5.68327e-06	1.51626	1.77297e-05
0.73876	1.5592e-05	0.08464	0.45134	1.51876	6.67257e-06	1.51876	1.77864e-05
0.74126	1.5327e-05	0.0847	0.4642	1.52126	6.15084e-06	1.52126	1.78442e-05
0.74376	1.5655e-05	0.08476	0.47805	1.52376	5.30007e-06	1.52376	1.79029e-05
0.74626	1.5433e-05	0.08482	0.49269	1.52626	5.37226e-06	1.52626	1.79627e-05
0.74876	1.3869e-05	0.08488	0.50808	1.52876	5.07138e-06	1.52876	1.80236e-05
0.75126	1.4526e-05	0.08494	0.52439	1.53126	6.20144e-06	1.53126	1.80856e-05
0.75376	1.549e-05	0.085	0.5419	1.53376	7.10442e-06	1.53376	1.81486e-05
0.75626	1.3358e-05	0.08506	0.56086	1.53626	4.40731e-06	1.53626	1.82127e-05
0.75876	1.3895e-05	0.08512	0.58143	1.53876	5.63811e-06	1.53876	1.82779e-05
0.76126	1.3548e-05	0.08518	0.60364	1.54126	5.2248e-06	1.54126	1.83442e-05
0.76376	1.2575e-05	0.08524	0.62752	1.54376	7.16437e-06	1.54376	1.84116e-05
0.76626	1.2704e-05	0.0853	0.65328	1.54626	7.70783e-06	1.54626	1.84802e-05
0.76876	1.3679e-05	0.08536	0.68136	1.54876	8.32014e-06	1.54876	1.85499e-05
0.77126	1.3775e-05	0.08542	0.71235	1.55126	6.73232e-06	1.55126	1.86207e-05
0.77376	1.4476e-05	0.08548	0.74685	1.55376	7.13134e-06	1.55376	1.86927e-05
0.77626	1.2869e-05	0.08553	0.78521	1.55626	6.7222e-06	1.55626	1.87658e-05
0.77876	1.311e-05	0.08559	0.82741	1.55876	7.06589e-06	1.55876	1.88401e-05
0.78126	1.3358e-05	0.08565	0.8731	1.56126	7.4274e-06	1.56126	1.89156e-05
0.78376	1.2478e-05	0.08571	0.92161	1.56376	7.80272e-06	1.56376	1.89923e-05
0.78626	1.2197e-05	0.08577	0.97201	1.56626	8.48284e-06	1.56626	1.90702e-05
0.78876	1.2648e-05	0.08583	1.02312	1.56876	7.86975e-06	1.56876	1.91492e-05
0.79126	1.2227e-05	0.08589	1.0735	1.57126	7.56044e-06	1.57126	1.92296e-05
0.79376	1.2436e-05	0.08595	1.12144	1.57376	7.45291e-06	1.57376	1.93111e-05
0.79626	1.1499e-05	0.08601	1.16501	1.57626	8.22914e-06	1.57626	1.93939e-05
0.79876	1.2145e-05	0.08607	1.20235	1.57876	7.37412e-06	1.57876	1.94779e-05
0.80126	1.1265e-05	0.08613	1.23198	1.58126	6.38184e-06	1.58126	1.95632e-05
0.80376	1.0886e-05	0.08619	1.25331	1.58376	6.4973e-06	1.58376	1.96497e-05
0.80626	9.263e-06	0.08625	1.26673	1.58626	7.27049e-06	1.58626	1.97375e-05
0.80876	1.0435e-05	0.08631	1.27337	1.58876	7.23839e-06	1.58876	1.98266e-05
0.81126	9.675e-06	0.08637	1.27452	1.59126	1.0019e-05	1.59126	1.9917e-05
0.81376	1.0361e-05	0.08643	1.27112	1.59376	8.9353e-06	1.59376	2.00087e-05
0.81626	9.782e-06	0.08649	1.26368	1.59626	7.3623e-06	1.59626	2.01017e-05
0.81876	9e-06	0.08655	1.25255	1.59876	7.35497e-06	1.59876	2.0196e-05
0.82126	8.943e-06	0.08661	1.23837	1.60126	8.20831e-06	1.60126	2.02917e-05
0.82376	8.203e-06	0.08667	1.22215	1.60376	8.47731e-06	1.60376	2.03887e-05
0.82626	8.266e-06	0.08673	1.20499	1.60626	8.13796e-06	1.60626	2.0487e-05
0.82876	7.333e-06	0.08679	1.1876	1.60876	7.22025e-06	1.60876	2.05868e-05
0.83126	8.818e-06	0.08685	1.16996	1.61126	7.85017e-06	1.61126	2.06878e-05
0.83376	7.865e-06	0.08691	1.15139	1.61376	8.73472e-06	1.61376	2.07903e-05
0.83626	7.467e-06	0.08697	1.13094	1.61626	7.93187e-06	1.61626	2.08941e-05
0.83876	7.602e-06	0.08703	1.10787	1.61876	6.49063e-06	1.61876	2.09994e-05
0.84126	7.74e-06	0.08709	1.08191	1.62126	6.69499e-06	1.62126	2.1106e-05
0.84376	7.644e-06	0.08715	1.0532	1.62376	5.83393e-06	1.62376	2.12141e-05
0.84626	6.642e-06	0.08721	1.02201	1.62626	4.66944e-06	1.62626	2.13236e-05
0.84876	5.942e-06	0.08727	0.98851	1.62876	4.91052e-06	1.62876	2.14345e-05
0.85126	6.89e-06	0.08733	0.95277	1.63126	6.23116e-06	1.63126	2.15468e-05
0.85376	6.23e-06	0.08739	0.91485	1.63376	5.80834e-06	1.63376	2.16607e-05
0.85626	6.909e-06	0.08745	0.87493	1.63626	5.51906e-06	1.63626	2.17759e-05
0.85876	6.319e-06	0.08751	0.83323	1.63876	5.51131e-06	1.63876	2.18927e-05
0.86126	6.558e-06	0.08757	0.78991	1.64126	4.96508e-06	1.64126	2.20109e-05
0.86376	7.583e-06	0.08763	0.74501	1.64376	6.57335e-06	1.64376	2.21306e-05
0.86626	8.524e-06	0.08769	0.69852	1.64626	5.34813e-06	1.64626	2.22519e-05
0.86876	7.84e-06	0.08775	0.65064	1.64876	5.21939e-06	1.64876	2.23746e-05
0.87126	7.272e-06	0.08781	0.60199	1.65126	5.45714e-06	1.65126	2.24989e-05
0.87376	6.903e-06	0.08787	0.55358	1.65376	5.01236e-06	1.65376	2.26246e-05
0.87626	7.399e-06	0.08793	0.50657	1.65626	6.67704e-06	1.65626	2.2752e-05
0.87876	7.035e-06	0.08799	0.46201	1.65876	5.87818e-06	1.65876	2.28808e-05
0.88126	6.846e-06	0.08805	0.42061	1.66126	4.82376e-06	1.66126	2.30112e-05
0.88376	7.93e-06	0.08811	0.38269	1.66376	5.85677e-06	1.66376	2.31432e-05
0.88626	7.416e-06	0.08816	0.34829	1.66626	5.96821e-06	1.66626	2.32768e-05
0.88876	7.407e-06	0.08822	0.31729	1.66876	4.20006e-06	1.66876	2.34119e-05
0.89126	6.706e-06	0.08828	0.28949	1.67126	3.05132e-06	1.67126	2.35487e-05
0.89376	5.984e-06	0.08834	0.26467	1.67376	3.21497e-06	1.67376	2.3687e-05
0.89626	6.581e-06	0.0884	0.24256	1.67626	2.86302e-06	1.67626	2.3827e-05
0.89876	6.59e-06	0.08846	0.22289	1.67876	3.95844e-06	1.67876	2.39686e-05
0.90126	6.026e-06	0.08852	0.20545	1.68126	2.63722e-06	1.68126	2.41118e-05
0.90376	6.506e-06	0.08858	0.19005	1.68376	1.89237e-06	1.68376	2.42566e-05
0.90626	6.736e-06	0.08864	0.17649	1.68626	2.50587e-06	1.68626	2.44031e-05
0.90876	6.979e-06	0.0887	0.16457	1.68876	3.44171e-06	1.68876	2.45513e-05
0.91126	6.216e-06	0.08876	0.15404	1.69126	1.15587e-06	1.69126	2.47011e-05
0.91376	6.832e-06	0.08882	0.14469	1.69376	7.67364e-07	1.69376	2.48526e-05
0.91626	6.315e-06	0.08888	0.13646	1.69626	8.59165e-07	1.69626	2.50058e-05
0.91876	5.928e-06	0.08894	0.12942	1.69876	3.65269e-07	1.69876	2.51607e-05
0.92126	7.178e-06	0.089	0.12376	1.70126	8.36666e-07	1.70126	2.53173e-05
0.92376	6.285e-06	0.08906	0.11959	1.70376	1.41135e-06	1.70376	2.54757e-05
0.92626	5.535e-06	0.08912	0.11679	1.70626	7.42303e-07	1.70626	2.56357e-05
0.92876	7.442e-06	0.08918	0.1149	1.70876	3.05524e-07	1.70876	2.57975e-05
0.93126	7.226e-06	0.08924	0.11322	1.71126	0	1.71126	2.5961e-05
0.93376	8.078e-06	0.0893	0.11108	1.71376	-2.85274e-07	1.71376	2.61263e-05
0.93626	6.516e-06	0.08936	0.10824	1.71626	1.74171e-06	1.71626	2.62933e-05
0.93876	8.014e-06	0.08942	0.10498	1.71876	2.02497e-06	1.71876	2.6462e-05
0.94126	8.213e-06	0.08948	0.10198	1.72126	-2.00489e-07	1.72126	2.66325e-05
0.94376	8.895e-06	0.08954	0.09987	1.72376	1.7435e-07	1.72376	2.68047e-05
0.94626	8.446e-06	0.0896	0.09896	1.72626	-1.1215e-06	1.72626	2.69785e-05
0.94876	7.618e-06	0.08966	0.09918	1.72876	-1.18403e-06	1.72876	2.7154e-05
0.95126	7.797e-06	0.08972	0.10016	1.73126	-9.2218e-08	1.73126	2.73312e-05
0.95376	8.226e-06	0.08978	0.10146	1.73376	-1.16806e-06	1.73376	2.75101e-05
0.95626	9.02e-06	0.08984	0.10278	1.73626	-2.36754e-06	1.73626	2.76905e-05
0.95876	1.0097e-05	0.0899	0.10411	1.73876	-2.48265e-06	1.73876	2.78726e-05
0.96126	9.624e-06	0.08996	0.10564	1.74126	-1.29036e-06	1.74126	2.80564e-05
0.96376	9.131e-06	0.09002	0.10766	1.74376	-2.24968e-06	1.74376	2.82417e-05
0.96626	1.094e-05	0.09008	0.11035	1.74626	-1.35459e-06	1.74626	2.84286e-05
0.96876	1.0026e-05	0.09014	0.11371	1.74876	-2.72507e-06	1.74876	2.86171e-05
0.97126	1.0235e-05	0.0902	0.11763	1.75126	-3.62711e-06	1.75126	2.88071e-05
0.97376	9.965e-06	0.09026	0.12205	1.75376	-2.5677e-06	1.75376	2.89987e-05
0.97626	9.959e-06	0.09032	0.12703	1.75626	-3.62182e-06	1.75626	2.91918e-05
0.97876	9.807e-06	0.09038	0.13279	1.75876	-3.18247e-06	1.75876	2.93865e-05
0.98126	1.0437e-05	0.09044	0.13959	1.76126	-2.88163e-06	1.76126	2.95826e-05
0.98376	1.0088e-05	0.0905	0.14762	1.76376	-1.57528e-06	1.76376	2.97803e-05
0.98626	9.275e-06	0.09056	0.15691	1.76626	-3.27942e-06	1.76626	2.99794e-05
0.98876	1.0542e-05	0.09062	0.16736	1.76876	-3.39004e-06	1.76876	3.018e-05
0.99126	9.828e-06	0.09068	0.1788	1.77126	-4.9211e-06	1.77126	3.03821e-05
0.99376	9.461e-06	0.09074	0.19109	1.77376	-5.61262e-06	1.77376	3.05856e-05
0.99626	9.361e-06	0.09079	0.20419	1.77626	-4.10857e-06	1.77626	3.07906e-05
0.99876	1.1201e-05	0.09085	0.21805	1.77876	-4.03894e-06	1.77876	3.09969e-05
1.00126	9.744e-06	0.09091	0.23263	1.78126	-4.29272e-06	1.78126	3.12047e-05
1.00376	1.1212e-05	0.09097	0.24773	1.78376	-3.92389e-06	1.78376	3.14139e-05
1.00626	1.2065e-05	0.09103	0.26311	1.78626	-1.88444e-06	1.78626	3.16244e-05
1.00876	1.132e-05	0.09109	0.27845	1.78876	-3.85436e-06	1.78876	3.18364e-05
1.01126	1.069e-05	0.09115	0.29352	1.79126	-6.05664e-06	1.79126	3.20496e-05
1.01376	1.0557e-05	0.09121	0.3082	1.79376	-3.85826e-06	1.79376	3.22643e-05
1.01626	1.0494e-05	0.09127	0.32251	1.79626	-3.40521e-06	1.79626	3.24802e-05
1.01876	1.2197e-05	0.09133	0.33658	1.79876	-3.73448e-06	1.79876	3.26975e-05
1.02126	1.2694e-05	0.09139	0.35055	1.80126	-4.25706e-06	1.80126	3.29161e-05
1.02376	1.232e-05	0.09145	0.36455	1.80376	-5.18692e-06	1.80376	3.31359e-05
1.02626	1.1678e-05	0.09151	0.37867	1.80626	-4.37507e-06	1.80626	3.33571e-05
1.02876	1.1323e-05	0.09157	0.39298	1.80876	-4.42948e-06	1.80876	3.35795e-05
1.03126	1.2444e-05	0.09163	0.40758	1.81126	-5.05914e-06	1.81126	3.38031e-05
1.03376	1.26e-05	0.09169	0.42258	1.81376	-5.18105e-06	1.81376	3.4028e-05
1.03626	1.2572e-05	0.09175	0.43811	1.81626	-5.40618e-06	1.81626	3.42542e-05
1.03876	1.1919e-05	0.09181	0.45422	1.81876	-5.77553e-06	1.81876	3.44815e-05
1.04126	1.2096e-05	0.09187	0.47088	1.82126	-4.53208e-06	1.82126	3.47101e-05
1.04376	1.2523e-05	0.09193	0.48792	1.82376	-5.29082e-06	1.82376	3.49398e-05
1.04626	1.2432e-05	0.09199	0.50512	1.82626	-5.51574e-06	1.82626	3.51707e-05
1.04876	1.3184e-05	0.09205	0.5223	1.82876	-6.34782e-06	1.82876	3.54028e-05
1.05126	1.2573e-05	0.09211	0.5393	1.83126	-5.41805e-06	1.83126	3.56361e-05
1.05376	1.2814e-05	0.09217	0.55604	1.83376	-4.81142e-06	1.83376	3.58704e-05
1.05626	1.4508e-05	0.09223	0.5724	1.83626	-7.25292e-06	1.83626	3.61059e-05
1.05876	1.3239e-05	0.09229	0.58817	1.83876	-5.55452e-06	1.83876	3.63425e-05
1.06126	1.2627e-05	0.09235	0.603	1.84126	-4.54123e-06	1.84126	3.65802e-05
1.06376	1.4822e-05	0.09241	0.61655	1.84376	-7.10902e-06	1.84376	3.6819e-05
1.06626	1.4919e-05	0.09247	0.62855	1.84626	-8.05389e-06	1.84626	3.70589e-05
1.06876	1.3595e-05	0.09253	0.63897	1.84876	-7.41582e-06	1.84876	3.72998e-05
1.07126	1.331e-05	0.09259	0.64795	1.85126	-6.1678e-06	1.85126	3.75418e-05
1.07376	1.4002e-05	0.09265	0.65576	1.85376	-7.46781e-06	1.85376	3.77848e-05
1.07626	1.5359e-05	0.09271	0.66261	1.85626	-7.26184e-06	1.85626	3.80288e-05
1.07876	1.3514e-05	0.09277	0.66863	1.85876	-7.25689e-06	1.85876	3.82739e-05
1.08126	1.3648e-05	0.09283	0.67387	1.86126	-7.76993e-06	1.86126	3.85199e-05
1.08376	1.493e-05	0.09289	0.67842	1.86376	-7.37496e-06	1.86376	3.8767e-05
1.08626	1.4826e-05	0.09295	0.68248	1.86626	-7.18795e-06	1.86626	3.9015e-05
1.08876	1.4293e-05	0.09301	0.68626	1.86876	-7.59391e-06	1.86876	3.92639e-05
1.09126	1.4714e-05	0.09307	0.68997	1.87126	-7.05081e-06	1.87126	3.95138e-05
1.09376	1.3502e-05	0.09313	0.69363	1.87376	-7.06864e-06	1.87376	3.97646e-05
1.09626	1.3771e-05	0.09319	0.69716	1.87626	-6.3704e-06	1.87626	4.00164e-05
1.09876	1.3891e-05	0.09325	0.70046	1.87876	-6.71606e-06	1.87876	4.02691e-05
1.10126	1.467e-05	0.09331	0.70347	1.88126	-6.48761e-06	1.88126	4.05226e-05
1.10376	1.5634e-05	0.09337	0.70626	1.88376	-5.62405e-06	1.88376	4.07771e-05
1.10626	1.4209e-05	0.09342	0.70888	1.88626	-5.88836e-06	1.88626	4.10324e-05
1.10876	1.4352e-05	0.09348	0.71127	1.88876	-6.73052e-06	1.88876	4.12885e-05
1.11126	1.5062e-05	0.09354	0.71325	1.89126	-7.10052e-06	1.89126	4.15455e-05
1.11376	1.4192e-05	0.0936	0.71458	1.89376	-7.14236e-06	1.89376	4.18034e-05
1.11626	1.3148e-05	0.09366	0.71517	1.89626	-7.29301e-06	1.89626	4.2062e-05
1.11876	1.3385e-05	0.09372	0.71508	1.89876	-5.91747e-06	1.89876	4.23215e-05
1.12126	1.6002e-05	0.09378	0.71442	1.90126	-6.11472e-06	1.90126	4.25817e-05
1.12376	1.5432e-05	0.09384	0.71319	1.90376	-6.30974e-06	1.90376	4.28427e-05
1.12626	1.5469e-05	0.0939	0.71115	1.90626	-7.48154e-06	1.90626	4.31045e-05
1.12876	1.6135e-05	0.09396	0.70795	1.90876	-7.56508e-06	1.90876	4.33671e-05
1.13126	1.5918e-05	0.09402	0.70334	1.91126	-7.02437e-06	1.91126	4.36304e-05
1.13376	1.608e-05	0.09408	0.69734	1.91376	-8.00839e-06	1.91376	4.38944e-05
1.13626	1.6047e-05	0.09414	0.69024	1.91626	-7.25112e-06	1.91626	4.41591e-05
1.13876	1.568e-05	0.0942	0.68241	1.91876	-7.25755e-06	1.91876	4.44245e-05
1.14126	1.5555e-05	0.09426	0.67413	1.92126	-6.70867e-06	1.92126	4.46907e-05
1.14376	1.5634e-05	0.09432	0.66554	1.92376	-7.16347e-06	1.92376	4.49575e-05
1.14626	1.442e-05	0.09438	0.65667	1.92626	-7.69793e-06	1.92626	4.52249e-05
1.14876	1.6851e-05	0.09444	0.64763	1.92876	-6.50804e-06	1.92876	4.5493e-05
1.15126	1.5896e-05	0.0945	0.63857	1.93126	-7.69579e-06	1.93126	4.57618e-05
1.15376	1.5262e-05	0.09456	0.62966	1.93376	-7.23216e-06	1.93376	4.60312e-05
1.15626	1.6499e-05	0.09462	0.62092	1.93626	-7.75315e-06	1.93626	4.63011e-05
1.15876	1.7038e-05	0.09468	0.61219	1.93876	-9.48373e-06	1.93876	4.65717e-05
1.16126	1.5878e-05	0.09474	0.60326	1.94126	-8.4819e-06	1.94126	4.68429e-05
1.16376	1.7142e-05	0.0948	0.59393	1.94376	-6.83365e-06	1.94376	4.71146e-05
1.16626	1.7347e-05	0.09486	0.5842	1.94626	-6.62896e-06	1.94626	4.7387e-05
1.16876	1.6647e-05	0.09492	0.57418	1.94876	-5.45781e-06	1.94876	4.76598e-05
1.17126	1.7902e-05	0.09498	0.56404	1.95126	-6.1042e-06	1.95126	4.79332e-05
1.17376	1.7564e-05	0.09504	0.5539	1.95376	-8.02911e-06	1.95376	4.82071e-05
1.17626	1.8826e-05	0.0951	0.5437	1.95626	-6.64853e-06	1.95626	4.84815e-05
1.17876	1.8286e-05	0.09516	0.53328	1.95876	-7.85245e-06	1.95876	4.87565e-05
1.18126	1.8386e-05	0.09522	0.52238	1.96126	-6.48185e-06	1.96126	4.90319e-05
1.18376	1.8203e-05	0.09528	0.51079	1.96376	-6.13973e-06	1.96376	4.93077e-05
1.18626	1.8329e-05	0.09534	0.49842	1.96626	-9.06606e-06	1.96626	4.95841e-05
1.18876	1.7249e-05	0.0954	0.48536	1.96876	-7.77084e-06	1.96876	4.98608e-05
1.19126	1.8763e-05	0.09546	0.47181	1.97126	-7.70304e-06	1.97126	5.0138e-05
1.19376	1.9184e-05	0.09552	0.45805	1.97376	-8.38767e-06	1.97376	5.04157e-05
1.19626	1.812e-05	0.09558	0.44429	1.97626	-6.84171e-06	1.97626	5.06937e-05
1.19876	1.8924e-05	0.09564	0.43066	1.97876	-5.88214e-06	1.97876	5.09721e-05
1.20126	2.0149e-05	0.0957	0.41716	1.98126	-5.39895e-06	1.98126	5.1251e-05
1.20376	1.9908e-05	0.09576	0.40372	1.98376	-4.90713e-06	1.98376	5.15301e-05
1.20626	2.0549e-05	0.09582	0.39028	1.98626	-5.45967e-06	1.98626	5.18097e-05
1.20876	2.0655e-05	0.09588	0.3768	1.98876	-6.18455e-06	1.98876	5.20895e-05
1.21126	1.9712e-05	0.09594	0.36325	1.99126	-5.36475e-06	1.99126	5.23698e-05
1.21376	2.0359e-05	0.096	0.34964	1.99376	-6.22628e-06	1.99376	5.26503e-05
1.21626	2.0821e-05	0.09605	0.33602	1.99626	-5.45611e-06	1.99626	5.29311e-05
1.21876	2.0794e-05	0.09611	0.32246	1.99876	-6.42423e-06	1.99876	5.32122e-05
1.22126	2.0685e-05	0.09617	0.30913	2.00126	-6.49063e-06	2.00126	5.34936e-05
1.22376	2.0938e-05	0.09623	0.29622	2.00376	-6.7233e-06	2.00376	5.37753e-05
1.22626	2.1021e-05	0.09629	0.28387	2.00626	-7.02022e-06	2.00626	5.40572e-05
1.22876	2.1699e-05	0.09635	0.27208	2.00876	-8.34738e-06	2.00876	5.43394e-05
1.23126	2.1492e-05	0.09641	0.2608	2.01126	-6.46776e-06	2.01126	5.46218e-05
1.23376	2.0783e-05	0.09647	0.24988	2.01376	-6.70136e-06	2.01376	5.49044e-05
1.23626	2.1363e-05	0.09653	0.23927	2.01626	-7.40517e-06	2.01626	5.51872e-05
1.23876	2.1808e-05	0.09659	0.22899	2.01876	-7.23016e-06	2.01876	5.54702e-05
1.24126	2.2995e-05	0.09665	0.21921	2.02126	-5.88632e-06	2.02126	5.57533e-05
1.24376	2.1397e-05	0.09671	0.2101	2.02376	-3.16366e-06	2.02376	5.60367e-05
1.24626	2.2139e-05	0.09677	0.20183	2.02626	-4.95714e-06	2.02626	5.63201e-05
1.24876	2.2702e-05	0.09683	0.19447	2.02876	-6.59376e-06	2.02876	5.66038e-05
1.25126	2.2195e-05	0.09689	0.18797	2.03126	-6.4775e-06	2.03126	5.68875e-05
1.25376	2.308e-05	0.09695	0.18217	2.03376	-6.46835e-06	2.03376	5.71714e-05
1.25626	2.259e-05	0.09701	0.17684	2.03626	-4.96731e-06	2.03626	5.74553e-05
1.25876	2.1613e-05	0.09707	0.17173	2.03876	-4.13635e-06	2.03876	5.77393e-05
1.26126	2.239e-05	0.09713	0.16664	2.04126	-3.11146e-06	2.04126	5.80235e-05
1.26376	2.3048e-05	0.09719	0.16148	2.04376	-2.94464e-06	2.04376	5.83076e-05
1.26626	2.3079e-05	0.09725	0.1563	2.04626	-3.57686e-06	2.04626	5.85919e-05
1.26876	2.2511e-05	0.09731	0.15126	2.04876	-2.92012e-06	2.04876	5.88761e-05
1.27126	2.3065e-05	0.09737	0.14651	2.05126	-3.2094e-06	2.05126	5.91604e-05
1.27376	2.2926e-05	0.09743	0.14214	2.05376	-3.54369e-06	2.05376	5.94447e-05
1.27626	2.3124e-05	0.09749	0.13815	2.05626	-4.17897e-06	2.05626	5.9729e-05
1.27876	2.4005e-05	0.09755	0.13438	2.05876	-3.99724e-06	2.05876	6.00132e-05
1.28126	2.3533e-05	0.09761	0.13065	2.06126	-3.50548e-06	2.06126	6.02975e-05
1.28376	2.402e-05	0.09767	0.12679	2.06376	-3.75368e-06	2.06376	6.05817e-05
1.28626	2.3863e-05	0.09773	0.12271	2.06626	-2.37182e-06	2.06626	6.08658e-05
1.28876	2.4943e-05	0.09779	0.11845	2.06876	-3.4489e-06	2.06876	6.11499e-05
1.29126	2.3877e-05	0.09785	0.11416	2.07126	-3.50689e-06	2.07126	6.14339e-05
1.29376	2.3756e-05	0.09791	0.11001	2.07376	-2.97679e-06	2.07376	6.17178e-05
1.29626	2.2331e-05	0.09797	0.10616	2.07626	-1.15259e-06	2.07626	6.20016e-05
1.29876	2.3575e-05	0.09803	0.10264	2.07876	-1.91527e-06	2.07876	6.22853e-05
1.30126	2.4338e-05	0.09809	0.09937	2.08126	-2.60381e-06	2.08126	6.25688e-05
1.30376	2.5101e-05	0.09815	0.09621	2.08376	-2.84421e-06	2.08376	6.28522e-05
1.30626	2.5827e-05	0.09821	0.09304	2.08626	-1.69645e-06	2.08626	6.31355e-05
1.30876	2.4882e-05	0.09827	0.08982	2.08876	-1.85153e-06	2.08876	6.34185e-05
1.31126	2.3724e-05	0.09833	0.08661	2.09126	-2.31141e-06	2.09126	6.37014e-05
1.31376	2.3675e-05	0.09839	0.08348	2.09376	-3.38211e-06	2.09376	6.39841e-05
1.31626	2.2593e-05	0.09845	0.08051	2.09626	-3.80059e-06	2.09626	6.42666e-05
1.31876	2.199e-05	0.09851	0.07774	2.09876	-2.61685e-06	2.09876	6.45489e-05
1.32126	2.3618e-05	0.09857	0.07515	2.10126	-2.05988e-06	2.10126	6.48309e-05
1.32376	2.3036e-05	0.09863	0.07272	2.10376	-1.77466e-06	2.10376	6.51127e-05
1.32626	2.3308e-05	0.09868	0.07043	2.10626	-3.04519e-06	2.10626	6.53942e-05
1.32876	2.4762e-05	0.09874	0.06829	2.10876	-3.98443e-06	2.10876	6.56754e-05
1.33126	2.5691e-05	0.0988	0.06629	2.11126	-2.4904e-06	2.11126	6.59564e-05
1.33376	2.6824e-05	0.09886	0.0644	2.11376	-2.30806e-06	2.11376	6.62371e-05
1.33626	2.6527e-05	0.09892	0.06256	2.11626	-1.64141e-06	2.11626	6.65174e-05
1.33876	2.419e-05	0.09898	0.0607	2.11876	-2.85844e-06	2.11876	6.67974e-05
1.34126	2.572e-05	0.09904	0.05875	2.12126	-1.34613e-06	2.12126	6.70771e-05
1.34376	2.27e-05	0.0991	0.05672	2.12376	-1.48847e-06	2.12376	6.73565e-05
1.34626	2.3437e-05	0.09916	0.05464	2.12626	-2.83145e-06	2.12626	6.76355e-05
1.34876	2.4586e-05	0.09922	0.05261	2.12876	-3.63057e-07	2.12876	6.79141e-05
1.35126	2.5219e-05	0.09928	0.05079	2.13126	-6.35272e-07	2.13126	6.81923e-05
1.35376	2.3315e-05	0.09934	0.0493	2.13376	-5.29086e-07	2.13376	6.84701e-05
1.35626	2.3871e-05	0.0994	0.04825	2.13626	-3.73486e-07	2.13626	6.87475e-05
1.35876	2.1671e-05	0.09946	0.04766	2.13876	9.89541e-07	2.13876	6.90245e-05
1.36126	2.4402e-05	0.09952	0.04746	2.14126	-3.00992e-07	2.14126	6.9301e-05
1.36376	2.3867e-05	0.09958	0.04748	2.14376	-4.46073e-07	2.14376	6.95771e-05
1.36626	2.2706e-05	0.09964	0.04758	2.14626	-9.26689e-07	2.14626	6.98527e-05
1.36876	2.1544e-05	0.0997	0.04764	2.14876	-1.62983e-06	2.14876	7.01278e-05
1.37126	2.1307e-05	0.09976	0.04761	2.15126	-8.57473e-07	2.15126	7.04025e-05
1.37376	2.1849e-05	0.09982	0.04755	2.15376	-1.68962e-06	2.15376	7.06766e-05
1.37626	2.1255e-05	0.09988	0.04751	2.15626	-3.48424e-06	2.15626	7.09502e-05
1.37876	2.0328e-05	0.09994	0.04755	2.15876	-2.26334e-06	2.15876	7.12233e-05
1.38126	2.2031e-05	0.1	0.04766	2.16126	-1.97389e-06	2.16126	7.14959e-05
1.38376	2.1883e-05	0.10006	0.04776	2.16376	-1.81689e-06	2.16376	7.17679e-05
1.38626	2.2893e-05	0.10012	0.04779	2.16626	-1.16232e-06	2.16626	7.20393e-05
1.38876	2.2108e-05	0.10018	0.04774	2.16876	-1.23617e-06	2.16876	7.23102e-05
1.39126	2.1734e-05	0.10024	0.04763	2.17126	-2.38443e-06	2.17126	7.25804e-05
1.39376	2.1428e-05	0.1003	0.04753	2.17376	-3.43408e-06	2.17376	7.28501e-05
1.39626	2.0423e-05	0.10036	0.04753	2.17626	-2.98711e-06	2.17626	7.31191e-05
1.39876	2.1869e-05	0.10042	0.04763	2.17876	-3.38951e-06	2.17876	7.33875e-05
1.40126	2.1029e-05	0.10048	0.04776	2.18126	-1.75227e-06	2.18126	7.36553e-05
1.40376	1.9538e-05	0.10054	0.0478	2.18376	-1.52537e-06	2.18376	7.39224e-05
1.40626	2.105e-05	0.1006	0.04759	2.18626	-2.05579e-06	2.18626	7.41888e-05
1.40876	2.1974e-05	0.10066	0.04701	2.18876	-1.95154e-06	2.18876	7.44545e-05
1.41126	2.1634e-05	0.10072	0.04603	2.19126	-1.17158e-06	2.19126	7.47196e-05
1.41376	2.1538e-05	0.10078	0.04474	2.19376	-9.4892e-07	2.19376	7.49839e-05
1.41626	2.2086e-05	0.10084	0.04335	2.19626	-1.35454e-06	2.19626	7.52475e-05
1.41876	2.1055e-05	0.1009	0.0421	2.19876	-3.99418e-07	2.19876	7.55104e-05
1.42126	2.1344e-05	0.10096	0.0412	2.20126	-3.24551e-07	2.20126	7.57726e-05
1.42376	2.1354e-05	0.10102	0.04072	2.20376	-2.31793e-06	2.20376	7.60339e-05
1.42626	2.1916e-05	0.10108	0.0406	2.20626	-1.27853e-06	2.20626	7.62945e-05
1.42876	2.2085e-05	0.10114	0.04067	2.20876	6.7766e-07	2.20876	7.65543e-05
1.43126	2.2846e-05	0.1012	0.04077	2.21126	1.42644e-07	2.21126	7.68134e-05
1.43376	2.1828e-05	0.10126	0.04082	2.21376	-1.43356e-06	2.21376	7.70716e-05
1.43626	2.1284e-05	0.10131	0.0408	2.21626	-6.6494e-07	2.21626	7.73289e-05
1.43876	2.2482e-05	0.10137	0.04077	2.21876	-1.09448e-06	2.21876	7.75855e-05
1.44126	2.3153e-05	0.10143	0.04074	2.22126	2.93826e-07	2.22126	7.78412e-05
1.44376	2.2124e-05	0.10149	0.04071	2.22376	9.96996e-07	2.22376	7.8096e-05
1.44626	2.4516e-05	0.10155	0.04067	2.22626	-8.19571e-08	2.22626	7.835e-05
1.44876	2.4047e-05	0.10161	0.04058	2.22876	-6.81022e-07	2.22876	7.8603e-05
1.45126	2.3317e-05	0.10167	0.04047	2.23126	6.38143e-08	2.23126	7.88552e-05
1.45376	2.3085e-05	0.10173	0.04036	2.23376	1.12256e-06	2.23376	7.91064e-05
1.45626	2.3781e-05	0.10179	0.04033	2.23626	2.57124e-06	2.23626	7.93568e-05
1.45876	2.36e-05	0.10185	0.04044	2.23876	1.03386e-06	2.23876	7.96061e-05
1.46126	2.2525e-05	0.10191	0.04074	2.24126	-5.85694e-08	2.24126	7.98546e-05
1.46376	2.3267e-05	0.10197	0.04126	2.24376	-2.03343e-09	2.24376	8.0102e-05
1.46626	2.4451e-05	0.10203	0.04192	2.24626	-3.62519e-07	2.24626	8.03485e-05
1.46876	2.4001e-05	0.10209	0.04262	2.24876	-1.36401e-06	2.24876	8.0594e-05
1.47126	2.4003e-05	0.10215	0.04318	2.25126	-9.42504e-07	2.25126	8.08385e-05
1.47376	2.3901e-05	0.10221	0.04349	2.25376	-1.15598e-06	2.25376	8.1082e-05
1.47626	2.3306e-05	0.10227	0.04358	2.25626	-3.06342e-06	2.25626	8.13244e-05
1.47876	2.3062e-05	0.10233	0.04355	2.25876	-1.89182e-06	2.25876	8.15658e-05
1.48126	2.2694e-05	0.10239	0.04362	2.26126	1.1783e-07	2.26126	8.18062e-05
1.48376	2.3583e-05	0.10245	0.04392	2.26376	-7.74477e-08	2.26376	8.20454e-05
1.48626	2.2483e-05	0.10251	0.04451	2.26626	1.73553e-08	2.26626	8.22836e-05
1.48876	2.4676e-05	0.10257	0.04535	2.26876	-1.34475e-06	2.26876	8.25207e-05
1.49126	2.2078e-05	0.10263	0.04634	2.27126	-5.81745e-07	2.27126	8.27567e-05
1.49376	2.2535e-05	0.10269	0.04743	2.27376	-6.70622e-07	2.27376	8.29916e-05
1.49626	2.1393e-05	0.10275	0.04856	2.27626	-3.45366e-07	2.27626	8.32254e-05
1.49876	2.4079e-05	0.10281	0.04976	2.27876	-1.62197e-06	2.27876	8.3458e-05
1.50126	2.3981e-05	0.10287	0.05102	2.28126	4.41592e-07	2.28126	8.36894e-05
1.50376	2.4253e-05	0.10293	0.0524	2.28376	9.72321e-07	2.28376	8.39197e-05
1.50626	2.4949e-05	0.10299	0.05394	2.28626	1.07823e-06	2.28626	8.41488e-05
1.50876	2.428e-05	0.10305	0.05575	2.28876	8.09343e-07	2.28876	8.43767e-05
1.51126	2.4099e-05	0.10311	0.0579	2.29126	7.66661e-07	2.29126	8.46033e-05
1.51376	2.2473e-05	0.10317	0.06042	2.29376	8.78202e-07	2.29376	8.48288e-05
1.51626	2.3413e-05	0.10323	0.06326	2.29626	-3.59023e-07	2.29626	8.5053e-05
1.51876	2.4459e-05	0.10329	0.0663	2.29876	0	2.29876	8.5276e-05
1.52126	2.3995e-05	0.10335	0.06944	2.30126	9.83281e-07	2.30126	8.54977e-05
1.52376	2.3203e-05	0.10341	0.07267	2.30376	2.50818e-07	2.30376	8.57182e-05
1.52626	2.3335e-05	0.10347	0.07604	2.30626	1.17361e-06	2.30626	8.59374e-05
1.52876	2.3095e-05	0.10353	0.07963	2.30876	9.83642e-07	2.30876	8.61554e-05
1.53126	2.4287e-05	0.10359	0.0835	2.31126	4.39214e-08	2.31126	8.63721e-05
1.53376	2.5253e-05	0.10365	0.08761	2.31376	2.27439e-07	2.31376	8.65876e-05
1.53626	2.262e-05	0.10371	0.09185	2.31626	2.96191e-07	2.31626	8.68018e-05
1.53876	2.3916e-05	0.10377	0.09603	2.31876	-2.13183e-06	2.31876	8.70148e-05
1.54126	2.3569e-05	0.10383	0.10001	2.32126	-7.7162e-07	2.32126	8.72266e-05
1.54376	2.5576e-05	0.10389	0.10364	2.32376	5.37808e-07	2.32376	8.74372e-05
1.54626	2.6188e-05	0.10394	0.10682	2.32626	-2.29547e-07	2.32626	8.76465e-05
1.54876	2.687e-05	0.104	0.10951	2.32876	-6.2169e-07	2.32876	8.78547e-05
1.55126	2.5353e-05	0.10406	0.11168	2.33126	-9.19625e-07	2.33126	8.80616e-05
1.55376	2.5824e-05	0.10412	0.11334	2.33376	7.84643e-07	2.33376	8.82674e-05
1.55626	2.5488e-05	0.10418	0.11452	2.33626	-1.06789e-06	2.33626	8.84719e-05
1.55876	2.5906e-05	0.10424	0.11527	2.33876	8.77726e-08	2.33876	8.86752e-05
1.56126	2.6343e-05	0.1043	0.11566	2.34126	6.6625e-08	2.34126	8.88774e-05
1.56376	2.6795e-05	0.10436	0.11571	2.34376	-1.32337e-07	2.34376	8.90783e-05
1.56626	2.7553e-05	0.10442	0.1154	2.34626	3.10883e-07	2.34626	8.92781e-05
1.56876	2.7019e-05	0.10448	0.1147	2.34876	1.2728e-07	2.34876	8.94767e-05
1.57126	2.679e-05	0.10454	0.11353	2.35126	2.3685e-07	2.35126	8.96742e-05
1.57376	2.6764e-05	0.1046	0.11184	2.35376	-1.36941e-06	2.35376	8.98704e-05
1.57626	2.7623e-05	0.10466	0.10962	2.35626	-5.23511e-07	2.35626	9.00655e-05
1.57876	2.6852e-05	0.10472	0.10695	2.35876	-1.42449e-07	2.35876	9.02594e-05
1.58126	2.5945e-05	0.10478	0.10393	2.36126	1.01477e-06	2.36126	9.04522e-05
1.58376	2.6147e-05	0.10484	0.10068	2.36376	3.15135e-07	2.36376	9.06439e-05
1.58626	2.7008e-05	0.1049	0.09733	2.36626	-2.23352e-07	2.36626	9.08344e-05
1.58876	2.7065e-05	0.10496	0.09392	2.36876	-3.98696e-07	2.36876	9.10237e-05
1.59126	2.9936e-05	0.10502	0.09047	2.37126	-8.58903e-07	2.37126	9.12119e-05
1.59376	2.8944e-05	0.10508	0.08696	2.37376	-1.73398e-06	2.37376	9.1399e-05
1.59626	2.7464e-05	0.10514	0.08338	2.37626	-4.48921e-07	2.37626	9.15849e-05
1.59876	2.7551e-05	0.1052	0.07973	2.37876	-1.86741e-07	2.37876	9.17697e-05
1.60126	2.85e-05	0.10526	0.07607	2.38126	-9.77442e-07	2.38126	9.19534e-05
1.60376	2.8866e-05	0.10532	0.0725	2.38376	-1.44027e-07	2.38376	9.2136e-05
1.60626	2.8625e-05	0.10538	0.06914	2.38626	-1.1975e-06	2.38626	9.23175e-05
1.60876	2.7807e-05	0.10544	0.06608	2.38876	-1.14687e-06	2.38876	9.24979e-05
1.61126	2.8538e-05	0.1055	0.0634	2.39126	1.09869e-07	2.39126	9.26771e-05
1.61376	2.9525e-05	0.10556	0.06113	2.39376	-1.69297e-07	2.39376	9.28553e-05
1.61626	2.8826e-05	0.10562	0.05926	2.39626	7.8163e-07	2.39626	9.30324e-05
1.61876	2.749e-05	0.10568	0.05775	2.39876	7.92647e-07	2.39876	9.32084e-05
1.62126	2.7801e-05	0.10574	0.05652	2.40126	8.16749e-07	2.40126	9.33833e-05
1.62376	2.7048e-05	0.1058	0.05548	2.40376	2.21893e-06	2.40376	9.35571e-05
1.62626	2.5993e-05	0.10586	0.05455	2.40626	1.81719e-06	2.40626	9.37298e-05
1.62876	2.6345e-05	0.10592	0.05367	2.40876	-1.34481e-07	2.40876	9.39015e-05
1.63126	2.7778e-05	0.10598	0.05285	2.41126	-2.28508e-06	2.41126	9.40721e-05
1.63376	2.7469e-05	0.10604	0.05214	2.41376	-5.44624e-07	2.41376	9.42416e-05
1.63626	2.7295e-05	0.1061	0.05162	2.41626	2.28945e-08	2.41626	9.44101e-05
1.63876	2.7404e-05	0.10616	0.0513	2.41876	3.91467e-07	2.41876	9.45775e-05
1.64126	2.6976e-05	0.10622	0.05116	2.42126	-1.91991e-06	2.42126	9.47439e-05
1.64376	2.8704e-05	0.10628	0.05109	2.42376	-6.19242e-07	2.42376	9.49092e-05
1.64626	2.76e-05	0.10634	0.05095	2.42626	1.00847e-06	2.42626	9.50735e-05
1.64876	2.7594e-05	0.1064	0.05068	2.42876	1.92821e-06	2.42876	9.52368e-05
1.65126	2.7956e-05	0.10646	0.05034	2.43126	2.51299e-06	2.43126	9.5399e-05
1.65376	2.7637e-05	0.10652	0.05001	2.43376	2.45779e-06	2.43376	9.55602e-05
1.65626	2.9429e-05	0.10657	0.04981	2.43626	2.46162e-06	2.43626	9.57204e-05
1.65876	2.8759e-05	0.10663	0.04981	2.43876	1.42147e-06	2.43876	9.58795e-05
1.66126	2.7835e-05	0.10669	0.04998	2.44126	8.10333e-07	2.44126	9.60377e-05
1.66376	2.9e-05	0.10675	0.05026	2.44376	2.19205e-07	2.44376	9.61948e-05
1.66626	2.9245e-05	0.10681	0.0506	2.44626	-9.67917e-07	2.44626	9.63509e-05
1.66876	2.7612e-05	0.10687	0.05098	2.44876	2.38963e-07	2.44876	9.6506e-05
1.67126	2.66e-05	0.10693	0.05144	2.45126	2.54084e-06	2.45126	9.66602e-05
1.67376	2.6902e-05	0.10699	0.05204	2.45376	2.04071e-06	2.45376	9.68133e-05
1.67626	2.669e-05	0.10705	0.05277	2.45626	3.86857e-06	2.45626	9.69654e-05
1.67876	2.7927e-05	0.10711	0.05357	2.45876	3.31141e-06	2.45876	9.71166e-05
1.68126	2.6749e-05	0.10717	0.05434	2.46126	5.76229e-07	2.46126	9.72668e-05
1.68376	2.6149e-05	0.10723	0.05494	2.46376	4.50025e-07	2.46376	9.7416e-05
1.68626	2.6909e-05	0.10729	0.05529	2.46626	1.20979e-06	2.46626	9.75642e-05
1.68876	2.7993e-05	0.10735	0.05534	2.46876	2.61525e-07	2.46876	9.77115e-05
1.69126	2.5857e-05	0.10741	0.05516	2.47126	-6.96781e-07	2.47126	9.78578e-05
1.69376	2.562e-05	0.10747	0.05484	2.47376	-6.98128e-07	2.47376	9.80031e-05
1.69626	2.5865e-05	0.10753	0.05451	2.47626	4.94771e-08	2.47626	9.81475e-05
1.69876	2.5526e-05	0.10759	0.05429	2.47876	5.75031e-07	2.47876	9.8291e-05
1.70126	2.6154e-05	0.10765	0.0542	2.48126	3.6053e-07	2.48126	9.84335e-05
1.70376	2.6887e-05	0.10771	0.05425	2.48376	1.80968e-07	2.48376	9.8575e-05
1.70626	2.6378e-05	0.10777	0.05436	2.48626	1.05834e-06	2.48626	9.87157e-05
1.70876	2.6103e-05	0.10783	0.05446	2.48876	-8.24353e-07	2.48876	9.88554e-05
1.71126	2.5961e-05	0.10789	0.05451	2.49126	-1.84012e-06	2.49126	9.89941e-05
1.71376	2.5841e-05	0.10795	0.0545	2.49376	7.47033e-07	2.49376	9.9132e-05
1.71626	2.8035e-05	0.10801	0.05446	2.49626	-7.92895e-07	2.49626	9.92689e-05
1.71876	2.8487e-05	0.10807	0.05441	2.49876	3.90908e-08	2.49876	9.94049e-05
1.72126	2.6432e-05	0.10813	0.05436	2.50126	4.63986e-07	2.50126	9.954e-05
1.72376	2.6979e-05	0.10819	0.05428	2.50376	7.79785e-07	2.50376	9.96742e-05
1.72626	2.5857e-05	0.10825	0.05419	2.50626	2.26249e-06	2.50626	9.98075e-05
1.72876	2.597e-05	0.10831	0.05413	2.50876	2.11208e-06	2.50876	9.99399e-05
1.73126	2.7239e-05	0.10837	0.05417	2.51126	2.00957e-06	2.51126	0.000100071
1.73376	2.6342e-05	0.10843	0.0544	2.51376	1.66194e-06	2.51376	0.000100202
1.73626	2.5323e-05	0.10849	0.05488	2.51626	4.1122e-06	2.51626	0.000100332
1.73876	2.539e-05	0.10855	0.05558	2.51876	3.20134e-06	2.51876	0.000100461
1.74126	2.6766e-05	0.10861	0.05636	2.52126	2.32335e-06	2.52126	0.000100589
1.74376	2.5992e-05	0.10867	0.05709	2.52376	2.05923e-06	2.52376	0.000100716
1.74626	2.7074e-05	0.10873	0.05761	2.52626	1.62197e-06	2.52626	0.000100842
1.74876	2.5892e-05	0.10879	0.05787	2.52876	3.21579e-07	2.52876	0.000100967
1.75126	2.518e-05	0.10885	0.05793	2.53126	-1.11796e-06	2.53126	0.000101092
1.75376	2.6431e-05	0.10891	0.0579	2.53376	9.03565e-08	2.53376	0.000101216
1.75626	2.557e-05	0.10897	0.05795	2.53626	-5.48119e-09	2.53626	0.000101338
1.75876	2.6204e-05	0.10903	0.0582	2.53876	-9.23476e-07	2.53876	0.00010146
1.76126	2.6701e-05	0.10909	0.05868	2.54126	-1.30563e-06	2.54126	0.000101582
1.76376	2.8205e-05	0.10915	0.0594	2.54376	4.86048e-07	2.54376	0.000101702
1.76626	2.67e-05	0.1092	0.0603	2.54626	3.07056e-06	2.54626	0.000101821
1.76876	2.679e-05	0.10926	0.06129	2.54876	3.99889e-06	2.54876	0.00010194
1.77126	2.5461e-05	0.10932	0.06228	2.55126	2.03805e-06	2.55126	0.000102058
1.77376	2.4973e-05	0.10938	0.06317	2.55376	2.68702e-06	2.55376	0.000102175
1.77626	2.6682e-05	0.10944	0.06389	2.55626	3.52581e-06	2.55626	0.000102291
1.77876	2.6958e-05	0.1095	0.06442	2.55876	2.7544e-06	2.55876	0.000102407
1.78126	2.6912e-05	0.10956	0.06481	2.56126	7.12798e-07	2.56126	0.000102521
1.78376	2.749e-05	0.10962	0.06518	2.56376	1.517e-06	2.56376	0.000102635
1.78626	2.974e-05	0.10968	0.06566	2.56626	4.07499e-06	2.56626	0.000102748
1.78876	2.7982e-05	0.10974	0.06637	2.56876	4.53877e-06	2.56876	0.00010286
1.79126	2.5993e-05	0.1098	0.06732	2.57126	4.92034e-06	2.57126	0.000102972
1.79376	2.8406e-05	0.10986	0.06844	2.57376	4.14469e-06	2.57376	0.000103082
1.79626	2.9075e-05	0.10992	0.06959	2.57626	4.46782e-06	2.57626	0.000103192
1.79876	2.8963e-05	0.10998	0.07068	2.57876	4.70672e-06	2.57876	0.000103301
1.80126	2.8659e-05	0.11004	0.07167	2.58126	2.95239e-06	2.58126	0.00010341
1.80376	2.7949e-05	0.1101	0.0726	2.58376	2.74882e-06	2.58376	0.000103517
1.80626	2.8982e-05	0.11016	0.07357	2.58626	1.20602e-06	2.58626	0.000103624
1.80876	2.915e-05	0.11022	0.07465	2.58876	1.19897e-06	2.58876	0.00010373
1.81126	2.8744e-05	0.11028	0.07586	2.59126	2.87467e-06	2.59126	0.000103835
1.81376	2.8847e-05	0.11034	0.07718	2.59376	2.39811e-06	2.59376	0.00010394
1.81626	2.8848e-05	0.1104	0.07856	2.59626	2.6283e-06	2.59626	0.000104044
1.81876	2.8706e-05	0.11046	0.07999	2.59876	2.18423e-06	2.59876	0.000104147
1.82126	3.0178e-05	0.11052	0.08149	2.60126	3.26489e-06	2.60126	0.000104249
1.82376	2.9649e-05	0.11058	0.08315	2.60376	2.01228e-06	2.60376	0.000104351
1.82626	2.9655e-05	0.11064	0.08503	2.60626	1.89239e-06	2.60626	0.000104452
1.82876	2.9055e-05	0.1107	0.08719	2.60876	2.09423e-06	2.60876	0.000104552
1.83126	3.0218e-05	0.11076	0.08966	2.61126	2.59478e-06	2.61126	0.000104651
1.83376	3.1059e-05	0.11082	0.09243	2.61376	3.14104e-06	2.61376	0.00010475
1.83626	2.8853e-05	0.11088	0.09548	2.61626	5.50201e-06	2.61626	0.000104848
1.83876	3.0788e-05	0.11094	0.0988	2.61876	5.31068e-06	2.61876	0.000104945
1.84126	3.2039e-05	0.111	0.10238	2.62126	4.56205e-06	2.62126	0.000105042
1.84376	2.971e-05	0.11106	0.10626	2.62376	5.44612e-06	2.62376	0.000105138
1.84626	2.9005e-05	0.11112	0.11055	2.62626	4.20887e-06	2.62626	0.000105233
1.84876	2.9884e-05	0.11118	0.11539	2.62876	9.0331e-07	2.62876	0.000105328
1.85126	3.1374e-05	0.11124	0.12098	2.63126	1.39943e-06	2.63126	0.000105422
1.85376	3.0317e-05	0.1113	0.12746	2.63376	-6.07733e-08	2.63376	0.000105515
1.85626	3.0767e-05	0.11136	0.13484	2.63626	-3.23049e-08	2.63626	0.000105607
1.85876	3.1017e-05	0.11142	0.14306	2.63876	1.69883e-06	2.63876	0.000105699
1.86126	3.075e-05	0.11148	0.15194	2.64126	2.45163e-06	2.64126	0.00010579
1.86376	3.1392e-05	0.11154	0.16128	2.64376	2.01209e-06	2.64376	0.000105881
1.86626	3.1827e-05	0.1116	0.17091	2.64626	3.1082e-06	2.64626	0.000105971
1.86876	3.167e-05	0.11166	0.18068	2.64876	3.41496e-06	2.64876	0.00010606
1.87126	3.2463e-05	0.11172	0.19045	2.65126	6.50371e-07	2.65126	0.000106149
1.87376	3.2696e-05	0.11178	0.20004	2.65376	1.73842e-06	2.65376	0.000106237
1.87626	3.3646e-05	0.11183	0.20923	2.65626	-3.35893e-07	2.65626	0.000106324
1.87876	3.3553e-05	0.11189	0.21778	2.65876	5.86426e-07	2.65876	0.000106411
1.88126	3.4035e-05	0.11195	0.22549	2.66126	8.48373e-07	2.66126	0.000106497
1.88376	3.5153e-05	0.11201	0.23223	2.66376	2.40094e-06	2.66376	0.000106582
1.88626	3.5144e-05	0.11207	0.2379	2.66626	3.04213e-06	2.66626	0.000106667
1.88876	3.4558e-05	0.11213	0.24245	2.66876	3.09094e-06	2.66876	0.000106751
1.89126	3.4445e-05	0.11219	0.24581	2.67126	3.31735e-06	2.67126	0.000106835
1.89376	3.4661e-05	0.11225	0.24793	2.67376	4.60737e-06	2.67376	0.000106918
1.89626	3.4769e-05	0.11231	0.24876	2.67626	3.779e-06	2.67626	0.000107
1.89876	3.6404e-05	0.11237	0.24825	2.67876	3.66222e-06	2.67876	0.000107082
1.90126	3.6467e-05	0.11243	0.24638	2.68126	2.52903e-06	2.68126	0.000107163
1.90376	3.6533e-05	0.11249	0.24315	2.68376	1.76243e-06	2.68376	0.000107244
1.90626	3.5623e-05	0.11255	0.2386	2.68626	4.11842e-06	2.68626	0.000107324
1.90876	3.5802e-05	0.11261	0.23284	2.68876	5.51098e-06	2.68876	0.000107403
1.91126	3.6606e-05	0.11267	0.22604	2.69126	4.23313e-06	2.69126	0.000107482
1.91376	3.5886e-05	0.11273	0.21846	2.69376	2.53284e-06	2.69376	0.00010756
1.91626	3.6908e-05	0.11279	0.21033	2.69626	5.19712e-06	2.69626	0.000107638
1.91876	3.7167e-05	0.11285	0.20185	2.69876	4.74396e-06	2.69876	0.000107715
1.92126	3.7982e-05	0.11291	0.19317	2.70126	6.10236e-06	2.70126	0.000107792
1.92376	3.7794e-05	0.11297	0.18435	2.70376	5.96031e-06	2.70376	0.000107868
1.92626	3.7527e-05	0.11303	0.17548	2.70626	4.68781e-06	2.70626	0.000107943
1.92876	3.8985e-05	0.11309	0.16668	2.70876	4.51486e-06	2.70876	0.000108018
1.93126	3.8066e-05	0.11315	0.1581	2.71126	6.66644e-06	2.71126	0.000108093
1.93376	3.8799e-05	0.11321	0.1499	2.71376	6.48556e-06	2.71376	0.000108166
1.93626	3.8548e-05	0.11327	0.14226	2.71626	5.24022e-06	2.71626	0.00010824
1.93876	3.7088e-05	0.11333	0.13524	2.71876	4.3264e-06	2.71876	0.000108313
1.94126	3.8361e-05	0.11339	0.12886	2.72126	3.1401e-06	2.72126	0.000108385
1.94376	4.0281e-05	0.11345	0.12304	2.72376	3.08932e-06	2.72376	0.000108457
1.94626	4.0758e-05	0.11351	0.11768	2.72626	4.68206e-06	2.72626	0.000108528
1.94876	4.2202e-05	0.11357	0.11269	2.72876	4.4943e-06	2.72876	0.000108599
1.95126	4.1829e-05	0.11363	0.10802	2.73126	5.21605e-06	2.73126	0.000108669
1.95376	4.0178e-05	0.11369	0.10371	2.73376	4.1933e-06	2.73376	0.000108739
1.95626	4.1833e-05	0.11375	0.09983	2.73626	4.53705e-06	2.73626	0.000108808
1.95876	4.0904e-05	0.11381	0.09643	2.73876	2.94229e-06	2.73876	0.000108877
1.96126	4.255e-05	0.11387	0.09347	2.74126	3.83701e-06	2.74126	0.000108945
1.96376	4.3168e-05	0.11393	0.09088	2.74376	4.27722e-06	2.74376	0.000109013
1.96626	4.0518e-05	0.11399	0.08854	2.74626	3.79291e-06	2.74626	0.00010908
1.96876	4.209e-05	0.11405	0.08638	2.74876	1.77607e-06	2.74876	0.000109147
1.97126	4.2435e-05	0.11411	0.08441	2.75126	7.27707e-07	2.75126	0.000109213
1.97376	4.2028e-05	0.11417	0.08268	2.75376	1.1438e-06	2.75376	0.000109279
1.97626	4.3852e-05	0.11423	0.08126	2.75626	2.76736e-06	2.75626	0.000109345
1.97876	4.509e-05	0.11429	0.08013	2.75876	4.9438e-07	2.75876	0.00010941
1.98126	4.5852e-05	0.11435	0.0792	2.76126	3.04848e-07	2.76126	0.000109474
1.98376	4.6623e-05	0.11441	0.07833	2.76376	2.04476e-06	2.76376	0.000109538
1.98626	4.635e-05	0.11446	0.07744	2.76626	2.52312e-06	2.76626	0.000109602
1.98876	4.5905e-05	0.11452	0.07652	2.76876	1.46992e-06	2.76876	0.000109665
1.99126	4.7005e-05	0.11458	0.07563	2.77126	-8.64842e-07	2.77126	0.000109728
1.99376	4.6424e-05	0.11464	0.07485	2.77376	2.56982e-06	2.77376	0.00010979
1.99626	4.7475e-05	0.1147	0.07424	2.77626	3.11691e-06	2.77626	0.000109852
1.99876	4.6788e-05	0.11476	0.07382	2.77876	3.59243e-06	2.77876	0.000109914
2.00126	4.7003e-05	0.11482	0.07354	2.78126	4.28435e-06	2.78126	0.000109975
2.00376	4.7052e-05	0.11488	0.07338	2.78376	-2.31303e-07	2.78376	0.000110035
2.00626	4.7037e-05	0.11494	0.0733	2.78626	-6.01552e-07	2.78626	0.000110096
2.00876	4.5992e-05	0.115	0.07329	2.78876	9.12603e-07	2.78876	0.000110155
2.01126	4.8154e-05	0.11506	0.07337	2.79126	1.86116e-06	2.79126	0.000110215
2.01376	4.8203e-05	0.11512	0.07355	2.79376	1.92611e-06	2.79376	0.000110274
2.01626	4.7782e-05	0.11518	0.07386	2.79626	1.05245e-06	2.79626	0.000110333
2.01876	4.824e-05	0.11524	0.07434	2.79876	4.84175e-07	2.79876	0.000110391
2.02126	4.9867e-05	0.1153	0.07502	2.80126	3.67284e-07	2.80126	0.000110449
2.02376	5.2873e-05	0.11536	0.07589	2.80376	1.11771e-07	2.80376	0.000110506
2.02626	5.1363e-05	0.11542	0.0769	2.80626	7.92632e-07	2.80626	0.000110563
2.02876	5.001e-05	0.11548	0.07802	2.80876	1.61586e-06	2.80876	0.00011062
2.03126	5.041e-05	0.11554	0.0792	2.81126	1.34645e-06	2.81126	0.000110677
2.03376	5.0703e-05	0.1156	0.08044	2.81376	6.58409e-07	2.81376	0.000110733
2.03626	5.2488e-05	0.11566	0.08174	2.81626	-8.42813e-08	2.81626	0.000110788
2.03876	5.3603e-05	0.11572	0.08308	2.81876	9.0438e-07	2.81876	0.000110844
2.04126	5.4912e-05	0.11578	0.08442	2.82126	5.22388e-07	2.82126	0.000110899
2.04376	5.5363e-05	0.11584	0.08575	2.82376	-2.30261e-07	2.82376	0.000110953
2.04626	5.5015e-05	0.1159	0.08704	2.82626	-1.73572e-07	2.82626	0.000111008
2.04876	5.5956e-05	0.11596	0.08833	2.82876	-6.85496e-08	2.82876	0.000111062
2.05126	5.5951e-05	0.11602	0.08966	2.83126	-2.95197e-07	2.83126	0.000111115
2.05376	5.5901e-05	0.11608	0.0911	2.83376	7.2748e-07	2.83376	0.000111169
2.05626	5.555e-05	0.11614	0.09265	2.83626	1.12248e-06	2.83626	0.000111222
2.05876	5.6016e-05	0.1162	0.0943	2.83876	-1.36209e-07	2.83876	0.000111274
2.06126	5.6792e-05	0.11626	0.09602	2.84126	1.26042e-06	2.84126	0.000111327
2.06376	5.6828e-05	0.11632	0.09778	2.84376	3.28351e-07	2.84376	0.000111379
2.06626	5.8494e-05	0.11638	0.09956	2.84626	7.85587e-07	2.84626	0.00011143
2.06876	5.7701e-05	0.11644	0.10133	2.84876	6.37122e-07	2.84876	0.000111482
2.07126	5.7927e-05	0.1165	0.10306	2.85126	2.06951e-07	2.85126	0.000111533
2.07376	5.8741e-05	0.11656	0.10469	2.85376	-7.4293e-07	2.85376	0.000111584
2.07626	6.0849e-05	0.11662	0.10615	2.85626	2.73475e-07	2.85626	0.000111635
2.07876	6.037e-05	0.11668	0.10737	2.85876	4.43161e-07	2.85876	0.000111685
2.08126	5.9965e-05	0.11674	0.10829	2.86126	8.62123e-07	2.86126	0.000111735
2.08376	6.0008e-05	0.1168	0.10885	2.86376	-9.38642e-07	2.86376	0.000111785
2.08626	6.1439e-05	0.11686	0.10903	2.86626	-2.53139e-07	2.86626	0.000111834
2.08876	6.1567e-05	0.11692	0.10885	2.86876	8.20627e-07	2.86876	0.000111883
2.09126	6.139e-05	0.11698	0.10838	2.87126	1.66465e-06	2.87126	0.000111932
2.09376	6.0602e-05	0.11704	0.10772	2.87376	1.33093e-06	2.87376	0.000111981
2.09626	6.0466e-05	0.11709	0.10698	2.87626	-1.53537e-07	2.87626	0.00011203
2.09876	6.1932e-05	0.11715	0.10624	2.87876	-1.25776e-06	2.87876	0.000112078
2.10126	6.2771e-05	0.11721	0.10554	2.88126	-6.22743e-07	2.88126	0.000112126
2.10376	6.3338e-05	0.11727	0.1049	2.88376	-8.31488e-07	2.88376	0.000112173
2.10626	6.2349e-05	0.11733	0.10429	2.88626	0	2.88626	0.000112221
2.10876	6.1691e-05	0.11739	0.1037	2.88876	-1.73283e-07	2.88876	0.000112268
2.11126	6.3466e-05	0.11745	0.10308	2.89126	-2.09338e-07	2.89126	0.000112315
2.11376	6.3929e-05	0.11751	0.1024	2.89376	2.93834e-07	2.89376	0.000112362
2.11626	6.4876e-05	0.11757	0.10162	2.89626	8.41233e-07	2.89626	0.000112409
2.11876	6.3939e-05	0.11763	0.10078	2.89876	2.62859e-07	2.89876	0.000112455
2.12126	6.5731e-05	0.11769	0.09996	2.90126	1.61671e-06	2.90126	0.000112501
2.12376	6.5868e-05	0.11775	0.09927	2.90376	1.87079e-06	2.90376	0.000112547
2.12626	6.4804e-05	0.11781	0.09879	2.90626	1.89809e-06	2.90626	0.000112593
2.12876	6.7551e-05	0.11787	0.09858	2.90876	2.64362e-06	2.90876	0.000112638
2.13126	6.7557e-05	0.11793	0.0986	2.91126	3.69837e-06	2.91126	0.000112684
2.13376	6.7941e-05	0.11799	0.0988	2.91376	3.18234e-06	2.91376	0.000112729
2.13626	6.8374e-05	0.11805	0.09912	2.91626	2.89154e-06	2.91626	0.000112773
2.13876	7.0014e-05	0.11811	0.0995	2.91876	2.91196e-06	2.91876	0.000112818
2.14126	6.9e-05	0.11817	0.09993	2.92126	2.3456e-06	2.92126	0.000112862
2.14376	6.9131e-05	0.11823	0.1004	2.92376	1.83147e-06	2.92376	0.000112907
2.14626	6.8926e-05	0.11829	0.10098	2.92626	1.82055e-06	2.92626	0.00011295
2.14876	6.8498e-05	0.11835	0.10175	2.92876	2.38086e-06	2.92876	0.000112994
2.15126	6.9545e-05	0.11841	0.1028	2.93126	2.73038e-06	2.93126	0.000113038
2.15376	6.8987e-05	0.11847	0.10421	2.93376	3.42213e-06	2.93376	0.000113081
2.15626	6.7466e-05	0.11853	0.106	2.93626	1.91909e-06	2.93626	0.000113124
2.15876	6.896e-05	0.11859	0.10809	2.93876	3.39228e-06	2.93876	0.000113167
2.16126	6.9522e-05	0.11865	0.1104	2.94126	3.26968e-06	2.94126	0.000113209
2.16376	6.9951e-05	0.11871	0.11286	2.94376	2.2793e-06	2.94376	0.000113252
2.16626	7.0877e-05	0.11877	0.11546	2.94626	2.45514e-06	2.94626	0.000113294
2.16876	7.1074e-05	0.11883	0.11825	2.94876	2.74219e-06	2.94876	0.000113336
2.17126	7.0196e-05	0.11889	0.12128	2.95126	2.37846e-06	2.95126	0.000113378
2.17376	6.9416e-05	0.11895	0.12457	2.95376	4.02195e-06	2.95376	0.000113419
2.17626	7.0132e-05	0.11901	0.12804	2.95626	-5.33348e-07	2.95626	0.00011346
2.17876	6.9998e-05	0.11907	0.1316	2.95876	-3.44315e-08	2.95876	0.000113501
2.18126	7.1903e-05	0.11913	0.13508	2.96126	1.0687e-06	2.96126	0.000113542
2.18376	7.2397e-05	0.11919	0.13834	2.96376	2.22005e-06	2.96376	0.000113583
2.18626	7.2133e-05	0.11925	0.14128	2.96626	2.4026e-06	2.96626	0.000113623
2.18876	7.2503e-05	0.11931	0.14378	2.96876	4.00638e-06	2.96876	0.000113664
2.19126	7.3548e-05	0.11937	0.14579	2.97126	4.11336e-06	2.97126	0.000113704
2.19376	7.4035e-05	0.11943	0.14724	2.97376	4.06356e-06	2.97376	0.000113743
2.19626	7.3893e-05	0.11949	0.14813	2.97626	4.22897e-06	2.97626	0.000113783
2.19876	7.5111e-05	0.11955	0.14845	2.97876	3.53659e-06	2.97876	0.000113822
2.20126	7.5448e-05	0.11961	0.14823	2.98126	1.79242e-06	2.98126	0.000113862
2.20376	7.3716e-05	0.11967	0.14747	2.98376	1.15746e-06	2.98376	0.000113901
2.20626	7.5016e-05	0.11972	0.1462	2.98626	2.29471e-06	2.98626	0.000113939
2.20876	7.7232e-05	0.11978	0.14445	2.98876	3.70016e-06	2.98876	0.000113978
2.21126	7.6956e-05	0.11984	0.14227	2.99126	2.36683e-06	2.99126	0.000114016
2.21376	7.5638e-05	0.1199	0.13974	2.99376	2.76671e-06	2.99376	0.000114054
2.21626	7.6664e-05	0.11996	0.13695	2.99626	3.23579e-06	2.99626	0.000114092
2.21876	7.6491e-05	0.12002	0.13401	2.99876	1.23408e-06	2.99876	0.00011413
2.22126	7.8135e-05	0.12008	0.13102	3.00126	4.5358e-07	3.00126	0.000114167
2.22376	7.9093e-05	0.12014	0.12809	3.00376	7.53284e-07	3.00376	0.000114205
2.22626	7.8268e-05	0.1202	0.12533	3.00626	1.37919e-06	3.00626	0.000114242
2.22876	7.7922e-05	0.12026	0.12284	3.00876	1.25231e-06	3.00876	0.000114279
2.23126	7.8919e-05	0.12032	0.12073	3.01126	1.01563e-06	3.01126	0.000114315
2.23376	8.0229e-05	0.12038	0.11905	3.01376	4.11543e-08	3.01376	0.000114352
2.23626	8.1928e-05	0.12044	0.11785	3.01626	-5.32117e-07	3.01626	0.000114388
2.23876	8.064e-05	0.1205	0.11713	3.01876	4.34815e-07	3.01876	0.000114424
2.24126	7.9796e-05	0.12056	0.11686	3.02126	7.9995e-07	3.02126	0.00011446
2.24376	8.01e-05	0.12062	0.11704	3.02376	5.81287e-07	3.02376	0.000114496
2.24626	7.9986e-05	0.12068	0.11765	3.02626	1.04383e-06	3.02626	0.000114531
2.24876	7.923e-05	0.12074	0.11869	3.02876	1.56718e-09	3.02876	0.000114566
2.25126	7.9896e-05	0.1208	0.12012	3.03126	-4.90901e-10	3.03126	0.000114601
2.25376	7.9926e-05	0.12086	0.12187	3.03376	1.09465e-06	3.03376	0.000114636
2.25626	7.8261e-05	0.12092	0.12381	3.03626	1.59599e-06	3.03626	0.000114671
2.25876	7.9674e-05	0.12098	0.12577	3.03876	2.63854e-06	3.03876	0.000114705
2.26126	8.1924e-05	0.12104	0.1276	3.04126	2.69828e-06	3.04126	0.00011474
2.26376	8.1968e-05	0.1211	0.12923	3.04376	2.25922e-06	3.04376	0.000114774
2.26626	8.2301e-05	0.12116	0.13061	3.04626	-6.06445e-08	3.04626	0.000114808
2.26876	8.1176e-05	0.12122	0.13174	3.04876	-2.12309e-07	3.04876	0.000114841
2.27126	8.2175e-05	0.12128	0.13263	3.05126	1.71022e-06	3.05126	0.000114875
2.27376	8.2321e-05	0.12134	0.13326	3.05376	9.44954e-07	3.05376	0.000114908
2.27626	8.288e-05	0.1214	0.13363	3.05626	2.30088e-06	3.05626	0.000114941
2.27876	8.1836e-05	0.12146	0.13371	3.05876	3.169e-06	3.05876	0.000114974
2.28126	8.4131e-05	0.12152	0.13352	3.06126	4.78318e-07	3.06126	0.000115007
2.28376	8.4892e-05	0.12158	0.13305	3.06376	3.1083e-07	3.06376	0.000115039
2.28626	8.5227e-05	0.12164	0.13229	3.06626	1.38754e-06	3.06626	0.000115071
2.28876	8.5186e-05	0.1217	0.13123	3.06876	3.83436e-07	3.06876	0.000115104
2.29126	8.537e-05	0.12176	0.12985	3.07126	5.25295e-08	3.07126	0.000115135
2.29376	8.5707e-05	0.12182	0.12818	3.07376	-9.49184e-07	3.07376	0.000115167
2.29626	8.4694e-05	0.12188	0.12626	3.07626	5.10294e-07	3.07626	0.000115199
2.29876	8.5276e-05	0.12194	0.12419	3.07876	-1.27204e-06	3.07876	0.00011523
2.30126	8.6481e-05	0.122	0.12205	3.08126	-1.25217e-06	3.08126	0.000115261
2.30376	8.5969e-05	0.12206	0.11992	3.08376	-1.52912e-06	3.08376	0.000115292
2.30626	8.7111e-05	0.12212	0.11784	3.08626	-2.05788e-06	3.08626	0.000115323
2.30876	8.7139e-05	0.12218	0.11584	3.08876	4.15556e-07	3.08876	0.000115353
2.31126	8.6416e-05	0.12224	0.11395	3.09126	-2.25821e-07	3.09126	0.000115384
2.31376	8.6815e-05	0.1223	0.1122	3.09376	6.99991e-07	3.09376	0.000115414
2.31626	8.7098e-05	0.12235	0.11059	3.09626	-1.56201e-06	3.09626	0.000115444
2.31876	8.4883e-05	0.12241	0.10912	3.09876	-3.5182e-07	3.09876	0.000115474
2.32126	8.6455e-05	0.12247	0.10774	3.10126	5.42556e-07	3.10126	0.000115503
2.32376	8.7975e-05	0.12253	0.10643	3.10376	-1.39688e-06	3.10376	0.000115533
2.32626	8.7417e-05	0.12259	0.10513	3.10626	-2.30713e-06	3.10626	0.000115562
2.32876	8.7233e-05	0.12265	0.10385	3.10876	-7.40194e-07	3.10876	0.000115591
2.33126	8.7142e-05	0.12271	0.10265	3.11126	1.60393e-06	3.11126	0.00011562
2.33376	8.9052e-05	0.12277	0.10158	3.11376	-3.83765e-07	3.11376	0.000115649
2.33626	8.7404e-05	0.12283	0.10066	3.11626	-1.34627e-06	3.11626	0.000115677
2.33876	8.8763e-05	0.12289	0.09991	3.11876	-7.46598e-07	3.11876	0.000115706
2.34126	8.8944e-05	0.12295	0.09926	3.12126	8.67262e-07	3.12126	0.000115734
2.34376	8.8946e-05	0.12301	0.09868	3.12376	-7.04695e-07	3.12376	0.000115762
2.34626	8.9589e-05	0.12307	0.09815	3.12626	-8.65469e-07	3.12626	0.000115789
2.34876	8.9604e-05	0.12313	0.09769	3.12876	-9.13061e-07	3.12876	0.000115817
2.35126	8.9911e-05	0.12319	0.09737	3.13126	-2.72347e-06	3.13126	0.000115844
2.35376	8.8501e-05	0.12325	0.09729	3.13376	-2.2147e-06	3.13376	0.000115872
2.35626	8.9542e-05	0.12331	0.09751	3.13626	-7.7747e-08	3.13626	0.000115899
2.35876	9.0117e-05	0.12337	0.09806	3.13876	-3.46614e-07	3.13876	0.000115926
2.36126	9.1467e-05	0.12343	0.09894	3.14126	-1.1353e-06	3.14126	0.000115952
2.36376	9.0959e-05	0.12349	0.10014	3.14376	-3.60981e-06	3.14376	0.000115979
2.36626	9.0611e-05	0.12355	0.10164	3.14626	-2.81314e-06	3.14626	0.000116005
2.36876	9.0625e-05	0.12361	0.10345	3.14876	-2.51329e-06	3.14876	0.000116031
2.37126	9.0353e-05	0.12367	0.10566	3.15126	-1.89926e-06	3.15126	0.000116057
2.37376	8.9665e-05	0.12373	0.1084	3.15376	-2.31206e-06	3.15376	0.000116083
2.37626	9.1136e-05	0.12379	0.11184	3.15626	-2.40674e-07	3.15626	0.000116109
2.37876	9.1583e-05	0.12385	0.11606	3.15876	-3.35912e-06	3.15876	0.000116134
2.38126	9.0976e-05	0.12391	0.12105	3.16126	-1.36638e-06	3.16126	0.000116159
2.38376	9.1992e-05	0.12397	0.12659	3.16376	-1.88347e-06	3.16376	0.000116184
2.38626	9.112e-05	0.12403	0.13236	3.16626	-2.60439e-06	3.16626	0.000116209
2.38876	9.1351e-05	0.12409	0.13795	3.16876	-3.15313e-06	3.16876	0.000116234
2.39126	9.2787e-05	0.12415	0.14299	3.17126	-1.19769e-06	3.17126	0.000116259
2.39376	9.2686e-05	0.12421	0.14723	3.17376	-8.95083e-07	3.17376	0.000116283
2.39626	9.3814e-05	0.12427	0.15048	3.17626	2.30698e-07	3.17626	0.000116307
2.39876	9.4001e-05	0.12433	0.15263	3.17876	-1.35435e-06	3.17876	0.000116331
2.40126	9.42e-05	0.12439	0.15358	3.18126	-4.22138e-09	3.18126	0.000116355
2.40376	9.5776e-05	0.12445	0.15329	3.18376	-2.04092e-06	3.18376	0.000116379
2.40626	9.5547e-05	0.12451	0.15186	3.18626	-2.82445e-06	3.18626	0.000116402
2.40876	9.3767e-05	0.12457	0.14951	3.18876	-2.29781e-06	3.18876	0.000116426
2.41126	9.1787e-05	0.12463	0.14662	3.19126	-2.827e-06	3.19126	0.000116449
2.41376	9.3697e-05	0.12469	0.14363	3.19376	-3.03602e-06	3.19376	0.000116472
2.41626	9.4433e-05	0.12475	0.14089	3.19626	-1.48787e-06	3.19626	0.000116495
2.41876	9.4969e-05	0.12481	0.13864	3.19876	-1.77356e-06	3.19876	0.000116518
2.42126	9.2824e-05	0.12487	0.13696	3.20126	-7.40068e-07	3.20126	0.00011654
2.42376	9.429e-05	0.12493	0.13585	3.20376	-2.26741e-06	3.20376	0.000116562
2.42626	9.6082e-05	0.12498	0.1353	3.20626	1.15241e-06	3.20626	0.000116585
2.42876	9.7165e-05	0.12504	0.13533	3.20876	-7.14602e-07	3.20876	0.000116607
2.43126	9.7912e-05	0.1251	0.13595	3.21126	-1.19045e-06	3.21126	0.000116628
2.43376	9.8018e-05	0.12516	0.13712	3.21376	1.57876e-07	3.21376	0.00011665
2.43626	9.8182e-05	0.12522	0.13871	3.21626	-4.39637e-07	3.21626	0.000116672
2.43876	9.7301e-05	0.12528	0.14051	3.21876	-2.29898e-06	3.21876	0.000116693
2.44126	9.6848e-05	0.12534	0.1423	3.22126	-1.41417e-06	3.22126	0.000116714
2.44376	9.6414e-05	0.1254	0.14397	3.22376	-2.32919e-06	3.22376	0.000116735
2.44626	9.5383e-05	0.12546	0.1455	3.22626	-1.36004e-06	3.22626	0.000116756
2.44876	9.6745e-05	0.12552	0.14699	3.22876	-2.96673e-06	3.22876	0.000116777
2.45126	9.9201e-05	0.12558	0.1486	3.23126	-3.15526e-06	3.23126	0.000116797
2.45376	9.8854e-05	0.12564	0.15045	3.23376	-2.83863e-06	3.23376	0.000116818
2.45626	0.000100834	0.1257	0.15259	3.23626	-3.03784e-06	3.23626	0.000116838
2.45876	0.000100428	0.12576	0.15501	3.23876	-5.18988e-06	3.23876	0.000116858
2.46126	9.7843e-05	0.12582	0.15766	3.24126	-2.33777e-06	3.24126	0.000116878
2.46376	9.7866e-05	0.12588	0.16048	3.24376	-2.00649e-06	3.24376	0.000116897
2.46626	9.8774e-05	0.12594	0.16346	3.24626	-2.28305e-06	3.24626	0.000116917
2.46876	9.7973e-05	0.126	0.16663	3.24876	-3.18746e-06	3.24876	0.000116936
2.47126	9.7161e-05	0.12606	0.17006	3.25126	-3.0217e-06	3.25126	0.000116956
2.47376	9.7305e-05	0.12612	0.17378	3.25376	-2.17779e-06	3.25376	0.000116975
2.47626	9.8197e-05	0.12618	0.17784	3.25626	-1.99272e-06	3.25626	0.000116994
2.47876	9.8866e-05	0.12624	0.18224	3.25876	-4.08249e-06	3.25876	0.000117012
2.48126	9.8794e-05	0.1263	0.18696	3.26126	-3.87111e-06	3.26126	0.000117031
2.48376	9.8756e-05	0.12636	0.19197	3.26376	-5.04656e-06	3.26376	0.00011705
2.48626	9.9774e-05	0.12642	0.19726	3.26626	-4.08487e-06	3.26626	0.000117068
2.48876	9.8031e-05	0.12648	0.20284	3.26876	-2.70301e-06	3.26876	0.000117086
2.49126	9.7154e-05	0.12654	0.20875	3.27126	-5.13501e-06	3.27126	0.000117104
2.49376	9.9879e-05	0.1266	0.21505	3.27376	-6.55785e-06	3.27376	0.000117122
2.49626	9.8476e-05	0.12666	0.22183	3.27626	-6.03953e-06	3.27626	0.00011714
2.49876	9.9444e-05	0.12672	0.22922	3.27876	-5.89506e-06	3.27876	0.000117157
2.50126	0.000100004	0.12678	0.23735	3.28126	-5.44344e-06	3.28126	0.000117174
2.50376	0.000100454	0.12684	0.24639	3.28376	-4.65266e-06	3.28376	0.000117192
2.50626	0.00010207	0.1269	0.25643	3.28626	-4.07273e-06	3.28626	0.000117209
2.50876	0.000102052	0.12696	0.26748	3.28876	-3.85265e-06	3.28876	0.000117226
2.51126	0.000102081	0.12702	0.2794	3.29126	-5.73942e-06	3.29126	0.000117242
2.51376	0.000101864	0.12708	0.29187	3.29376	-5.21304e-06	3.29376	0.000117259
2.51626	0.000104444	0.12714	0.30439	3.29626	-5.72351e-06	3.29626	0.000117276
2.51876	0.000103662	0.1272	0.3163	3.29876	-6.06183e-06	3.29876	0.000117292
2.52126	0.000102912	0.12726	0.32686	3.30126	-6.168e-06	3.30126	0.000117308
2.52376	0.000102775	0.12732	0.33539	3.30376	-6.72502e-06	3.30376	0.000117324
2.52626	0.000102464	0.12738	0.34137	3.30626	-6.6099e-06	3.30626	0.00011734
2.52876	0.000101289	0.12744	0.34454	3.30876	-8.31262e-06	3.30876	0.000117356
2.53126	9.9974e-05	0.1275	0.34493	3.31126	-8.7062e-06	3.31126	0.000117371
2.53376	0.000101306	0.12756	0.34276	3.31376	-7.18063e-06	3.31376	0.000117387
2.53626	0.000101333	0.12761	0.3383	3.31626	-5.61992e-06	3.31626	0.000117402
2.53876	0.000100537	0.12767	0.33177	3.31876	-6.96005e-06	3.31876	0.000117417
2.54126	0.000100276	0.12773	0.32323	3.32126	-8.29705e-06	3.32126	0.000117432
2.54376	0.000102188	0.12779	0.31264	3.32376	-7.8719e-06	3.32376	0.000117447
2.54626	0.000104892	0.12785	0.29997	3.32626	-5.6916e-06	3.32626	0.000117462
2.54876	0.000105939	0.12791	0.28528	3.32876	-4.72916e-06	3.32876	0.000117476
2.55126	0.000104096	0.12797	0.26882	3.33126	-5.84058e-06	3.33126	0.000117491
2.55376	0.000104862	0.12803	0.25109	3.33376	-6.43285e-06	3.33376	0.000117505
2.55626	0.000105817	0.12809	0.23269	3.33626	-5.91598e-06	3.33626	0.000117519
2.55876	0.000105161	0.12815	0.21431	3.33876	-7.26297e-06	3.33876	0.000117533
2.56126	0.000103234	0.12821	0.19654	3.34126	-6.67982e-06	3.34126	0.000117547
2.56376	0.000104152	0.12827	0.17986	3.34376	-9.26553e-06	3.34376	0.000117561
2.56626	0.000106823	0.12833	0.16458	3.34626	-9.32309e-06	3.34626	0.000117574
2.56876	0.000107399	0.12839	0.15087	3.34876	-6.96052e-06	3.34876	0.000117588
2.57126	0.000107892	0.12845	0.13882	3.35126	-7.87181e-06	3.35126	0.000117601
2.57376	0.000107227	0.12851	0.12845	3.35376	-7.71395e-06	3.35376	0.000117614
2.57626	0.00010766	0.12857	0.11972	3.35626	-4.02396e-06	3.35626	0.000117627
2.57876	0.000108008	0.12863	0.11255	3.35876	-5.31483e-06	3.35876	0.00011764
2.58126	0.000106362	0.12869	0.1068	3.36126	-7.28056e-06	3.36126	0.000117653
2.58376	0.000106266	0.12875	0.10224	3.36376	-6.96416e-06	3.36376	0.000117665
2.58626	0.00010483	0.12881	0.09864	3.36626	-7.60762e-06	3.36626	0.000117678
2.58876	0.000104929	0.12887	0.09577	3.36876	-8.90694e-06	3.36876	0.00011769
2.59126	0.00010671	0.12893	0.09345	3.37126	-9.75513e-06	3.37126	0.000117702
2.59376	0.000106338	0.12899	0.09156	3.37376	-8.09218e-06	3.37376	0.000117714
2.59626	0.000106672	0.12905	0.09004	3.37626	-6.3581e-06	3.37626	0.000117726
2.59876	0.000106331	0.12911	0.08887	3.37876	-5.60988e-06	3.37876	0.000117738
2.60126	0.000107514	0.12917	0.08805	3.38126	-6.81053e-06	3.38126	0.00011775
2.60376	0.000106363	0.12923	0.08756	3.38376	-9.40704e-06	3.38376	0.000117761
2.60626	0.000106344	0.12929	0.08737	3.38626	-9.32642e-06	3.38626	0.000117772
2.60876	0.000106646	0.12935	0.08745	3.38876	-8.90167e-06	3.38876	0.000117784
2.61126	0.000107246	0.12941	0.08771	3.39126	-9.48779e-06	3.39126	0.000117795
2.61376	0.000107891	0.12947	0.0881	3.39376	-7.09978e-06	3.39376	0.000117806
2.61626	0.00011035	0.12953	0.08858	3.39626	-5.71963e-06	3.39626	0.000117817
2.61876	0.000110256	0.12959	0.08912	3.39876	-7.39236e-06	3.39876	0.000117827
2.62126	0.000109604	0.12965	0.08973	3.40126	-7.40895e-06	3.40126	0.000117838
2.62376	0.000110584	0.12971	0.09041	3.40376	-9.06842e-06	3.40376	0.000117848
2.62626	0.000109442	0.12977	0.09112	3.40626	-7.67475e-06	3.40626	0.000117859
2.62876	0.000106231	0.12983	0.09183	3.40876	-7.26796e-06	3.40876	0.000117869
2.63126	0.000106821	0.12989	0.09251	3.41126	-6.87604e-06	3.41126	0.000117879
2.63376	0.000105454	0.12995	0.09313	3.41376	-6.29899e-06	3.41376	0.000117889
2.63626	0.000105575	0.13001	0.09371	3.41626	-6.60282e-06	3.41626	0.000117899
2.63876	0.000107398	0.13007	0.09429	3.41876	-7.13851e-06	3.41876	0.000117909
2.64126	0.000108242	0.13013	0.09495	3.42126	-7.65209e-06	3.42126	0.000117918
2.64376	0.000107893	0.13019	0.09574	3.42376	-4.71153e-06	3.42376	0.000117928
2.64626	0.000109079	0.13024	0.0967	3.42626	-4.10685e-06	3.42626	0.000117937
2.64876	0.000109475	0.1303	0.09786	3.42876	-4.16305e-06	3.42876	0.000117946
2.65126	0.000106799	0.13036	0.09922	3.43126	-5.68412e-06	3.43126	0.000117955
2.65376	0.000107975	0.13042	0.10075	3.43376	-6.75607e-06	3.43376	0.000117964
2.65626	0.000105988	0.13048	0.1024	3.43626	-7.31189e-06	3.43626	0.000117973
2.65876	0.000106997	0.13054	0.10409	3.43876	-6.54059e-06	3.43876	0.000117982
2.66126	0.000107345	0.1306	0.1058	3.44126	-5.07517e-06	3.44126	0.00011799
2.66376	0.000108983	0.13066	0.10751	3.44376	-3.91963e-06	3.44376	0.000117999
2.66626	0.000109709	0.13072	0.10926	3.44626	-3.51897e-06	3.44626	0.000118007
2.66876	0.000109842	0.13078	0.11113	3.44876	-4.25518e-06	3.44876	0.000118015
2.67126	0.000110152	0.13084	0.11316	3.45126	-5.94528e-06	3.45126	0.000118023
2.67376	0.000111525	0.1309	0.11537	3.45376	-8.55725e-06	3.45376	0.000118031
2.67626	0.000110779	0.13096	0.11775	3.45626	-7.19411e-06	3.45626	0.000118039
2.67876	0.000110744	0.13102	0.12025	3.45876	-6.27385e-06	3.45876	0.000118047
2.68126	0.000109692	0.13108	0.12286	3.46126	-5.84346e-06	3.46126	0.000118054
2.68376	0.000109006	0.13114	0.12559	3.46376	-5.09296e-06	3.46376	0.000118062
2.68626	0.000111442	0.1312	0.12847	3.46626	-6.84235e-06	3.46626	0.000118069
2.68876	0.000112914	0.13126	0.13152	3.46876	-8.96361e-06	3.46876	0.000118077
2.69126	0.000111715	0.13132	0.13472	3.47126	-7.39076e-06	3.47126	0.000118084
2.69376	0.000110093	0.13138	0.13805	3.47376	-7.06779e-06	3.47376	0.000118091
2.69626	0.000112835	0.13144	0.14146	3.47626	-7.28671e-06	3.47626	0.000118098
2.69876	0.000112459	0.1315	0.14498	3.47876	-6.51551e-06	3.47876	0.000118105
2.70126	0.000113894	0.13156	0.14866	3.48126	-4.6582e-06	3.48126	0.000118111
2.70376	0.000113828	0.13162	0.15259	3.48376	-6.58177e-06	3.48376	0.000118118
2.70626	0.000112631	0.13168	0.1568	3.48626	-5.47923e-06	3.48626	0.000118124
2.70876	0.000112533	0.13174	0.16126	3.48876	-4.17558e-06	3.48876	0.000118131
2.71126	0.000114759	0.1318	0.16586	3.49126	-3.78581e-06	3.49126	0.000118137
2.71376	0.000114652	0.13186	0.17047	3.49376	-4.62693e-06	3.49376	0.000118143
2.71626	0.00011348	0.13192	0.17497	3.49626	-5.92394e-06	3.49626	0.000118149
2.71876	0.000112639	0.13198	0.17935	3.49876	-3.16084e-06	3.49876	0.000118155
2.72126	0.000111525	0.13204	0.18361	3.50126	-6.79462e-06	3.50126	0.000118161
2.72376	0.000111546	0.1321	0.18777	3.50376	-8.1443e-06	3.50376	0.000118166
2.72626	0.00011321	0.13216	0.19178	3.50626	-1.00699e-05	3.50626	0.000118172
2.72876	0.000113093	0.13222	0.19551	3.50876	-8.43633e-06	3.50876	0.000118177
2.73126	0.000113885	0.13228	0.1988	3.51126	-7.21467e-06	3.51126	0.000118183
2.73376	0.000112932	0.13234	0.2015	3.51376	-7.22391e-06	3.51376	0.000118188
2.73626	0.000113345	0.1324	0.2035	3.51626	-7.39105e-06	3.51626	0.000118193
2.73876	0.000111819	0.13246	0.20476	3.51876	-6.02607e-06	3.51876	0.000118198
2.74126	0.000112782	0.13252	0.20527	3.52126	-6.50899e-06	3.52126	0.000118203
2.74376	0.00011329	0.13258	0.20501	3.52376	-8.5238e-06	3.52376	0.000118208
2.74626	0.000112873	0.13264	0.20398	3.52626	-8.5555e-06	3.52626	0.000118213
2.74876	0.000110923	0.1327	0.20216	3.52876	-9.2881e-06	3.52876	0.000118217
2.75126	0.000109941	0.13276	0.19961	3.53126	-8.6856e-06	3.53126	0.000118222
2.75376	0.000110423	0.13282	0.1964	3.53376	-4.91799e-06	3.53376	0.000118226
2.75626	0.000112112	0.13288	0.19264	3.53626	-4.10827e-06	3.53626	0.00011823
2.75876	0.000109904	0.13293	0.18843	3.53876	-4.94546e-06	3.53876	0.000118234
2.76126	0.000109779	0.13299	0.18384	3.54126	-5.22054e-06	3.54126	0.000118239
2.76376	0.000111583	0.13305	0.17894	3.54376	-3.25351e-06	3.54376	0.000118243
2.76626	0.000112125	0.13311	0.17382	3.54626	-1.33839e-06	3.54626	0.000118246
2.76876	0.000111135	0.13317	0.16858	3.54876	-3.82216e-06	3.54876	0.00011825
2.77126	0.000108863	0.13323	0.16337	3.55126	-5.03283e-06	3.55126	0.000118254
2.77376	0.00011236	0.13329	0.15829	3.55376	-4.9764e-06	3.55376	0.000118257
2.77626	0.000112969	0.13335	0.15343	3.55626	-5.32287e-06	3.55626	0.000118261
2.77876	0.000113506	0.13341	0.14889	3.55876	-4.80924e-06	3.55876	0.000118264
2.78126	0.000114259	0.13347	0.14473	3.56126	-3.60851e-06	3.56126	0.000118268
2.78376	0.000109804	0.13353	0.14103	3.56376	-3.55568e-06	3.56376	0.000118271
2.78626	0.000109494	0.13359	0.13783	3.56626	-4.04476e-06	3.56626	0.000118274
2.78876	0.000111068	0.13365	0.13508	3.56876	-5.14573e-06	3.56876	0.000118277
2.79126	0.000112076	0.13371	0.13262	3.57126	-6.71961e-06	3.57126	0.00011828
2.79376	0.0001122	0.13377	0.13026	3.57376	-6.21239e-06	3.57376	0.000118282
2.79626	0.000111385	0.13383	0.12783	3.57626	-5.72208e-06	3.57626	0.000118285
2.79876	0.000110875	0.13389	0.12523	3.57876	-4.15567e-06	3.57876	0.000118288
2.80126	0.000110816	0.13395	0.1225	3.58126	-4.40916e-06	3.58126	0.00011829
2.80376	0.000110618	0.13401	0.11973	3.58376	-3.48556e-06	3.58376	0.000118293
2.80626	0.000111356	0.13407	0.117	3.58626	-4.17286e-06	3.58626	0.000118295
2.80876	0.000112236	0.13413	0.11436	3.58876	-4.94607e-06	3.58876	0.000118297
2.81126	0.000112023	0.13419	0.11179	3.59126	-5.76619e-06	3.59126	0.000118299
2.81376	0.000111391	0.13425	0.10926	3.59376	-3.75721e-06	3.59376	0.000118301
2.81626	0.000110704	0.13431	0.10675	3.59626	-5.28314e-06	3.59626	0.000118303
2.81876	0.000111748	0.13437	0.10429	3.59876	-5.55298e-06	3.59876	0.000118305
2.82126	0.000111421	0.13443	0.10194	3.60126	-3.70573e-06	3.60126	0.000118307
2.82376	0.000110723	0.13449	0.09973	3.60376	-3.30839e-06	3.60376	0.000118308
2.82626	0.000110834	0.13455	0.09769	3.60626	-5.26795e-06	3.60626	0.00011831
2.82876	0.000110993	0.13461	0.0958	3.60876	-6.34343e-06	3.60876	0.000118311
2.83126	0.00011082	0.13467	0.09402	3.61126	-6.00781e-06	3.61126	0.000118313
2.83376	0.000111896	0.13473	0.09234	3.61376	-6.58111e-06	3.61376	0.000118314
2.83626	0.000112344	0.13479	0.09076	3.61626	-4.73631e-06	3.61626	0.000118315
2.83876	0.000111138	0.13485	0.08928	3.61876	-2.61643e-06	3.61876	0.000118316
2.84126	0.000112587	0.13491	0.08793	3.62126	-2.65946e-06	3.62126	0.000118317
2.84376	0.000111707	0.13497	0.08673	3.62376	-3.52541e-06	3.62376	0.000118318
2.84626	0.000112216	0.13503	0.08565	3.62626	-4.37427e-06	3.62626	0.000118319
2.84876	0.000112119	0.13509	0.08467	3.62876	-4.77304e-06	3.62876	0.00011832
2.85126	0.00011174	0.13515	0.08376	3.63126	-4.74472e-06	3.63126	0.000118321
2.85376	0.000110841	0.13521	0.08289	3.63376	-3.78432e-06	3.63376	0.000118321
2.85626	0.000111908	0.13527	0.08206	3.63626	-3.97983e-06	3.63626	0.000118322
2.85876	0.000112128	0.13533	0.08126	3.63876	-5.92226e-06	3.63876	0.000118322
2.86126	0.000112597	0.13539	0.08051	3.64126	-6.18061e-06	3.64126	0.000118323
2.86376	0.000110846	0.13545	0.07977	3.64376	-3.91487e-06	3.64376	0.000118323
2.86626	0.000111581	0.13551	0.07899	3.64626	-4.29805e-06	3.64626	0.000118323
2.86876	0.000112704	0.13556	0.07811	3.64876	-4.81115e-06	3.64876	0.000118323
2.87126	0.000113597	0.13562	0.07712	3.65126	-4.62216e-06	3.65126	0.000118323
2.87376	0.000113312	0.13568	0.07602	3.65376	-5.8381e-06	3.65376	0.000118323
2.87626	0.000111876	0.13574	0.07487	3.65626	-5.27695e-06	3.65626	0.000118323
2.87876	0.00011082	0.1358	0.07374	3.65876	-3.05172e-06	3.65876	0.000118323
2.88126	0.000111503	0.13586	0.07269	3.66126	-1.91041e-06	3.66126	0.000118322
2.88376	0.000111342	0.13592	0.07173	3.66376	-3.90303e-06	3.66376	0.000118322
2.88626	0.000112221	0.13598	0.0708	3.66626	-3.68456e-06	3.66626	0.000118322
2.88876	0.000112095	0.13604	0.06986	3.66876	-3.13201e-06	3.66876	0.000118321
2.89126	0.000112106	0.1361	0.06883	3.67126	-2.19539e-06	3.67126	0.00011832
2.89376	0.000112656	0.13616	0.06771	3.67376	-3.12869e-06	3.67376	0.00011832
2.89626	0.00011325	0.13622	0.06652	3.67626	-2.34791e-06	3.67626	0.000118319
2.89876	0.000112718	0.13628	0.06537	3.67876	-4.79605e-06	3.67876	0.000118318
2.90126	0.000114118	0.13634	0.06434	3.68126	-3.34512e-06	3.68126	0.000118317
2.90376	0.000114418	0.1364	0.06354	3.68376	-2.68711e-06	3.68376	0.000118316
2.90626	0.000114491	0.13646	0.063	3.68626	-1.40803e-06	3.68626	0.000118315
2.90876	0.000115282	0.13652	0.06269	3.68876	3.1913e-07	3.68876	0.000118314
2.91126	0.000116382	0.13658	0.0625	3.69126	6.96363e-07	3.69126	0.000118313
2.91376	0.000115911	0.13664	0.06233	3.69376	-1.80331e-07	3.69376	0.000118311
2.91626	0.000115665	0.1367	0.06211	3.69626	-2.45595e-06	3.69626	0.00011831
2.91876	0.00011573	0.13676	0.06184	3.69876	-2.8965e-06	3.69876	0.000118308
2.92126	0.000115208	0.13682	0.06158	3.70126	-2.37197e-06	3.70126	0.000118307
2.92376	0.000114738	0.13688	0.06144	3.70376	-3.23038e-06	3.70376	0.000118305
2.92626	0.000114771	0.13694	0.06147	3.70626	-1.53571e-06	3.70626	0.000118304
2.92876	0.000115375	0.137	0.0617	3.70876	-2.87897e-06	3.70876	0.000118302
2.93126	0.000115768	0.13706	0.06207	3.71126	-5.80416e-06	3.71126	0.0001183
2.93376	0.000116503	0.13712	0.0625	3.71376	-4.07928e-06	3.71376	0.000118298
2.93626	0.000115043	0.13718	0.06293	3.71626	-2.45133e-06	3.71626	0.000118296
2.93876	0.000116559	0.13724	0.06334	3.71876	-4.52431e-06	3.71876	0.000118294
2.94126	0.000116479	0.1373	0.06377	3.72126	-3.44422e-06	3.72126	0.000118292
2.94376	0.000115531	0.13736	0.06427	3.72376	-2.21207e-06	3.72376	0.00011829
2.94626	0.000115749	0.13742	0.06485	3.72626	-8.18842e-07	3.72626	0.000118288
2.94876	0.000116078	0.13748	0.06549	3.72876	-1.33355e-06	3.72876	0.000118286
2.95126	0.000115756	0.13754	0.06613	3.73126	-2.56119e-06	3.73126	0.000118283
2.95376	0.000117441	0.1376	0.0667	3.73376	-2.79577e-06	3.73376	0.000118281
2.95626	0.000112927	0.13766	0.06715	3.73626	-1.97828e-06	3.73626	0.000118278
2.95876	0.000113467	0.13772	0.06748	3.73876	-3.56873e-06	3.73876	0.000118276
2.96126	0.000114611	0.13778	0.06769	3.74126	-2.93711e-06	3.74126	0.000118273
2.96376	0.000115803	0.13784	0.0678	3.74376	-3.00742e-06	3.74376	0.00011827
2.96626	0.000116026	0.1379	0.06779	3.74626	-1.13468e-06	3.74626	0.000118268
2.96876	0.00011767	0.13796	0.06763	3.74876	-3.68867e-07	3.74876	0.000118265
2.97126	0.000117817	0.13802	0.06727	3.75126	-1.49999e-06	3.75126	0.000118262
2.97376	0.000117807	0.13808	0.06668	3.75376	-3.44206e-06	3.75376	0.000118259
2.97626	0.000118012	0.13814	0.06585	3.75626	-3.12006e-06	3.75626	0.000118256
2.97876	0.000117359	0.13819	0.06479	3.75876	-1.816e-06	3.75876	0.000118253
2.98126	0.000115654	0.13825	0.06353	3.76126	5.7012e-07	3.76126	0.00011825
2.98376	0.000115058	0.13831	0.06213	3.76376	3.1383e-06	3.76376	0.000118247
2.98626	0.000116234	0.13837	0.06065	3.76626	1.82454e-06	3.76626	0.000118243
2.98876	0.000117678	0.13843	0.05916	3.76876	2.03084e-06	3.76876	0.00011824
2.99126	0.000116383	0.13849	0.05769	3.77126	1.0932e-06	3.77126	0.000118237
2.99376	0.000116821	0.13855	0.05627	3.77376	-9.82383e-07	3.77376	0.000118233
2.99626	0.000117328	0.13861	0.05489	3.77626	-1.44891e-06	3.77626	0.00011823
2.99876	0.000115364	0.13867	0.05355	3.77876	-8.46374e-07	3.77876	0.000118226
3.00126	0.000114621	0.13873	0.05225	3.78126	-5.67784e-07	3.78126	0.000118223
3.00376	0.000114958	0.13879	0.05101	3.78376	2.27863e-07	3.78376	0.000118219
3.00626	0.000115621	0.13885	0.04988	3.78626	6.22566e-07	3.78626	0.000118215
3.00876	0.000115531	0.13891	0.0489	3.78876	-1.13167e-06	3.78876	0.000118212
3.01126	0.000115331	0.13897	0.04808	3.79126	-5.7861e-08	3.79126	0.000118208
3.01376	0.000114393	0.13903	0.04743	3.79376	-2.21992e-07	3.79376	0.000118204
3.01626	0.000113856	0.13909	0.04692	3.79626	-1.67207e-06	3.79626	0.0001182
3.01876	0.000114859	0.13915	0.04652	3.79876	-9.83093e-07	3.79876	0.000118196
3.02126	0.00011526	0.13921	0.04619	3.80126	-1.54606e-06	3.80126	0.000118192
3.02376	0.000115077	0.13927	0.04591	3.80376	-1.69498e-06	3.80376	0.000118188
3.02626	0.000115575	0.13933	0.04564	3.80626	8.61542e-08	3.80626	0.000118184
3.02876	0.000114568	0.13939	0.04538	3.80876	-7.46659e-07	3.80876	0.00011818
3.03126	0.000114601	0.13945	0.04513	3.81126	-1.62542e-06	3.81126	0.000118175
3.03376	0.000115731	0.13951	0.04492	3.81376	-1.11322e-08	3.81376	0.000118171
3.03626	0.000116267	0.13957	0.0448	3.81626	1.04721e-06	3.81626	0.000118167
3.03876	0.000117344	0.13963	0.04482	3.81876	5.28596e-07	3.81876	0.000118162
3.04126	0.000117438	0.13969	0.04495	3.82126	6.03035e-07	3.82126	0.000118158
3.04376	0.000117033	0.13975	0.04513	3.82376	2.59652e-06	3.82376	0.000118153
3.04626	0.000114747	0.13981	0.04526	3.82626	1.73506e-06	3.82626	0.000118149
3.04876	0.000114629	0.13987	0.04526	3.82876	1.93064e-06	3.82876	0.000118144
3.05126	0.000116585	0.13993	0.04509	3.83126	7.07274e-07	3.83126	0.00011814
3.05376	0.000115853	0.13999	0.04479	3.83376	1.77595e-06	3.83376	0.000118135
3.05626	0.000117242	0.14005	0.04447	3.83626	2.86068e-06	3.83626	0.00011813
3.05876	0.000118143	0.14011	0.0442	3.83876	8.25448e-07	3.83876	0.000118126
3.06126	0.000115485	0.14017	0.04405	3.84126	3.08027e-06	3.84126	0.000118121
3.06376	0.00011535	0.14023	0.04403	3.84376	1.93513e-06	3.84376	0.000118116
3.06626	0.000116459	0.14029	0.04412	3.84626	2.84803e-06	3.84626	0.000118111
3.06876	0.000115487	0.14035	0.04429	3.84876	-1.54016e-07	3.84876	0.000118106
3.07126	0.000115188	0.14041	0.04451	3.85126	1.97398e-06	3.85126	0.000118101
3.07376	0.000114218	0.14047	0.04478	3.85376	1.96902e-06	3.85376	0.000118096
3.07626	0.000115709	0.14053	0.04511	3.85626	5.50096e-07	3.85626	0.000118091
3.07876	0.000113958	0.14059	0.0455	3.85876	4.20218e-07	3.85876	0.000118086
3.08126	0.000114009	0.14065	0.04594	3.86126	1.43938e-06	3.86126	0.000118081
3.08376	0.000113763	0.14071	0.04641	3.86376	1.11959e-06	3.86376	0.000118075
3.08626	0.000113265	0.14077	0.0469	3.86626	1.32383e-06	3.86626	0.00011807
3.08876	0.000115769	0.14082	0.04739	3.86876	1.41412e-06	3.86876	0.000118065
3.09126	0.000115158	0.14088	0.04791	3.87126	8.37446e-07	3.87126	0.00011806
3.09376	0.000116114	0.14094	0.04847	3.87376	2.59781e-06	3.87376	0.000118054
3.09626	0.000113882	0.141	0.04909	3.87626	1.62622e-06	3.87626	0.000118049
3.09876	0.000115122	0.14106	0.04977	3.87876	1.39766e-06	3.87876	0.000118043
3.10126	0.000116046	0.14112	0.05051	3.88126	3.39614e-06	3.88126	0.000118038
3.10376	0.000114136	0.14118	0.0513	3.88376	1.26466e-06	3.88376	0.000118032
3.10626	0.000113255	0.14124	0.05218	3.88626	2.22121e-06	3.88626	0.000118027
3.10876	0.000114851	0.1413	0.05319	3.88876	-2.76196e-07	3.88876	0.000118021
3.11126	0.000117224	0.14136	0.05437	3.89126	1.12343e-06	3.89126	0.000118016
3.11376	0.000115265	0.14142	0.05573	3.89376	1.23109e-06	3.89376	0.00011801
3.11626	0.000114331	0.14148	0.05728	3.89626	2.55979e-06	3.89626	0.000118004
3.11876	0.000114959	0.14154	0.05899	3.89876	1.37053e-06	3.89876	0.000117998
3.12126	0.000116601	0.1416	0.06083	3.90126	6.98292e-07	3.90126	0.000117993
3.12376	0.000115057	0.14166	0.06276	3.90376	8.23093e-07	3.90376	0.000117987
3.12626	0.000114924	0.14172	0.06475	3.90626	1.27793e-06	3.90626	0.000117981
3.12876	0.000114904	0.14178	0.0668	3.90876	-6.74208e-07	3.90876	0.000117975
3.13126	0.000113121	0.14184	0.06888	3.91126	1.21369e-06	3.91126	0.000117969
3.13376	0.000113657	0.1419	0.07101	3.91376	1.49962e-06	3.91376	0.000117963
3.13626	0.000115821	0.14196	0.07322	3.91626	2.68058e-06	3.91626	0.000117957
3.13876	0.000115579	0.14202	0.07556	3.91876	1.07257e-06	3.91876	0.000117951
3.14126	0.000114817	0.14208	0.07812	3.92126	1.97659e-06	3.92126	0.000117945
3.14376	0.000112369	0.14214	0.08098	3.92376	-1.23354e-07	3.92376	0.000117939
3.14626	0.000113192	0.1422	0.0842	3.92626	3.57973e-06	3.92626	0.000117933
3.14876	0.000113518	0.14226	0.08785	3.92876	3.07884e-06	3.92876	0.000117927
3.15126	0.000114158	0.14232	0.09198	3.93126	1.51198e-06	3.93126	0.000117921
3.15376	0.000113771	0.14238	0.09668	3.93376	3.40141e-07	3.93376	0.000117915
3.15626	0.000115868	0.14244	0.10207	3.93626	1.57533e-06	3.93626	0.000117909
3.15876	0.000112775	0.1425	0.10824	3.93876	3.61355e-06	3.93876	0.000117902
3.16126	0.000114793	0.14256	0.11526	3.94126	1.2168e-06	3.94126	0.000117896
3.16376	0.000114301	0.14262	0.12305	3.94376	-1.42393e-06	3.94376	0.00011789
3.16626	0.000113605	0.14268	0.1314	3.94626	1.68937e-06	3.94626	0.000117884
3.16876	0.000113081	0.14274	0.13999	3.94876	2.67669e-06	3.94876	0.000117877
3.17126	0.000115061	0.1428	0.14839	3.95126	2.79404e-06	3.95126	0.000117871
3.17376	0.000115388	0.14286	0.15614	3.95376	2.52041e-06	3.95376	0.000117865
3.17626	0.000116538	0.14292	0.1628	3.95626	1.90081e-06	3.95626	0.000117858
3.17876	0.000114977	0.14298	0.16799	3.95876	-7.27749e-08	3.95876	0.000117852
3.18126	0.000116351	0.14304	0.17144	3.96126	-9.10335e-07	3.96126	0.000117845
3.18376	0.000114338	0.1431	0.17299	3.96376	-6.88872e-07	3.96376	0.000117839
3.18626	0.000113578	0.14316	0.17262	3.96626	8.54612e-07	3.96626	0.000117832
3.18876	0.000114128	0.14322	0.17043	3.96876	-1.19288e-06	3.96876	0.000117826
3.19126	0.000113622	0.14328	0.16662	3.97126	-1.63636e-06	3.97126	0.000117819
3.19376	0.000113436	0.14334	0.16149	3.97376	-6.12811e-07	3.97376	0.000117813
3.19626	0.000115007	0.1434	0.15533	3.97626	-1.88925e-06	3.97626	0.000117806
3.19876	0.000114744	0.14345	0.14847	3.97876	3.66339e-07	3.97876	0.0001178
3.20126	0.0001158	0.14351	0.14123	3.98126	1.77294e-06	3.98126	0.000117793
3.20376	0.000114295	0.14357	0.13392	3.98376	1.09456e-06	3.98376	0.000117786
3.20626	0.000117737	0.14363	0.12683	3.98626	-1.1388e-06	3.98626	0.00011778
3.20876	0.000115892	0.14369	0.12022	3.98876	-1.12114e-06	3.98876	0.000117773
3.21126	0.000115438	0.14375	0.1143	3.99126	-2.29466e-07	3.99126	0.000117766
3.21376	0.000116808	0.14381	0.10915	3.99376	1.72922e-06	3.99376	0.00011776
3.21626	0.000116232	0.14387	0.1048	3.99626	3.75393e-06	3.99626	0.000117753
3.21876	0.000114394	0.14393	0.10118	3.99876	7.9265e-07	3.99876	0.000117746
3.22126	0.0001153	0.14399	0.09816	4.00126	2.17039e-06	4.00126	0.00011774
3.22376	0.000114406	0.14405	0.09565	4.00376	3.73014e-06	4.00376	0.000117733
3.22626	0.000115396	0.14411	0.09356	4.00626	3.0199e-06	4.00626	0.000117726
3.22876	0.00011381	0.14417	0.09183	4.00876	1.43768e-06	4.00876	0.000117719
3.23126	0.000113642	0.14423	0.09039	4.01126	1.01547e-06	4.01126	0.000117713
3.23376	0.000113979	0.14429	0.08921	4.01376	2.12327e-06	4.01376	0.000117706
3.23626	0.0001138	0.14435	0.08823	4.01626	1.77209e-06	4.01626	0.000117699
3.23876	0.000111668	0.14441	0.08741	4.01876	1.93914e-07	4.01876	0.000117692
3.24126	0.00011454	0.14447	0.08675	4.02126	-4.02486e-08	4.02126	0.000117685
3.24376	0.000114891	0.14453	0.08625	4.02376	1.6376e-06	4.02376	0.000117678
3.24626	0.000114634	0.14459	0.08592	4.02626	1.46546e-06	4.02626	0.000117672
3.24876	0.000113749	0.14465	0.08575	4.02876	-2.64674e-07	4.02876	0.000117665
3.25126	0.000113934	0.14471	0.08573	4.03126	-1.0758e-06	4.03126	0.000117658
3.25376	0.000114797	0.14477	0.08581	4.03376	9.26088e-07	4.03376	0.000117651
3.25626	0.000115001	0.14483	0.08601	4.03626	5.33982e-07	4.03626	0.000117644
3.25876	0.00011293	0.14489	0.08634	4.03876	2.88349e-09	4.03876	0.000117637
3.26126	0.00011316	0.14495	0.08685	4.04126	-1.82079e-08	4.04126	0.00011763
3.26376	0.000112003	0.14501	0.08757	4.04376	1.43271e-06	4.04376	0.000117623
3.26626	0.000112983	0.14507	0.08849	4.04626	9.97629e-07	4.04626	0.000117616
3.26876	0.000114383	0.14513	0.08957	4.04876	-1.86644e-06	4.04876	0.000117609
3.27126	0.000111969	0.14519	0.09077	4.05126	-8.64511e-07	4.05126	0.000117603
3.27376	0.000110564	0.14525	0.09207	4.05376	1.61426e-07	4.05376	0.000117596
3.27626	0.0001111	0.14531	0.09347	4.05626	2.04937e-06	4.05626	0.000117589
3.27876	0.000111262	0.14537	0.095	4.05876	2.88931e-06	4.05876	0.000117582
3.28126	0.000111731	0.14543	0.09676	4.06126	2.34326e-06	4.06126	0.000117575
3.28376	0.000112539	0.14549	0.09883	4.06376	3.97721e-06	4.06376	0.000117568
3.28626	0.000113136	0.14555	0.10136	4.06626	2.10717e-06	4.06626	0.000117561
3.28876	0.000113373	0.14561	0.10448	4.06876	1.16912e-06	4.06876	0.000117554
3.29126	0.000111503	0.14567	0.10831	4.07126	3.43808e-06	4.07126	0.000117547
3.29376	0.000112046	0.14573	0.11292	4.07376	3.32104e-06	4.07376	0.00011754
3.29626	0.000111552	0.14579	0.11834
3.29876	0.00011123	0.14585	0.12452
3.30126	0.00011114	0.14591	0.13134
3.30376	0.000110599	0.14597	0.13863
3.30626	0.00011073	0.14603	0.14613
3.30876	0.000109043	0.14608	0.15355
3.31126	0.000108665	0.14614	0.16056
3.31376	0.000110206	0.1462	0.16683
3.31626	0.000111782	0.14626	0.17201
3.31876	0.000110457	0.14632	0.17585
3.32126	0.000109135	0.14638	0.17815
3.32376	0.000109575	0.14644	0.17886
3.32626	0.00011177	0.1465	0.17804
3.32876	0.000112747	0.14656	0.17587
3.33126	0.00011165	0.14662	0.17261
3.33376	0.000111072	0.14668	0.16855
3.33626	0.000111603	0.14674	0.164
3.33876	0.00011027	0.1468	0.1592
3.34126	0.000110867	0.14686	0.15439
3.34376	0.000108295	0.14692	0.14974
3.34626	0.000108251	0.14698	0.14538
3.34876	0.000110627	0.14704	0.14143
3.35126	0.000109729	0.1471	0.13797
3.35376	0.0001099	0.14716	0.13503
3.35626	0.000113603	0.14722	0.13263
3.35876	0.000112325	0.14728	0.13075
3.36126	0.000110372	0.14734	0.12933
3.36376	0.000110701	0.1474	0.12829
3.36626	0.00011007	0.14746	0.12753
3.36876	0.000108783	0.14752	0.127
3.37126	0.000107947	0.14758	0.12665
3.37376	0.000109622	0.14764	0.12646
3.37626	0.000111368	0.1477	0.12642
3.37876	0.000112128	0.14776	0.12655
3.38126	0.000110939	0.14782	0.12684
3.38376	0.000108354	0.14788	0.12728
3.38626	0.000108446	0.14794	0.12781
3.38876	0.000108882	0.148	0.12839
3.39126	0.000108307	0.14806	0.12895
3.39376	0.000110706	0.14812	0.12945
3.39626	0.000112097	0.14818	0.12987
3.39876	0.000110435	0.14824	0.13021
3.40126	0.000110429	0.1483	0.13047
3.40376	0.00010878	0.14836	0.13065
3.40626	0.000110184	0.14842	0.13068
3.40876	0.000110601	0.14848	0.13053
3.41126	0.000111003	0.14854	0.13019
3.41376	0.00011159	0.1486	0.12965
3.41626	0.000111296	0.14866	0.12895
3.41876	0.00011077	0.14871	0.1281
3.42126	0.000110266	0.14877	0.12712
3.42376	0.000113216	0.14883	0.12598
3.42626	0.00011383	0.14889	0.12467
3.42876	0.000113783	0.14895	0.12322
3.43126	0.000112271	0.14901	0.12168
3.43376	0.000111208	0.14907	0.12013
3.43626	0.000110661	0.14913	0.11863
3.43876	0.000111441	0.14919	0.11718
3.44126	0.000112915	0.14925	0.11578
3.44376	0.000114079	0.14931	0.11437
3.44626	0.000114488	0.14937	0.11292
3.44876	0.00011376	0.14943	0.11145
3.45126	0.000112078	0.14949	0.10998
3.45376	0.000109474	0.14955	0.10856
3.45626	0.000110845	0.14961	0.1072
3.45876	0.000111773	0.14967	0.10587
3.46126	0.000112211	0.14973	0.10456
3.46376	0.000112969	0.14979	0.10326
3.46626	0.000111227	0.14985	0.10198
3.46876	0.000109113	0.14991	0.10076
3.47126	0.000110693	0.14997	0.09962
3.47376	0.000111023	0.15003	0.09856
3.47626	0.000110811	0.15009	0.09755
3.47876	0.000111589	0.15015	0.09659
3.48126	0.000113453	0.15021	0.0957
3.48376	0.000111536	0.15027	0.09498
3.48626	0.000112645	0.15033	0.09452
3.48876	0.000113955	0.15039	0.0944
3.49126	0.000114351	0.15045	0.09466
3.49376	0.000113516	0.15051	0.09526
3.49626	0.000112225	0.15057	0.09614
3.49876	0.000114994	0.15063	0.09723
3.50126	0.000111366	0.15069	0.09841
3.50376	0.000110022	0.15075	0.09955
3.50626	0.000108102	0.15081	0.10047
3.50876	0.000109741	0.15087	0.10101
3.51126	0.000110968	0.15093	0.101
3.51376	0.000110964	0.15099	0.10039
3.51626	0.000110802	0.15105	0.09918
3.51876	0.000112172	0.15111	0.0975
3.52126	0.000111694	0.15117	0.09553
3.52376	0.000109684	0.15123	0.09348
3.52626	0.000109657	0.15129	0.09159
3.52876	0.000108929	0.15134	0.09002
3.53126	0.000109536	0.1514	0.08893
3.53376	0.000113308	0.15146	0.08834
3.53626	0.000114122	0.15152	0.0882
3.53876	0.000113289	0.15158	0.08838
3.54126	0.000113018	0.15164	0.08876
3.54376	0.000114989	0.1517	0.0892
3.54626	0.000116908	0.15176	0.08965
3.54876	0.000114428	0.15182	0.0901
3.55126	0.000113221	0.15188	0.09054
3.55376	0.000113281	0.15194	0.09099
3.55626	0.000112938	0.152	0.09145
3.55876	0.000113455	0.15206	0.09192
3.56126	0.000114659	0.15212	0.09237
3.56376	0.000114715	0.15218	0.0928
3.56626	0.000114229	0.15224	0.09318
3.56876	0.000113131	0.1523	0.09346
3.57126	0.00011156	0.15236	0.09363
3.57376	0.00011207	0.15242	0.09367
3.57626	0.000112563	0.15248	0.09357
3.57876	0.000114132	0.15254	0.09335
3.58126	0.000113881	0.1526	0.09304
3.58376	0.000114807	0.15266	0.09263
3.58626	0.000114122	0.15272	0.09216
3.58876	0.000113351	0.15278	0.09162
3.59126	0.000112533	0.15284	0.09106
3.59376	0.000114544	0.1529	0.09049
3.59626	0.00011302	0.15296	0.08994
3.59876	0.000112752	0.15302	0.08941
3.60126	0.000114601	0.15308	0.08889
3.60376	0.000115	0.15314	0.08835
3.60626	0.000113042	0.1532	0.08775
3.60876	0.000111968	0.15326	0.08711
3.61126	0.000112305	0.15332	0.08645
3.61376	0.000111733	0.15338	0.08579
3.61626	0.000113579	0.15344	0.08518
3.61876	0.0001157	0.1535	0.08464
3.62126	0.000115658	0.15356	0.08419
3.62376	0.000114793	0.15362	0.08382
3.62626	0.000113945	0.15368	0.08354
3.62876	0.000113547	0.15374	0.08333
3.63126	0.000113576	0.1538	0.08316
3.63376	0.000114537	0.15386	0.08301
3.63626	0.000114342	0.15392	0.08286
3.63876	0.0001124	0.15397	0.08268
3.64126	0.000112142	0.15403	0.08248
3.64376	0.000114408	0.15409	0.08226
3.64626	0.000114025	0.15415	0.08202
3.64876	0.000113512	0.15421	0.08178
3.65126	0.000113701	0.15427	0.08153
3.65376	0.000112485	0.15433	0.08126
3.65626	0.000113046	0.15439	0.08094
3.65876	0.000115271	0.15445	0.08059
3.66126	0.000116412	0.15451	0.08021
3.66376	0.000114419	0.15457	0.07984
3.66626	0.000114637	0.15463	0.0795
3.66876	0.000115189	0.15469	0.07921
3.67126	0.000116125	0.15475	0.07898
3.67376	0.000115191	0.15481	0.07879
3.67626	0.000115971	0.15487	0.07861
3.67876	0.000113522	0.15493	0.07844
3.68126	0.000114972	0.15499	0.07829
3.68376	0.000115629	0.15505	0.07815
3.68626	0.000116907	0.15511	0.07802
3.68876	0.000118633	0.15517	0.0779
3.69126	0.000119009	0.15523	0.07775
3.69376	0.000118131	0.15529	0.07757
3.69626	0.000115854	0.15535	0.07735
3.69876	0.000115412	0.15541	0.0771
3.70126	0.000115935	0.15547	0.07682
3.70376	0.000115075	0.15553	0.07652
3.70626	0.000116768	0.15559	0.07619
3.70876	0.000115423	0.15565	0.07581
3.71126	0.000112496	0.15571	0.07539
3.71376	0.000114219	0.15577	0.07495
3.71626	0.000115845	0.15583	0.0745
3.71876	0.00011377	0.15589	0.07409
3.72126	0.000114848	0.15595	0.07374
3.72376	0.000116078	0.15601	0.07347
3.72626	0.000117469	0.15607	0.07327
3.72876	0.000116952	0.15613	0.07315
3.73126	0.000115722	0.15619	0.07312
3.73376	0.000115485	0.15625	0.07317
3.73626	0.0001163	0.15631	0.07331
3.73876	0.000114707	0.15637	0.07352
3.74126	0.000115336	0.15643	0.07383
3.74376	0.000115263	0.15649	0.07424
3.74626	0.000117133	0.15655	0.07477
3.74876	0.000117896	0.1566	0.0754
3.75126	0.000116762	0.15666	0.0761
3.75376	0.000114817	0.15672	0.07681
3.75626	0.000115136	0.15678	0.0775
3.75876	0.000116437	0.15684	0.07817
3.76126	0.00011882	0.1569	0.07885
3.76376	0.000121385	0.15696	0.07957
3.76626	0.000120068	0.15702	0.08035
3.76876	0.000120271	0.15708	0.08121
3.77126	0.00011933	0.15714	0.08212
3.77376	0.000117251	0.1572	0.08306
3.77626	0.000116781	0.15726	0.08401
3.77876	0.00011738	0.15732	0.08499
3.78126	0.000117655	0.15738	0.08598
3.78376	0.000118447	0.15744	0.08699
3.78626	0.000118838	0.1575	0.08802
3.78876	0.00011708	0.15756	0.08905
3.79126	0.00011815	0.15762	0.09009
3.79376	0.000117982	0.15768	0.09115
3.79626	0.000116528	0.15774	0.09225
3.79876	0.000117213	0.1578	0.09341
3.80126	0.000116646	0.15786	0.09466
3.80376	0.000116493	0.15792	0.096
3.80626	0.00011827	0.15798	0.09744
3.80876	0.000117433	0.15804	0.09896
3.81126	0.00011655	0.1581	0.10053
3.81376	0.00011816	0.15816	0.10213
3.81626	0.000119214	0.15822	0.10369
3.81876	0.000118691	0.15828	0.10518
3.82126	0.000118761	0.15834	0.10655
3.82376	0.00012075	0.1584	0.10779
3.82626	0.000119884	0.15846	0.1089
3.82876	0.000120075	0.15852	0.1099
3.83126	0.000118847	0.15858	0.11079
3.83376	0.000119911	0.15864	0.11155
3.83626	0.000120991	0.1587	0.11218
3.83876	0.000118951	0.15876	0.11266
3.84126	0.000121201	0.15882	0.11297
3.84376	0.000120051	0.15888	0.11316
3.84626	0.000120959	0.15894	0.11326
3.84876	0.000117952	0.159	0.11335
3.85126	0.000120075	0.15906	0.11348
3.85376	0.000120065	0.15912	0.1137
3.85626	0.000118641	0.15918	0.11401
3.85876	0.000118506	0.15923	0.1144
3.86126	0.00011952	0.15929	0.11485
3.86376	0.000119195	0.15935	0.11536
3.86626	0.000119394	0.15941	0.11593
3.86876	0.000119479	0.15947	0.11656
3.87126	0.000118897	0.15953	0.11728
3.87376	0.000120652	0.15959	0.11806
3.87626	0.000119675	0.15965	0.11889
3.87876	0.000119441	0.15971	0.11975
3.88126	0.000121434	0.15977	0.12064
3.88376	0.000119297	0.15983	0.12153
3.88626	0.000120248	0.15989	0.1224
3.88876	0.000117745	0.15995	0.12319
3.89126	0.000119139	0.16001	0.12385
3.89376	0.000119241	0.16007	0.12436
3.89626	0.000120564	0.16013	0.12474
3.89876	0.000119369	0.16019	0.12506
3.90126	0.000118691	0.16025	0.12536
3.90376	0.00011881	0.16031	0.12567
3.90626	0.000119259	0.16037	0.12598
3.90876	0.000117301	0.16043	0.12626
3.91126	0.000119183	0.16049	0.12648
3.91376	0.000119463	0.16055	0.12668
3.91626	0.000120638	0.16061	0.12688
3.91876	0.000119024	0.16067	0.12712
3.92126	0.000119922	0.16073	0.12743
3.92376	0.000117816	0.16079	0.12784
3.92626	0.000121513	0.16085	0.12837
3.92876	0.000121006	0.16091	0.12906
3.93126	0.000119433	0.16097	0.12993
3.93376	0.000118255	0.16103	0.131
3.93626	0.000119484	0.16109	0.13224
3.93876	0.000121516	0.16115	0.13362
3.94126	0.000119113	0.16121	0.13509
3.94376	0.000116466	0.16127	0.13661
3.94626	0.000119573	0.16133	0.13818
3.94876	0.000120554	0.16139	0.13979
3.95126	0.000120665	0.16145	0.14143
3.95376	0.000120385	0.16151	0.14305
3.95626	0.000119759	0.16157	0.14463
3.95876	0.000117779	0.16163	0.14615
3.96126	0.000116935	0.16169	0.14759
3.96376	0.00011715	0.16175	0.14897
3.96626	0.000118687	0.16181	0.15033
3.96876	0.000116633	0.16186	0.15169
3.97126	0.000116183	0.16192	0.1531
3.97376	0.0001172	0.16198	0.15458
3.97626	0.000115917	0.16204	0.15611
3.97876	0.000118166	0.1621	0.15768
3.98126	0.000119566	0.16216	0.1592
3.98376	0.000118881	0.16222	0.16063
3.98626	0.000116641	0.16228	0.1619
3.98876	0.000116652	0.16234	0.16299
3.99126	0.000117537	0.1624	0.16394
3.99376	0.000119489	0.16246	0.16476
3.99626	0.000121507	0.16252	0.16547
3.99876	0.000118539	0.16258	0.16604
4.00126	0.00011991	0.16264	0.16643
4.00376	0.000121463	0.1627	0.16654
4.00626	0.000120746	0.16276	0.16632
4.00876	0.000119157	0.16282	0.16579
4.01126	0.000118728	0.16288	0.16504
4.01376	0.000119829	0.16294	0.16415
4.01626	0.000119471	0.163	0.16323
4.01876	0.000117886	0.16306	0.1623
4.02126	0.000117645	0.16312	0.16139
4.02376	0.000119316	0.16318	0.16048
4.02626	0.000119137	0.16324	0.1596
4.02876	0.0001174	0.1633	0.1588
4.03126	0.000116582	0.16336	0.15816
4.03376	0.000118577	0.16342	0.15774
4.03626	0.000118178	0.16348	0.1576
4.03876	0.00011764	0.16354	0.15773
4.04126	0.000117612	0.1636	0.15813
4.04376	0.000119056	0.16366	0.15876
4.04626	0.000118614	0.16372	0.15958
4.04876	0.000115743	0.16378	0.16057
4.05126	0.000116738	0.16384	0.16171
4.05376	0.000117757	0.1639	0.16298
4.05626	0.000119638	0.16396	0.1644
4.05876	0.000120471	0.16402	0.16594
4.06126	0.000119918	0.16408	0.16761
4.06376	0.000121545	0.16414	0.16939
4.06626	0.000119668	0.1642	0.17124
4.06876	0.000118723	0.16426	0.17314
4.07126	0.000120985	0.16432	0.17504
4.07376	0.000120861	0.16438	0.17688
4.07626	0.000117533	0.16444	0.17858
		0.16449	0.18005
		0.16455	0.1812
		0.16461	0.18193
		0.16467	0.1822
		0.16473	0.18201
		0.16479	0.18139
		0.16485	0.18039
		0.16491	0.17907
		0.16497	0.17747
		0.16503	0.17565
		0.16509	0.17362
		0.16515	0.17142
		0.16521	0.16913
		0.16527	0.16685
		0.16533	0.16473
		0.16539	0.16292
		0.16545	0.16148
		0.16551	0.16043
		0.16557	0.15972
		0.16563	0.15927
		0.16569	0.15906
		0.16575	0.15907
		0.16581	0.15935
		0.16587	0.15995
		0.16593	0.16088
		0.16599	0.16214
		0.16605	0.16363
		0.16611	0.16526
		0.16617	0.16689
		0.16623	0.16849
		0.16629	0.17012
		0.16635	0.17184
		0.16641	0.1737
		0.16647	0.17569
		0.16653	0.17779
		0.16659	0.17992
		0.16665	0.182
		0.16671	0.18397
		0.16677	0.18577
		0.16683	0.18736
		0.16689	0.18873
		0.16695	0.18987
		0.16701	0.19081
		0.16707	0.19162
		0.16712	0.19233
		0.16718	0.19295
		0.16724	0.19344
		0.1673	0.19375
		0.16736	0.19385
		0.16742	0.19376
		0.16748	0.19354
		0.16754	0.19327
		0.1676	0.19303
		0.16766	0.1929
		0.16772	0.19291
		0.16778	0.19306
		0.16784	0.19333
		0.1679	0.19369
		0.16796	0.19411
		0.16802	0.19459
		0.16808	0.19516
		0.16814	0.19586
		0.1682	0.19674
		0.16826	0.19782
		0.16832	0.19909
		0.16838	0.20052
		0.16844	0.20208
		0.1685	0.20374
		0.16856	0.20548
		0.16862	0.20729
		0.16868	0.20908
		0.16874	0.21076
		0.1688	0.21222
		0.16886	0.21341
[truncated: 5,472 more rows]
