# Supplementary material for: Nanoscale C–H/C–D mapping of organic materials using electron spectroscopy
Source: Nat Nanotechnol. 2025 Mar 24;20(6):740–6. doi: 10.1038/s41565-025-01893-5 (PMC12532599; doi:10.1038/s41565-025-01893-5)
Supplement: Supplementary file 6 — EELS spectral data of dPS for DF and BF conditions, intensity profile data of DF, BF and ADF, and core-loss spectral data of dPS-b-P2VP. [file 41565_2025_1893_MOESM6_ESM.xlsx]

## Sheet: Extended_Data_Fig.2b
FTIR		BF		DF
Energy	Intensity	Energy	Intensity	Energy	Intensity
meV	a.u.	meV	a.u.	meV	a.u.
0.04955	0.090118	0.239588	-0.0303	0.21887	0.1282
0.04961	0.094899	0.242163	0.0291675	0.22137	0.07013
0.04967	0.092645	0.244738	-0.0042141	0.22387	-0.01334
0.04973	0.084133	0.247313	0.0543	0.22637	-0.09761
0.04979	0.073297	0.249888	0.0312	0.22887	-0.11606
0.04985	0.064414	0.252463	0.0372	0.23137	-0.1001
0.04991	0.060249	0.255038	0.2262	0.23387	-0.03977
0.04997	0.061327	0.257613	0.3903	0.23637	0.00663
0.05003	0.065891	0.260188	0.6528	0.23887	0.06104
0.05009	0.070728	0.262763	0.5979	0.24137	0.05495
0.05015	0.07301	0.265338	0.6168	0.24387	0.04595
0.05021	0.072065	0.267913	0.5601	0.24637	0.02352
0.05027	0.069475	0.270488	0.7614	0.24887	0.08695
0.05033	0.067725	0.273063	0.8349	0.25137	0.15089
0.05039	0.068593	0.275638	0.7356	0.25387	0.31543
0.05045	0.072415	0.278213	0.7104	0.25637	0.40592
0.05051	0.078022	0.280788	0.9663	0.25887	0.46941
0.05057	0.083237	0.283363	0.7653	0.26137	0.50183
0.05063	0.085897	0.285938	0.7206	0.26387	0.49021
0.05069	0.085092	0.288513	0.5592	0.26637	0.56391
0.05075	0.081809	0.291088	0.5409	0.26887	0.6734
0.05081	0.078484	0.293663	0.3363	0.27137	0.83922
0.05087	0.077693	0.296238	0.3096	0.27387	0.90637
0.05093	0.08092	0.298813	0.3699	0.27637	0.9241
0.05099	0.08771	0.301388	0.1875	0.27887	0.93062
0.05105	0.095662	0.303963	0.2544	0.28137	1
0.05111	0.101325	0.306538	0.2118	0.28387	0.99824
0.05117	0.101836	0.309113	0.0531	0.28637	0.93536
0.05123	0.09646	0.311688	0.0369	0.28887	0.82053
0.05129	0.087157	0.314263	0.00997047	0.29137	0.7536
0.05134	0.077812	0.316838	-0.0456	0.29387	0.75116
0.0514	0.072296	0.319413	0.1509	0.29637	0.72065
0.05146	0.072569	0.321988	0.1572	0.29887	0.71042
0.05152	0.078057	0.324563	0.1611	0.30137	0.63616
0.05158	0.086555	0.327138	0.1236	0.30387	0.55299
0.05164	0.095725	0.329713	0.123	0.30637	0.43404
0.0517	0.10402	0.332288	0.0291143	0.30887	0.38198
0.05176	0.111055	0.334863	-0.0369	0.31137	0.37232
0.05182	0.117257	0.337438	0.0243319	0.31387	0.39879
0.05188	0.122815	0.340013	0.0132461	0.31637	0.35607
0.05194	0.126042	0.342588	0.09	0.31887	0.28321
0.052	0.124775	0.345163	0.1416	0.32137	0.26599
0.05206	0.120001	0.347738	0.1941	0.32387	0.21402
0.05212	0.114303	0.350313	0.2487	0.32637	0.18564
0.05218	0.109396	0.352888	0.2736	0.32887	0.12098
0.05224	0.10619	0.355463	0.4533	0.33137	0.06233
0.0523	0.105273	0.358038	0.3651	0.33387	0.0654
0.05236	0.106897	0.360613	0.3345	0.33637	0.05758
0.05242	0.110516	0.363188	0.246	0.33887	0.01796
0.05248	0.11466	0.365763	0.2676	0.34137	-0.0143
0.05254	0.117649	0.368338	0.4653	0.34387	-0.02077
0.0526	0.118678	0.370913	0.4065	0.34637	-0.01355
0.05266	0.117985	0.373488	0.3996	0.34887	-0.02721
0.05272	0.11627	0.376063	0.4692	0.35137	-0.02421
0.05278	0.114149	0.378638	0.5301	0.35387	-0.0188
0.05284	0.111951	0.381213	0.5784	0.35637	0.00142
0.0529	0.109893	0.383788	0.63	0.35887	-0.0034
0.05296	0.108241	0.386363	0.4707	0.36137	-0.02727
0.05302	0.107303	0.388938	0.663	0.36387	-0.01321
0.05308	0.107289	0.391513	0.5961	0.36637	-0.02179
0.05314	0.108087	0.394088	0.5973	0.36887	0.0014
0.0532	0.109179	0.396663	0.7692	0.37137	0.02934
0.05326	0.109858	0.399238	0.6678	0.37387	0.04955
0.05332	0.109662	0.401813	0.7899	0.37637	0.03978
0.05338	0.108808	0.404388	0.6876	0.37887	0.00931
0.05344	0.108192	0.406963	0.7242	0.38137	0.01376
0.0535	0.108948	0.409538	0.8436	0.38387	0.07831
0.05356	0.111734	0.412113	0.6987	0.38637	0.10294
0.05362	0.116424	0.414688	0.6489	0.38887	0.08811
0.05368	0.122262	0.417263	0.6375	0.39137	0.09226
0.05374	0.128527	0.419838	0.6795	0.39387	0.08095
0.0538	0.134974	0.422413	0.7431	0.39637	0.06126
0.05386	0.141785	0.424988	0.7491	0.39887	0.04374
0.05392	0.148953	0.427563	0.7863	0.40137	0.05722
0.05397	0.155512	0.430138	0.5013	0.40387	0.04953
0.05403	0.159383	0.432713	0.4398	0.40637	0.04556
0.05409	0.158417	0.435288	0.6918	0.40887	0.05386
0.05415	0.152264	0.437863	0.7215	0.41137	0.07375
0.05421	0.143241	0.440438	0.69	0.41387	0.09182
0.05427	0.135163	0.443013	0.7242	0.41637	0.09545
0.05433	0.131145	0.445588	0.6816	0.41887	0.06123
0.05439	0.132237	0.448163	0.5589	0.42137	0.05527
0.05445	0.137431	0.450738	0.5775	0.42387	0.04728
0.05451	0.144473	0.453313	0.543	0.42637	0.02036
0.05457	0.151144	0.455888	0.5823	0.42887	-0.03365
0.05463	0.156282	0.458463	0.5481	0.43137	-0.03652
0.05469	0.160244	0.461038	0.6423	0.43387	-0.03357
0.05475	0.164381	0.463613	0.5991	0.43637	0.00218
0.05481	0.169988	0.466188	0.6678	0.43887	0.00894
0.05487	0.177408	0.468763	0.6876	0.44137	0.03273
0.05493	0.185892	0.471338	0.6525	0.44387	0.05515
0.05499	0.194292	0.473913	0.6285	0.44637	0.0767
0.05505	0.201887	0.476488	0.6888	0.44887	0.06503
0.05511	0.208586	0.479063	0.9624	0.45137	0.0478
0.05517	0.214613	0.481638	0.9189	0.45387	0.04401
0.05523	0.220003	0.484213	0.9933	0.45637	0.05208
0.05529	0.224602	0.486788	0.9879	0.45887	0.05701
0.05535	0.228361	0.489363	0.9471	0.46137	0.0956
0.05541	0.231798	0.491938	0.9834	0.46387	0.09709
0.05547	0.236068	0.494513	1.1085	0.46637	0.0973
0.05553	0.242396	0.497088	1.0395	0.46887	0.08864
0.05559	0.251398	0.499663	0.9135	0.47137	0.10747
0.05565	0.262815	0.502238	0.9654	0.47387	0.10418
0.05571	0.275688	0.504813	0.852	0.47637	0.1104
0.05577	0.288729	0.507388	0.8997	0.47887	0.10114
0.05583	0.300804	0.509963	0.9792	0.48137	0.09522
0.05589	0.311458	0.512538	0.9357	0.48387	0.11465
0.05595	0.321118	0.515113	1.026	0.48637	0.11113
0.05601	0.330918	0.517688	0.9243	0.48887	0.12889
0.05607	0.342062	0.520263	0.9183	0.49137	0.13961
0.05613	0.355271	0.522838	0.8655	0.49387	0.15755
0.05619	0.370412	0.525413	0.975	0.49637	0.17428
0.05625	0.386617	0.527988	0.9291	0.49887	0.16523
0.05631	0.402738	0.530563	0.921	0.50137	0.17067
0.05637	0.417837	0.533138	1.0008	0.50387	0.14793
0.05643	0.431319	0.535713	0.9468	0.50637	0.14661
0.05649	0.442848	0.538288	1.0794	0.50887	0.16182
0.05655	0.452459	0.540863	0.9762	0.51137	0.17511
0.0566	0.461146	0.543438	1.0803	0.51387	0.14353
0.05666	0.471765	0.546013	0.921	0.51637	0.15511
0.05672	0.488922	0.548588	0.9657	0.51887	0.14883
0.05678	0.516061	0.551163	0.8637	0.52137	0.16023
0.05684	0.552034	0.553738	0.8787	0.52387	0.17519
0.0569	0.591892	0.556313	0.9825	0.52637	0.17292
0.05696	0.630322	0.558888	0.9909	0.52887	0.21408
0.05702	0.663047	0.561463	0.9321	0.53137	0.21437
0.05708	0.686378	0.564038	0.9018	0.53387	0.21154
0.05714	0.697655	0.566613	0.9171	0.53637	0.20016
0.0572	0.697319	0.569188	0.8919	0.53887	0.20237
0.05726	0.690046	0.571763	0.9633	0.54137	0.21067
0.05732	0.68236	0.574338	0.8991	0.54387	0.22428
0.05738	0.679147	0.576913	0.8472	0.54637	0.22187
0.05744	0.682402	0.579488	0.9273	0.54887	0.20568
0.0575	0.691859	0.582063	0.831	0.55137	0.17443
0.05756	0.705733	0.584638	0.9186	0.55387	0.20455
0.05762	0.721231	0.587213	0.8916	0.55637	0.20276
0.05768	0.735224	0.589788	0.7557	0.55887	0.20835
0.05774	0.74543	0.592363	0.7668	0.56137	0.21837
0.0578	0.751317	0.594938	0.7617	0.56387	0.21451
0.05786	0.754026	0.597513	0.9471	0.56637	0.21497
0.05792	0.755097	0.600088	1.0044	0.56887	0.21729
0.05798	0.754887	0.602663	0.9825	0.57137	0.20533
0.05804	0.751667	0.605238	0.9459	0.57387	0.1891
0.0581	0.742658	0.607813	0.8352	0.57637	0.20706
0.05816	0.726838	0.610388	0.8106	0.57887	0.2109
0.05822	0.706678	0.612963	0.8193	0.58137	0.22456
0.05828	0.687001	0.615538	0.9057	0.58387	0.22381
0.05834	0.672812	0.618113	0.8166	0.58637	0.19927
0.0584	0.668199	0.620688	0.9309	0.58887	0.18827
0.05846	0.675423	0.623263	0.9675	0.59137	0.2003
0.05852	0.69223	0.625838	0.8343	0.59387	0.21338
0.05858	0.708029	0.628413	0.8862	0.59637	0.22618
0.05864	0.707693	0.630988	0.996	0.59887	0.22206
0.0587	0.686392	0.633563	0.8736	0.60137	0.21105
0.05876	0.653968	0.636138	1.0101	0.60387	0.21373
0.05882	0.622713	0.638713	1.0446	0.60637	0.19443
0.05888	0.599816	0.641288	1.0566	0.60887	0.19473
0.05894	0.587615	0.643863	1.1601	0.61137	0.21622
0.059	0.584829	0.646438	1.0974	0.61387	0.20566
0.05906	0.587188	0.649013	1.0701	0.61637	0.18635
0.05912	0.588854	0.651588	1.0572	0.61887	0.16131
0.05918	0.585592	0.654163	1.2165	0.62137	0.17536
0.05923	0.577213	0.656738	1.1244	0.62387	0.19636
0.05929	0.566608	0.659313	1.0104	0.62637	0.21221
0.05935	0.556598	0.661888	1.0545	0.62887	0.20855
0.05941	0.54775	0.664463	1.1427	0.63137	0.19755
0.05947	0.538433	0.667038	1.1796	0.63387	0.18928
0.05953	0.526778	0.669613	1.1724	0.63637	0.18588
0.05959	0.512778	0.672188	1.1901	0.63887	0.20559
0.05965	0.498568	0.674763	1.2	0.64137	0.21309
0.05971	0.486759	0.677338	1.1004	0.64387	0.21636
0.05977	0.478611	0.679913	1.1034	0.64637	0.22421
0.05983	0.473284	0.682488	1.0794	0.64887	0.20203
0.05989	0.468209	0.685063	1.002	0.65137	0.20187
0.05995	0.460446	0.687638	0.9726	0.65387	0.20242
0.06001	0.448602	0.690213	0.9714	0.65637	0.22052
0.06007	0.433783	0.692788	1.185	0.65887	0.2318
0.06013	0.418614	0.695363	1.1418	0.66137	0.20759
0.06019	0.405335	0.697938	1.1409	0.66387	0.17734
0.06025	0.394842	0.700513	1.0266	0.66637	0.18098
0.06031	0.386778	0.703088	1.0341	0.66887	0.18015
0.06037	0.380163	0.705663	1.1274	0.67137	0.18006
0.06043	0.373933	0.708238	1.0386	0.67387	0.19879
0.06049	0.367423	0.710813	1.056	0.67637	0.2026
0.06055	0.360591	0.713388	0.9552	0.67887	0.196
0.06061	0.353976	0.715963	1.0218	0.68137	0.19242
0.06067	0.348348	0.718538	1.0605	0.68387	0.20715
0.06073	0.344267	0.721113	1.1622	0.68637	0.18335
0.06079	0.341649	0.723688	1.1298	0.68887	0.15867
0.06085	0.339661	0.726263	1.089	0.69137	0.19176
0.06091	0.336931	0.728838	1.161	0.69387	0.21331
0.06097	0.332087	0.731413	1.1439	0.69637	0.20415
0.06103	0.324534	0.733988	1.1766	0.69887	0.18576
0.06109	0.314902	0.736563	1.1631	0.70137	0.18246
0.06115	0.304675	0.739138	1.344	0.70387	0.15742
0.06121	0.295407	0.741713	1.317	0.70637	0.16761
0.06127	0.288099	0.744288	1.248	0.70887	0.16603
0.06133	0.282975	0.746863	1.4391	0.71137	0.15879
0.06139	0.279608	0.749438	1.4625	0.71387	0.16219
0.06145	0.277172	0.752013	1.4574	0.71637	0.16578
0.06151	0.274778	0.754588	1.5909	0.71887	0.15639
0.06157	0.271719	0.757163	1.4325	0.72137	0.19469
0.06163	0.267729	0.759738	1.4523	0.72387	0.20939
0.06169	0.262913	0.762313	1.3974	0.72637	0.21216
0.06175	0.257733	0.764888	1.4778	0.72887	0.19293
0.06181	0.252861	0.767463	1.464	0.73137	0.1942
0.06186	0.248934	0.770038	1.356	0.73387	0.1884
0.06192	0.246365	0.772613	1.3515	0.73637	0.18062
0.06198	0.245105	0.775188	1.3719	0.73887	0.1801
0.06204	0.244594	0.777763	1.4043	0.74137	0.19341
0.0621	0.243866	0.780338	1.3674	0.74387	0.19797
0.06216	0.241864	0.782913	1.4952	0.74637	0.19176
0.06222	0.238126	0.785488	1.4997	0.74887	0.19441
0.06228	0.233338	0.788063	1.5108	0.75137	0.18651
0.06234	0.229096	0.790638	1.5564	0.75387	0.17742
0.0624	0.226737	0.793213	1.4955	0.75637	0.17422
0.06246	0.226457	0.795788	1.5204	0.75887	0.1804
0.06252	0.227388	0.798363	1.5732	0.76137	0.19124
0.06258	0.228242	0.800938	1.5084	0.76387	0.18349
0.06264	0.228004	0.803513	1.5438	0.76637	0.18338
0.0627	0.226366	0.806088	1.5882	0.76887	0.15739
0.06276	0.223846	0.808663	1.572	0.77137	0.17008
0.06282	0.221445	0.811238	1.608	0.77387	0.1642
0.06288	0.219982	0.813813	1.5333	0.77637	0.16814
0.06294	0.21959	0.816388	1.5591	0.77887	0.16453
0.063	0.219793	0.818963	1.4874	0.78137	0.16379
0.06306	0.220003	0.821538	1.5183	0.78387	0.17934
0.06312	0.219856	0.824113	1.6596	0.78637	0.18009
0.06318	0.219254	0.826688	1.6041	0.78887	0.17385
0.06324	0.218281	0.829263	1.5513	0.79137	0.1796
0.0633	0.217028	0.831838	1.53	0.79387	0.17024
0.06336	0.215621	0.834413	1.5372	0.79637	0.14996
0.06342	0.214277	0.836988	1.5756	0.79887	0.1693
0.06348	0.213248	0.839563	1.5942	0.80137	0.17811
0.06354	0.21273	0.842138	1.6296	0.80387	0.1716
0.0636	0.212681	0.844713	1.6005	0.80637	0.16356
0.06366	0.212807	0.847288	1.5795	0.80887	0.17014
0.06372	0.212723	0.849863	1.4601	0.81137	0.16683
0.06378	0.212226	0.852438	1.4763	0.81387	0.16714
0.06384	0.211477	0.855013	1.4682	0.81637	0.16485
0.0639	0.210896	0.857588	1.5573	0.81887	0.16615
0.06396	0.210882	0.860163	1.4982	0.82137	0.15887
0.06402	0.211491	0.862738	1.5186	0.82387	0.16242
0.06408	0.212387	0.865313	1.5168	0.82637	0.16526
0.06414	0.213017	0.867888	1.545	0.82887	0.17103
0.0642	0.213017	0.870463	1.5327	0.83137	0.17521
0.06426	0.212457	0.873038	1.6503	0.83387	0.16292
0.06432	0.211708	0.875613	1.674	0.83637	0.14962
0.06438	0.211113	0.878188	1.6293	0.83887	0.14792
0.06444	0.210812	0.880763	1.6269	0.84137	0.15241
0.06449	0.210707	0.883338	1.6926	0.84387	0.16197
0.06455	0.210679	0.885913	1.6605	0.84637	0.15671
0.06461	0.210714	0.888488	1.6725	0.84887	0.14906
0.06467	0.210966	0.891063	1.7832	0.85137	0.14969
0.06473	0.211631	0.893638	1.6926	0.85387	0.14574
0.06479	0.212807	0.896213	1.7205	0.85637	0.1491
0.06485	0.214452	0.898788	1.6962	0.85887	0.16037
0.06491	0.216433	0.901363	1.6572	0.86137	0.16452
0.06497	0.218603	0.903938	1.7193	0.86387	0.16531
0.06503	0.22092	0.906513	1.7529	0.86637	0.16872
0.06509	0.223426	0.909088	1.65	0.86887	0.16059
0.06515	0.226184	0.911663	1.6533	0.87137	0.15584
0.06521	0.22918	0.914238	1.7934	0.87387	0.14734
0.06527	0.232267	0.916813	1.5339	0.87637	0.14308
0.06533	0.235221	0.919388	1.5639	0.87887	0.13767
0.06539	0.237839	0.921963	1.5843	0.88137	0.12966
0.06545	0.240037	0.924538	1.7304	0.88387	0.13158
0.06551	0.241906	0.927113	1.7091	0.88637	0.13574
0.06557	0.243691	0.929688	1.5687	0.88887	0.13244
0.06563	0.245735	0.932263	1.5255	0.89137	0.12953
0.06569	0.248346	0.934838	1.5867	0.89387	0.14054
0.06575	0.251664	0.937413	1.6653	0.89637	0.1441
0.06581	0.255675	0.939988	1.749	0.89887	0.1349
0.06587	0.260281	0.942563	1.6566	0.90137	0.12769
0.06593	0.265461	0.945138	1.6266	0.90387	0.13211
0.06599	0.271306	0.947713	1.6107	0.90637	0.12881
0.06605	0.277844	0.950288	1.7103	0.90887	0.14476
0.06611	0.2849	0.952863	1.6953	0.91137	0.14629
0.06617	0.29204	0.955438	1.6539	0.91387	0.13934
0.06623	0.298774	0.958013	1.6653	0.91637	0.13011
0.06629	0.304871	0.960588	1.6998	0.91887	0.14966
0.06635	0.310611	0.963163	1.7511	0.92137	0.14758
0.06641	0.316771	0.965738	1.6857	0.92387	0.14602
0.06647	0.324289	0.968313	1.7067	0.92637	0.14253
0.06653	0.333802	0.970888	1.7742	0.92887	0.14136
0.06659	0.345443	0.973463	1.7916	0.93137	0.14084
0.06665	0.358848	0.976038	1.7763	0.93387	0.14383
0.06671	0.373527	0.978613	1.7652	0.93637	0.14042
0.06677	0.389186	0.981188	1.6194	0.93887	0.14002
0.06683	0.405839	0.983763	1.6569	0.94137	0.15541
0.06689	0.423766	0.986338	1.6461	0.94387	0.1416
0.06695	0.443359	0.988913	1.7688	0.94637	0.14763
0.06701	0.464933	0.991488	1.6983	0.94887	0.13861
0.06707	0.488719	0.994063	1.8621	0.95137	0.144
0.06712	0.514787	0.996638	1.8738	0.95387	0.14693
0.06718	0.542941	0.999213	1.8678	0.95637	0.15194
0.06724	0.572565	1.00179	1.8642	0.95887	0.15036
0.0673	0.602637	1.00436	1.8321	0.96137	0.14452
0.06736	0.632044	1.00694	1.6629	0.96387	0.16258
0.06742	0.660317	1.00951	1.8792	0.96637	0.14758
0.06748	0.688303	1.01209	1.9233	0.96887	0.14635
0.06754	0.718123	1.01466	1.7982	0.97137	0.16093
0.0676	0.752206	1.01724	1.7826	0.97387	0.15955
0.06766	0.791693	1.01981	1.782	0.97637	0.14832
0.06772	0.834771	1.02239	1.971	0.97887	0.16583
0.06778	0.876169	1.02496	1.9044	0.98137	0.16425
0.06784	0.90916	1.02754	1.7976	0.98387	0.15109
0.0679	0.929859	1.03011	1.827	0.98637	0.15145
0.06796	0.940002	1.03269	1.8933	0.98887	0.16323
0.06802	0.944671	1.03526	1.8087	0.99137	0.15084
0.06808	0.947737	1.03784	1.7793	0.99387	0.15004
0.06814	0.949431	1.04041	1.7841	0.99637	0.14598
0.0682	0.947303	1.04299	1.7094	0.99887	0.13944
0.06826	0.939365	1.04556	1.8756	1.00137	0.14979
0.06832	0.926583	1.04814	1.8234	1.00387	0.16206
0.06838	0.912219	1.05071	1.824	1.00637	0.1711
0.06844	0.898898	1.05329	1.8405	1.00887	0.16632
0.0685	0.886228	1.05586	1.8693	1.01137	0.15915
0.06856	0.870562	1.05844	1.8669	1.01387	0.16957
0.06862	0.846993	1.06101	1.8678	1.01637	0.17977
0.06868	0.812784	1.06359	1.8477	1.01887	0.16073
0.06874	0.769405	1.06616	1.8942	1.02137	0.14487
0.0688	0.721259	1.06874	1.9572	1.02387	0.14085
0.06886	0.672756	1.07131	1.7178	1.02637	0.1408
0.06892	0.626402	1.07389	1.7985	1.02887	0.13565
0.06898	0.58275	1.07646	1.956	1.03137	0.14422
0.06904	0.541247	1.07904	1.8072	1.03387	0.1564
0.0691	0.501137	1.08161	1.7799	1.03637	0.1599
0.06916	0.46207	1.08419	1.7586	1.03887	0.16651
0.06922	0.4242	1.08676	1.8108	1.04137	0.14084
0.06928	0.388017	1.08934	1.8627	1.04387	0.14309
0.06934	0.354088	1.09191	1.8141	1.04637	0.14199
0.0694	0.322917	1.09449	1.8597	1.04887	0.15273
0.06946	0.294868	1.09706	1.8495	1.05137	0.14963
0.06952	0.270102	1.09964	1.8372	1.05387	0.15105
0.06958	0.248542	1.10221	1.8816	1.05637	0.14999
0.06964	0.22981	1.10479	1.8837	1.05887	0.1498
0.0697	0.213346	1.10736	1.8738	1.06137	0.14783
0.06975	0.198527	1.10994	1.9428	1.06387	0.14942
0.06981	0.184898	1.11251	2.0712	1.06637	0.14025
0.06987	0.172263	1.11509	2.0745	1.06887	0.12976
0.06993	0.16065	1.11766	1.9416	1.07137	0.13566
0.06999	0.150185	1.12024	2.0226	1.07387	0.13674
0.07005	0.140931	1.12281	1.9947	1.07637	0.14489
0.07011	0.13286	1.12539	1.9821	1.07887	0.13857
0.07017	0.125874	1.12796	1.8615	1.08137	0.13819
0.07023	0.119917	1.13054	1.9695	1.08387	0.13715
0.07029	0.115003	1.13311	2.07	1.08637	0.14731
0.07035	0.111174	1.13569	2.0781	1.08887	0.1405
0.07041	0.108381	1.13826	2.1729	1.09137	0.14821
0.07047	0.106414	1.14084	2.0373	1.09387	0.14425
0.07053	0.104888	1.14341	2.0124	1.09637	0.12564
0.07059	0.103376	1.14599	2.0577	1.09887	0.12326
0.07065	0.101521	1.14856	1.98	1.10137	0.12998
0.07071	0.099197	1.15114	2.0316	1.10387	0.13319
0.07077	0.096481	1.15371	2.0487	1.10637	0.1314
0.07083	0.093548	1.15629	2.1156	1.10887	0.12284
0.07089	0.090517	1.15886	2.0535	1.11137	0.13362
0.07095	0.08743	1.16144	2.0343	1.11387	0.12953
0.07101	0.084245	1.16401	2.1564	1.11637	0.14387
0.07107	0.080934	1.16659	2.0055	1.11887	0.13182
0.07113	0.077525	1.16916	2.0073	1.12137	0.13104
0.07119	0.074109	1.17174	1.8942	1.12387	0.11563
0.07125	0.070819	1.17431	1.8225	1.12637	0.1282
0.07131	0.06776	1.17689	1.8561	1.12887	0.13981
0.07137	0.06503	1.17946	2.0304	1.13137	0.14112
0.07143	0.062699	1.18204	2.0898	1.13387	0.14202
0.07149	0.060837	1.18461	1.9458	1.13637	0.13518
0.07155	0.059437	1.18719	1.9836	1.13887	0.13334
0.07161	0.058436	1.18976	2.0388	1.14137	0.13425
0.07167	0.057715	1.19234	2.0805	1.14387	0.14486
0.07173	0.057127	1.19491	2.13	1.14637	0.1463
0.07179	0.056525	1.19749	1.9806	1.14887	0.14035
0.07185	0.055832	1.20006	2.1753	1.15137	0.14182
0.07191	0.055013	1.20264	2.1039	1.15387	0.13699
0.07197	0.054096	1.20521	2.0127	1.15637	0.1438
0.07203	0.053109	1.20779	2.1303	1.15887	0.13078
0.07209	0.052052	1.21036	2.2473	1.16137	0.132
0.07215	0.050911	1.21294	2.2212	1.16387	0.13719
0.07221	0.049693	1.21551	2.2314	1.16637	0.14877
0.07227	0.048433	1.21809	2.2491	1.16887	0.1419
0.07233	0.047229	1.22066	2.2812	1.17137	0.13693
0.07238	0.046214	1.22324	2.2467	1.17387	0.14708
0.07244	0.045479	1.22581	2.2182	1.17637	0.13144
0.0725	0.045073	1.22839	2.2644	1.17887	0.13895
0.07256	0.044954	1.23096	2.3496	1.18137	0.13896
0.07262	0.045017	1.23354	2.3226	1.18387	0.12527
0.07268	0.04515	1.23611	2.3586	1.18637	0.13899
0.07274	0.045262	1.23869	2.3289	1.18887	0.14158
0.0728	0.045304	1.24126	2.2947	1.19137	0.14499
0.07286	0.045297	1.24384	2.2911	1.19387	0.13626
0.07292	0.045276	1.24641	2.1915	1.19637	0.13189
0.07298	0.04529	1.24899	2.1483	1.19887	0.14081
0.07304	0.04536	1.25156	2.2014	1.20137	0.14409
0.0731	0.045465	1.25414	2.082	1.20387	0.14376
0.07316	0.045584	1.25671	2.2536	1.20637	0.15106
0.07322	0.045773	1.25929	2.373	1.20887	0.15358
0.07328	0.046284	1.26186	2.2806	1.21137	0.13767
0.07334	0.047523	1.26444	2.3118	1.21387	0.14882
0.0734	0.049938	1.26701	2.2935	1.21637	0.14744
0.07346	0.053711	1.26959	2.1039	1.21887	0.13554
0.07352	0.058569	1.27216	2.0979	1.22137	0.13181
0.07358	0.063798	1.27474	2.0994	1.22387	0.13197
0.07364	0.068418	1.27731	2.1498	1.22637	0.12529
0.0737	0.071456	1.27989	2.1471	1.22887	0.13239
0.07376	0.072254	1.28246	2.1498	1.23137	0.14071
0.07382	0.0707	1.28504	2.1483	1.23387	0.14124
0.07388	0.067228	1.28761	2.1567	1.23637	0.13129
0.07394	0.062608	1.29019	2.0874	1.23887	0.1446
0.074	0.057617	1.29276	2.1513	1.24137	0.14127
0.07406	0.052906	1.29534	2.0625	1.24387	0.14786
0.07412	0.048965	1.29791	2.0901	1.24637	0.15953
0.07418	0.046179	1.30049	2.1492	1.24887	0.15668
0.07424	0.044814	1.30306	2.1249	1.25137	0.14317
0.0743	0.044905	1.30564	2.0463	1.25387	0.13793
0.07436	0.046193	1.30821	2.0769	1.25637	0.14537
0.07442	0.048132	1.31079	2.07	1.25887	0.14368
0.07448	0.050085	1.31336	2.1522	1.26137	0.15084
0.07454	0.051548	1.31594	2.1762	1.26387	0.14572
0.0746	0.052332	1.31851	2.0943	1.26637	0.14835
0.07466	0.052486	1.32109	2.0061	1.26887	0.14944
0.07472	0.052164	1.32366	2.0601	1.27137	0.14264
0.07478	0.051534	1.32624	1.9974	1.27387	0.14741
0.07484	0.050666	1.32881	2.1759	1.27637	0.13417
0.0749	0.049588	1.33139	2.0721	1.27887	0.12619
0.07496	0.048293	1.33396	2.0637	1.28137	0.13239
0.07501	0.046809	1.33654	2.1021	1.28387	0.13853
0.07507	0.045143	1.33911	2.1333	1.28637	0.15682
0.07513	0.043365	1.34169	2.0463	1.28887	0.15789
0.07519	0.041552	1.34426	2.178	1.29137	0.14395
0.07525	0.039809	1.34684	2.1648	1.29387	0.1404
0.07531	0.038262	1.34941	2.1582	1.29637	0.14802
0.07537	0.036995	1.35199	2.1627	1.29887	0.13505
0.07543	0.036071	1.35456	2.2818	1.30137	0.12752
0.07549	0.03549	1.35714	2.1597	1.30387	0.13397
0.07555	0.035217	1.35971	2.2263	1.30637	0.12974
0.07561	0.035175	1.36229	2.184	1.30887	0.1249
0.07567	0.035273	1.36486	2.1849	1.31137	0.13639
0.07573	0.035399	1.36744	2.2767	1.31387	0.13513
0.07579	0.035441	1.37001	2.2185	1.31637	0.1472
0.07585	0.035357	1.37259	2.0937	1.31887	0.14323
0.07591	0.035161	1.37516	2.2158	1.32137	0.1439
0.07597	0.034937	1.37774	2.2392	1.32387	0.14729
0.07603	0.034762	1.38031	2.25	1.32637	0.13699
0.07609	0.034699	1.38289	2.2728	1.32887	0.12829
0.07615	0.034734	1.38546	2.1363	1.33137	0.14088
0.07621	0.034832	1.38804	2.2455	1.33387	0.14888
0.07627	0.03493	1.39061	2.2734	1.33637	0.14488
0.07633	0.035021	1.39319	2.1546	1.33887	0.14528
0.07639	0.035112	1.39576	2.2347	1.34137	0.15414
0.07645	0.03521	1.39834	2.2797	1.34387	0.15091
0.07651	0.035294	1.40091	2.3118	1.34637	0.14915
0.07657	0.03528	1.40349	2.3046	1.34887	0.14661
0.07663	0.035126	1.40606	2.2011	1.35137	0.1521
0.07669	0.034832	1.40864	2.2194	1.35387	0.14961
0.07675	0.034461	1.41121	2.2092	1.35637	0.15336
0.07681	0.034111	1.41379	2.0883	1.35887	0.15361
0.07687	0.033866	1.41636	2.1519	1.36137	0.15278
0.07693	0.03374	1.41894	2.1558	1.36387	0.14914
0.07699	0.033719	1.42151	2.1414	1.36637	0.13566
0.07705	0.033796	1.42409	2.2281	1.36887	0.15091
0.07711	0.033964	1.42666	2.1615	1.37137	0.16396
0.07717	0.034265	1.42924	2.1528	1.37387	0.15238
0.07723	0.034692	1.43181	2.0796	1.37637	0.15257
0.07729	0.035196	1.43439	2.1318	1.37887	0.14573
0.07735	0.035693	1.43696	2.0553	1.38137	0.14401
0.07741	0.036113	1.43954	2.0955	1.38387	0.16145
0.07747	0.036463	1.44211	2.1219	1.38637	0.16433
0.07753	0.03689	1.44469	2.0943	1.38887	0.16022
0.07759	0.037604	1.44726	2.0748	1.39137	0.16948
0.07764	0.03878	1.44984	2.1885	1.39387	0.1565
0.0777	0.040453	1.45241	2.031	1.39637	0.13885
0.07776	0.042532	1.45499	2.0019	1.39887	0.13952
0.07782	0.044828	1.45756	2.2254	1.40137	0.16256
0.07788	0.04718	1.46014	2.2257	1.40387	0.16457
0.07794	0.049532	1.46271	2.3001	1.40637	0.15254
0.078	0.051919	1.46529	2.4108	1.40887	0.15823
0.07806	0.054453	1.46786	2.3268	1.41137	0.1509
0.07812	0.057218	1.47044	2.3232	1.41387	0.14866
0.07818	0.060235	1.47301	2.3916	1.41637	0.14827
0.07824	0.063441	1.47559	2.3475	1.41887	0.14891
0.0783	0.066773	1.47816	2.4171	1.42137	0.1474
0.07836	0.070175	1.48074	2.556	1.42387	0.16019
0.07842	0.073647	1.48331	2.574	1.42637	0.154
0.07848	0.077217	1.48589	2.505	1.42887	0.15276
0.07854	0.080885	1.48846	2.4237	1.43137	0.1502
0.0786	0.084581	1.49104	2.4117	1.43387	0.15574
0.07866	0.088179	1.49361	2.4435	1.43637	0.14994
0.07872	0.091525	1.49619	2.4387	1.43887	0.13988
0.07878	0.094514	1.49876	2.3979	1.44137	0.14541
0.07884	0.097125	1.50134	2.3349	1.44387	0.15584
0.0789	0.099428	1.50391	2.3277	1.44637	0.16895
0.07896	0.101535	1.50649	2.46	1.44887	0.16173
0.07902	0.103537	1.50906	2.5635	1.45137	0.17553
0.07908	0.105434	1.51164	2.7177	1.45387	0.17564
0.07914	0.107184	1.51421	2.541	1.45637	0.17891
0.0792	0.108668	1.51679	2.5314	1.45887	0.16998
0.07926	0.109753	1.51936	2.5497	1.46137	0.15585
0.07932	0.110355	1.52194	2.5056	1.46387	0.1675
0.07938	0.110467	1.52451	2.3295	1.46637	0.18023
0.07944	0.110187	1.52709	2.4441	1.46887	0.17887
0.0795	0.109704	1.52966	2.544	1.47137	0.17746
0.07956	0.109242	1.53224	2.4936	1.47387	0.18174
0.07962	0.108934	1.53481	2.4687	1.47637	0.17847
0.07968	0.108759	1.53739	2.418	1.47887	0.16824
0.07974	0.108528	1.53996	2.439	1.48137	0.18119
0.0798	0.107919	1.54254	2.313	1.48387	0.17498
0.07986	0.106666	1.54511	2.2914	1.48637	0.17
0.07992	0.104664	1.54769	2.274	1.48887	0.17172
0.07998	0.102039	1.55026	2.325	1.49137	0.1733
0.08004	0.099057	1.55284	2.4264	1.49387	0.18183
0.0801	0.095998	1.55541	2.3547	1.49637	0.18259
0.08016	0.092988	1.55799	2.2962	1.49887	0.1709
0.08022	0.089985	1.56056	2.2167	1.50137	0.16907
0.08027	0.086842	1.56314	2.3064	1.50387	0.16901
0.08033	0.083454	1.56571	2.3055	1.50637	0.16079
0.08039	0.079912	1.56829	2.4399	1.50887	0.15567
0.08045	0.076475	1.57086	2.5809	1.51137	0.16021
0.08051	0.073549	1.57344	2.457	1.51387	0.16973
0.08057	0.071442	1.57601	2.4279	1.51637	0.16512
0.08063	0.070308	1.57859	2.397	1.51887	0.1694
0.08069	0.070098	1.58116	2.5674	1.52137	0.16259
0.08075	0.070658	1.58374	2.6712	1.52387	0.16377
0.08081	0.071806	1.58631	2.5728	1.52637	0.1717
0.08087	0.073416	1.58889	2.6928	1.52887	0.16884
0.08093	0.075439	1.59146	2.7585	1.53137	0.1629
0.08099	0.077889	1.59404	2.8311	1.53387	0.15528
0.08105	0.080759	1.59661	2.7513	1.53637	0.15174
0.08111	0.083972	1.59919	2.802	1.53887	0.15525
0.08117	0.08736	1.60176	2.7933	1.54137	0.13935
0.08123	0.090629	1.60434	2.8866	1.54387	0.14693
0.08129	0.093436	1.60691	2.9772	1.54637	0.16128
0.08135	0.09548	1.60949	2.9178	1.54887	0.1755
0.08141	0.096544	1.61206	2.8941	1.55137	0.16664
0.08147	0.096558	1.61464	2.9457	1.55387	0.15922
0.08153	0.095585	1.61721	2.9307	1.55637	0.15261
0.08159	0.093758	1.61979	2.871	1.55887	0.1589
0.08165	0.091224	1.62236	2.9544	1.56137	0.15698
0.08171	0.088144	1.62494	2.9661	1.56387	0.14978
0.08177	0.084665	1.62751	2.9559	1.56637	0.15969
0.08183	0.080927	1.63009	3.0636	1.56887	0.16193
0.08189	0.077105	1.63266	3.159	1.57137	0.15529
0.08195	0.073381	1.63524	3.0369	1.57387	0.14471
0.08201	0.069937	1.63781	2.9217	1.57637	0.14844
0.08207	0.066934	1.64039	3.0474	1.57887	0.15828
0.08213	0.064428	1.64296	3.069	1.58137	0.15112
0.08219	0.062384	1.64554	3.1284	1.58387	0.1584
0.08225	0.060767	1.64811	3.225	1.58637	0.14592
0.08231	0.059563	1.65069	3.2502	1.58887	0.15248
0.08237	0.058779	1.65326	3.1878	1.59137	0.14603
0.08243	0.058401	1.65584	3.246	1.59387	0.15419
0.08249	0.058338	1.65841	3.1968	1.59637	0.171
0.08255	0.058485	1.66099	3.2493	1.59887	0.15946
0.08261	0.058828	1.66356	3.312	1.60137	0.15319
0.08267	0.059696	1.66614	3.303	1.60387	0.1516
0.08273	0.062293	1.66871	3.2865	1.60637	0.16347
0.08279	0.069181	1.67129	3.4371	1.60887	0.16649
0.08285	0.081585	1.67386	3.6399	1.61137	0.17785
0.0829	0.093457	1.67644	3.5913	1.61387	0.18092
0.08296	0.099757	1.67901	3.351	1.61637	0.17944
0.08302	0.102802	1.68159	3.417	1.61887	0.16605
0.08308	0.105399	1.68416	3.498	1.62137	0.15469
0.08314	0.108661	1.68674	3.5673	1.62387	0.15063
0.0832	0.112763	1.68931	3.5457	1.62637	0.15058
0.08326	0.117425	1.69189	3.6354	1.62887	0.15652
0.08332	0.122129	1.69446	3.4848	1.63137	0.16021
0.08338	0.126427	1.69704	3.4962	1.63387	0.16682
0.08344	0.130116	1.69961	3.612	1.63637	0.17096
0.0835	0.133266	1.70219	3.5163	1.63887	0.16847
0.08356	0.135989	1.70476	3.5211	1.64137	0.17358
0.08362	0.138299	1.70734	3.3342	1.64387	0.17339
0.08368	0.140056	1.70991	3.5253	1.64637	0.16715
0.08374	0.141099	1.71249	3.5769	1.64887	0.15993
0.0838	0.141344	1.71506	3.489	1.65137	0.16376
0.08386	0.140847	1.71764	3.5472	1.65387	0.1692
0.08392	0.13972	1.72021	3.6399	1.65637	0.18207
0.08398	0.138068	1.72279	3.5925	1.65887	0.19972
0.08404	0.135961	1.72536	3.7353	1.66137	0.17716
0.0841	0.133469	1.72794	3.7191	1.66387	0.18343
0.08416	0.130718	1.73051	3.6531	1.66637	0.20207
0.08422	0.127918	1.73309	3.6906	1.66887	0.2002
0.08428	0.125265	1.73566	3.7566	1.67137	0.18264
0.08434	0.122864	1.73824	3.5991	1.67387	0.20541
0.0844	0.120687	1.74081	3.5646	1.67637	0.18838
0.08446	0.118545	1.74339	3.5661	1.67887	0.17723
0.08452	0.116228	1.74596	3.6129	1.68137	0.17579
0.08458	0.113617	1.74854	3.6342	1.68387	0.18058
0.08464	0.110691	1.75111	3.7125	1.68637	0.19317
0.0847	0.107583	1.75369	3.6528	1.68887	0.19955
0.08476	0.104426	1.75626	3.5829	1.69137	0.18931
0.08482	0.101346	1.75884	3.7146	1.69387	0.19592
0.08488	0.098413	1.76141	3.7779	1.69637	0.20271
0.08494	0.095641	1.76399	3.7251	1.69887	0.19483
0.085	0.093037	1.76656	3.8373	1.70137	0.19244
0.08506	0.090601	1.76914	3.8979	1.70387	0.20277
0.08512	0.088326	1.77171	3.846	1.70637	0.20735
0.08518	0.086212	1.77429	3.8643	1.70887	0.18965
0.08524	0.084224	1.77686	3.9306	1.71137	0.18393
0.0853	0.08232	1.77944	3.8187	1.71387	0.18538
0.08536	0.080444	1.78201	3.8097	1.71637	0.18974
0.08542	0.078561	1.78459	3.9186	1.71887	0.20145
0.08548	0.076678	1.78716	4.1256	1.72137	0.20945
0.08553	0.074865	1.78974	3.9759	1.72387	0.20178
0.08559	0.073185	1.79231	3.8247	1.72637	0.1866
0.08565	0.071687	1.79489	3.8973	1.72887	0.19804
0.08571	0.07035	1.79746	3.9267	1.73137	0.1989
0.08577	0.069097	1.80004	4.0548	1.73387	0.20124
0.08583	0.067886	1.80261	4.0755	1.73637	0.21091
0.08589	0.066696	1.80519	4.0395	1.73887	0.21204
0.08595	0.065597	1.80776	3.981	1.74137	0.22942
0.08601	0.064645	1.81034	4.0512	1.74387	0.22001
0.08607	0.063861	1.81291	3.9435	1.74637	0.20904
0.08613	0.063175	1.81549	3.8883	1.74887	0.19477
0.08619	0.062482	1.81806	4.05	1.75137	0.20506
0.08625	0.061677	1.82064	4.0434	1.75387	0.21226
0.08631	0.06076	1.82321	3.945	1.75637	0.22019
0.08637	0.059801	1.82579	3.9567	1.75887	0.21332
0.08643	0.058954	1.82836	4.0659	1.76137	0.20727
0.08649	0.058338	1.83094	4.1988	1.76387	0.20698
0.08655	0.058037	1.83351	4.2381	1.76637	0.20313
0.08661	0.05803	1.83609	4.2387	1.76887	0.20917
0.08667	0.058219	1.83866	4.1802	1.77137	0.21856
0.08673	0.058478	1.84124	4.1169	1.77387	0.21889
0.08679	0.058702	1.84381	4.1019	1.77637	0.22618
0.08685	0.058835	1.84639	4.0473	1.77887	0.21901
0.08691	0.058891	1.84896	4.1028	1.78137	0.21078
0.08697	0.058919	1.85154	3.9741	1.78387	0.21746
0.08703	0.058989	1.85411	4.167	1.78637	0.22096
0.08709	0.059101	1.85669	4.2504	1.78887	0.23373
0.08715	0.059199	1.85926	4.2207	1.79137	0.23267
0.08721	0.059178	1.86184	4.2096	1.79387	0.22599
0.08727	0.058954	1.86441	4.3548	1.79637	0.23568
0.08733	0.058478	1.86699	4.2858	1.79887	0.21185
0.08739	0.057792	1.86956	4.2363	1.80137	0.21373
0.08745	0.057008	1.87214	4.3401	1.80387	0.22531
0.08751	0.056252	1.87471	4.368	1.80637	0.22689
0.08757	0.055622	1.87729	4.4997	1.80887	0.23265
0.08763	0.055153	1.87986	4.4718	1.81137	0.22117
0.08769	0.054838	1.88244	4.5468	1.81387	0.21823
0.08775	0.054621	1.88501	4.5591	1.81637	0.21797
0.08781	0.05446	1.88759	4.4925	1.81887	0.22961
0.08787	0.054327	1.89016	4.4349	1.82137	0.22457
0.08793	0.054222	1.89274	4.4598	1.82387	0.20906
0.08799	0.054152	1.89531	4.4379	1.82637	0.20697
0.08805	0.05411	1.89789	4.641	1.82887	0.21065
0.08811	0.05404	1.90046	4.569	1.83137	0.22478
0.08816	0.053844	1.90304	4.5429	1.83387	0.22987
0.08822	0.053459	1.90561	4.5861	1.83637	0.22384
0.08828	0.052885	1.90819	4.6026	1.83887	0.22142
0.08834	0.052213	1.91076	4.5942	1.84137	0.21372
0.0884	0.051604	1.91334	4.6461	1.84387	0.21833
0.08846	0.051205	1.91591	4.6548	1.84637	0.24294
0.08852	0.051086	1.91849	4.8924	1.84887	0.23868
0.08858	0.051198	1.92106	4.8591	1.85137	0.24671
0.08864	0.051429	1.92364	4.797	1.85387	0.23295
0.0887	0.051639	1.92621	4.9434	1.85637	0.22971
0.08876	0.051758	1.92879	4.9314	1.85887	0.22678
0.08882	0.051744	1.93136	5.0514	1.86137	0.23289
0.08888	0.051632	1.93394	5.0979	1.86387	0.22019
0.08894	0.05145	1.93651	5.1342	1.86637	0.22203
0.089	0.05124	1.93909	5.1252	1.86887	0.21601
0.08906	0.051051	1.94166	5.1894	1.87137	0.21891
0.08912	0.050939	1.94424	5.3079	1.87387	0.221
0.08918	0.050953	1.94681	5.199	1.87637	0.22934
0.08924	0.051121	1.94939	5.1687	1.87887	0.242
0.0893	0.051387	1.95196	5.0922	1.88137	0.24844
0.08936	0.051632	1.95454	5.19	1.88387	0.22185
0.08942	0.051723	1.95711	5.2722	1.88637	0.22418
0.08948	0.051604	1.95969	5.1261	1.88887	0.22914
0.08954	0.051317	1.96226	5.2278	1.89137	0.22482
0.0896	0.05096	1.96484	5.0919	1.89387	0.2326
0.08966	0.050638	1.96741	5.0961	1.89637	0.23256
0.08972	0.0504	1.96999	5.1537	1.89887	0.21408
0.08978	0.050204	1.97256	5.2806	1.90137	0.21892
0.08984	0.04998	1.97514	5.3814	1.90387	0.21722
0.0899	0.049693	1.97771	5.3196	1.90637	0.22398
0.08996	0.049371	1.98029	5.307	1.90887	0.23048
0.09002	0.049098	1.98286	5.2236	1.91137	0.24045
0.09008	0.048979	1.98544	5.3079	1.91387	0.23043
0.09014	0.049063	1.98801	5.3664	1.91637	0.22902
0.0902	0.049294	1.99059	5.3106	1.91887	0.22649
0.09026	0.049553	1.99316	5.3364	1.92137	0.22998
0.09032	0.049735	1.99574	5.5443	1.92387	0.23125
0.09038	0.049756	1.99831	5.4828	1.92637	0.23915
0.09044	0.049644	2.00089	5.6136	1.92887	0.22138
0.0905	0.049455	2.00346	5.7003	1.93137	0.23426
0.09056	0.049266	2.00604	5.8392	1.93387	0.23318
0.09062	0.049126	2.00861	5.586	1.93637	0.22185
0.09068	0.049063	2.01119	5.6013	1.93887	0.21444
0.09074	0.049063	2.01376	5.5836	1.94137	0.22668
0.09079	0.049112	2.01634	5.6505	1.94387	0.22538
0.09085	0.049203	2.01891	5.9037	1.94637	0.22629
0.09091	0.049322	2.02149	5.8806	1.94887	0.23172
0.09097	0.049448	2.02406	5.9079	1.95137	0.24644
0.09103	0.049553	2.02664	5.8278	1.95387	0.2442
0.09109	0.049609	2.02921	5.8083	1.95637	0.2393
0.09115	0.049609	2.03179	5.8914	1.95887	0.24105
0.09121	0.049574	2.03436	5.9007	1.96137	0.2491
0.09127	0.049539	2.03694	5.9046	1.96387	0.2685
0.09133	0.049532	2.03951	5.9106	1.96637	0.27047
0.09139	0.049574	2.04209	6.0309	1.96887	0.25032
0.09145	0.049679	2.04466	5.9346	1.97137	0.23276
0.09151	0.049812	2.04724	5.9292	1.97387	0.22473
0.09157	0.049959	2.04981	6.0546	1.97637	0.23644
0.09163	0.050085	2.05239	5.9994	1.97887	0.25054
0.09169	0.050204	2.05496	6.0948	1.98137	0.25209
0.09175	0.050323	2.05754	6.0741	1.98387	0.24872
0.09181	0.050463	2.06011	6.0843	1.98637	0.24686
0.09187	0.050638	2.06269	6.1896	1.98887	0.24532
0.09193	0.050827	2.06526	6.288	1.99137	0.23582
0.09199	0.051002	2.06784	6.1689	1.99387	0.23756
0.09205	0.05117	2.07041	6.2421	1.99637	0.24715
0.09211	0.051366	2.07299	6.2373	1.99887	0.24863
0.09217	0.051667	2.07556	6.2265	2.00137	0.24624
0.09223	0.05215	2.07814	6.2124	2.00387	0.25284
0.09229	0.052843	2.08071	6.3192	2.00637	0.24622
0.09235	0.053704	2.08329	6.4086	2.00887	0.26092
0.09241	0.054628	2.08586	6.5091	2.01137	0.25711
0.09247	0.055496	2.08844	6.4458	2.01387	0.25081
0.09253	0.056238	2.09101	6.4785	2.01637	0.24784
0.09259	0.056847	2.09359	6.5703	2.01887	0.24963
0.09265	0.057365	2.09616	6.6345	2.02137	0.25531
0.09271	0.057862	2.09874	6.6216	2.02387	0.26077
0.09277	0.058387	2.10131	6.4986	2.02637	0.24996
0.09283	0.058982	2.10389	6.6138	2.02887	0.24814
0.09289	0.059647	2.10646	6.6771	2.03137	0.26011
0.09295	0.06041	2.10904	6.6165	2.03387	0.27347
0.09301	0.061292	2.11161	6.642	2.03637	0.26934
0.09307	0.062321	2.11419	6.7752	2.03887	0.28022
0.09313	0.063532	2.11676	6.7035	2.04137	0.27014
0.09319	0.064932	2.11934	6.6945	2.04387	0.25643
0.09325	0.066507	2.12191	6.6564	2.04637	0.26364
0.09331	0.068201	2.12449	6.879	2.04887	0.27544
0.09337	0.069965	2.12706	6.9762	2.05137	0.27546
0.09342	0.071764	2.12964	6.9528	2.05387	0.27786
0.09348	0.073577	2.13221	7.0251	2.05637	0.25322
0.09354	0.075453	2.13479	7.0812	2.05887	0.24571
0.0936	0.077455	2.13736	7.0971	2.06137	0.27792
0.09366	0.079632	2.13994	7.1058	2.06387	0.27456
0.09372	0.082026	2.14251	7.0851	2.06637	0.22834
0.09378	0.084651	2.14509	7.2339	2.06887	0.27841
0.09384	0.087437	2.14766	7.146	2.07137	0.29966
0.0939	0.0903	2.15024	6.8991	2.07387	0.265
0.09396	0.093107	2.15281	7.0314	2.07637	0.25834
0.09402	0.095718	2.15539	7.0662	2.07887	0.25406
0.09408	0.098014	2.15796	7.098	2.08137	0.21155
0.09414	0.099932	2.16054	7.1814	2.08387	0.2348
0.0942	0.101493	2.16311	7.2321	2.08637	0.22655
0.09426	0.102746	2.16569	7.2003	2.08887	0.15399
0.09432	0.103768	2.16826	7.2738	2.09137	0.14079
0.09438	0.104629	2.17084	7.2657	2.09387	0.17369
0.09444	0.105399	2.17341	7.1778	2.09637	0.24206
0.0945	0.106176	2.17599	7.3965	2.09887	0.27227
0.09456	0.107051	2.17856	7.3785	2.10137	0.24098
0.09462	0.108108	2.18114	7.4856	2.10387	0.18937
0.09468	0.109319	2.18371	7.5336	2.10637	0.19101
0.09474	0.110537	2.18629	7.6152	2.10887	0.26335
0.0948	0.111517	2.18886	7.6095	2.11137	0.30286
0.09486	0.111993	2.19144	7.4658	2.11387	0.39508
0.09492	0.111797	2.19401	7.5489	2.11637	0.26307
0.09498	0.110929	2.19659	7.5633	2.11887	0.23189
0.09504	0.109508	2.19916	7.7259	2.12137	0.10813
0.0951	0.107681	2.20174	7.7019	2.12387	0.26721
0.09516	0.105539	2.20431	7.7268	2.12637	0.23913
0.09522	0.103096	2.20689	7.7622	2.12887	0.14818
0.09528	0.10031	2.20946	7.8501	2.13137	0.20941
0.09534	0.097174	2.21204	7.9275	2.13387	0.115
0.0954	0.093779	2.21461	7.6908	2.13637	0.14796
0.09546	0.090265	2.21719	7.8366	2.13887	0.17593
0.09552	0.086772	2.21976	7.7307	2.14137	0.26615
0.09558	0.083391	2.22234	7.9275	2.14387	0.33051
0.09564	0.08015	2.22491	7.9995	2.14637	0.25481
0.0957	0.077035	2.22749	8.0169	2.14887	0.13738
0.09576	0.074046	2.23006	7.9491	2.15137	0.27568
0.09582	0.071218	2.23264	7.9707	2.15387	0.27782
0.09588	0.068635	2.23521	8.0745	2.15637	0.38746
0.09594	0.06636	2.23779	8.1909	2.15887	0.35418
0.096	0.064442	2.24036	8.1408	2.16137	0.246
0.09605	0.062867	2.24294	8.1204	2.16387	0.34595
0.09611	0.061607	2.24551	8.3043	2.16637	0.25694
0.09617	0.060599	2.24809	8.3862	2.16887	0.30886
0.09623	0.059815	2.25066	8.4096	2.17137	0.32277
0.09629	0.059227	2.25324	8.2866	2.17387	0.30613
0.09635	0.0588	2.25581	8.2431	2.17637	0.29748
0.09641	0.058513	2.25839	8.2419	2.17887	0.3115
0.09647	0.05831	2.26096	8.2785	2.18137	0.25859
0.09653	0.05817	2.26354	8.2407	2.18387	0.25825
0.09659	0.058072	2.26611	8.2356	2.18637	0.18489
0.09665	0.058037	2.26869	8.3493	2.18887	0.19613
0.09671	0.058121	2.27126	8.4195	2.19137	0.34261
0.09677	0.058401	2.27384	8.6478	2.19387	0.31175
0.09683	0.058954	2.27641	8.7072	2.19637	0.18131
0.09689	0.059829	2.27899	8.5851	2.19887	0.20361
0.09695	0.061026	2.28156	8.4591	2.20137	0.33119
0.09701	0.062545	2.28414	8.5269	2.20387	0.20116
0.09707	0.064365	2.28671	8.733	2.20637	0.21472
0.09713	0.066493	2.28929	8.7165	2.20887	0.28141
0.09719	0.068964	2.29186	8.8818	2.21137	0.29721
0.09725	0.07175	2.29444	8.8071	2.21387	0.31261
0.09731	0.07476	2.29701	8.6838	2.21637	0.26452
0.09737	0.077798	2.29959	8.6001	2.21887	0.27024
0.09743	0.080577	2.30216	8.715	2.22137	0.31155
0.09749	0.082803	2.30474	8.6367	2.22387	0.31114
0.09755	0.084203	2.30731	8.7987	2.22637	0.32008
0.09761	0.084602	2.30989	9.051	2.22887	0.31815
0.09767	0.083909	2.31246	9.0003	2.23137	0.33244
0.09773	0.082145	2.31504	8.9244	2.23387	0.33283
0.09779	0.079429	2.31761	9.0669	2.23637	0.32966
0.09785	0.075999	2.32019	8.9934	2.23887	0.33547
0.09791	0.072163	2.32276	9.1245	2.24137	0.32763
0.09797	0.068292	2.32534	9.0609	2.24387	0.33587
0.09803	0.064694	2.32791	9.2622	2.24637	0.33568
0.09809	0.061586	2.33049	9.2976	2.24887	0.34408
0.09815	0.059066	2.33306	9.3684	2.25137	0.33747
0.09821	0.057113	2.33564	9.2925	2.25387	0.33341
0.09827	0.05565	2.33821	9.4608	2.25637	0.34777
0.09833	0.0546	2.34079	9.5955	2.25887	0.36362
0.09839	0.053886	2.34336	9.6288	2.26137	0.31273
0.09845	0.053452	2.34594	9.4956	2.26387	0.33242
0.09851	0.053242	2.34851	9.315	2.26637	0.33869
0.09857	0.053207	2.35109	9.4137	2.26887	0.34056
0.09863	0.053277	2.35366	9.4395	2.27137	0.32417
0.09868	0.053382	2.35624	9.6867	2.27387	0.31796
0.09874	0.053452	2.35881	9.8142	2.27637	0.31785
0.0988	0.053452	2.36139	9.7503	2.27887	0.33308
0.09886	0.053403	2.36396	9.7551	2.28137	0.32593
0.09892	0.053375	2.36654	9.8262	2.28387	0.33897
0.09898	0.053459	2.36911	9.7575	2.28637	0.30492
0.09904	0.053697	2.37169	9.7626	2.28887	0.30941
0.0991	0.054089	2.37426	9.8925	2.29137	0.32831
0.09916	0.054558	2.37684	9.8607	2.29387	0.35591
0.09922	0.054985	2.37941	9.954	2.29637	0.35121
0.09928	0.0553	2.38199	9.8868	2.29887	0.34544
0.09934	0.055475	2.38456	9.8355	2.30137	0.34072
0.0994	0.055573	2.38714	10.0404	2.30387	0.35057
0.09946	0.055664	2.38971	9.9639	2.30637	0.35133
0.09952	0.055832	2.39229	9.9882	2.30887	0.35331
0.09958	0.056112	2.39486	10.0185	2.31137	0.36533
0.09964	0.056518	2.39744	9.9933	2.31387	0.34211
0.0997	0.057029	2.40001	10.0011	2.31637	0.34239
0.09976	0.057659	2.40259	10.0095	2.31887	0.34314
0.09982	0.058401	2.40516	9.9723	2.32137	0.35426
0.09988	0.059276	2.40774	9.9459	2.32387	0.34934
0.09994	0.060319	2.41031	10.1208	2.32637	0.34941
0.1	0.06153	2.41289	10.1967	2.32887	0.34118
0.10006	0.062895	2.41546	10.3422	2.33137	0.34381
0.10012	0.064379	2.41804	10.3632	2.33387	0.3321
0.10018	0.065933	2.42061	10.074	2.33637	0.33379
0.10024	0.067508	2.42319	10.0884	2.33887	0.35049
0.1003	0.06909	2.42576	10.278	2.34137	0.34199
0.10036	0.070714	2.42834	10.2903	2.34387	0.346
0.10042	0.072492	2.43091	10.1832	2.34637	0.34808
0.10048	0.074536	2.43349	10.1991	2.34887	0.3379
0.10054	0.076979	2.43606	10.4748	2.35137	0.34368
0.1006	0.079891	2.43864	10.4241	2.35387	0.34979
0.10066	0.083314	2.44121	10.5564	2.35637	0.33837
0.10072	0.087248	2.44379	10.443	2.35887	0.32074
0.10078	0.091721	2.44636	10.5651	2.36137	0.3317
0.10084	0.096796	2.44894	10.6182	2.36387	0.36721
0.1009	0.102648	2.45151	10.5039	2.36637	0.39129
0.10096	0.109529	2.45409	10.4289	2.36887	0.37414
0.10102	0.117789	2.45666	10.4964	2.37137	0.36374
0.10108	0.127813	2.45924	10.6074	2.37387	0.34387
0.10114	0.140028	2.46181	10.6665	2.37637	0.35567
0.1012	0.154847	2.46439	10.6053	2.37887	0.36024
0.10126	0.17262	2.46696	10.7856	2.38137	0.36849
0.10131	0.19362	2.46954	10.5951	2.38387	0.36465
0.10137	0.218008	2.47211	10.6317	2.38637	0.34493
0.10143	0.245784	2.47469	10.8522	2.38887	0.35306
0.10149	0.276703	2.47726	10.8867	2.39137	0.35436
0.10155	0.310247	2.47984	10.8903	2.39387	0.35712
0.10161	0.345478	2.48241	10.9008	2.39637	0.33723
0.10167	0.380989	2.48499	11.0133	2.39887	0.34892
0.10173	0.414932	2.48756	11.193	2.40137	0.35834
0.10179	0.445151	2.49014	11.1654	2.40387	0.36042
0.10185	0.469371	2.49271	11.1582	2.40637	0.36499
0.10191	0.485534	2.49529	11.0559	2.40887	0.34423
0.10197	0.492079	2.49786	11.2452	2.41137	0.34285
0.10203	0.48825	2.50044	11.3805	2.41387	0.36057
0.10209	0.474327	2.50301	11.25	2.41637	0.37072
0.10215	0.451661	2.50559	11.1771	2.41887	0.37621
0.10221	0.422415	2.50816	11.2575	2.42137	0.38169
0.10227	0.389179	2.51074	11.328	2.42387	0.38143
0.10233	0.354515	2.51331	11.3742	2.42637	0.37122
0.10239	0.320663	2.51589	11.2782	2.42887	0.37418
0.10245	0.28931	2.51846	11.4375	2.43137	0.36844
0.10251	0.261597	2.52104	11.5116	2.43387	0.36134
0.10257	0.238112	2.52361	11.4399	2.43637	0.35542
0.10263	0.219002	2.52619	11.5812	2.43887	0.35937
0.10269	0.204064	2.52876	11.4993	2.44137	0.37692
0.10275	0.192906	2.53134	11.6547	2.44387	0.37976
0.10281	0.185031	2.53391	11.4963	2.44637	0.37961
0.10287	0.179942	2.53649	11.3685	2.44887	0.38019
0.10293	0.177156	2.53906	11.3808	2.45137	0.37533
0.10299	0.176211	2.54164	11.6169	2.45387	0.38354
0.10305	0.17668	2.54421	11.6658	2.45637	0.36457
0.10311	0.178227	2.54679	11.6589	2.45887	0.3758
0.10317	0.180649	2.54936	11.514	2.46137	0.36982
0.10323	0.183911	2.55194	11.8146	2.46387	0.35831
0.10329	0.188209	2.55451	11.6868	2.46637	0.35919
0.10335	0.193893	2.55709	11.6808	2.46887	0.37053
0.10341	0.20146	2.55966	11.748	2.47137	0.37461
0.10347	0.21147	2.56224	11.9649	2.47387	0.36726
0.10353	0.224434	2.56481	12.0459	2.47637	0.36615
0.10359	0.240702	2.56739	11.8806	2.47887	0.37623
0.10365	0.260351	2.56996	11.8611	2.48137	0.3954
0.10371	0.283031	2.57254	11.9016	2.48387	0.39435
0.10377	0.307909	2.57511	11.7417	2.48637	0.38722
0.10383	0.333767	2.57769	11.844	2.48887	0.39327
0.10389	0.359198	2.58026	11.7903	2.49137	0.39194
0.10394	0.382914	2.58284	11.817	2.49387	0.38547
0.104	0.403907	2.58541	11.9667	2.49637	0.38439
0.10406	0.421519	2.58799	12.0447	2.49887	0.36322
0.10412	0.435239	2.59056	12.0732	2.50137	0.37064
0.10418	0.444577	2.59314	11.9577	2.50387	0.38336
0.10424	0.448994	2.59571	12.1062	2.50637	0.39267
0.1043	0.448028	2.59829	12.2184	2.50887	0.3966
0.10436	0.441539	2.60086	12.3108	2.51137	0.39163
0.10442	0.429828	2.60344	12.1857	2.51387	0.37679
0.10448	0.413693	2.60601	12.3159	2.51637	0.3766
0.10454	0.394226	2.60859	12.3276	2.51887	0.3669
0.1046	0.372603	2.61116	12.3366	2.52137	0.37348
0.10466	0.349874	2.61374	12.3174	2.52387	0.37951
0.10472	0.326844	2.61631	12.3402	2.52637	0.37559
0.10478	0.304108	2.61889	12.5235	2.52887	0.38121
0.10484	0.282086	2.62146	12.6162	2.53137	0.38182
0.1049	0.261149	2.62404	12.5109	2.53387	0.38111
0.10496	0.241591	2.62661	12.5106	2.53637	0.37662
0.10502	0.223622	2.62919	12.4854	2.53887	0.38524
0.10508	0.20734	2.63176	12.7629	2.54137	0.38966
0.10514	0.192689	2.63434	12.8049	2.54387	0.38775
0.1052	0.179508	2.63691	12.6768	2.54637	0.39438
0.10526	0.16758	2.63949	12.6054	2.54887	0.38186
0.10532	0.156737	2.64206	12.8112	2.55137	0.37463
0.10538	0.146839	2.64464	12.7533	2.55387	0.3853
0.10544	0.137823	2.64721	12.9198	2.55637	0.39044
0.1055	0.129619	2.64979	12.9813	2.55887	0.396
0.10556	0.12215	2.65236	12.9186	2.56137	0.40651
0.10562	0.115325	2.65494	12.9309	2.56387	0.41818
0.10568	0.10906	2.65751	12.9906	2.56637	0.40286
0.10574	0.103278	2.66009	12.9075	2.56887	0.39358
0.1058	0.097951	2.66266	13.1118	2.57137	0.3847
0.10586	0.093051	2.66524	13.1034	2.57387	0.3741
0.10592	0.088564	2.66781	13.0542	2.57637	0.38192
0.10598	0.084497	2.67039	13.1865	2.57887	0.39573
0.10604	0.080815	2.67296	13.1592	2.58137	0.39709
0.1061	0.077525	2.67554	13.0911	2.58387	0.40185
0.10616	0.074592	2.67811	13.044	2.58637	0.39186
0.10622	0.072016	2.68069	13.0581	2.58887	0.40423
0.10628	0.069755	2.68326	13.0503	2.59137	0.41703
0.10634	0.067809	2.68584	13.1508	2.59387	0.42935
0.1064	0.066136	2.68841	13.0248	2.59637	0.41533
0.10646	0.064729	2.69099	13.1907	2.59887	0.39986
0.10652	0.063553	2.69356	13.2489	2.60137	0.39708
0.10657	0.062601	2.69614	13.4121	2.60387	0.40839
0.10663	0.061866	2.69871	13.4553	2.60637	0.40161
0.10669	0.061376	2.70129	13.5489	2.60887	0.40025
0.10675	0.06118	2.70386	13.4955	2.61137	0.39564
0.10681	0.061334	2.70644	13.6245	2.61387	0.36745
0.10687	0.06188	2.70901	13.8	2.61637	0.37733
0.10693	0.062804	2.71159	13.7313	2.61887	0.41141
0.10699	0.064078	2.71416	13.6599	2.62137	0.42334
0.10705	0.065639	2.71674	13.7709	2.62387	0.43206
0.10711	0.06748	2.71931	13.7316	2.62637	0.4035
0.10717	0.069657	2.72189	13.7148	2.62887	0.38192
0.10723	0.072268	2.72446	13.7994	2.63137	0.39492
0.10729	0.075397	2.72704	13.887	2.63387	0.41107
0.10735	0.079065	2.72961	13.7568	2.63637	0.41816
0.10741	0.083146	2.73219	13.8507	2.63887	0.41346
0.10747	0.087395	2.73476	14.0622	2.64137	0.40665
0.10753	0.091469	2.73734	14.1507	2.64387	0.39937
0.10759	0.095004	2.73991	14.2704	2.64637	0.42425
0.10765	0.097706	2.74249	14.2722	2.64887	0.42439
0.10771	0.099386	2.74506	14.1561	2.65137	0.43037
0.10777	0.099946	2.74764	14.1993	2.65387	0.41502
0.10783	0.099414	2.75021	14.1384	2.65637	0.41827
0.10789	0.097853	2.75279	14.2833	2.65887	0.42407
0.10795	0.095382	2.75536	14.3466	2.66137	0.4292
0.10801	0.092141	2.75794	14.319	2.66387	0.41453
0.10807	0.088319	2.76051	14.2359	2.66637	0.41017
0.10813	0.084133	2.76309	14.451	2.66887	0.42002
0.10819	0.079793	2.76566	14.4477	2.67137	0.41998
0.10825	0.075509	2.76824	14.4954	2.67387	0.41833
0.10831	0.071414	2.77081	14.5368	2.67637	0.40714
0.10837	0.067599	2.77339	14.4192	2.67887	0.39255
0.10843	0.06412	2.77596	14.523	2.68137	0.39404
0.10849	0.061005	2.77854	14.5146	2.68387	0.40685
0.10855	0.058275	2.78111	14.7324	2.68637	0.41504
0.10861	0.055958	2.78369	14.7876	2.68887	0.41219
0.10867	0.054054	2.78626	14.6481	2.69137	0.41938
0.10873	0.052542	2.78884	14.6691	2.69387	0.43008
0.10879	0.051345	2.79141	14.7039	2.69637	0.41811
0.10885	0.050365	2.79399	14.8425	2.69887	0.43472
0.10891	0.049511	2.79656	14.9004	2.70137	0.43238
0.10897	0.048713	2.79914	14.9484	2.70387	0.41472
0.10903	0.047957	2.80171	14.7771	2.70637	0.42073
0.10909	0.04725	2.80429	14.7594	2.70887	0.44099
0.10915	0.046641	2.80686	14.9721	2.71137	0.43421
0.1092	0.046158	2.80944	15.0849	2.71387	0.44056
0.10926	0.045829	2.81201	14.9244	2.71637	0.43685
0.10932	0.045619	2.81459	14.8092	2.71887	0.4358
0.10938	0.0455	2.81716	14.8872	2.72137	0.43335
0.10944	0.045423	2.81974	15.0435	2.72387	0.42475
0.1095	0.045367	2.82231	15.0333	2.72637	0.41053
0.10956	0.045311	2.82489	15.2949	2.72887	0.42353
0.10962	0.045276	2.82746	15.2154	2.73137	0.44416
0.10968	0.045241	2.83004	15.3219	2.73387	0.44885
0.10974	0.045199	2.83261	15.3561	2.73637	0.46068
0.1098	0.045143	2.83519	15.2757	2.73887	0.45374
0.10986	0.045073	2.83776	15.6111	2.74137	0.43643
0.10992	0.04501	2.84034	15.7341	2.74387	0.41586
0.10998	0.044989	2.84291	15.5928	2.74637	0.42889
0.11004	0.045052	2.84549	15.6282	2.74887	0.43496
0.1101	0.045192	2.84806	15.6888	2.75137	0.44987
0.11016	0.045388	2.85064	15.7059	2.75387	0.47024
0.11022	0.04557	2.85321	15.6666	2.75637	0.47235
0.11028	0.045689	2.85579	15.5082	2.75887	0.45198
0.11034	0.045738	2.85836	15.6735	2.76137	0.44767
0.1104	0.045731	2.86094	15.7599	2.76387	0.4509
0.11046	0.045717	2.86351	15.6588	2.76637	0.44875
0.11052	0.045738	2.86609	15.7308	2.76887	0.45752
0.11058	0.045822	2.86866	15.648	2.77137	0.46251
0.11064	0.045976	2.87124	15.7725	2.77387	0.45559
0.1107	0.046186	2.87381	16.0368	2.77637	0.46774
0.11076	0.046438	2.87639	15.8703	2.77887	0.46626
0.11082	0.046725	2.87896	15.8343	2.78137	0.46016
0.11088	0.047047	2.88154	15.9531	2.78387	0.47823
0.11094	0.047411	2.88411	15.8919	2.78637	0.46611
0.111	0.04781	2.88669	16.1196	2.78887	0.43522
0.11106	0.048244	2.88926	16.0635	2.79137	0.43802
0.11112	0.048685	2.89184	15.8439	2.79387	0.43645
0.11118	0.04914	2.89441	16.0047	2.79637	0.45285
0.11124	0.049574	2.89699	16.1505	2.79887	0.45859
0.1113	0.050001	2.89956	16.0332	2.80137	0.47276
0.11136	0.050414	2.90214	16.0059	2.80387	0.4949
0.11142	0.050848	2.90471	15.8775	2.80637	0.49119
0.11148	0.051317	2.90729	16.0491	2.80887	0.4414
0.11154	0.051842	2.90986	15.984	2.81137	0.43161
0.1116	0.052423	2.91244	15.9762	2.81387	0.44406
0.11166	0.053046	2.91501	15.8679	2.81637	0.44923
0.11172	0.053669	2.91759	15.8772	2.81887	0.43958
0.11178	0.05425	2.92016	16.0392	2.82137	0.42793
0.11183	0.054754	2.92274	16.2138	2.82387	0.43935
0.11189	0.055167	2.92531	16.2183	2.82637	0.45456
0.11195	0.055496	2.92789	16.2513	2.82887	0.44204
0.11201	0.05579	2.93046	16.3689	2.83137	0.44157
0.11207	0.05607	2.93304	16.3122	2.83387	0.45103
0.11213	0.056357	2.93561	16.269	2.83637	0.45444
0.11219	0.056651	2.93819	16.2909	2.83887	0.46176
0.11225	0.056945	2.94076	16.2963	2.84137	0.47509
0.11231	0.057232	2.94334	16.1907	2.84387	0.46549
0.11237	0.057505	2.94591	16.1568	2.84637	0.4716
0.11243	0.057757	2.94849	16.1781	2.84887	0.47493
0.11249	0.057988	2.95106	16.3071	2.85137	0.4727
0.11255	0.058191	2.95364	16.428	2.85387	0.46611
0.11261	0.058373	2.95621	16.6887	2.85637	0.44111
0.11267	0.058548	2.95879	16.7763	2.85887	0.43576
0.11273	0.058744	2.96136	16.5588	2.86137	0.45849
0.11279	0.058954	2.96394	16.5639	2.86387	0.47067
0.11285	0.059164	2.96651	16.6338	2.86637	0.46675
0.11291	0.059346	2.96909	16.6002	2.86887	0.47248
0.11297	0.059486	2.97166	16.6893	2.87137	0.46567
0.11303	0.05957	2.97424	16.7022	2.87387	0.4707
0.11309	0.059626	2.97681	16.7394	2.87637	0.47882
0.11315	0.059661	2.97939	16.7217	2.87887	0.47453
0.11321	0.059689	2.98196	16.7376	2.88137	0.4945
0.11327	0.059703	2.98454	16.8735	2.88387	0.50281
0.11333	0.059703	2.98711	16.9338	2.88637	0.5043
0.11339	0.059682	2.98969	17.0757	2.88887	0.49221
0.11345	0.059647	2.99226	17.0961	2.89137	0.49863
0.11351	0.059605	2.99484	17.0073	2.89387	0.48823
0.11357	0.059549	2.99741	17.0388	2.89637	0.46569
0.11363	0.059444	2.99999	17.1486	2.89887	0.45634
0.11369	0.059276	3.00256	17.1312	2.90137	0.47969
0.11375	0.059031	3.00514	17.1003	2.90387	0.48151
0.11381	0.058723	3.00771	17.0793	2.90637	0.48294
0.11387	0.058394	3.01029	17.1108	2.90887	0.47657
0.11393	0.058044	3.01286	17.1741	2.91137	0.46713
0.11399	0.057659	3.01544	17.2272	2.91387	0.47023
0.11405	0.057204	3.01801	17.1654	2.91637	0.46911
0.11411	0.056658	3.02059	17.2152	2.91887	0.49218
0.11417	0.056028	3.02316	17.4297	2.92137	0.49629
0.11423	0.055363	3.02574	17.4609	2.92387	0.50419
0.11429	0.054719	3.02831	17.4477	2.92637	0.47711
0.11435	0.054145	3.03089	17.4906	2.92887	0.47861
0.11441	0.053662	3.03346	17.4489	2.93137	0.48442
0.11446	0.053249	3.03604	17.3127	2.93387	0.48149
0.11452	0.052871	3.03861	17.2986	2.93637	0.49871
0.11458	0.052514	3.04119	17.3952	2.93887	0.48432
0.11464	0.052157	3.04376	17.4918	2.94137	0.47154
0.1147	0.051814	3.04634	17.5998	2.94387	0.48575
0.11476	0.051485	3.04891	17.6634	2.94637	0.49373
0.11482	0.051177	3.05149	17.718	2.94887	0.49087
0.11488	0.050904	3.05406	17.5872	2.95137	0.47697
0.11494	0.05068	3.05664	17.6493	2.95387	0.49659
0.115	0.050526	3.05921	17.6916	2.95637	0.49369
0.11506	0.050421	3.06179	17.6949	2.95887	0.48839
0.11512	0.050344	3.06436	17.6865	2.96137	0.48128
0.11518	0.050267	3.06694	17.5734	2.96387	0.49444
0.11524	0.050169	3.06951	17.7009	2.96637	0.49267
0.1153	0.05005	3.07209	17.8836	2.96887	0.48883
0.11536	0.049952	3.07466	17.7279	2.97137	0.50048
0.11542	0.049938	3.07724	17.8326	2.97387	0.50872
0.11548	0.05005	3.07981	17.9112	2.97637	0.52282
0.11554	0.050288	3.08239	18.024	2.97887	0.52723
0.1156	0.050624	3.08496	17.9568	2.98137	0.532
0.11566	0.050988	3.08754	17.9439	2.98387	0.50868
0.11572	0.05131	3.09011	17.9838	2.98637	0.5142
0.11578	0.051555	3.09269	18.1299	2.98887	0.51359
0.11584	0.051744	3.09526	18.3156	2.99137	0.50627
0.1159	0.051912	3.09784	18.375	2.99387	0.51605
0.11596	0.052108	3.10041	18.3387	2.99637	0.50113
0.11602	0.05236	3.10299	18.384	2.99887	0.48822
0.11608	0.052647	3.10556	18.3024	3.00137	0.50206
0.11614	0.052934	3.10814	18.3216	3.00387	0.50845
0.1162	0.053207	3.11071	18.1716	3.00637	0.50623
0.11626	0.053487	3.11329	18.0063	3.00887	0.5116
0.11632	0.053802	3.11586	18.0531	3.01137	0.50589
0.11638	0.05418	3.11844	18.2067	3.01387	0.52362
0.11644	0.054614	3.12101	18.2562	3.01637	0.53404
0.1165	0.05509	3.12359	18.1545	3.01887	0.51674
0.11656	0.055559	3.12616	18.249	3.02137	0.50937
0.11662	0.055993	3.12874	18.3144	3.02387	0.51288
0.11668	0.056392	3.13131	18.204	3.02637	0.54575
0.11674	0.056756	3.13389	18.2901	3.02887	0.5324
0.1168	0.057099	3.13646	18.4308	3.03137	0.53591
0.11686	0.057421	3.13904	18.4077	3.03387	0.51801
0.11692	0.057743	3.14161	18.4386	3.03637	0.50416
0.11698	0.058107	3.14419	18.4506	3.03887	0.50985
0.11704	0.058555	3.14676	18.5166	3.04137	0.52146
0.11709	0.059115	3.14934	18.6933	3.04387	0.52003
0.11715	0.059794	3.15191	18.558	3.04637	0.51821
0.11721	0.060557	3.15449	18.5667	3.04887	0.52287
0.11727	0.061334	3.15706	18.7128	3.05137	0.51735
0.11733	0.062083	3.15964	18.8133	3.05387	0.51709
0.11739	0.062734	3.16221	18.7017	3.05637	0.52193
0.11745	0.063259	3.16479	18.6894	3.05887	0.5155
0.11751	0.063623	3.16736	18.5208	3.06137	0.50686
0.11757	0.06384	3.16994	18.4563	3.06387	0.51151
0.11763	0.063945	3.17251	18.4989	3.06637	0.52134
0.11769	0.063994	3.17509	18.4683	3.06887	0.50409
0.11775	0.06405	3.17766	18.462	3.07137	0.49939
0.11781	0.064134	3.18024	18.5946	3.07387	0.5155
0.11787	0.064204	3.18281	18.7665	3.07637	0.51393
0.11793	0.064211	3.18539	18.483	3.07887	0.51755
0.11799	0.064092	3.18796	18.4722	3.08137	0.53778
0.11805	0.063861	3.19054	18.6495	3.08387	0.51971
0.11811	0.063581	3.19311	18.5823	3.08637	0.54236
0.11817	0.063357	3.19569	18.6153	3.08887	0.51554
0.11823	0.063273	3.19826	18.6528	3.09137	0.50185
0.11829	0.063385	3.20084	18.5724	3.09387	0.52645
0.11835	0.0637	3.20341	18.8559	3.09637	0.53608
0.11841	0.06426	3.20599	18.8286	3.09887	0.54235
0.11847	0.065163	3.20856	18.9225	3.10137	0.5466
0.11853	0.066633	3.21114	19.0899	3.10387	0.53359
0.11859	0.068915	3.21371	19.1415	3.10637	0.54184
0.11865	0.072247	3.21629	19.0911	3.10887	0.53471
0.11871	0.076678	3.21886	19.0833	3.11137	0.52639
0.11877	0.082026	3.22144	19.1835	3.11387	0.51415
0.11883	0.08778	3.22401	19.2036	3.11637	0.5198
0.11889	0.093177	3.22659	19.2936	3.11887	0.54082
0.11895	0.097377	3.22916	19.3974	3.12137	0.53276
0.11901	0.099645	3.23174	19.2717	3.12387	0.51231
0.11907	0.099631	3.23431	19.1433	3.12637	0.52398
0.11913	0.097447	3.23689	19.0773	3.12887	0.53722
0.11919	0.093625	3.23946	19.0329	3.13137	0.53494
0.11925	0.088914	3.24204	18.8826	3.13387	0.5452
0.11931	0.084035	3.24461	19.1121	3.13637	0.54796
0.11937	0.079527	3.24719	19.1607	3.13887	0.53903
0.11943	0.075691	3.24976	19.1982	3.14137	0.52613
0.11949	0.072618	3.25234	19.2879	3.14387	0.52504
0.11955	0.070259	3.25491	19.2561	3.14637	0.53052
0.11961	0.068502	3.25749	19.3869	3.14887	0.51899
0.11967	0.067221	3.26006	19.3896	3.15137	0.54014
0.11972	0.06629	3.26264	19.3335	3.15387	0.54224
0.11978	0.06559	3.26521	19.5096	3.15637	0.53198
0.11984	0.065058	3.26779	19.6359	3.15887	0.53433
0.1199	0.064631	3.27036	19.4475	3.16137	0.5455
0.11996	0.064309	3.27294	19.5201	3.16387	0.54676
0.12002	0.064099	3.27551	19.446	3.16637	0.54302
0.12008	0.064008	3.27809	19.551	3.16887	0.5429
0.12014	0.064022	3.28066	19.7493	3.17137	0.55177
0.1202	0.064127	3.28324	19.8957	3.17387	0.55366
0.12026	0.064288	3.28581	19.9509	3.17637	0.56973
0.12032	0.06447	3.28839	19.9488	3.17887	0.57837
0.12038	0.064638	3.29096	20.0028	3.18137	0.58736
0.12044	0.064771	3.29354	19.8357	3.18387	0.55548
0.1205	0.064855	3.29611	19.6461	3.18637	0.53895
0.12056	0.064904	3.29869	19.8441	3.18887	0.54261
0.12062	0.064967	3.30126	19.8444	3.19137	0.53956
0.12068	0.065093	3.30384	19.8642	3.19387	0.54046
0.12074	0.065289	3.30641	20.0772	3.19637	0.55162
0.1208	0.065527	3.30899	20.1831	3.19887	0.54325
0.12086	0.065737	3.31156	20.1861	3.20137	0.54952
0.12092	0.065842	3.31414	20.1075	3.20387	0.54835
0.12098	0.065807	3.31671	19.869	3.20637	0.56566
0.12104	0.065625	3.31929	20.0172	3.20887	0.57315
0.1211	0.065359	3.32186	20.0604	3.21137	0.57583
0.12116	0.065079	3.32444	20.2683	3.21387	0.57404
0.12122	0.064862	3.32701	20.3592	3.21637	0.55771
0.12128	0.064743	3.32959	20.4954	3.21887	0.56713
0.12134	0.064729	3.33216	20.1216	3.22137	0.56934
0.1214	0.064792	3.33474	20.0853	3.22387	0.58283
0.12146	0.06489	3.33731	20.2119	3.22637	0.5928
0.12152	0.064981	3.33989	20.2926	3.22887	0.58759
0.12158	0.065044	3.34246	20.4882	3.23137	0.57692
0.12164	0.065093	3.34504	20.6802	3.23387	0.5676
0.1217	0.06517	3.34761	20.5344	3.23637	0.58155
0.12176	0.065317	3.35019	20.457	3.23887	0.59764
0.12182	0.065548	3.35276	20.4444	3.24137	0.57981
0.12188	0.065835	3.35534	20.52	3.24387	0.59631
0.12194	0.066136	3.35791	20.4069	3.24637	0.60603
0.122	0.066402	3.36049	20.6115	3.24887	0.59474
0.12206	0.06664	3.36306	20.6355	3.25137	0.58115
0.12212	0.066878	3.36564	20.7156	3.25387	0.58958
0.12218	0.067158	3.36821	20.7123	3.25637	0.60606
0.12224	0.067529	3.37079	20.8059	3.25887	0.59807
0.1223	0.068005	3.37336	21.042	3.26137	0.57939
0.12235	0.068586	3.37594	21.0399	3.26387	0.585
0.12241	0.069279	3.37851	20.9703	3.26637	0.58486
0.12247	0.070112	3.38109	20.8476	3.26887	0.57527
0.12253	0.071113	3.38366	20.8929	3.27137	0.56989
0.12259	0.072289	3.38624	20.8365	3.27387	0.59085
0.12265	0.073661	3.38881	20.6235	3.27637	0.60053
0.12271	0.075215	3.39139	20.6283	3.27887	0.60637
0.12277	0.076965	3.39396	20.6589	3.28137	0.59614
0.12283	0.078925	3.39654	20.841	3.28387	0.57405
0.12289	0.081137	3.39911	20.9262	3.28637	0.57813
0.12295	0.083636	3.40169	20.8431	3.28887	0.56433
0.12301	0.086429	3.40426	20.7681	3.29137	0.54351
0.12307	0.089502	3.40684	20.7912	3.29387	0.55056
0.12313	0.092841	3.40941	20.8827	3.29637	0.54557
0.12319	0.096432	3.41199	20.9415	3.29887	0.55828
0.12325	0.100275	3.41456	21.0735	3.30137	0.56838
0.12331	0.104349	3.41714	21.0132	3.30387	0.5817
0.12337	0.108654	3.41971	21.0843	3.30637	0.57918
0.12343	0.113148	3.42229	21.1176	3.30887	0.58087
0.12349	0.117824	3.42486	21.1719	3.31137	0.59237
0.12355	0.122675	3.42744	21.2397	3.31387	0.62332
0.12361	0.127701	3.43001	21.309	3.31637	0.64293
0.12367	0.132888	3.43259	21.3942	3.31887	0.60847
0.12373	0.138187	3.43516	21.5814	3.32137	0.5858
0.12379	0.143528	3.43774	21.4251	3.32387	0.57879
0.12385	0.148813	3.44031	21.2703	3.32637	0.55765
0.12391	0.153972	3.44289	21.531	3.32887	0.57245
0.12397	0.158949	3.44546	21.3234	3.33137	0.56143
0.12403	0.163702	3.44804	21.4128	3.33387	0.56505
0.12409	0.168161	3.45061	21.4182	3.33637	0.59426
0.12415	0.172242	3.45319	21.3255	3.33887	0.62211
0.12421	0.175812	3.45576	21.5553	3.34137	0.60974
0.12427	0.178773	3.45834	21.7527	3.34387	0.58767
0.12433	0.181062	3.46091	21.6987	3.34637	0.56993
0.12439	0.182658	3.46349	21.5535	3.34887	0.57921
0.12445	0.183561	3.46606	21.6945	3.35137	0.58958
0.12451	0.183764	3.46864	21.8898	3.35387	0.5849
0.12457	0.183239	3.47121	21.9102	3.35637	0.57358
0.12463	0.18193	3.47379	21.7311	3.35887	0.58237
0.12469	0.179816	3.47636	21.834	3.36137	0.5844
0.12475	0.176925	3.47894	21.9972	3.36387	0.60016
0.12481	0.17339	3.48151	21.9522	3.36637	0.61148
0.12487	0.169372	3.48409	21.9564	3.36887	0.60942
0.12493	0.165046	3.48666	21.6546	3.37137	0.59801
0.12498	0.160559	3.48924	21.5214	3.37387	0.58925
0.12504	0.156016	3.49181	21.7431	3.37637	0.60969
0.1251	0.151473	3.49439	21.7104	3.37887	0.60917
0.12516	0.146965	3.49696	21.7119	3.38137	0.58983
0.12522	0.142541	3.49954	21.5931	3.38387	0.56826
0.12528	0.138257	3.50211	22.0149	3.38637	0.54438
0.12534	0.134169	3.50469	21.9195	3.38887	0.55242
0.1254	0.130333	3.50726	21.8814	3.39137	0.5796
0.12546	0.126798	3.50984	21.8736	3.39387	0.60506
0.12552	0.123592	3.51241	21.9507	3.39637	0.59313
0.12558	0.120722	3.51499	22.0566	3.39887	0.58667
0.12564	0.118195	3.51756	22.1574	3.40137	0.5848
0.1257	0.116018	3.52014	22.1637	3.40387	0.59401
0.12576	0.114184	3.52271	22.1154	3.40637	0.57427
0.12582	0.112693	3.52529	22.0437	3.40887	0.58989
0.12588	0.111517	3.52786	22.236	3.41137	0.59255
0.12594	0.110635	3.53044	22.3824	3.41387	0.57014
0.126	0.11004	3.53301	22.4994	3.41637	0.57304
0.12606	0.10976	3.53559	22.2228	3.41887	0.61079
0.12612	0.10983	3.53816	22.2585	3.42137	0.60446
0.12618	0.110292	3.54074	22.1838	3.42387	0.59405
0.12624	0.111125	3.54331	22.2645	3.42637	0.58708
0.1263	0.11228	3.54589	22.368	3.42887	0.60533
0.12636	0.113694	3.54846	22.269	3.43137	0.60917
0.12642	0.115304	3.55104	22.0806	3.43387	0.61343
0.12648	0.117103	3.55361	22.1706	3.43637	0.60294
0.12654	0.119154	3.55619	22.2393	3.43887	0.58621
0.1266	0.121548	3.55876	22.3773	3.44137	0.59814
0.12666	0.124383	3.56134	22.4811	3.44387	0.61437
0.12672	0.127701	3.56391	22.5087	3.44637	0.6292
0.12678	0.131474	3.56649	22.581	3.44887	0.61653
0.12684	0.135618	3.56906	22.4328	3.45137	0.64236
0.1269	0.14	3.57164	22.5336	3.45387	0.63709
0.12696	0.144466	3.57421	22.6107	3.45637	0.64142
0.12702	0.148834	3.57679	22.6107	3.45887	0.63883
0.12708	0.15288	3.57936	22.6335	3.46137	0.65493
0.12714	0.156338	3.58194	22.6587	3.46387	0.63279
0.1272	0.158886	3.58451	22.7025	3.46637	0.63701
0.12726	0.16023	3.58709	22.4871	3.46887	0.65009
0.12732	0.160146	3.58966	22.5507	3.47137	0.64228
0.12738	0.158564	3.59224	22.8063	3.47387	0.63326
0.12744	0.15554	3.59481	22.5669	3.47637	0.62448
0.1275	0.15127	3.59739	22.5303	3.47887	0.63539
0.12756	0.146006	3.59996	22.647	3.48137	0.64571
0.12761	0.140014	3.60254	22.5597	3.48387	0.63694
0.12767	0.133581	3.60511	22.647	3.48637	0.62536
0.12773	0.126973	3.60769	22.674	3.48887	0.63473
0.12779	0.120477	3.61026	22.8072	3.49137	0.63088
0.12785	0.114345	3.61284	22.6704	3.49387	0.63356
0.12791	0.108787	3.61541	22.932	3.49637	0.60517
0.12797	0.103887	3.61799	22.7763	3.49887	0.61555
0.12803	0.099596	3.62056	22.7223	3.50137	0.64909
0.12809	0.095781	3.62314	22.9038	3.50387	0.65052
0.12815	0.092253	3.62571	23.1687	3.50637	0.62569
0.12821	0.088893	3.62829	22.9107	3.50887	0.64132
0.12827	0.085659	3.63086	22.7739	3.51137	0.63065
0.12833	0.082565	3.63344	22.8354	3.51387	0.64077
0.12839	0.079681	3.63601	22.8135	3.51637	0.63582
0.12845	0.077035	3.63859	22.8042	3.51887	0.63776
0.12851	0.074627	3.64116	22.7721	3.52137	0.63486
0.12857	0.072436	3.64374	22.878	3.52387	0.64017
0.12863	0.070441	3.64631	22.7679	3.52637	0.6518
0.12869	0.068642	3.64889	22.8201	3.52887	0.64447
0.12875	0.067046	3.65146	22.8492	3.53137	0.66217
0.12881	0.065639	3.65404	23.1054	3.53387	0.64507
0.12887	0.0644	3.65661	22.9986	3.53637	0.62445
0.12893	0.063301	3.65919	23.0754	3.53887	0.64178
0.12899	0.062307	3.66176	23.3376	3.54137	0.66637
0.12905	0.061432	3.66434	23.5332	3.54387	0.66212
0.12911	0.06069	3.66691	23.5692	3.54637	0.66509
0.12917	0.060095	3.66949	23.3055	3.54887	0.66706
0.12923	0.05964	3.67206	23.0829	3.55137	0.66511
0.12929	0.059311	3.67464	23.3592	3.55387	0.65132
0.12935	0.059108	3.67721	23.2662	3.55637	0.65886
0.12941	0.059017	3.67979	23.2191	3.55887	0.6435
0.12947	0.059045	3.68236	23.1459	3.56137	0.6273
0.12953	0.059185	3.68494	23.3868	3.56387	0.61248
0.12959	0.059451	3.68751	23.3472	3.56637	0.60083
0.12965	0.059836	3.69009	23.202	3.56887	0.61114
0.12971	0.060389	3.69266	23.1396	3.57137	0.61444
0.12977	0.061173	3.69524	23.3775	3.57387	0.62561
0.12983	0.062314	3.69781	23.13	3.57637	0.63785
0.12989	0.063931	3.70039	23.0955	3.57887	0.62073
0.12995	0.066157	3.70296	23.2863	3.58137	0.63677
0.13001	0.069125	3.70554	23.4093	3.58387	0.65418
0.13007	0.072961	3.70811	23.5191	3.58637	0.64811
0.13013	0.077742	3.71069	23.7402	3.58887	0.6528
0.13019	0.083433	3.71326	23.5488	3.59137	0.63244
0.13024	0.089796	3.71584	23.5359	3.59387	0.64263
0.1303	0.096306	3.71841	23.6094	3.59637	0.6402
0.13036	0.102158	3.72099	23.5035	3.59887	0.65523
0.13042	0.106421	3.72356	23.4678	3.60137	0.64315
0.13048	0.108325	3.72614	23.3973	3.60387	0.64636
0.13054	0.107513	3.72871	23.3757	3.60637	0.63716
0.1306	0.104216	3.73129	23.3526	3.60887	0.64501
0.13066	0.099155	3.73386	23.3868	3.61137	0.62631
0.13072	0.093233	3.73644	23.4306	3.61387	0.63103
0.13078	0.087304	3.73901	23.5692	3.61637	0.65693
0.13084	0.081956	3.74159	23.7444	3.61887	0.67185
0.1309	0.077476	3.74416	23.8338	3.62137	0.6599
0.13096	0.073899	3.74674	23.9175	3.62387	0.67883
0.13102	0.071106	3.74931	23.7627	3.62637	0.66557
0.13108	0.068936	3.75189	23.6946	3.62887	0.65355
0.13114	0.0672	3.75446	23.6604	3.63137	0.64355
0.1312	0.065765	3.75704	23.6772	3.63387	0.64529
0.13126	0.064554	3.75961	23.841	3.63637	0.67117
0.13132	0.063518	3.76219	23.8698	3.63887	0.68763
0.13138	0.062664	3.76476	23.9913	3.64137	0.73691
0.13144	0.061992	3.76734	23.8572	3.64387	0.70859
0.1315	0.061481	3.76991	23.9313	3.64637	0.66646
0.13156	0.061096	3.77249	23.9604	3.64887	0.65398
0.13162	0.060795	3.77506	23.799	3.65137	0.65687
0.13168	0.060543	3.77764	23.6784	3.65387	0.66148
0.13174	0.060347	3.78021	23.8632	3.65637	0.67473
0.1318	0.060207	3.78279	23.9658	3.65887	0.68128
0.13186	0.060109	3.78536	23.8464	3.66137	0.6929
0.13192	0.060039	3.78794	23.7507	3.66387	0.69515
0.13198	0.059955	3.79051	23.658	3.66637	0.67577
0.13204	0.059822	3.79309	23.5596	3.66887	0.68038
0.1321	0.059633	3.79566	23.5818	3.67137	0.68019
0.13216	0.059395	3.79824	24.0819	3.67387	0.67386
0.13222	0.059108	3.80081	24.1797	3.67637	0.66809
0.13228	0.058786	3.80339	23.9208	3.67887	0.67036
0.13234	0.058471	3.80596	24.0561	3.68137	0.67728
0.1324	0.058191	3.80854	24.1011	3.68387	0.67642
0.13246	0.057988	3.81111	24.0441	3.68637	0.67868
0.13252	0.057897	3.81369	23.9778	3.68887	0.67832
0.13258	0.057911	3.81626	23.7903	3.69137	0.67567
0.13264	0.058002	3.81884	23.865	3.69387	0.68769
0.1327	0.058135	3.82141	23.9208	3.69637	0.68685
0.13276	0.058296	3.82399	24.0747	3.69887	0.67248
0.13282	0.05852	3.82656	24.1065	3.70137	0.67516
0.13288	0.058842	3.82914	24.1134	3.70387	0.68293
0.13293	0.059318	3.83171	24.2235	3.70637	0.66539
0.13299	0.059969	3.83429	24.2172	3.70887	0.66416
0.13305	0.060781	3.83686	23.9883	3.71137	0.67795
0.13311	0.061733	3.83944	23.9253	3.71387	0.65483
0.13317	0.062811	3.84201	24.1755	3.71637	0.64948
0.13323	0.06405	3.84459	24.2508	3.71887	0.68651
0.13329	0.065457	3.84716	24.1335	3.72137	0.67344
0.13335	0.067074	3.84974	24.1455	3.72387	0.69934
0.13341	0.068908	3.85231	24.174	3.72637	0.72318
0.13347	0.070931	3.85489	24.4596	3.72887	0.71702
0.13353	0.073122	3.85746	24.4083	3.73137	0.70872
0.13359	0.075439	3.86004	24.4161	3.73387	0.69366
0.13365	0.077875	3.86261	24.6147	3.73637	0.68125
0.13371	0.080402	3.86519	24.8946	3.73887	0.66369
0.13377	0.083013	3.86776	24.9747	3.74137	0.64519
0.13383	0.085687	3.87034	25.0302	3.74387	0.64834
0.13389	0.088417	3.87291	24.8349	3.74637	0.68093
0.13395	0.09121	3.87549	24.5592	3.74887	0.69713
0.13401	0.094094	3.87806	24.4626	3.75137	0.68024
0.13407	0.097076	3.88064	24.4362	3.75387	0.67846
0.13413	0.100163	3.88321	24.6441	3.75637	0.68675
0.13419	0.10332	3.88579	24.8973	3.75887	0.68047
0.13425	0.106484	3.88836	24.8226	3.76137	0.67249
0.13431	0.109585	3.89094	24.7155	3.76387	0.66331
0.13437	0.112574	3.89351	24.6	3.76637	0.67916
0.13443	0.115437	3.89609	24.63	3.76887	0.68681
0.13449	0.118209	3.89866	24.69	3.77137	0.70282
0.13455	0.120946	3.90124	24.6885	3.77387	0.69846
0.13461	0.123711	3.90381	24.6528	3.77637	0.69712
0.13467	0.126532	3.90639	24.5553	3.77887	0.69242
0.13473	0.129416	3.90896	24.6912	3.78137	0.67334
0.13479	0.132342	3.91154	24.8253	3.78387	0.69453
0.13485	0.135289	3.91411	24.6675	3.78637	0.70963
0.13491	0.138264	3.91669	24.6501	3.78887	0.69947
0.13497	0.141274	3.91926	24.6348	3.79137	0.7002
0.13503	0.144319	3.92184	24.7506	3.79387	0.69555
0.13509	0.14735	3.92441	24.9507	3.79637	0.70045
0.13515	0.150283	3.92699	25.1325	3.79887	0.72203
0.13521	0.152992	3.92956	25.191	3.80137	0.68994
0.13527	0.155379	3.93214	25.1469	3.80387	0.70845
0.13533	0.157381	3.93471	25.1595	3.80637	0.70514
0.13539	0.159019	3.93729	24.8865	3.80887	0.69543
0.13545	0.160321	3.93986	24.8535	3.81137	0.68043
0.13551	0.161336	3.94244	25.2189	3.81387	0.6879
0.13556	0.16205	3.94501	25.458	3.81637	0.69518
0.13562	0.162428	3.94759	25.548	3.81887	0.6946
0.13568	0.162393	3.95016	25.4853	3.82137	0.70237
0.13574	0.16191	3.95274	25.3824	3.82387	0.71179
0.1358	0.160951	3.95531	25.1004	3.82637	0.70466
0.13586	0.159551	3.95789	25.1001	3.82887	0.69548
0.13592	0.157752	3.96046	25.1523	3.83137	0.69703
0.13598	0.155638	3.96304	25.3986	3.83387	0.69663
0.13604	0.153286	3.96561	25.4259	3.83637	0.69423
0.1361	0.150794	3.96819	25.5318	3.83887	0.70082
0.13616	0.14826	3.97076	25.566	3.84137	0.68205
0.13622	0.145733	3.97334	25.4619	3.84387	0.68062
0.13628	0.143241	3.97591	25.3662	3.84637	0.69667
0.13634	0.140756	3.97849	25.3677	3.84887	0.70704
0.1364	0.138243	3.98106	25.557	3.85137	0.7071
0.13646	0.135639	3.98364	25.551	3.85387	0.71926
0.13652	0.132916	3.98621	25.4043	3.85637	0.71321
0.13658	0.130088	3.98879	25.2903	3.85887	0.70211
0.13664	0.127197	3.99136	25.4949	3.86137	0.71987
0.1367	0.124313	3.99394	25.5261	3.86387	0.73122
0.13676	0.121471	3.99651	25.383	3.86637	0.72388
0.13682	0.118685	3.99909	25.2402	3.86887	0.70658
0.13688	0.11592	4.00166	25.383	3.87137	0.68386
0.13694	0.113099	4.00424	25.509	3.87387	0.70182
0.137	0.110152	4.00681	25.6212	3.87637	0.69195
0.13706	0.107037	4.00939	25.6095	3.87887	0.67501
0.13712	0.103782	4.01196	25.599	3.88137	0.68948
0.13718	0.100443	4.01454	25.6914	3.88387	0.74198
0.13724	0.097132	4.01711	25.7187	3.88637	0.74665
0.1373	0.093933	4.01969	25.6296	3.88887	0.71291
0.13736	0.090909	4.02226	25.5657	3.89137	0.71382
0.13742	0.088081	4.02484	25.7187	3.89387	0.72638
0.13748	0.085442	4.02741	25.5471	3.89637	0.7173
0.13754	0.082985	4.02999	25.8105	3.89887	0.704
0.1376	0.080703	4.03256	25.9974	3.90137	0.69087
0.13766	0.078596	4.03514	25.6938	3.90387	0.70326
0.13772	0.076685	4.03771	25.6512	3.90637	0.70191
0.13778	0.07497	4.04029	25.6743	3.90887	0.71279
0.13784	0.073472	4.04286	25.623	3.91137	0.7142
0.1379	0.07217	4.04544	25.8177	3.91387	0.71311
0.13796	0.071029	4.04801	25.8009	3.91637	0.70898
0.13802	0.070007	4.05059	25.6077	3.91887	0.70007
0.13808	0.069055	4.05316	25.6299	3.92137	0.7058
0.13814	0.068152	4.05574	25.8102	3.92387	0.72529
0.13819	0.067277	4.05831	25.9329	3.92637	0.71613
0.13825	0.066444	4.06089	25.941	3.92887	0.70963
0.13831	0.065653	4.06346	25.8738	3.93137	0.68997
0.13837	0.064925	4.06604	26.0694	3.93387	0.69379
0.13843	0.064274	4.06861	26.031	3.93637	0.6939
0.13849	0.0637	4.07119	26.0979	3.93887	0.6959
0.13855	0.063203	4.07376	26.3385	3.94137	0.72213
0.13861	0.062755	4.07634	26.3289	3.94387	0.74158
0.13867	0.062307	4.07891	26.1594	3.94637	0.76538
0.13873	0.061838	4.08149	26.0331	3.94887	0.75192
0.13879	0.061327	4.08406	26.1588	3.95137	0.74673
0.13885	0.060788	4.08664	26.2224	3.95387	0.73907
0.13891	0.060242	4.08921	26.3436	3.95637	0.69353
0.13897	0.059717	4.09179	26.5086	3.95887	0.69726
0.13903	0.05922	4.09436	26.5125	3.96137	0.72471
0.13909	0.058765	4.09694	26.2245	3.96387	0.72821
0.13915	0.058317	4.09951	26.2206	3.96637	0.71648
0.13921	0.057883	4.10209	26.151	3.96887	0.71819
0.13927	0.05747	4.10466	26.463	3.97137	0.74128
0.13933	0.057078	4.10724	26.4996	3.97387	0.76304
0.13939	0.056721	4.10981	26.2911	3.97637	0.77946
0.13945	0.056392	4.11239	26.4489	3.97887	0.77241
0.13951	0.056077	4.11496	26.6403	3.98137	0.76033
0.13957	0.055769	4.11754	26.5116	3.98387	0.74052
0.13963	0.055447	4.12011	26.5362	3.98637	0.73035
0.13969	0.055139	4.12269	26.8293	3.98887	0.7585
0.13975	0.054859	4.12526	26.6373	3.99137	0.74498
0.13981	0.054614	4.12784	26.4804	3.99387	0.72704
0.13987	0.054404	4.13041	26.4873	3.99637	0.72548
0.13993	0.05418	4.13299	26.493	3.99887	0.74273
0.13999	0.053914	4.13556	26.4525	4.00137	0.7588
0.14005	0.053571	4.13814	26.3952	4.00387	0.73557
0.14011	0.053172	4.14071	26.2947	4.00637	0.74508
0.14017	0.052766	4.14329	26.28	4.00887	0.76027
0.14023	0.052423	4.14586	26.2926	4.01137	0.75779
0.14029	0.052192	4.14844	26.562	4.01387	0.74237
0.14035	0.052087	4.15101	26.6013	4.01637	0.7469
0.14041	0.052087	4.15359	26.5197	4.01887	0.71517
0.14047	0.052129	4.15616	26.4264	4.02137	0.72743
0.14053	0.052143	4.15874	26.4507	4.02387	0.7348
0.14059	0.052101	4.16131	26.5854	4.02637	0.74733
0.14065	0.052003	4.16389	26.3352	4.02887	0.78803
0.14071	0.051877	4.16646	26.3322	4.03137	0.77233
0.14077	0.051758	4.16904	26.5878	4.03387	0.76479
0.14082	0.051674	4.17161	26.6916	4.03637	0.77901
0.14088	0.051618	4.17419	26.8428	4.03887	0.7706
0.14094	0.05159	4.17676	26.9898	4.04137	0.77554
0.141	0.051541	4.17934	26.7873	4.04387	0.75538
0.14106	0.051457	4.18191	26.7054	4.04637	0.75012
0.14112	0.051331	4.18449	26.769	4.04887	0.75132
0.14118	0.05117	4.18706	26.8536	4.05137	0.75399
0.14124	0.050988	4.18964	26.718	4.05387	0.75065
0.1413	0.050813	4.19221	26.8884	4.05637	0.75439
0.14136	0.050666	4.19479	26.9076	4.05887	0.76596
0.14142	0.050561	4.19736	26.9916	4.06137	0.77536
0.14148	0.050484	4.19994	26.7276	4.06387	0.74743
0.14154	0.050414	4.20251	26.7879	4.06637	0.7449
0.1416	0.050351	4.20509	26.8359	4.06887	0.77242
0.14166	0.050274	4.20766	26.7447	4.07137	0.77028
0.14172	0.050197	4.21024	26.631	4.07387	0.77903
0.14178	0.05012	4.21281	26.6583	4.07637	0.74161
0.14184	0.050043	4.21539	26.5854	4.07887	0.71126
0.1419	0.049973	4.21796	26.6874	4.08137	0.72021
0.14196	0.049896	4.22054	26.7561	4.08387	0.74464
0.14202	0.049819	4.22311	26.8182	4.08637	0.74251
0.14208	0.049735	4.22569	27.0114	4.08887	0.73717
0.14214	0.049658	4.22826	27.318	4.09137	0.74632
0.1422	0.049595	4.23084	27.4344	4.09387	0.75313
0.14226	0.049539	4.23341	27.3162	4.09637	0.76937
0.14232	0.049504	4.23599	27.2205	4.09887	0.75688
0.14238	0.049518	4.23856	26.9301	4.10137	0.73993
0.14244	0.049574	4.24114	26.9592	4.10387	0.73821
0.1425	0.049672	4.24371	26.9403	4.10637	0.76122
0.14256	0.049777	4.24629	26.8656	4.10887	0.7608
0.14262	0.049861	4.24886	26.9766	4.11137	0.75787
0.14268	0.049861	4.25144	27.0336	4.11387	0.75036
0.14274	0.049763	4.25401	27.2748	4.11637	0.72414
0.1428	0.049595	4.25659	26.9313	4.11887	0.7288
0.14286	0.049413	4.25916	26.9652	4.12137	0.73372
0.14292	0.049294	4.26174	26.9307	4.12387	0.71869
0.14298	0.04928	4.26431	27.1266	4.12637	0.76758
0.14304	0.049392	4.26689	27.1995	4.12887	0.80797
0.1431	0.049595	4.26946	27.2043	4.13137	0.80638
0.14316	0.049812	4.27204	27.4812	4.13387	0.81048
0.14322	0.049987	4.27461	27.5445	4.13637	0.81909
0.14328	0.050071	4.27719	27.5538	4.13887	0.81258
0.14334	0.05005	4.27976	27.2628	4.14137	0.77793
0.1434	0.04998	4.28234	27.3969	4.14387	0.77092
0.14345	0.049896	4.28491	27.5178	4.14637	0.75753
0.14351	0.049847	4.28749	27.2823	4.14887	0.7489
0.14357	0.049847	4.29006	27.441	4.15137	0.73396
0.14363	0.049882	4.29264	27.561	4.15387	0.77266
0.14369	0.049931	4.29521	27.5493	4.15637	0.77497
0.14375	0.049966	4.29779	27.4428	4.15887	0.76684
0.14381	0.04998	4.30036	27.5373	4.16137	0.75941
0.14387	0.04998	4.30294	27.5637	4.16387	0.75697
0.14393	0.049987	4.30551	27.6591	4.16637	0.77293
0.14399	0.050022	4.30809	27.6702	4.16887	0.77569
0.14405	0.050085	4.31066	27.6261	4.17137	0.76699
0.14411	0.050176	4.31324	27.6327	4.17387	0.77658
0.14417	0.050288	4.31581	27.6975	4.17637	0.77538
0.14423	0.050393	4.31839	27.5217	4.17887	0.77796
0.14429	0.050477	4.32096	27.5295	4.18137	0.78379
0.14435	0.05054	4.32354	27.8121	4.18387	0.76401
0.14441	0.050575	4.32611	27.9138	4.18637	0.74526
0.14447	0.050617	4.32869	27.8922	4.18887	0.76838
0.14453	0.050666	4.33126	27.9579	4.19137	0.76999
0.14459	0.050743	4.33384	28.0437	4.19387	0.76488
0.14465	0.050841	4.33641	27.8262	4.19637	0.78139
0.14471	0.050953	4.33899	27.9483	4.19887	0.80057
0.14477	0.051079	4.34156	27.9615	4.20137	0.78066
0.14483	0.051219	4.34414	28.0302	4.20387	0.74968
0.14489	0.051373	4.34671	27.9267	4.20637	0.73109
0.14495	0.051541	4.34929	27.9255	4.20887	0.72726
0.14501	0.051709	4.35186	27.8454	4.21137	0.73704
0.14507	0.051863	4.35444	27.7812	4.21387	0.75675
0.14513	0.051982	4.35701	27.8727	4.21637	0.77767
0.14519	0.052059	4.35959	28.0782	4.21887	0.77855
0.14525	0.052115	4.36216	28.2018	4.22137	0.77722
0.14531	0.052192	4.36474	28.2276	4.22387	0.77734
0.14537	0.052318	4.36731	28.0788	4.22637	0.79566
0.14543	0.052514	4.36989	27.9552	4.22887	0.77273
0.14549	0.052787	4.37246	28.0914	4.23137	0.78461
0.14555	0.053102	4.37504	28.1565	4.23387	0.78656
0.14561	0.053452	4.37761	28.0065	4.23637	0.74311
0.14567	0.053809	4.38019	27.9441	4.23887	0.75243
0.14573	0.0774
0.14579	0.07796
0.14585	0.07856
0.14591	0.07923
0.14597	0.07994
0.14603	0.08068
0.14608	0.08143
0.14614	0.08219
0.1462	0.08297
0.14626	0.08377
0.14632	0.08461
0.14638	0.08548
0.14644	0.08639
0.1465	0.08732
0.14656	0.08827
0.14662	0.08924
0.14668	0.09023
0.14674	0.09126
0.1468	0.09233
0.14686	0.09343
0.14692	0.09454
0.14698	0.09565
0.14704	0.09675
0.1471	0.09785
0.14716	0.09896
0.14722	0.1001
0.14728	0.10125
0.14734	0.10242
0.1474	0.10358
0.14746	0.10473
0.14752	0.10584
0.14758	0.1069
0.14764	0.1079
0.1477	0.10883
0.14776	0.10972
0.14782	0.1106
0.14788	0.11155
0.14794	0.1126
0.148	0.11379
0.14806	0.11508
0.14812	0.11646
0.14818	0.11788
0.14824	0.11934
0.1483	0.12085
0.14836	0.12242
0.14842	0.12401
0.14848	0.12558
0.14854	0.12706
0.1486	0.12842
0.14866	0.12967
0.14871	0.13085
0.14877	0.13199
0.14883	0.1331
0.14889	0.13419
0.14895	0.13523
0.14901	0.1362
0.14907	0.1371
0.14913	0.13795
0.14919	0.13877
0.14925	0.13954
0.14931	0.14025
0.14937	0.14087
0.14943	0.14137
0.14949	0.14173
0.14955	0.14197
0.14961	0.14211
0.14967	0.1422
0.14973	0.14226
0.14979	0.14229
0.14985	0.14228
0.14991	0.1422
0.14997	0.14205
0.15003	0.14185
0.15009	0.14165
0.15015	0.14146
0.15021	0.14128
0.15027	0.14103
0.15033	0.14065
0.15039	0.14008
0.15045	0.13929
0.15051	0.13831
0.15057	0.13717
0.15063	0.13589
0.15069	0.1345
0.15075	0.13299
0.15081	0.13136
0.15087	0.12961
0.15093	0.12773
0.15099	0.1257
0.15105	0.1235
0.15111	0.12109
0.15117	0.11849
0.15123	0.11572
0.15129	0.11283
0.15134	0.10985
0.1514	0.10681
0.15146	0.10369
0.15152	0.1005
0.15158	0.09723
0.15164	0.09397
0.1517	0.09078
0.15176	0.08776
0.15182	0.08495
0.15188	0.08235
0.15194	0.07989
0.152	0.07754
0.15206	0.07524
0.15212	0.07299
0.15218	0.07082
0.15224	0.06877
0.1523	0.06689
0.15236	0.06519
0.15242	0.06368
0.15248	0.06232
0.15254	0.06107
0.1526	0.05986
0.15266	0.05869
0.15272	0.05756
0.15278	0.05649
0.15284	0.05549
0.1529	0.05458
0.15296	0.05374
0.15302	0.05296
0.15308	0.05223
0.15314	0.05156
0.1532	0.05098
0.15326	0.05046
0.15332	0.05001
0.15338	0.04958
0.15344	0.04915
0.1535	0.04871
0.15356	0.04827
0.15362	0.04784
0.15368	0.04746
0.15374	0.04714
0.1538	0.04689
0.15386	0.0467
0.15392	0.04654
0.15397	0.04638
0.15403	0.04619
0.15409	0.04598
0.15415	0.04575
0.15421	0.04553
0.15427	0.04535
0.15433	0.04522
0.15439	0.04514
0.15445	0.0451
0.15451	0.04508
0.15457	0.04508
0.15463	0.04509
0.15469	0.04511
0.15475	0.04513
0.15481	0.04516
0.15487	0.04519
0.15493	0.04525
0.15499	0.04533
0.15505	0.04543
0.15511	0.04553
0.15517	0.04561
0.15523	0.04567
0.15529	0.0457
0.15535	0.04572
0.15541	0.04578
0.15547	0.04589
0.15553	0.04607
0.15559	0.04631
0.15565	0.04658
0.15571	0.04684
0.15577	0.0471
0.15583	0.04736
0.15589	0.04763
0.15595	0.04797
0.15601	0.04837
0.15607	0.04885
0.15613	0.0494
0.15619	0.05001
0.15625	0.05066
0.15631	0.05131
0.15637	0.05197
0.15643	0.05261
0.15649	0.05323
0.15655	0.05384
0.1566	0.05444
0.15666	0.05505
0.15672	0.05569
0.15678	0.05638
0.15684	0.05713
0.1569	0.05794
0.15696	0.0588
0.15702	0.05968
0.15708	0.06054
0.15714	0.06138
0.1572	0.06221
0.15726	0.06302
0.15732	0.06383
0.15738	0.06466
0.15744	0.06553
0.1575	0.06646
0.15756	0.06744
0.15762	0.06844
0.15768	0.0694
0.15774	0.07028
0.1578	0.07108
0.15786	0.07185
0.15792	0.0727
0.15798	0.0737
0.15804	0.0749
0.1581	0.07632
0.15816	0.07797
0.15822	0.07987
0.15828	0.08211
0.15834	0.08477
0.1584	0.08797
0.15846	0.09177
0.15852	0.09622
0.15858	0.10132
0.15864	0.107
0.1587	0.11313
0.15876	0.11947
0.15882	0.12571
0.15888	0.13148
0.15894	0.13645
0.159	0.1403
0.15906	0.14284
0.15912	0.14395
0.15918	0.14364
0.15923	0.14202
0.15929	0.13937
0.15935	0.13602
0.15941	0.13236
0.15947	0.12873
0.15953	0.12541
0.15959	0.1226
0.15965	0.12038
0.15971	0.1188
0.15977	0.11782
0.15983	0.1174
0.15989	0.11748
0.15995	0.11797
0.16001	0.11879
0.16007	0.11986
0.16013	0.12109
0.16019	0.12243
0.16025	0.12383
0.16031	0.12525
0.16037	0.12663
0.16043	0.12795
0.16049	0.12915
0.16055	0.1302
0.16061	0.13109
0.16067	0.1318
0.16073	0.13231
0.16079	0.13265
0.16085	0.13284
0.16091	0.1329
0.16097	0.13286
0.16103	0.13274
0.16109	0.13252
0.16115	0.13219
0.16121	0.13177
0.16127	0.13126
0.16133	0.1307
0.16139	0.13013
0.16145	0.12954
0.16151	0.12896
0.16157	0.12837
0.16163	0.1278
0.16169	0.12725
0.16175	0.12671
0.16181	0.12617
0.16186	0.12561
0.16192	0.12504
0.16198	0.12449
0.16204	0.12399
0.1621	0.12356
0.16216	0.12321
0.16222	0.1229
0.16228	0.1226
0.16234	0.12231
0.1624	0.12205
0.16246	0.12186
0.16252	0.12181
0.16258	0.12193
0.16264	0.12223
0.1627	0.12268
0.16276	0.12321
0.16282	0.12372
0.16288	0.1242
0.16294	0.12469
0.163	0.12531
0.16306	0.12622
0.16312	0.12753
0.16318	0.12936
0.16324	0.13177
0.1633	0.13483
0.16336	0.13863
0.16342	0.14324
0.16348	0.14867
0.16354	0.15479
0.1636	0.16139
0.16366	0.16831
0.16372	0.17563
0.16378	0.18379
0.16384	0.19356
0.1639	0.20602
0.16396	0.22229
0.16402	0.24338
0.16408	0.26985
0.16414	0.30152
0.1642	0.3372
0.16426	0.37444
0.16432	0.4095
0.16438	0.43773
0.16444	0.45461
0.16449	0.45718
0.16455	0.44523
0.16461	0.42117
0.16467	0.38889
0.16473	0.35243
0.16479	0.31517
0.16485	0.27959
0.16491	0.2473
0.16497	0.21912
0.16503	0.19527
0.16509	0.17548
0.16515	0.15923
0.16521	0.14593
0.16527	0.13503
0.16533	0.12607
0.16539	0.1187
0.16545	0.1126
0.16551	0.1075
0.16557	0.10317
0.16563	0.09944
0.16569	0.09616
0.16575	0.09326
0.16581	0.09071
0.16587	0.08851
0.16593	0.08664
0.16599	0.08502
0.16605	0.08349
0.16611	0.08187
0.16617	0.08005
0.16623	0.07812
0.16629	0.07625
0.16635	0.07464
0.16641	0.07343
0.16647	0.07264
0.16653	0.07223
0.16659	0.07207
0.16665	0.07199
0.16671	0.07183
0.16677	0.07147
0.16683	0.07085
0.16689	0.06994
0.16695	0.06881
0.16701	0.06751
0.16707	0.06615
0.16712	0.06481
0.16718	0.06351
0.16724	0.06227
0.1673	0.06107
0.16736	0.05992
0.16742	0.05885
0.16748	0.05792
0.16754	0.05716
0.1676	0.0566
0.16766	0.05623
0.16772	0.05605
0.16778	0.05605
0.16784	0.05622
0.1679	0.05653
0.16796	0.0569
0.16802	0.05727
0.16808	0.05763
0.16814	0.05806
0.1682	0.05862
0.16826	0.05936
0.16832	0.06029
0.16838	0.06137
0.16844	0.06261
0.1685	0.06408
0.16856	0.06585
0.16862	0.06794
0.16868	0.07035
0.16874	0.07304
0.1688	0.07609
0.16886	0.07961
[truncated: 5,472 more rows]

## Sheet: Extended_Data_Fig.2c
ADF		DF		BF
Probe position	Normalized Intensity	Probe position	Normalized Intensity	Probe position	Normalized Intensity
nm	arb. unit	nm	arb. unit	nm	arb. unit
0	0.09081	0	0.140255	1.2	0.73957
0.93692	0.12306	1.5642	0.140255	2.7642	0.73957
1.87385	0.09814	3.1284	0.163216	4.3284	0.66781
2.81077	0.05733	4.6926	0.163216	5.8926	0.66781
3.74769	0.09834	6.2568	0.228472	7.4568	0.62316
4.68462	0.11047	7.821	0.228472	9.021	0.62316
5.62154	0.09155	9.3852	0.233098	10.5852	0.76659
6.55846	0.0372	10.9494	0.233098	12.1494	0.76659
7.49539	0.01797	12.5136	0.295598	13.7136	0.81637
8.43231	0.06392	14.0778	0.295598	15.2778	0.81637
9.36923	0.10681	15.642	0.326293	16.842	0.81722
10.3062	0.06792	17.2062	0.326293	18.4062	0.81722
11.2431	0.14587	18.7704	0.512787	19.9704	0.86257
12.18	0.19967	20.3346	0.512787	21.5346	0.86257
13.1169	0.20386	21.8988	0.669196	23.0988	0.93665
14.0539	0.23326	23.463	0.669196	24.663	0.93665
14.9908	0.27247	25.0272	0.811867	26.2272	1.00081
15.9277	0.2685	26.5914	0.811867	27.7914	1.00081
16.8646	0.34852	28.1556	1.00435	29.3556	0.9716
17.8015	0.43166	29.7198	1.00435	30.9198	0.9716
18.7385	0.54914	31.284	1.15	32.484	0.96696
19.6754	0.58725	32.8482	1.15	34.0482	0.96696
20.6123	0.63053	34.4124	1.04164	35.6124	1.05
21.5492	0.6929	35.9766	1.04164	37.1766	1.05
22.4862	0.75527	37.5408	0.986134	38.7408	0.99127
23.4231	0.72495	39.105	0.986134	40.305	0.99127
24.36	0.77978	40.6692	0.938739	41.8692	0.94212
25.2969	0.79779	42.2334	0.938739	43.4334	0.94212
26.2339	0.80425	43.7976	0.822677	44.9976	0.86348
27.1708	0.8779	45.3618	0.822677	46.5618	0.86348
28.1077	0.89791	46.926	0.71224	48.126	0.87366
29.0446	0.89622	48.4902	0.71224	49.6902	0.87366
29.9815	0.922	50.0544	0.576418	51.2544	0.7961
30.9185	0.88819	51.6186	0.576418	52.8186	0.7961
31.8554	0.88448	53.1828	0.40824	54.3828	0.75696
32.7923	0.89872	54.747	0.40824	55.947	0.75696
33.7292	0.9578	56.3112	0.28474	57.5112	0.64577
34.6662	0.95705	57.8754	0.28474	59.0754	0.64577
35.6031	1	59.4396	0.272219	60.6396	0.63344
36.54	0.94149	61.0038	0.272219	62.2038	0.63344
37.4769	0.9685	62.568	0.26004	63.768	0.56125
38.4139	0.93867	64.1322	0.26004	65.3322	0.56125
39.3508	0.93537	65.6964	0.11526	66.8964	0.54125
40.2877	0.95069	67.2606	0.11526	68.4606	0.34125
41.2246	0.94736	68.8248	0.28474	70.0248	0.56125
42.1615	0.85805
43.0985	0.86923
44.0354	0.85239
44.9723	0.84939
45.9093	0.78899
46.8462	0.78593
47.7831	0.69876
48.72	0.63697
49.6569	0.57774
50.5939	0.52694
51.5308	0.45716
52.4677	0.41278
53.4046	0.41222
54.3416	0.33316
55.2785	0.29014
56.2154	0.24459
57.1523	0.22093
58.0892	0.22366
59.0262	0.16724
59.9631	0.15709
60.9	0.1664
61.837	0.08857
62.7739	0.11433
63.7108	0.08719
64.6477	0.09672
65.5846	0.13872
66.5216	0.0895
67.4585	0.09878
68.3954	0.10536
69.3323	0.11741

## Sheet: Extended_Data_Fig.2d
core-loss
Energy loss	Counts
eV	arb. unit
135	1
135.325	0.99136
135.65	0.97874
135.975	0.97199
136.3	0.95969
136.625	0.95588
136.95	0.95889
137.275	0.95134
137.6	0.94387
137.925	0.93822
138.25	0.92777
138.575	0.91579
138.9	0.90585
139.225	0.89373
139.55	0.89131
139.875	0.88979
140.2	0.88155
140.525	0.87755
140.85	0.86629
141.175	0.8599
141.5	0.85403
141.825	0.85121
142.15	0.83572
142.475	0.82261
142.8	0.82013
143.125	0.815
143.45	0.80882
143.775	0.80707
144.1	0.79871
144.425	0.79404
144.75	0.78382
145.075	0.77954
145.4	0.76884
145.725	0.76152
146.05	0.75819
146.375	0.75569
146.7	0.74824
147.025	0.74365
147.35	0.74274
147.675	0.73192
148	0.72145
148.325	0.71724
148.65	0.7073
148.975	0.69794
149.3	0.69967
149.625	0.69476
149.95	0.69218
150.275	0.68327
150.6	0.68388
150.925	0.67722
151.25	0.66796
151.575	0.66157
151.9	0.65838
152.225	0.65766
152.55	0.65073
152.875	0.64501
153.2	0.64463
153.525	0.63803
153.85	0.63618
154.175	0.63358
154.5	0.62858
154.825	0.61402
155.15	0.60991
155.475	0.60871
155.8	0.60491
156.125	0.60228
156.45	0.59565
156.775	0.59012
157.1	0.58982
157.425	0.58439
157.75	0.57837
158.075	0.57504
158.4	0.57396
158.725	0.57093
159.05	0.56822
159.375	0.56531
159.7	0.55943
160.025	0.55786
160.35	0.55559
160.675	0.55431
161	0.5523
161.325	0.54686
161.65	0.54083
161.975	0.53419
162.3	0.53365
162.625	0.52766
162.95	0.52258
163.275	0.52093
163.6	0.51583
163.925	0.51212
164.25	0.5104
164.575	0.50359
164.9	0.49691
165.225	0.49428
165.55	0.4931
165.875	0.49107
166.2	0.48918
166.525	0.48799
166.85	0.4824
167.175	0.47959
167.5	0.4768
167.825	0.47158
168.15	0.46554
168.475	0.46168
168.8	0.46009
169.125	0.45571
169.45	0.45521
169.775	0.45196
170.1	0.44764
170.425	0.44518
170.75	0.44251
171.075	0.43836
171.4	0.4354
171.725	0.43543
172.05	0.4305
172.375	0.4282
172.7	0.42449
173.025	0.4214
173.35	0.41991
173.675	0.41753
174	0.41272
174.325	0.40947
174.65	0.40683
174.975	0.4043
175.3	0.40396
175.625	0.40275
175.95	0.40218
176.275	0.40016
176.6	0.39838
176.925	0.39705
177.25	0.39401
177.575	0.39348
177.9	0.38652
178.225	0.38565
178.55	0.3839
178.875	0.38238
179.2	0.38022
179.525	0.37705
179.85	0.37636
180.175	0.37371
180.5	0.36873
180.825	0.36981
181.15	0.36452
181.475	0.36446
181.8	0.36376
182.125	0.35768
182.45	0.35785
182.775	0.35614
183.1	0.354
183.425	0.35122
183.75	0.34868
184.075	0.34772
184.4	0.34408
184.725	0.34124
185.05	0.34087
185.375	0.3372
185.7	0.33571
186.025	0.33271
186.35	0.33324
186.675	0.32956
187	0.32906
187.325	0.32508
187.65	0.32271
187.975	0.32115
188.3	0.31985
188.625	0.31837
188.95	0.31596
189.275	0.31405
189.6	0.31161
189.925	0.30959
190.25	0.30607
190.575	0.30353
190.9	0.30471
191.225	0.30197
191.55	0.30385
191.875	0.30134
192.2	0.29967
192.525	0.297
192.85	0.29475
193.175	0.2928
193.5	0.29058
193.825	0.28803
194.15	0.28603
194.475	0.28441
194.8	0.28279
195.125	0.28029
195.45	0.28078
195.775	0.27846
196.1	0.2775
196.425	0.27574
196.75	0.27417
197.075	0.27283
197.4	0.27184
197.725	0.27148
198.05	0.26866
198.375	0.26638
198.7	0.26641
199.025	0.26494
199.35	0.26364
199.675	0.26131
200	0.25999
200.325	0.25878
200.65	0.25774
200.975	0.25561
201.3	0.25519
201.625	0.25498
201.95	0.25191
202.275	0.24782
202.6	0.24597
202.925	0.246
203.25	0.24465
203.575	0.24378
203.9	0.24047
204.225	0.24039
204.55	0.23865
204.875	0.23663
205.2	0.23671
205.525	0.23535
205.85	0.2357
206.175	0.23454
206.5	0.23188
206.825	0.23166
207.15	0.2316
207.475	0.2301
207.8	0.22885
208.125	0.22773
208.45	0.22553
208.775	0.22483
209.1	0.22344
209.425	0.22104
209.75	0.22052
210.075	0.21983
210.4	0.21844
210.725	0.21843
211.05	0.21696
211.375	0.21605
211.7	0.21353
212.025	0.21255
212.35	0.21295
212.675	0.21163
213	0.20876
213.325	0.20764
213.65	0.20633
213.975	0.20565
214.3	0.20553
214.625	0.20363
214.95	0.20186
215.275	0.20011
215.6	0.19912
215.925	0.19782
216.25	0.19799
216.575	0.1967
216.9	0.1966
217.225	0.19358
217.55	0.19165
217.875	0.19279
218.2	0.19272
218.525	0.19143
218.85	0.19105
219.175	0.19006
219.5	0.18885
219.825	0.18907
220.15	0.18833
220.475	0.18624
220.8	0.18636
221.125	0.18472
221.45	0.18271
221.775	0.18246
222.1	0.18069
222.425	0.181
222.75	0.17948
223.075	0.17793
223.4	0.1763
223.725	0.17619
224.05	0.17533
224.375	0.17414
224.7	0.17365
225.025	0.17221
225.35	0.17157
225.675	0.17136
226	0.17112
226.325	0.17017
226.65	0.16915
226.975	0.16953
227.3	0.1679
227.625	0.16636
227.95	0.16454
228.275	0.16499
228.6	0.16546
228.925	0.16504
229.25	0.1642
229.575	0.1639
229.9	0.16189
230.225	0.16062
230.55	0.15997
230.875	0.15936
231.2	0.15832
231.525	0.15711
231.85	0.15788
232.175	0.15692
232.5	0.15528
232.825	0.15376
233.15	0.15079
233.475	0.15196
233.8	0.15123
234.125	0.1518
234.45	0.15037
234.775	0.14977
235.1	0.14943
235.425	0.14856
235.75	0.1467
236.075	0.14602
236.4	0.14622
236.725	0.14559
237.05	0.14563
237.375	0.14628
237.7	0.14559
238.025	0.14423
238.35	0.14339
238.675	0.14199
239	0.14099
239.325	0.13996
239.65	0.14017
239.975	0.14064
240.3	0.13867
240.625	0.13801
240.95	0.13696
241.275	0.13676
241.6	0.13658
241.925	0.13669
242.25	0.13527
242.575	0.13481
242.9	0.13396
243.225	0.13304
243.55	0.1332
243.875	0.13289
244.2	0.13119
244.525	0.12933
244.85	0.12904
245.175	0.12911
245.5	0.129
245.825	0.12837
246.15	0.12707
246.475	0.12647
246.8	0.12726
247.125	0.12571
247.45	0.12557
247.775	0.12588
248.1	0.12472
248.425	0.12421
248.75	0.12266
249.075	0.12224
249.4	0.12126
249.725	0.1218
250.05	0.12168
250.375	0.12012
250.7	0.11983
251.025	0.11937
251.35	0.11869
251.675	0.1175
252	0.1168
252.325	0.11616
252.65	0.116
252.975	0.11577
253.3	0.11486
253.625	0.11421
253.95	0.11389
254.275	0.11288
254.6	0.11247
254.925	0.1131
255.25	0.11311
255.575	0.11199
255.9	0.11187
256.225	0.11118
256.55	0.11091
256.875	0.11052
257.2	0.11027
257.525	0.10994
257.85	0.1094
258.175	0.10875
258.5	0.1082
258.825	0.10791
259.15	0.10772
259.475	0.1077
259.8	0.10781
260.125	0.10672
260.45	0.10622
260.775	0.10553
261.1	0.10608
261.425	0.10535
261.75	0.10565
262.075	0.10483
262.4	0.10306
262.725	0.10256
263.05	0.10262
263.375	0.10254
263.7	0.10175
264.025	0.10173
264.35	0.10122
264.675	0.10109
265	0.10103
265.325	0.10034
265.65	0.09989
265.975	0.09991
266.3	0.10003
266.625	0.09936
266.95	0.09967
267.275	0.09921
267.6	0.09905
267.925	0.09825
268.25	0.09796
268.575	0.09768
268.9	0.09734
269.225	0.0968
269.55	0.096
269.875	0.0957
270.2	0.09481
270.525	0.09482
270.85	0.09462
271.175	0.09481
271.5	0.09412
271.825	0.09335
272.15	0.09289
272.475	0.09261
272.8	0.0928
273.125	0.09287
273.45	0.09225
273.775	0.09204
274.1	0.09156
274.425	0.09047
274.75	0.0896
275.075	0.08881
275.4	0.08897
275.725	0.08872
276.05	0.08792
276.375	0.0875
276.7	0.08756
277.025	0.08732
277.35	0.0871
277.675	0.08697
278	0.08691
278.325	0.08584
278.65	0.08563
278.975	0.08639
279.3	0.08587
279.625	0.08499
279.95	0.08504
280.275	0.08576
280.6	0.08651
280.925	0.08651
281.25	0.08722
281.575	0.09003
281.9	0.09489
282.225	0.10493
282.55	0.1221
282.875	0.14891
283.2	0.18099
283.525	0.208
283.85	0.22198
284.175	0.22552
284.5	0.22044
284.825	0.21471
285.15	0.20937
285.475	0.20226
285.8	0.19908
286.125	0.19639
286.45	0.19412
286.775	0.19376
287.1	0.19554
287.425	0.19762
287.75	0.20191
288.075	0.20814
288.4	0.22005
288.725	0.23081
289.05	0.24513
289.375	0.26058
289.7	0.27328
290.025	0.28416
290.35	0.29253
290.675	0.30075
291	0.30629
291.325	0.30811
291.65	0.31041
291.975	0.31366
292.3	0.31585
292.625	0.31376
292.95	0.31454
293.275	0.31308
293.6	0.31601
293.925	0.31825
294.25	0.31763
294.575	0.32055
294.9	0.32008
295.225	0.32164
295.55	0.32063
295.875	0.32165
296.2	0.31982
296.525	0.32041
296.85	0.32046
297.175	0.32101
297.5	0.31758
297.825	0.31488
298.15	0.31384
298.475	0.31291
298.8	0.31182
299.125	0.30995
299.45	0.3106
299.775	0.30688
300.1	0.30455
300.425	0.30346
300.75	0.30355
301.075	0.30111
301.4	0.29573
301.725	0.29233
302.05	0.28948
302.375	0.28807
302.7	0.286
303.025	0.28459
303.35	0.28239
303.675	0.27877
304	0.27577
304.325	0.27208
304.65	0.27005
304.975	0.26647
305.3	0.2628
305.625	0.2603
305.95	0.25959
306.275	0.25834
306.6	0.2552
306.925	0.25301
307.25	0.25066
307.575	0.24822
307.9	0.24956
308.225	0.24814
308.55	0.24506
308.875	0.24498
309.2	0.24427
309.525	0.24266
309.85	0.24253
310.175	0.24111
310.5	0.24059
310.825	0.23976
311.15	0.23972
311.475	0.23764
311.8	0.23887
312.125	0.23889
312.45	0.23826
312.775	0.2372
313.1	0.23813
313.425	0.23853
313.75	0.23995
314.075	0.23852
314.4	0.24043
314.725	0.2407
315.05	0.24032
315.375	0.24073
315.7	0.24186
316.025	0.24176
316.35	0.24211
316.675	0.24258
317	0.24289
317.325	0.24189
317.65	0.24276
317.975	0.24171
318.3	0.24084
318.625	0.24103
318.95	0.24175
319.275	0.24186
319.6	0.24077
319.925	0.24027
320.25	0.2405
320.575	0.24281
320.9	0.24171
321.225	0.2417
321.55	0.24153
321.875	0.24049
322.2	0.23936
322.525	0.23969
322.85	0.24182
323.175	0.2406
323.5	0.23968
323.825	0.23935
324.15	0.23796
324.475	0.23681
324.8	0.23773
325.125	0.23773
325.45	0.23746
325.775	0.23677
326.1	0.23627
326.425	0.235
326.75	0.23616
327.075	0.23674
327.4	0.23563
327.725	0.2337
328.05	0.23418
328.375	0.23233
328.7	0.23076
329.025	0.23032
329.35	0.23057
329.675	0.22868
330	0.22667
330.325	0.22753
330.65	0.22781
330.975	0.22439
331.3	0.22421
331.625	0.22255
331.95	0.22117
332.275	0.21905
332.6	0.21989
332.925	0.21826
333.25	0.2176
333.575	0.2165
333.9	0.21524
334.225	0.2147
334.55	0.21517
334.875	0.21351
335.2	0.2133
335.525	0.21245
335.85	0.21072
336.175	0.21025
336.5	0.21067
336.825	0.21005
337.15	0.21035
337.475	0.20894
337.8	0.20841
338.125	0.20838
338.45	0.20671
338.775	0.20687
339.1	0.20568
339.425	0.20441
339.75	0.20343
340.075	0.20263
340.4	0.20281
340.725	0.20175
341.05	0.20106
341.375	0.20123
341.7	0.20214
342.025	0.20203
342.35	0.2017
342.675	0.20042
343	0.20175
343.325	0.2016
343.65	0.19884
343.975	0.19727
344.3	0.19771
344.625	0.19734
344.95	0.1975
345.275	0.19735
345.6	0.1978
345.925	0.19769
346.25	0.19736
346.575	0.19716
346.9	0.19655
347.225	0.19669
347.55	0.19483
347.875	0.19441
348.2	0.19426
348.525	0.19318
348.85	0.19136
349.175	0.19066
349.5	0.19106
349.825	0.19052
350.15	0.19005
350.475	0.18928
350.8	0.18798
351.125	0.1885
351.45	0.18801
351.775	0.18695
352.1	0.18678
352.425	0.1858
352.75	0.18581
353.075	0.18699
353.4	0.18781
353.725	0.18591
354.05	0.18518
354.375	0.18477
354.7	0.18389
355.025	0.18366
355.35	0.18348
355.675	0.18316
356	0.18176
356.325	0.18057
356.65	0.18086
356.975	0.18047
357.3	0.17958
357.625	0.17982
357.95	0.17972
358.275	0.17973
358.6	0.17871
358.925	0.17729
359.25	0.17848
359.575	0.17813
359.9	0.17726
360.225	0.17544
360.55	0.17426
360.875	0.17409
361.2	0.17402
361.525	0.17322
361.85	0.17133
362.175	0.17132
362.5	0.17192
362.825	0.16982
363.15	0.16872
363.475	0.16785
363.8	0.17017
364.125	0.16867
364.45	0.16896
364.775	0.16903
365.1	0.16765
365.425	0.16741
365.75	0.16718
366.075	0.1664
366.4	0.16529
366.725	0.16499
367.05	0.16523
367.375	0.16452
367.7	0.16478
368.025	0.16386
368.35	0.16261
368.675	0.16247
369	0.16285
369.325	0.16185
369.65	0.16085
369.975	0.15999
370.3	0.15939
370.625	0.15986
370.95	0.15927
371.275	0.15864
371.6	0.15781
371.925	0.15878
372.25	0.15727
372.575	0.15625
372.9	0.15668
373.225	0.15555
373.55	0.15535
373.875	0.15461
374.2	0.15408
374.525	0.15376
374.85	0.1531
375.175	0.15359
375.5	0.15383
375.825	0.15348
376.15	0.15263
376.475	0.15284
376.8	0.1526
377.125	0.15218
377.45	0.15059
377.775	0.15094
378.1	0.15112
378.425	0.15044
378.75	0.15024
379.075	0.14897
379.4	0.14883
379.725	0.14895
380.05	0.14777
380.375	0.14745
380.7	0.14833
381.025	0.14875
381.35	0.14781
381.675	0.14634
382	0.14595
382.325	0.14677
382.65	0.1468
382.975	0.14591
383.3	0.14601
383.625	0.14564
383.95	0.14485
384.275	0.14412
384.6	0.14369
384.925	0.14347
385.25	0.14273
385.575	0.1422
385.9	0.14062
386.225	0.14088
386.55	0.14115
386.875	0.14034
387.2	0.14014
387.525	0.13967
387.85	0.13929
388.175	0.13913
388.5	0.13903
388.825	0.13943
389.15	0.13801
389.475	0.13678
389.8	0.13743
390.125	0.13702
390.45	0.13741
390.775	0.13697
391.1	0.13562
391.425	0.13554
391.75	0.13566
392.075	0.13593
392.4	0.13526
392.725	0.13562
393.05	0.13539
393.375	0.13538
393.7	0.13448
394.025	0.13504
394.35	0.13406
394.675	0.13334
395	0.13353
395.325	0.13443
395.65	0.13459
395.975	0.13447
396.3	0.13525
396.625	0.13588
396.95	0.13607
397.275	0.13488
397.6	0.13371
397.925	0.13358
398.25	0.13351
398.575	0.13347
398.9	0.13269
399.225	0.13154
399.55	0.13174
399.875	0.12977
400.2	0.1279
400.525	0.12696
400.85	0.12718
401.175	0.12705
401.5	0.12695
401.825	0.12667
402.15	0.12639
402.475	0.12679
402.8	0.12573
403.125	0.12643
403.45	0.1265
403.775	0.12656
404.1	0.1284
404.425	0.12756
404.75	0.12751
405.075	0.127
405.4	0.12654
405.725	0.12666
406.05	0.12602
406.375	0.12549
406.7	0.12507
407.025	0.12519
407.35	0.12576
407.675	0.12524
408	0.1241
408.325	0.12389
408.65	0.12416
408.975	0.12365
409.3	0.12362
409.625	0.12279
409.95	0.12254
410.275	0.12244
410.6	0.12223
410.925	0.12136
411.25	0.12132
411.575	0.12081
411.9	0.12055
412.225	0.12029
412.55	0.11977
412.875	0.11906
413.2	0.11924
413.525	0.11901
413.85	0.11817
414.175	0.1176
414.5	0.11603
414.825	0.11648
415.15	0.11602
415.475	0.11485
415.8	0.11326
416.125	0.11345
416.45	0.11382
416.775	0.11366
417.1	0.11338
417.425	0.11297
417.75	0.1129
418.075	0.11185
418.4	0.11174
418.725	0.11071
419.05	0.1112
419.375	0.11054
419.7	0.11017
420.025	0.11015
420.35	0.10889
420.675	0.10856
421	0.10896
421.325	0.10831
421.65	0.10809
421.975	0.10781
422.3	0.10707
422.625	0.10684
422.95	0.10613
423.275	0.10662
423.6	0.10745
423.925	0.10724
424.25	0.10636
424.575	0.10592
424.9	0.10485
425.225	0.10485
425.55	0.10506
425.875	0.10442
426.2	0.10437
426.525	0.10417
426.85	0.10338
427.175	0.10325
427.5	0.10252
427.825	0.10236
428.15	0.10199
428.475	0.1017
428.8	0.10147
429.125	0.10156
429.45	0.10152
429.775	0.10046
430.1	0.10146
430.425	0.10123
430.75	0.10079
431.075	0.09996
431.4	0.09902
431.725	0.09904
432.05	0.09934
432.375	0.09887
432.7	0.09876
433.025	0.09824
433.35	0.09776
433.675	0.09816
434	0.09763
434.325	0.09768
434.65	0.0979
434.975	0.09665
435.3	0.09632
435.625	0.09608
435.95	0.09607
436.275	0.09617
436.6	0.09557
436.925	0.09573
437.25	0.0959
437.575	0.0954
437.9	0.09419
438.225	0.0944
438.55	0.0942
438.875	0.09429
439.2	0.09347
439.525	0.09326
439.85	0.09225
440.175	0.09243
440.5	0.09307
440.825	0.09238
441.15	0.09192
441.475	0.09198
441.8	0.09158
442.125	0.09131
442.45	0.09156
442.775	0.09085
443.1	0.09149
443.425	0.09185
443.75	0.09082
444.075	0.09072
444.4	0.0899
444.725	0.08978
445.05	0.08912
445.375	0.08915
445.7	0.08987
446.025	0.09001
446.35	0.08927
446.675	0.08956
447	0.08883
447.325	0.08797
447.65	0.08785
447.975	0.08833
448.3	0.0882
448.625	0.0873
448.95	0.08761
449.275	0.08729
449.6	0.08653
449.925	0.08607
450.25	0.08636
450.575	0.08685
450.9	0.08702
451.225	0.08728
451.55	0.08712
451.875	0.08657
452.2	0.08631
452.525	0.08647
452.85	0.08596
453.175	0.08558
453.5	0.08522
453.825	0.08483
454.15	0.08446
454.475	0.08396
454.8	0.08399
455.125	0.08349
455.45	0.08445
455.775	0.08424
456.1	0.08383
456.425	0.08282
456.75	0.08252
457.075	0.0827
457.4	0.08316
457.725	0.08167
458.05	0.08124
458.375	0.08112
458.7	0.0813
459.025	0.08179
459.35	0.08169
459.675	0.08092
460	0.08085
460.325	0.08069
460.65	0.08115
460.975	0.08057
461.3	0.07982
461.625	0.07957
461.95	0.08008
462.275	0.07911
462.6	0.07837
462.925	0.07835
463.25	0.07851
463.575	0.07844
463.9	0.07866
464.225	0.0788
464.55	0.07756
464.875	0.07656
465.2	0.077
465.525	0.07729
465.85	0.07694
466.175	0.07687
466.5	0.07661
466.825	0.07614
467.15	0.07629
467.475	0.0761
467.8	0.07561
468.125	0.07519
468.45	0.07525
468.775	0.07489
469.1	0.07465
469.425	0.07447
469.75	0.07419
470.075	0.07395
470.4	0.07422
470.725	0.07443
471.05	0.07445
471.375	0.07468
471.7	0.07436
472.025	0.07418
472.35	0.07426
472.675	0.07332
473	0.07331
473.325	0.07365
473.65	0.07454
473.975	0.07471
474.3	0.07435
474.625	0.07389
474.95	0.07346
475.275	0.07339
475.6	0.07271
475.925	0.07295
476.25	0.07282
476.575	0.07249
476.9	0.07265
477.225	0.07307
477.55	0.07157
477.875	0.07172
478.2	0.0717
478.525	0.07137
478.85	0.0714
479.175	0.07108
479.5	0.07059
479.825	0.07031
480.15	0.0698
480.475	0.06992
480.8	0.06941
481.125	0.06921
481.45	0.06948
481.775	0.06902
482.1	0.06892
482.425	0.06904
482.75	0.06882
483.075	0.06819
483.4	0.06855
483.725	0.06839
484.05	0.06829
484.375	0.0686
484.7	0.06791
485.025	0.06819
485.35	0.06777
485.675	0.0673
486	0.06773
486.325	0.06727
486.65	0.06695
486.975	0.06694
487.3	0.06685
487.625	0.06648
487.95	0.06631
488.275	0.06588
488.6	0.0662
488.925	0.06629
489.25	0.06616
489.575	0.06558
489.9	0.06606
490.225	0.06582
490.55	0.06558
490.875	0.06485
491.2	0.06479
491.525	0.06484
491.85	0.06499
492.175	0.06463
492.5	0.06451
492.825	0.0641
493.15	0.06428
493.475	0.06382
493.8	0.06351
494.125	0.06351
494.45	0.06344
494.775	0.06354
495.1	0.06387
495.425	0.06348
495.75	0.06334
496.075	0.06345
496.4	0.06337
496.725	0.06251
497.05	0.06181
497.375	0.06162
497.7	0.06158
498.025	0.06145
498.35	0.06145
498.675	0.06123
499	0.06151
499.325	0.06141
499.65	0.06114
499.975	0.061
500.3	0.06141
500.625	0.06066
500.95	0.06073
501.275	0.06065
501.6	0.0598
501.925	0.05991
502.25	0.06024
502.575	0.05941
502.9	0.05947
503.225	0.05925
503.55	0.05885
503.875	0.05879
504.2	0.05871
504.525	0.05864
504.85	0.05832
505.175	0.05855
505.5	0.05856
505.825	0.05845
506.15	0.058
506.475	0.0577
506.8	0.0577
507.125	0.0574
507.45	0.0573
507.775	0.05729
508.1	0.05682
508.425	0.05717
508.75	0.0575
509.075	0.05727
509.4	0.05718
509.725	0.05705
510.05	0.05661
510.375	0.05661
510.7	0.05689
511.025	0.05659
511.35	0.05626
511.675	0.05617
512	0.05632
512.325	0.05615
512.65	0.05643
512.975	0.05632
513.3	0.05563
513.625	0.05508
513.95	0.05526
514.275	0.05504
514.6	0.05504
514.925	0.05534
515.25	0.05536
515.575	0.05511
515.9	0.05469
516.225	0.05459
516.55	0.05474
516.875	0.05447
517.2	0.05431
517.525	0.05377
517.85	0.05372
518.175	0.05345
518.5	0.05343
518.825	0.05294
519.15	0.05265
519.475	0.05246
519.8	0.05267
520.125	0.05209
520.45	0.052
520.775	0.05224
521.1	0.05191
521.425	0.05184
521.75	0.0517
522.075	0.05181
522.4	0.05112
522.725	0.051
523.05	0.05056
523.375	0.05066
523.7	0.05085
524.025	0.0507
524.35	0.05059
524.675	0.05072
525	0.0507
525.325	0.05045
525.65	0.05054
525.975	0.05046
526.3	0.05042
526.625	0.04995
526.95	0.04954
527.275	0.04958
527.6	0.04967
527.925	0.04995
528.25	0.0501
528.575	0.04969
528.9	0.0496
529.225	0.04946
529.55	0.04958
529.875	0.0493
530.2	0.0492
530.525	0.04918
530.85	0.04937
531.175	0.04954
531.5	0.04965
531.825	0.04922
532.15	0.0488
532.475	0.04841
532.8	0.0485
533.125	0.04838
533.45	0.04888
533.775	0.0487
534.1	0.04865
534.425	0.04859
534.75	0.04819
535.075	0.04793
535.4	0.04781
535.725	0.0475
536.05	0.04749
536.375	0.0474
536.7	0.04773
537.025	0.04741
537.35	0.0472
537.675	0.0476
538	0.04739
538.325	0.04746
538.65	0.0476
538.975	0.04709
539.3	0.04678
539.625	0.04657
539.95	0.04675
540.275	0.04669
540.6	0.047
540.925	0.04685
541.25	0.04667
541.575	0.04675
541.9	0.04654
542.225	0.04672
542.55	0.04663
542.875	0.04644
543.2	0.04638
543.525	0.04629
543.85	0.04622
544.175	0.04585
544.5	0.04606
544.825	0.04546
545.15	0.04548
545.475	0.04548
545.8	0.04519
546.125	0.04482
546.45	0.04477
546.775	0.04497
547.1	0.0447
547.425	0.04425
547.75	0.04409
548.075	0.04428
548.4	0.04402
548.725	0.04401
549.05	0.04369
549.375	0.04311
549.7	0.04346
550.025	0.04355
550.35	0.0434
550.675	0.04321
551	0.04307
551.325	0.04331
551.65	0.04345
551.975	0.04329
552.3	0.04325
552.625	0.04303
552.95	0.04263
553.275	0.04252
553.6	0.0427
553.925	0.04247
554.25	0.04245
554.575	0.04236
554.9	0.04229
555.225	0.042
555.55	0.04165
555.875	0.04192
556.2	0.04181
556.525	0.04211
556.85	0.04208
557.175	0.04166
557.5	0.04157
557.825	0.04178
558.15	0.04204
558.475	0.04153
558.8	0.04137
559.125	0.04138
559.45	0.04166
559.775	0.041
560.1	0.04096
560.425	0.04097
560.75	0.04079
561.075	0.04102
561.4	0.04098
561.725	0.04048
562.05	0.04065
562.375	0.04067
562.7	0.04023
563.025	0.0403
563.35	0.04006
563.675	0.03984
564	0.04016
564.325	0.03954
564.65	0.03946
564.975	0.03944
565.3	0.03947
565.625	0.03961
565.95	0.03978
566.275	0.03959
566.6	0.03913
566.925	0.03922
567.25	0.03922
567.575	0.03906
567.9	0.03917
568.225	0.03883
568.55	0.03842
568.875	0.03872
569.2	0.03875
569.525	0.03838
569.85	0.03844
570.175	0.03831
570.5	0.03802
570.825	0.03781
571.15	0.03766
571.475	0.03759
571.8	0.03776
572.125	0.03787
572.45	0.03767
572.775	0.03762
573.1	0.03759
573.425	0.03731
573.75	0.03755
574.075	0.03718
574.4	0.03746
574.725	0.03745
575.05	0.03715
575.375	0.03722
575.7	0.03708
576.025	0.03658
576.35	0.03676
576.675	0.03679
577	0.03666
577.325	0.03683
577.65	0.03681
577.975	0.03645
578.3	0.03625
578.625	0.03668
578.95	0.03658
579.275	0.03665
579.6	0.03665
579.925	0.03647
580.25	0.03637
580.575	0.03657
580.9	0.03669
581.225	0.03649
581.55	0.03627
581.875	0.03637
582.2	0.03629
582.525	0.03605
582.85	0.03617
583.175	0.03601
583.5	0.03552
583.825	0.0354
584.15	0.03551
584.475	0.03565
584.8	0.03562
585.125	0.03548
585.45	0.03528
585.775	0.03531
586.1	0.03512
586.425	0.03464
586.75	0.03481
587.075	0.03468
587.4	0.03456
587.725	0.03462
588.05	0.03449
588.375	0.03415
588.7	0.03439
589.025	0.03436
589.35	0.0342
589.675	0.0338
590	0.03355
590.325	0.03377
590.65	0.0337
590.975	0.03366
591.3	0.03364
591.625	0.03366
591.95	0.03363
592.275	0.03329
592.6	0.03292
592.925	0.03275
593.25	0.03292
593.575	0.03332
593.9	0.03322
594.225	0.03288
594.55	0.03288
594.875	0.03264
595.2	0.03251
595.525	0.03218
595.85	0.0322
596.175	0.03244
596.5	0.03253
596.825	0.03244
597.15	0.03247
597.475	0.03235
597.8	0.03237
598.125	0.03236
598.45	0.03206
598.775	0.03209
599.1	0.03217
599.425	0.0319
599.75	0.03209
600.075	0.0321
600.4	0.03186
600.725	0.03177
601.05	0.03166
601.375	0.03186
601.7	0.03173
602.025	0.03162
602.35	0.03143
602.675	0.03109
603	0.03117
603.325	0.03103
603.65	0.03097
603.975	0.03103
604.3	0.03092
604.625	0.03073
604.95	0.03076
605.275	0.03062
605.6	0.03072
605.925	0.03061
606.25	0.03073
606.575	0.03068
606.9	0.03043
607.225	0.03051
607.55	0.0306
607.875	0.03048
608.2	0.03048
608.525	0.03054
608.85	0.03041
609.175	0.03044
609.5	0.03028
609.825	0.03036
610.15	0.03049
610.475	0.03033
610.8	0.02999
611.125	0.03002
611.45	0.03003
611.775	0.02992
612.1	0.02999
612.425	0.02988
612.75	0.02958
613.075	0.02939
613.4	0.02933
613.725	0.02932
614.05	0.02918
614.375	0.02909
614.7	0.02902
615.025	0.02898
615.35	0.02918
615.675	0.02899
616	0.02893
616.325	0.02912
616.65	0.02904
616.975	0.02906
617.3	0.02877
617.625	0.029
617.95	0.02909
618.275	0.02914
618.6	0.02888
618.925	0.02866
619.25	0.02864
619.575	0.02843
619.9	0.02834
620.225	0.02843
620.55	0.02834
620.875	0.02844
621.2	0.02838
621.525	0.0284
621.85	0.02843
622.175	0.02828
622.5	0.02827
622.825	0.02809
623.15	0.02812
623.475	0.02792
623.8	0.02802
624.125	0.02808
624.45	0.02789
624.775	0.02765
625.1	0.02774
625.425	0.02774
625.75	0.02765
626.075	0.02751
626.4	0.02773
626.725	0.02755
627.05	0.02735
627.375	0.02725
627.7	0.02725
628.025	0.02726
628.35	0.02707
628.675	0.02737
629	0.02729
629.325	0.02727
629.65	0.02716
629.975	0.02711
630.3	0.02719
630.625	0.02686
630.95	0.02674
631.275	0.02697
631.6	0.0267
631.925	0.02665
632.25	0.02662
632.575	0.02643
632.9	0.02662
633.225	0.02646
633.55	0.02644
633.875	0.02638
634.2	0.02644
634.525	0.02631
634.85	0.0262
635.175	0.02604
635.5	0.02588
635.825	0.02581
636.15	0.02612
636.475	0.02621
636.8	0.02618
637.125	0.02614
637.45	0.02598
637.775	0.02576
638.1	0.02587
638.425	0.0257
638.75	0.02553
639.075	0.02533
639.4	0.02535
639.725	0.02524
640.05	0.02507
640.375	0.02497
640.7	0.02522
641.025	0.02513
641.35	0.02518
641.675	0.02498
642	0.02494
642.325	0.02503
642.65	0.02505
642.975	0.0249
643.3	0.02493
643.625	0.02497
643.95	0.02468
644.275	0.02455
644.6	0.02459
644.925	0.0245
645.25	0.02448
645.575	0.02438
645.9	0.02457
646.225	0.02462
646.55	0.02458
646.875	0.02439
647.2	0.02428
647.525	0.02411
647.85	0.02413
648.175	0.0239
648.5	0.02384
648.825	0.02379
649.15	0.02409
649.475	0.0241
649.8	0.02403
650.125	0.02409
650.45	0.02398
650.775	0.02385
651.1	0.02381
651.425	0.02361
651.75	0.02366
652.075	0.02357
652.4	0.02347
652.725	0.02354
653.05	0.02372
653.375	0.02372
653.7	0.02348
654.025	0.02326
654.35	0.02319
654.675	0.02308
655	0.0229
655.325	0.02282
655.65	0.02274
655.975	0.02279
656.3	0.02301
656.625	0.02294
656.95	0.0227
657.275	0.02275
657.6	0.02261
657.925	0.02255
658.25	0.0223
658.575	0.02229
658.9	0.02232
659.225	0.02247
659.55	0.02243
659.875	0.02221
660.2	0.02228
660.525	0.02232
660.85	0.02218
661.175	0.02229
661.5	0.02214
661.825	0.02222
662.15	0.02219
662.475	0.02202
662.8	0.02202
663.125	0.0219
663.45	0.02177
663.775	0.02175
664.1	0.02166
664.425	0.02163
664.75	0.02154
665.075	0.02131
665.4	0.02136
665.725	0.0215
666.05	0.02183
666.375	0.02176
666.7	0.02159
667.025	0.02159
667.35	0.02153
667.675	0.02167
668	0.02177
668.325	0.02144
668.65	0.02147
668.975	0.02139
669.3	0.02143
669.625	0.02109
669.95	0.02104
670.275	0.02109
670.6	0.02101
670.925	0.02105
671.25	0.02099
671.575	0.02101
671.9	0.02119
672.225	0.02113
672.55	0.02087
672.875	0.02077
673.2	0.02092
673.525	0.02101
673.85	0.02085
674.175	0.02058
674.5	0.0206
674.825	0.02068
675.15	0.02048
675.475	0.02053
675.8	0.02069
676.125	0.02048
676.45	0.02024
676.775	0.02028
677.1	0.02033
677.425	0.02035
677.75	0.02031
678.075	0.02014
678.4	0.02015
678.725	0.0203
679.05	0.02022
679.375	0.02022
679.7	0.02026
680.025	0.02026
680.35	0.01999
680.675	0.01993
681	0.01965
681.325	0.01971
681.65	0.01992
681.975	0.01977
682.3	0.01971
682.625	0.01964
682.95	0.01956
683.275	0.01951
683.6	0.01952
683.925	0.0196
684.25	0.01948
684.575	0.01947
684.9	0.01958
685.225	0.01966
685.55	0.01968
685.875	0.01944
686.2	0.01942
686.525	0.01955
686.85	0.01939
687.175	0.01935
687.5	0.01936
687.825	0.0194
688.15	0.01935
688.475	0.01935
688.8	0.01927
689.125	0.01921
689.45	0.01917
689.775	0.01904
690.1	0.01893
690.425	0.01899
690.75	0.01912
691.075	0.01909
691.4	0.01892
691.725	0.01885
692.05	0.01894
692.375	0.01879
692.7	0.01868
693.025	0.01865
693.35	0.01859
693.675	0.01868
694	0.01866
694.325	0.01859
694.65	0.01873
694.975	0.01868
695.3	0.01854
695.625	0.01866
695.95	0.01851
696.275	0.01848
696.6	0.01852
696.925	0.01842
697.25	0.01815
697.575	0.01812
697.9	0.01814
698.225	0.01804
698.55	0.01794
698.875	0.01816
699.2	0.01823
699.525	0.01815
699.85	0.01827
700.175	0.01824
700.5	0.01801
700.825	0.01792
701.15	0.01803
701.475	0.01786
701.8	0.01774
702.125	0.01786
702.45	0.01768
702.775	0.01765
703.1	0.01755
703.425	0.01776
703.75	0.0178
704.075	0.01765
704.4	0.0176
704.725	0.01755
705.05	0.01756
705.375	0.01758
705.7	0.01747
706.025	0.01761
706.35	0.01753
706.675	0.01741
707	0.01725
707.325	0.01722
707.65	0.01723
707.975	0.01726
708.3	0.01727
708.625	0.01724
708.95	0.01711
709.275	0.01693
709.6	0.01695
709.925	0.01719
710.25	0.01732
710.575	0.01713
710.9	0.01702
711.225	0.01691
711.55	0.01703
711.875	0.017
712.2	0.01698
712.525	0.01694
712.85	0.01692
713.175	0.01694
713.5	0.01695
713.825	0.01672
714.15	0.01684
714.475	0.01687
714.8	0.01675
715.125	0.01677
715.45	0.01676
715.775	0.01674
716.1	0.01671
716.425	0.01671
716.75	0.01659
717.075	0.01657
717.4	0.01662
717.725	0.01645
718.05	0.01657
718.375	0.01664
718.7	0.01652
719.025	0.01643
719.35	0.01633
719.675	0.01625
720	0.01622
720.325	0.01617
720.65	0.01598
720.975	0.01598
721.3	0.01617
721.625	0.01625
721.95	0.01613
722.275	0.01618
722.6	0.01608
722.925	0.01612
723.25	0.01608
723.575	0.01593
723.9	0.01592
724.225	0.01598
724.55	0.01602
724.875	0.01591
725.2	0.01588
725.525	0.01585
725.85	0.01574
726.175	0.01586
726.5	0.01574
726.825	0.01573
727.15	0.01571
727.475	0.01592
727.8	0.01593
728.125	0.01571
728.45	0.01563
728.775	0.01563
729.1	0.01566
729.425	0.01558
729.75	0.01549
730.075	0.01548
730.4	0.01536
730.725	0.01543
731.05	0.01538
731.375	0.01533
731.7	0.01535
732.025	0.0153
732.35	0.01536
732.675	0.01537
733	0.01523
733.325	0.01521
733.65	0.01512
733.975	0.0151
734.3	0.01518
734.625	0.01516
734.95	0.0151
735.275	0.015
735.6	0.01513
735.925	0.01513
736.25	0.01498
736.575	0.01494
736.9	0.0148
737.225	0.01487
737.55	0.01469
737.875	0.01479
738.2	0.01474
738.525	0.01462
738.85	0.01464
739.175	0.01462
739.5	0.01471
739.825	0.01471
740.15	0.01476
740.475	0.01452
740.8	0.01437
741.125	0.01438
741.45	0.01431
741.775	0.01444
742.1	0.01438
742.425	0.01431
742.75	0.01441
743.075	0.0143
743.4	0.01431
743.725	0.0142
744.05	0.01406
744.375	0.01415
744.7	0.01399
745.025	0.01414
745.35	0.01412
745.675	0.01414
746	0.01415
746.325	0.01424
746.65	0.01424
746.975	0.01413
747.3	0.01415
747.625	0.01416
747.95	0.01403
748.275	0.01404
748.6	0.01414
748.925	0.01402
749.25	0.01389
749.575	0.01386
749.9	0.01382
750.225	0.01382
750.55	0.01388
750.875	0.0139
751.2	0.01393
751.525	0.0137
751.85	0.01368
752.175	0.01383
752.5	0.01384
752.825	0.01386
753.15	0.01387
753.475	0.01371
753.8	0.0137
754.125	0.01359
754.45	0.01348
754.775	0.01347
755.1	0.01341
755.425	0.01343
755.75	0.01342
756.075	0.01344
756.4	0.01331
756.725	0.01332
757.05	0.01352
757.375	0.01351
757.7	0.01343
758.025	0.01347
758.35	0.0133
758.675	0.01324
759	0.01323
759.325	0.01324
759.65	0.01328
759.975	0.01329
760.3	0.01314
760.625	0.0131
760.95	0.01305
761.275	0.01306
761.6	0.01318
761.925	0.01318
762.25	0.01325
762.575	0.01313
762.9	0.013
763.225	0.01295
763.55	0.01315
763.875	0.01312
764.2	0.01295
764.525	0.01284
764.85	0.01289
765.175	0.01283
765.5	0.01277
765.825	0.01283
766.15	0.01287
766.475	0.01284
766.8	0.01281
767.125	0.01283
767.45	0.01277
767.775	0.01265
768.1	0.01258
768.425	0.01252
768.75	0.01253
769.075	0.01261
769.4	0.01258
769.725	0.01251
770.05	0.01254
770.375	0.0125
770.7	0.01253
771.025	0.01247
771.35	0.01244
771.675	0.01245
772	0.01246
772.325	0.01239
772.65	0.01239
772.975	0.01241
773.3	0.01243
773.625	0.01234
773.95	0.01221
774.275	0.0123
774.6	0.01219
774.925	0.01206
775.25	0.01211
775.575	0.01209
775.9	0.01205
776.225	0.01216
776.55	0.01213
776.875	0.01211
777.2	0.01208
777.525	0.0121
777.85	0.0122
778.175	0.01209
778.5	0.01202
778.825	0.01209
779.15	0.01222
779.475	0.01204
779.8	0.01202
780.125	0.01194
780.45	0.0119
780.775	0.01192
781.1	0.0119
781.425	0.01194
781.75	0.01196
782.075	0.01185
782.4	0.01173
782.725	0.0118
783.05	0.01191
783.375	0.0118
783.7	0.01182
[truncated: 51 more rows]
