# Supplementary material for: Nanoscale C–H/C–D mapping of organic materials using electron spectroscopy
Source: Nat Nanotechnol. 2025 Mar 24;20(6):740–6. doi: 10.1038/s41565-025-01893-5 (PMC12532599; doi:10.1038/s41565-025-01893-5)
Supplement: Supplementary file 7 — EELS intensity profile data of dPS-b-P2VP for DF and BF and EELS spectral data of dPS-b-P2VP. [file 41565_2025_1893_MOESM7_ESM.xlsx]

## Sheet: Extended Data Fig.3a
C-D		C-H
Probe position	Intensity	Probe position	Intensity
nm	arb. unit	nm	arb. unit
-1.23	0.873291	-1.42	0.383487
1.9	0.745062	1.68	0.509444
5.03	0.598676	4.77	0.631664
8.16	0.452974	7.87	0.741896
11.28	0.326179	10.97	0.836462
14.41	0.233025	14.06	0.912545
17.54	0.182745	17.16	0.964762
20.67	0.178112	20.26	0.984306
23.8	0.215765	23.36	0.96152
26.93	0.28753	26.45	0.890699
30.05	0.382429	29.55	0.774599
33.18	0.48883	32.65	0.626129
36.31	0.596322	35.74	0.465943
39.44	0.696912	38.84	0.316736
42.57	0.785476	41.94	0.196697
45.7	0.859274	45.03	0.114675
48.82	0.917129	48.13	0.069286
51.95	0.958303	51.23	0.051813
55.08	0.981565	54.32	0.0515908
58.21	0.984839	57.42	0.0611757
61.34	0.965375	60.52	0.0793658
64.47	0.920639	63.61	0.110888
67.6	0.84943	66.71	0.163479
70.72	0.75313	69.81	0.243663
73.85	0.636607	72.9	0.353106
76.98	0.508432	76	0.486578
80.11	0.380321	79.1	0.631947
83.24	0.265831	82.19	0.771862
86.37	0.178455	85.29	0.886396
89.49	0.129502	88.39	0.95647
92.62	0.126239	91.48	0.967449
95.75	0.170472	94.58	0.912626
98.88	0.258191	97.68	0.795961
102.01	0.379936	100.78	0.632755
105.14	0.522139	103.87	0.447612
108.26	0.669114	106.97	0.269397
111.39	0.805132	110.07	0.124149
114.52	0.916509	113.16	0.0283305

## Sheet: Extended Data Fig.3b
C-D		C-H
Probe position	Intensity	Probe position	Intensity
nm	arb. unit	nm	arb. unit
-0.206772	0.525465	-0.206772	0.998187
0.411672	0.525552	0.411672	0.998047
1.0301	0.526466	1.0301	0.996888
1.64855	0.528206	1.64855	0.994725
2.26699	0.530758	2.26699	0.991573
2.88544	0.534151	2.88544	0.987462
3.50387	0.538385	3.50387	0.982424
4.12231	0.543416	4.12231	0.976491
4.74076	0.54926	4.74076	0.969691
5.3592	0.555886	5.3592	0.962073
5.97764	0.563281	5.97764	0.953697
6.59608	0.571401	6.59608	0.94458
7.21452	0.580232	7.21452	0.934798
7.83296	0.589715	7.83296	0.924398
8.45141	0.599836	8.45141	0.913411
9.06985	0.610537	9.06985	0.901914
9.68828	0.62176	9.68828	0.889954
10.3067	0.63349	10.3067	0.877576
10.9252	0.645641	10.9252	0.864827
11.5436	0.658199	11.5436	0.851785
12.162	0.67106	12.162	0.83848
12.7805	0.684211	12.7805	0.824974
13.3989	0.697581	13.3989	0.811298
14.0174	0.711123	14.0174	0.797529
14.6358	0.724768	14.6358	0.783683
15.2543	0.738471	15.2543	0.769822
15.8727	0.752173	15.8727	0.755992
16.4911	0.765818	16.4911	0.742223
17.1096	0.779361	17.1096	0.728547
17.728	0.792759	17.728	0.715026
18.3465	0.805968	18.3465	0.70169
18.9649	0.818916	18.9649	0.688555
19.5834	0.831575	19.5834	0.675667
20.2018	0.843915	20.2018	0.663073
20.8202	0.855891	20.8202	0.650788
21.4387	0.867462	21.4387	0.638842
22.0571	0.878613	22.0571	0.627268
22.6756	0.889285	22.6756	0.616111
23.294	0.899479	23.294	0.605371
23.9124	0.90915	23.9124	0.595095
24.5309	0.9183	24.5309	0.585313
25.1493	0.926883	25.1493	0.576041
25.7678	0.934887	25.7678	0.567311
26.3862	0.942311	26.3862	0.559151
27.0046	0.949126	27.0046	0.551579
27.6231	0.955333	27.6231	0.544626
28.2415	0.9609	28.2415	0.538321
28.86	0.965859	28.86	0.532696
29.4784	0.970166	29.4784	0.527751
30.0969	0.973835	30.0969	0.523517
30.7153	0.97685	30.7153	0.520024
31.3337	0.979228	31.3337	0.517289
31.9522	0.980939	31.9522	0.515327
32.5706	0.982012	32.5706	0.514168
33.1891	0.982433	33.1891	0.513797
33.8075	0.982186	33.8075	0.51426
34.4259	0.981316	34.4259	0.515543
35.0444	0.979794	35.0444	0.51766
35.6628	0.977619	35.6628	0.520612
36.2813	0.974821	36.2813	0.524413
36.8997	0.971399	36.8997	0.529049
37.5182	0.967338	37.5182	0.534504
38.1366	0.962684	38.1366	0.540793
38.755	0.957406	38.755	0.547871
39.3735	0.951548	39.3735	0.555752
39.9919	0.94511	39.9919	0.564374
40.6104	0.938107	40.6104	0.573754
41.2288	0.930538	41.2288	0.58383
41.8472	0.922461	41.8472	0.59457
42.4657	0.913848	42.4657	0.605943
43.0841	0.904756	43.0841	0.617904
43.7026	0.895201	43.7026	0.630405
44.321	0.885196	44.321	0.643386
44.9394	0.874785	44.9394	0.656799
45.5579	0.863997	45.5579	0.670598
46.1763	0.852846	46.1763	0.684707
46.7948	0.841391	46.7948	0.699063
47.4132	0.829646	47.4132	0.71362
48.0317	0.81767	48.0317	0.7283
48.6501	0.805504	48.6501	0.743042
49.2685	0.793179	49.2685	0.757769
49.887	0.780738	49.887	0.772434
50.5054	0.768239	50.5054	0.786944
51.1239	0.75574	51.1239	0.801254
51.7423	0.743255	51.7423	0.8153
52.3608	0.730872	52.3608	0.829023
52.9792	0.718605	52.9792	0.842343
53.5976	0.706541	53.5976	0.855215
54.2161	0.694695	54.2161	0.867609
54.8345	0.683153	54.8345	0.879446
55.453	0.67193	55.453	0.890695
56.0714	0.661099	56.0714	0.901327
56.6898	0.650687	56.6898	0.911279
57.3083	0.640755	57.3083	0.920551
57.9267	0.63133	57.9267	0.929096
58.5452	0.622471	58.5452	0.936915
59.1636	0.614191	59.1636	0.943962
59.782	0.606549	59.782	0.950267
60.4005	0.599561	60.4005	0.955799
61.0189	0.593239	61.0189	0.960589
61.6374	0.587642	61.6374	0.964607
62.2558	0.582755	62.2558	0.967883
62.8743	0.578593	62.8743	0.970448
63.4927	0.575201	63.4927	0.972287
64.1111	0.572547	64.1111	0.973462
64.7296	0.570633	64.7296	0.973987
65.348	0.569487	65.348	0.973894
65.9665	0.569067	65.9665	0.973214
66.5849	0.569386	66.5849	0.971994
67.2033	0.570415	67.2033	0.970263
67.8218	0.572126	67.8218	0.968053
68.4402	0.574504	68.4402	0.965426
69.0587	0.57752	69.0587	0.962413
69.6771	0.581145	69.6771	0.959044
70.2955	0.58535	70.2955	0.955382
70.914	0.590077	70.914	0.951457
71.5324	0.595312	71.5324	0.947284
72.1509	0.600996	72.1509	0.942927
72.7693	0.607101	72.7693	0.938414
73.3878	0.613582	73.3878	0.933763
74.0062	0.620382	74.0062	0.929019
74.6246	0.627473	74.6246	0.924182
75.2431	0.634795	75.2431	0.919284
75.8615	0.642335	75.8615	0.914354
76.48	0.650021	76.48	0.909394
77.0984	0.657836	77.0984	0.904402
77.7168	0.665724	77.7168	0.899411
78.3353	0.673655	78.3353	0.894389
78.9537	0.681616	78.9537	0.889367
79.5722	0.689547	79.5722	0.884313
80.1906	0.697435	80.1906	0.879245
80.8091	0.705251	80.8091	0.874145
81.4275	0.712994	81.4275	0.868984
82.0459	0.720621	82.0459	0.863761
82.6644	0.728117	82.6644	0.858445
83.2828	0.735498	83.2828	0.853037
83.9013	0.742733	83.9013	0.847504
84.5197	0.749838	84.5197	0.841833
85.1381	0.756784	85.1381	0.836007
85.7566	0.763599	85.7566	0.829996
86.375	0.770269	86.375	0.823799
86.9935	0.776809	86.9935	0.817371
87.6119	0.783247	87.6119	0.810711
88.2303	0.789568	88.2303	0.803819
88.8488	0.795789	88.8488	0.796649
89.4672	0.801937	89.4672	0.789231
90.0857	0.808013	90.0857	0.781535
90.7041	0.814044	90.7041	0.773562
91.3226	0.820033	91.3226	0.765325
91.941	0.826007	91.941	0.756811
92.5594	0.831981	92.5594	0.748049
93.1779	0.837955	93.1779	0.73904
93.7963	0.843958	93.7963	0.729814
94.4148	0.84999	94.4148	0.720373
95.0332	0.856065	95.0332	0.710745
95.6517	0.862184	95.6517	0.700979
96.2701	0.868347	96.2701	0.691089
96.8885	0.874567	96.8885	0.681122
97.507	0.880831	97.507	0.671108
98.1254	0.887124	98.1254	0.661095
98.7439	0.893461	98.7439	0.651128
99.3623	0.899812	99.3623	0.641238
99.9807	0.906163	99.9807	0.631502
100.599	0.9125	100.599	0.621952
101.218	0.918807	101.218	0.61265
101.836	0.925042	101.836	0.603641
102.454	0.93119	102.454	0.594971
103.073	0.937207	103.073	0.586704
103.691	0.94308	103.691	0.578885
104.31	0.948764	104.31	0.571545
104.928	0.954202	104.928	0.564761
105.547	0.959392	105.547	0.558564
106.165	0.964264	106.165	0.552986
106.784	0.968803	106.784	0.548087
107.402	0.97295	107.402	0.543884
108.02	0.976676	108.02	0.540407
108.639	0.979924	108.639	0.537703
109.257	0.982665	109.257	0.535786
109.876	0.984884	109.876	0.534674
110.494	0.986507	110.494	0.534396
111.113	0.987523	111.113	0.534937
111.731	0.987899	111.731	0.536312
112.35	0.987609	112.35	0.538522
112.968	0.986623	112.968	0.541566

## Sheet: Extended_Data_Fig.3c
DF		BF
Energy loss	Normalised intensity	Energy loss	Normalised intensity
meV	arb. unit	meV	arb. unit
0.2375	0.25805	0.24352	0.00603
0.23875	-0.19906	0.24602	-0.0048
0.24	0.07476	0.24852	0.27147
0.24125	-0.17507	0.25102	0.44757
0.2425	0.08737	0.25352	0.64251
0.24375	-0.06405	0.25602	0.96639
0.245	0.18759	0.25852	1.15308
0.24625	-0.11318	0.26102	1.25379
0.2475	0.12822	0.26352	0.94458
0.24875	-0.21309	0.26602	0.66066
0.25	0.01857	0.26852	0.6048
0.25125	-0.28386	0.27102	0.97596
0.2525	-0.06145	0.27352	1.08012
0.25375	-0.35869	0.27602	1.04337
0.255	-0.14508	0.27852	1.04364
0.25625	0.07802	0.28102	0.83988
0.2575	0.28326	0.28352	0.69039
0.25875	0.14904	0.28602	0.31824
0.26001	0.34632	0.28852	0.3357
0.26126	0.10501	0.29102	0.10491
0.26251	0.29471	0.29352	0.20778
0.26376	0.38372	0.29602	0.31308
0.26501	0.5662	0.29852	0.27672
0.26626	0.52057	0.30102	0.27102
0.26751	0.69617	0.30352	0.27711
0.26876	0.53353	0.30602	0.4764
0.27001	0.70256	0.30852	0.25233
0.27126	0.47012	0.31102	0.27714
0.27251	0.63289	0.31352	0.35004
0.27376	0.22784	0.31602	0.38928
0.27501	0.38463	0.31852	0.32115
0.27626	0.16195	0.32102	0.27999
0.27751	0.31304	0.32352	0.09393
0.27876	0.27276	0.32602	-0.04365
0.28001	0.4184	0.32852	0.04242
0.28126	0.3412	0.33102	0.03093
0.28251	0.48163	0.33352	0.06168
0.28376	0.30128	0.33602	0.19008
0.28501	0.43674	0.33852	0.29532
0.28626	0.16441	0.34102	0.28005
0.28751	0.29511	0.34352	0.37233
0.28876	0.08434	0.34602	0.50709
0.29001	0.21049	0.34852	0.64065
0.29126	0.16909	0.35102	0.69435
0.29251	0.29089	0.35352	0.65319
0.29376	0.31891	0.35602	0.39858
0.29501	0.43653	0.35852	0.52614
0.29626	0.25277	0.36102	0.69852
0.29751	0.3664	0.36352	0.77925
0.29876	0.25466	0.36602	0.82476
0.30001	0.36446	0.36852	0.84858
0.30126	0.08137	0.37102	0.82161
0.30251	0.18751	0.37352	0.80757
0.30376	-0.148	0.37602	0.83661
0.30502	-0.04538	0.37852	0.67956
0.30627	-0.10354	0.38102	0.61974
0.30752	-0.00429	0.38352	0.46281
0.30877	0.06495	0.38602	0.39339
0.31002	0.16096	0.38852	0.27153
0.31127	0.08488	0.39102	0.45021
0.31252	0.17778	0.39352	0.44541
0.31377	-0.1895	0.39602	0.4275
0.31502	-0.09958	0.39852	0.46926
0.31627	-0.05732	0.40102	0.38967
0.31752	0.02974	0.40352	0.41064
0.31877	0.13145	0.40602	0.48231
0.32002	0.21575	0.40852	0.48891
0.32127	0.22555	0.41102	0.45216
0.32252	0.30721	0.41352	0.37506
0.32377	0.23204	0.41602	0.33765
0.32502	0.31117	0.41852	0.40983
0.32627	0.3471	0.42102	0.2991
0.32752	0.42377	0.42352	0.25461
0.32877	0.46309	0.42602	0.31464
0.33002	0.53741	0.42852	0.31644
0.33127	0.38119	0.43102	0.28197
0.33252	0.45326	0.43352	0.50706
0.33377	0.31267	0.43602	0.33993
0.33502	0.38256	0.43852	0.26412
0.33627	0.21104	0.44102	0.33984
0.33752	0.27884	0.44352	0.41409
0.33877	0.31857	0.44602	0.46563
0.34002	0.38435	0.44852	0.37824
0.34127	0.48241	0.45102	0.41736
0.34252	0.54625	0.45352	0.37131
0.34377	0.54913	0.45602	0.43398
0.34502	0.61109	0.45852	0.30111
0.34627	0.63076	0.46102	0.28164
0.34752	0.69092	0.46352	0.29397
0.34878	0.55495	0.46602	0.35457
0.35003	0.61337	0.46852	0.40845
0.35128	0.51187	0.47102	0.28713
0.35253	0.56861	0.47352	0.35961
0.35378	0.50279	0.47602	0.38844
0.35503	0.55791	0.47852	0.4419
0.35628	0.65637	0.48102	0.47967
0.35753	0.70993	0.48352	0.35256
0.35878	0.88633	0.48602	0.47808
0.36003	0.93839	0.48852	0.50253
0.36128	0.9494	0.49102	0.54834
0.36253	1	0.49352	0.48435
0.36378	0.82309	0.49602	0.62235
0.36503	0.87229	0.49852	0.621
0.36628	0.75293	0.50102	0.53292
0.36753	0.80078	0.50352	0.55122
0.36878	0.74795	0.50602	0.57024
0.37003	0.79449	0.50852	0.65817
0.37128	0.87872	0.51102	0.63774
0.37253	0.92399	0.51352	0.60081
0.37378	0.71713	0.51602	0.62904
0.37503	0.76118	0.51852	0.58782
0.37628	0.69038	0.52102	0.73287
0.37753	0.73325	0.52352	0.80952
0.37878	0.6791	0.52602	0.84687
0.38003	0.72083	0.52852	0.84753
0.38128	0.72875	0.53102	0.58776
0.38253	0.76937	0.53352	0.52461
0.38378	0.68288	0.53602	0.54573
0.38503	0.72243	0.53852	0.51435
0.38628	0.61913	0.54102	0.55977
0.38753	0.65764	0.54352	0.65307
0.38878	0.63384	0.54602	0.60171
0.39003	0.67136	0.54852	0.49572
0.39128	0.54852	0.55102	0.57243
0.39254	0.58506	0.55352	0.57936
0.39379	0.37848	0.55602	0.6336
0.39504	0.41409	0.55852	0.68658
0.39629	0.37329	0.56102	0.64704
0.39754	0.40799	0.56352	0.73659
0.39879	0.33207	0.56602	0.80766
0.40004	0.3659	0.56852	0.63063
0.40129	0.29551	0.57102	0.70515
0.40254	0.32849	0.57352	0.66501
0.40379	0.19653	0.57602	0.57456
0.40504	0.22867	0.57852	0.62592
0.40629	0.14164	0.58102	0.78237
0.40754	0.17299	0.58352	0.78498
0.40879	0.1333	0.58602	0.76947
0.41004	0.16388	0.58852	0.81153
0.41129	0.0804	0.59102	0.75531
0.41254	0.11023	0.59352	0.7554
0.41379	0.04632	0.59602	0.78825
0.41504	0.07542	0.59852	0.83037
0.41629	0.05556	0.60102	0.83103
0.41754	0.08394	0.60352	0.93279
0.41879	0.09743	0.60602	0.79605
0.42004	0.12513	0.60852	0.7515
0.42129	0.10399	0.61102	0.75897
0.42254	0.13103	0.61352	0.76377
0.42379	0.01589	0.61602	0.75576
0.42504	0.04228	0.61852	0.7983
0.42629	0.05576	0.62102	0.83643
0.42754	0.08153	0.62352	0.87321
0.42879	0.146	0.62602	0.80499
0.43004	0.17116	0.62852	0.76449
0.43129	0.31758	0.63102	0.82095
0.43254	0.34215	0.63352	0.77925
0.43379	0.37978	0.63602	0.81006
0.43504	0.40377	0.63852	0.81666
0.43629	0.40777	0.64102	0.71553
0.43755	0.43121	0.64352	0.77742
0.4388	0.3575	0.64602	0.69561
0.44005	0.3804	0.64852	0.77661
0.4413	0.2477	0.65102	0.6921
0.44255	0.27008	0.65352	0.83703
0.4438	0.23322	0.65602	0.83256
0.44505	0.25508	0.65852	0.8496
0.4463	0.23648	0.66102	0.83121
0.44755	0.25785	0.66352	0.76332
0.4488	0.2093	0.66602	0.72903
0.45005	0.23019	0.66852	0.81624
0.4513	0.2566	0.67102	0.83052
0.45255	0.27703	0.67352	0.76587
0.4538	0.362	0.67602	0.86025
0.45505	0.38197	0.67852	0.76605
0.4563	0.41333	0.68102	0.75522
		0.68352	0.73011
		0.68602	0.71211
		0.68852	0.86463
		0.69102	0.86832
		0.69352	0.86919
		0.69602	0.71391
		0.69852	0.78546
		0.70102	0.83814
		0.70352	0.8094
		0.70602	0.81033
		0.70852	0.81597
		0.71102	0.79026
		0.71352	0.72825
		0.71602	0.7119
		0.71852	0.86088
		0.72102	1.00785
		0.72352	0.93759
		0.72602	0.88116
		0.72852	0.94098
		0.73102	0.99897
		0.73352	0.89625
		0.73602	0.84531
		0.73852	0.73797
		0.74102	0.7479
		0.74352	0.77556
		0.74602	0.75675
		0.74852	0.86871
		0.75102	0.80187
		0.75352	0.73362
		0.75602	0.56619
		0.75852	0.5871
		0.76102	0.6447
		0.76352	0.75207
		0.76602	0.80007
		0.76852	0.69882
		0.77102	0.65733
		0.77352	0.69555
		0.77602	0.82347
		0.77852	0.75801
		0.78102	0.57045
		0.78352	0.68922
		0.78602	0.74736
		0.78852	0.78114
		0.79102	0.80169
		0.79352	0.78966
		0.79602	0.64023
		0.79852	0.71199
		0.80102	0.6966
		0.80352	0.69885
		0.80602	0.68835
		0.80852	0.75723
		0.81102	0.64545
		0.81352	0.67782
		0.81602	0.67341
		0.81852	0.78078
		0.82102	0.75198
		0.82352	0.71331
		0.82602	0.6594
		0.82852	0.60876
		0.83102	0.6549
		0.83352	0.56109
		0.83602	0.65397
		0.83852	0.64404
		0.84102	0.48666
		0.84352	0.50193
		0.84602	0.61803
		0.84852	0.68961
		0.85102	0.73227
		0.85352	0.72087
		0.85602	0.68337
		0.85852	0.63018
		0.86102	0.60303
		0.86352	0.66582
		0.86602	0.67212
		0.86852	0.61992
		0.87102	0.65685
		0.87352	0.72276
		0.87602	0.7335
		0.87852	0.8541
		0.88102	0.77004
		0.88352	0.78156
		0.88602	0.69516
		0.88852	0.67059
		0.89102	0.78804
		0.89352	0.75438
		0.89602	0.66204
		0.89852	0.68061
		0.90102	0.84813
		0.90352	0.71658
		0.90602	0.69987
		0.90852	0.66558
		0.91102	0.7767
		0.91352	0.8355
		0.91602	0.72228
		0.91852	0.56259
		0.92102	0.59265
		0.92352	0.71916
		0.92602	0.73464
		0.92852	0.78303
		0.93102	0.83229
		0.93352	0.60765
		0.93602	0.67353
		0.93852	0.76332
		0.94102	0.74331
		0.94352	0.73317
		0.94602	0.72213
		0.94852	0.64146
		0.95102	0.76995
		0.95352	0.72126
		0.95602	0.65409
		0.95852	0.73887
		0.96102	0.81342
		0.96352	0.63471
		0.96602	0.66015
		0.96852	0.60669
		0.97102	0.72195
		0.97352	0.73503
		0.97602	0.92703
		0.97852	0.69978
		0.98102	0.6471
		0.98352	0.68325
		0.98602	0.76359
		0.98852	0.75078
		0.99102	0.68841
		0.99352	0.62574
		0.99602	0.73899
		0.99852	0.74262
		1.00102	0.81531
		1.00352	0.74034
		1.00602	0.70938
		1.00852	0.61857
		1.01102	0.687
		1.01352	0.56664
		1.01602	0.67371
		1.01852	0.6537
		1.02102	0.64056
		1.02352	0.54585
		1.02602	0.56976
		1.02852	0.72486
		1.03102	0.74868
		1.03352	0.58509
		1.03602	0.70833
		1.03852	0.79365
		1.04102	0.73491
		1.04352	0.79467
		1.04602	0.8898
		1.04852	0.82377
		1.05102	0.79527
		1.05352	0.7788
		1.05602	0.78294
		1.05852	0.69486
		1.06102	0.73686
		1.06352	0.71754
		1.06602	0.69138
		1.06852	0.84933
		1.07102	0.9423
		1.07352	0.8772
		1.07602	0.90483
		1.07852	0.80952
		1.08102	0.86013
		1.08352	0.90906
		1.08602	0.93834
		1.08852	0.91962
		1.09102	0.89904
		1.09352	1.07301
		1.09602	1.04223
		1.09852	0.90789
		1.10102	0.90957
		1.10352	0.93081
		1.10602	0.93639
		1.10852	0.87978
		1.11102	0.77448
		1.11352	0.76836
		1.11602	0.83385
		1.11852	0.74574
		1.12102	0.70077
		1.12352	0.78627
		1.12602	0.83205
		1.12852	0.87264
		1.13102	0.91008
		1.13352	0.83088
		1.13602	0.88407
		1.13852	0.83682
		1.14102	0.72741
		1.14352	0.70659
		1.14602	0.86799
		1.14852	0.84756
		1.15102	0.81135
		1.15352	0.74598
		1.15602	0.83328
		1.15852	0.88482
		1.16102	0.91749
		1.16352	0.87984
		1.16602	0.86058
		1.16852	0.98307
		1.17102	1.01568
		1.17352	0.89664
		1.17602	0.84297
		1.17852	0.90216
		1.18102	0.86571
		1.18352	0.89901
		1.18602	0.82536
		1.18852	0.88881
		1.19102	0.88746
		1.19352	0.97791
		1.19602	0.94446
		1.19852	0.9162
		1.20102	0.85905
		1.20352	0.86802
		1.20602	0.86256
		1.20852	0.79398
		1.21102	0.85623
		1.21352	0.81012
		1.21602	0.92199
		1.21852	0.92736
		1.22102	0.96489
		1.22352	0.95289
		1.22602	0.92877
		1.22852	0.94845
		1.23102	1.11798
		1.23352	1.15254
		1.23602	1.12794
		1.23852	1.02456
		1.24102	1.03569
		1.24352	1.03692
		1.24602	0.91965
		1.24852	0.98331
		1.25102	1.01475
		1.25352	1.0146
		1.25602	1.02282
		1.25852	0.9564
		1.26102	0.86832
		1.26352	1.0056
		1.26602	0.94653
		1.26852	0.91146
		1.27102	0.79767
		1.27352	0.77715
		1.27602	0.87834
		1.27852	0.99195
		1.28102	0.99138
		1.28352	1.01193
		1.28602	0.94116
		1.28852	0.91698
		1.29102	0.90648
		1.29352	0.88578
		1.29602	0.92922
		1.29852	1.00752
		1.30102	0.90816
		1.30352	1.11678
		1.30602	1.0209
		1.30852	0.93951
		1.31102	1.00287
		1.31352	1.07316
		1.31602	0.98397
		1.31852	1.00305
		1.32102	0.9474
		1.32352	0.97683
		1.32602	1.01553
		1.32852	1.00764
		1.33102	0.96327
		1.33352	0.94473
		1.33602	0.95427
		1.33852	0.99141
		1.34102	1.07067
		1.34352	1.05915
		1.34602	0.97872
		1.34852	1.13532
		1.35102	1.18431
		1.35352	1.19868
		1.35602	0.96267
		1.35852	0.90705
		1.36102	1.01907
		1.36352	1.08399
		1.36602	1.08615
		1.36852	1.02195
		1.37102	0.97041
		1.37352	1.00404
		1.37602	1.18653
		1.37852	1.07271
		1.38102	0.83751
		1.38352	0.83475
		1.38602	1.12674
		1.38852	1.13121
		1.39102	1.28229
		1.39352	0.77247
		1.39602	1.14714
		1.39852	0.91626
		1.40102	0.96528
		1.40352	1.09803
		1.40602	0.26619
		1.40852	0.79665
		1.41102	0.68265
		1.41352	1.45137
		1.41602	1.44489
		1.41852	0.95637
		1.42102	0.76419
		1.42352	0.58986
		1.42602	0.91272
		1.42852	0.97083
		1.43102	0.95979
		1.43352	0.7593
		1.43602	1.16145
		1.43852	-0.1233
		1.44102	0.51669
		1.44352	0.72474
		1.44602	1.10925
		1.44852	0.45678
		1.45102	1.35327
		1.45352	1.37154
		1.45602	1.76331
		1.45852	1.58694
		1.46102	1.54161
		1.46352	1.14015
		1.46602	0.78777
		1.46852	0.7194
		1.47102	0.82908
		1.47352	0.92178
		1.47602	0.91743
		1.47852	0.84081
		1.48102	0.99168
		1.48352	0.97614
		1.48602	0.98949
		1.48852	1.00317
		1.49102	0.98964
		1.49352	1.12068
		1.49602	0.99204
		1.49852	1.08123
		1.50102	1.00329
		1.50352	1.09638
		1.50602	1.09821
		1.50852	1.05552
		1.51102	0.92505
		1.51352	0.98625
		1.51602	1.01901
		1.51852	0.99375
		1.52102	1.0341
		1.52352	0.9705
		1.52602	0.97146
		1.52852	1.02039
		1.53102	0.98757
		1.53352	0.97635
		1.53602	0.98916
		1.53852	0.95061
		1.54102	1.04379
		1.54352	1.06749
		1.54602	1.07262
		1.54852	0.95418
		1.55102	1.01112
		1.55352	1.10055
		1.55602	1.22454
		1.55852	1.14243
		1.56102	1.02975
		1.56352	0.96798
		1.56602	1.04487
		1.56852	1.10784
		1.57102	1.12344
		1.57352	1.12938
		1.57602	1.02696
		1.57852	1.06152
		1.58102	1.09968
		1.58352	1.0887
		1.58602	1.04397
		1.58852	1.06953
		1.59102	1.04775
		1.59352	1.06524
		1.59602	1.08135
		1.59852	1.09182
		1.60102	1.02858
		1.60352	1.02426
		1.60602	1.04799
		1.60852	1.05762
		1.61102	1.07139
		1.61352	1.14288
		1.61602	1.07055
		1.61852	1.10715
		1.62102	1.29774
		1.62352	1.23186
		1.62602	1.08675
		1.62852	1.2045
		1.63102	1.21236
		1.63352	1.13799
		1.63602	1.16373
		1.63852	1.18779
		1.64102	1.26042
		1.64352	1.13412
		1.64602	1.15074
		1.64852	1.23285
		1.65102	1.24773
		1.65352	1.22709
		1.65602	1.19025
		1.65852	1.24329
		1.66102	1.27134
		1.66352	1.3314
		1.66602	1.31508
		1.66852	1.25112
		1.67102	1.23627
		1.67352	1.30515
		1.67602	1.24218
		1.67852	1.22664
		1.68102	1.23858
		1.68352	1.1958
		1.68602	1.09776
		1.68852	1.14486
		1.69102	1.17654
		1.69352	1.28856
		1.69602	1.29885
		1.69852	1.19103
		1.70102	1.18686
		1.70352	1.31688
		1.70602	1.30056
		1.70852	1.25226
		1.71102	1.24284
		1.71352	1.25115
		1.71602	1.26144
		1.71852	1.24137
		1.72102	1.18605
		1.72352	1.24797
		1.72602	1.24014
		1.72852	1.16892
		1.73102	1.12458
		1.73352	1.14711
		1.73602	1.29066
		1.73852	1.34172
		1.74102	1.25388
		1.74352	1.22964
		1.74602	1.30485
		1.74852	1.0734
		1.75102	1.03962
		1.75352	1.04658
		1.75602	1.09104
		1.75852	1.18149
		1.76102	1.1931
		1.76352	1.15086
		1.76602	1.14651
		1.76852	1.06851
		1.77102	1.09905
		1.77352	1.06818
		1.77602	1.09026
		1.77852	1.12791
		1.78102	1.16919
		1.78352	1.25325
		1.78602	1.25832
		1.78852	1.3056
		1.79102	1.24863
		1.79352	1.16088
		1.79602	1.17
		1.79852	1.1934
		1.80102	1.09599
		1.80352	1.23234
		1.80602	1.36608
		1.80852	1.30725
		1.81102	1.23888
		1.81352	1.25019
		1.81602	1.33353
		1.81852	1.25571
		1.82102	1.2615
		1.82352	1.19868
		1.82602	1.2423
		1.82852	1.31052
		1.83102	1.39131
		1.83352	1.35093
		1.83602	1.25874
		1.83852	1.36758
		1.84102	1.27164
		1.84352	1.14306
		1.84602	1.3119
		1.84852	1.36995
		1.85102	1.27767
		1.85352	1.23303
		1.85602	1.29453
		1.85852	1.34952
		1.86102	1.24968
		1.86352	1.37802
		1.86602	1.53834
		1.86852	1.55502
		1.87102	1.41759
		1.87352	1.4211
		1.87602	1.40778
		1.87852	1.47054
		1.88102	1.41561
		1.88352	1.36398
		1.88602	1.37175
		1.88852	1.39509
		1.89102	1.39281
		1.89352	1.34811
		1.89602	1.40556
		1.89852	1.43715
		1.90102	1.42272
		1.90352	1.43421
		1.90602	1.34538
		1.90852	1.35846
		1.91102	1.35588
		1.91352	1.49457
		1.91602	1.35693
		1.91852	1.33338
		1.92102	1.25574
		1.92352	1.30581
		1.92602	1.42503
		1.92852	1.49625
		1.93102	1.44222
		1.93352	1.34916
		1.93602	1.36536
		1.93852	1.251
		1.94102	1.2699
		1.94352	1.24959
		1.94602	1.19679
		1.94852	1.35387
		1.95102	1.39626
		1.95352	1.35063
		1.95602	1.64304
		1.95852	2.30274
		1.96102	1.75185
		1.96352	1.49433
		1.96602	1.5009
		1.96852	1.40979
		1.97102	1.28823
		1.97352	1.22619
		1.97602	1.35147
		1.97852	1.35561
		1.98102	1.38351
		1.98352	1.31703
		1.98602	1.3446
		1.98852	1.29159
		1.99102	1.21533
		1.99352	1.176
		1.99602	1.29267
		1.99852	1.35093
		2.00102	1.39428
		2.00352	1.3698
		2.00602	1.41765
		2.00852	1.41801
		2.01102	1.35615
		2.01352	1.34379
		2.01602	1.43967
		2.01852	1.45842
		2.02102	1.46016
		2.02352	1.51974
		2.02602	1.4454
		2.02852	1.41033
		2.03102	1.57239
		2.03352	1.61055
		2.03602	1.67361
		2.03852	1.65831
		2.04102	1.61745
		2.04352	1.54533
		2.04602	1.45353
		2.04852	1.39971
		2.05102	1.47018
		2.05352	1.43103
		2.05602	1.48947
		2.05852	1.54068
		2.06102	1.4685
		2.06352	1.40313
		2.06602	1.47297
		2.06852	1.50699
		2.07102	1.51629
		2.07352	1.49196
		2.07602	1.63878
		2.07852	1.62801
		2.08102	1.50477
		2.08352	1.58814
		2.08602	1.57911
		2.08852	1.52946
		2.09102	1.53297
		2.09352	1.41903
		2.09602	1.4211
		2.09852	1.4802
		2.10102	1.40676
		2.10352	1.42626
		2.10602	1.52454
		2.10852	1.41642
		2.11102	1.48851
		2.11352	1.50144
		2.11602	1.46385
		2.11852	1.47951
		2.12102	1.48011
		2.12352	1.47288
		2.12602	1.50357
		2.12852	1.51776
		2.13102	1.45863
		2.13352	1.39242
		2.13602	1.49658
		2.13852	1.55415
		2.14102	1.48692
		2.14352	1.51863
		2.14602	1.49016
		2.14852	1.43001
		2.15102	1.39521
		2.15352	1.44858
		2.15602	1.39245
		2.15852	1.45053
		2.16102	1.41786
		2.16352	1.58166
		2.16602	1.83804
		2.16852	1.60269
		2.17102	1.59234
		2.17352	1.72365
		2.17602	1.76541
		2.17852	1.6944
		2.18102	1.60704
		2.18352	1.53174
		2.18602	1.58253
		2.18852	1.57704
		2.19102	1.54536
		2.19352	1.53648
		2.19602	1.53138
		2.19852	1.52436
		2.20102	1.55346
		2.20352	1.6416
		2.20602	1.5153
		2.20852	1.5285
		2.21102	1.58061
		2.21352	1.56963
		2.21602	1.70496
		2.21852	1.69752
		2.22102	1.54611
		2.22352	1.5606
		2.22602	1.69077
		2.22852	1.58082
		2.23102	1.54812
		2.23352	1.44432
		2.23602	1.49202
		2.23852	1.49241
		2.24102	1.52622
		2.24352	1.53747
		2.24602	1.50708
		2.24852	1.60278
		2.25102	1.64109
		2.25352	1.61823
		2.25602	1.64226
		2.25852	1.69404
		2.26102	1.62009
		2.26352	1.60806
		2.26602	1.58547
		2.26852	1.57938
		2.27102	1.62828
		2.27352	1.64751
		2.27602	1.72023
		2.27852	1.71678
		2.28102	1.68984
		2.28352	1.72881
		2.28602	1.68033
		2.28852	1.65903
		2.29102	1.69068
		2.29352	1.68066
		2.29602	1.63869
		2.29852	1.66545
		2.30102	1.85358
		2.30352	1.83999
		2.30602	1.7022
		2.30852	1.59165
		2.31102	1.6845
		2.31352	1.73136
		2.31602	1.61496
		2.31852	1.63974
		2.32102	1.7286
		2.32352	1.72377
		2.32602	1.63167
		2.32852	1.63491
		2.33102	1.701
		2.33352	1.52292
		2.33602	1.45206
		2.33852	1.48401
		2.34102	1.56423
		2.34352	1.65738
		2.34602	1.61457
		2.34852	1.58967
		2.35102	1.77501
		2.35352	1.67568
		2.35602	1.5645
		2.35852	1.57557
		2.36102	1.50552
		2.36352	1.52808
		2.36602	1.62615
		2.36852	1.64598
		2.37102	1.59786
		2.37352	1.54098
		2.37602	1.69794
		2.37852	1.79631
		2.38102	1.82814
		2.38352	1.69089
		2.38602	1.60365
		2.38852	1.64028
		2.39102	1.85124
		2.39352	1.99485
		2.39602	2.04201
		2.39852	1.9065
		2.40102	1.92264
		2.40352	1.86684
		2.40602	1.79583
		2.40852	1.78965
		2.41102	1.81062
		2.41352	1.81575
		2.41602	1.737
		2.41852	1.79442
		2.42102	1.75485
		2.42352	1.81665
		2.42602	1.92789
		2.42852	1.83654
		2.43102	1.79145
		2.43352	1.73454
		2.43602	1.79388
		2.43852	1.88754
		2.44102	1.93311
		2.44352	1.87167
		2.44602	1.85163
		2.44852	1.74195
		2.45102	1.68201
		2.45352	1.76736
		2.45602	1.93161
		2.45852	1.76109
		2.46102	1.83837
		2.46352	1.7964
		2.46602	1.93539
		2.46852	1.85376
		2.47102	1.75161
		2.47352	1.86696
		2.47602	1.86927
		2.47852	1.82592
		2.48102	1.77528
		2.48352	1.82295
		2.48602	1.83492
		2.48852	1.9755
		2.49102	1.90206
		2.49352	1.80672
		2.49602	1.83984
		2.49852	1.83606
		2.50102	1.87602
		2.50352	1.75983
		2.50602	1.82181
		2.50852	1.87332
		2.51102	1.72413
		2.51352	1.66977
		2.51602	1.73775
		2.51852	1.76259
		2.52102	1.74012
		2.52352	1.81962
		2.52602	1.88289
		2.52852	1.89777
		2.53102	1.92675
		2.53352	1.90185
		2.53602	1.95945
		2.53852	1.99536
		2.54102	1.92576
		2.54352	1.79475
		2.54602	1.82748
		2.54852	1.74945
		2.55102	1.80045
		2.55352	1.88196
		2.55602	1.95165
		2.55852	2.01933
		2.56102	1.87896
		2.56352	1.96833
		2.56602	2.1108
		2.56852	1.9983
		2.57102	1.87329
		2.57352	1.91901
		2.57602	1.93269
		2.57852	1.88298
		2.58102	1.89291
		2.58352	1.94295
		2.58602	1.78884
		2.58852	1.85619
		2.59102	1.92642
		2.59352	1.88883
		2.59602	1.81554
		2.59852	1.88142
		2.60102	1.92498
		2.60352	1.86951
		2.60602	1.91985
		2.60852	2.14962
		2.61102	2.05506
		2.61352	1.977
		2.61602	1.89384
		2.61852	1.84059
		2.62102	1.78713
		2.62352	1.9896
		2.62602	1.96149
		2.62852	1.93125
		2.63102	1.95075
		2.63352	2.00127
		2.63602	2.04441
		2.63852	2.00601
		2.64102	1.91406
		2.64352	2.03685
		2.64602	2.03088
		2.64852	2.08755
		2.65102	1.98738
		2.65352	1.9728
		2.65602	1.98561
		2.65852	1.97391
		2.66102	1.96833
		2.66352	2.01078
		2.66602	2.025
		2.66852	2.07726
		2.67102	2.07105
		2.67352	1.99395
		2.67602	2.01999
		2.67852	1.9491
		2.68102	1.87683
		2.68352	2.0325
		2.68602	2.08497
		2.68852	2.08179
		2.69102	2.23464
		2.69352	2.12589
		2.69602	1.99623
		2.69852	1.94406
		2.70102	1.94502
		2.70352	1.92003
		2.70602	1.9647
		2.70852	2.06835
		2.71102	2.25801
		2.71352	2.24709
		2.71602	2.1804
		2.71852	2.06031
		2.72102	1.92903
		2.72352	1.94814
		2.72602	2.09133
		2.72852	2.1348
		2.73102	2.17257
		2.73352	1.97838
		2.73602	2.05236
		2.73852	1.93089
		2.74102	2.0439
		2.74352	2.01927
		2.74602	2.05179
		2.74852	2.04465
		2.75102	1.99743
		2.75352	1.97208
		2.75602	1.9242
		2.75852	1.96482
		2.76102	2.04231
		2.76352	2.05005
		2.76602	2.00136
		2.76852	1.95909
		2.77102	1.992
		2.77352	2.11425
		2.77602	2.25558
		2.77852	2.10783
		2.78102	2.19429
		2.78352	2.25819
		2.78602	2.11797
		2.78852	2.03868
		2.79102	2.1348
		2.79352	2.01048
		2.79602	2.13339
		2.79852	2.04507
		2.80102	2.00688
		2.80352	1.97397
		2.80602	1.98828
		2.80852	2.0121
		2.81102	2.1666
		2.81352	2.06805
		2.81602	2.05566
		2.81852	2.06262
		2.82102	2.09052
		2.82352	2.04087
		2.82602	2.02728
		2.82852	2.05302
		2.83102	2.12448
		2.83352	2.24451
		2.83602	2.22936
		2.83852	2.18772
		2.84102	2.1567
		2.84352	2.11515
		2.84602	2.25114
		2.84852	1.96365
		2.85102	1.9176
		2.85352	1.80405
		2.85602	1.75533
		2.85852	1.92843
		2.86102	2.01261
		2.86352	2.09301
		2.86602	2.10948
		2.86852	2.17647
		2.87102	2.19372
		2.87352	2.24241
		2.87602	2.21961
		2.87852	2.24163
		2.88102	2.0229
		2.88352	2.02563
		2.88602	2.11071
		2.88852	2.06445
		2.89102	2.08605
		2.89352	2.17767
		2.89602	2.09031
		2.89852	2.02788
		2.90102	2.04447
		2.90352	2.10483
		2.90602	2.13834
		2.90852	2.10177
		2.91102	2.19936
		2.91352	2.07555
		2.91602	1.9455
		2.91852	2.06817
		2.92102	1.97631
		2.92352	1.97172
		2.92602	2.08722
		2.92852	2.05818
		2.93102	1.98633
		2.93352	2.13522
		2.93602	2.21142
		2.93852	2.11851
		2.94102	2.21487
		2.94352	2.28105
		2.94602	2.20992
		2.94852	2.26137
		2.95102	2.37219
		2.95352	2.27796
		2.95602	2.23218
		2.95852	2.12154
		2.96102	2.26038
		2.96352	2.40864
		2.96602	2.49777
		2.96852	2.35146
		2.97102	2.33139
		2.97352	2.16051
		2.97602	2.13795
		2.97852	2.09694
		2.98102	2.14956
		2.98352	2.20398
		2.98602	2.106
		2.98852	2.22594
		2.99102	2.21454
		2.99352	2.25519
		2.99602	2.26317
		2.99852	2.08869
		3.00102	2.13327
		3.00352	2.18601
		3.00602	2.26521
		3.00852	2.35839
		3.01102	2.4033
		3.01352	2.29593
		3.01602	2.26785
		3.01852	2.17107
		3.02102	2.23227
		3.02352	2.14422
		3.02602	2.2188
		3.02852	2.38611
		3.03102	2.42289
		3.03352	2.4051
		3.03602	2.34873
		3.03852	2.30541
		3.04102	2.33658
		3.04352	2.2059
		3.04602	2.10591
		3.04852	2.32845
		3.05102	2.4612
		3.05352	2.43849
		3.05602	2.40573
		3.05852	2.46252
		3.06102	2.47047
		3.06352	2.40873
		3.06602	2.31558
		3.06852	2.36025
		3.07102	2.30913
		3.07352	2.26386
		3.07602	2.26245
		3.07852	2.17662
		3.08102	2.15082
		3.08352	2.19912
		3.08602	2.41104
		3.08852	2.38299
		3.09102	2.3988
		3.09352	2.31639
		3.09602	2.1834
		3.09852	2.3052
		3.10102	2.33232
		3.10352	2.33703
		3.10602	2.38173
		3.10852	2.43255
		3.11102	2.3181
		3.11352	2.27307
		3.11602	2.15634
		3.11852	2.28813
		3.12102	2.39007
		3.12352	2.26215
		3.12602	2.26194
		3.12852	2.22822
		3.13102	2.34477
		3.13352	2.49786
		3.13602	2.49648
		3.13852	2.526
		3.14102	2.37948
		3.14352	2.30961
		3.14602	2.38116
		3.14852	2.33481
		3.15102	2.2137
		3.15352	2.33253
		3.15602	2.41767
		3.15852	2.35344
		3.16102	2.47722
		3.16352	2.46762
		3.16602	2.43132
		3.16852	2.40705
		3.17102	2.20614
		3.17352	2.16174
		3.17602	2.15349
		3.17852	2.28057
		3.18102	2.43459
		3.18352	2.42568
		3.18602	2.48187
		3.18852	2.36121
		3.19102	2.30079
		3.19352	2.31078
		3.19602	2.37345
		3.19852	2.57565
		3.20102	2.55516
		3.20352	2.43828
		3.20602	2.46333
		3.20852	2.5011
		3.21102	2.50881
		3.21352	2.57163
		3.21602	2.59365
		3.21852	2.49336
		3.22102	2.52777
		3.22352	2.6559
		3.22602	2.44857
		3.22852	2.41773
		3.23102	2.53197
		3.23352	2.4867
		3.23602	2.48244
		3.23852	2.43243
		3.24102	2.40015
		3.24352	2.38698
		3.24602	2.25843
		3.24852	2.37792
		3.25102	2.51421
		3.25352	2.48043
		3.25602	2.52657
		3.25852	2.45694
		3.26102	2.38122
		3.26352	2.31375
		3.26602	2.28213
		3.26852	2.29257
		3.27102	2.35023
		3.27352	2.32065
		3.27602	2.23101
		3.27852	2.24283
		3.28102	2.36508
		3.28352	2.40672
		3.28602	2.41569
		3.28852	2.43612
		3.29102	2.37384
		3.29352	2.42184
		3.29602	2.45322
		3.29852	2.4483
		3.30102	2.45919
		3.30352	2.52996
		3.30602	2.57553
		3.30852	2.71107
		3.31102	2.73639
		3.31352	2.67171
		3.31602	2.67741
		3.31852	2.58462
		3.32102	2.46642
		3.32352	2.38539
		3.32602	2.40312
		3.32852	2.43258
		3.33102	2.46588
		3.33352	2.48085
		3.33602	2.47599
		3.33852	2.53266
		3.34102	2.61501
		3.34352	2.52693
		3.34602	2.50227
		3.34852	2.35314
		3.35102	2.27508
		3.35352	2.34813
		3.35602	2.39172
		3.35852	2.39016
		3.36102	2.42445
		3.36352	2.43144
		3.36602	2.54334
		3.36852	2.58288
		3.37102	2.39481
		3.37352	2.48289
		3.37602	2.5974
		3.37852	2.59632
		3.38102	2.53629
		3.38352	2.62218
		3.38602	2.58225
		3.38852	2.51193
		3.39102	2.72172
		3.39352	2.65197
		3.39602	2.60616
		3.39852	2.47146
		3.40102	2.64492
		3.40352	2.6952
		3.40602	2.44875
		3.40852	2.59392
		3.41102	2.74419
		3.41352	2.74968
		3.41602	2.82234
		3.41852	2.60664
		3.42102	2.89194
		3.42352	2.89317
		3.42602	2.76525
		3.42852	3
		3.43102	2.9166
		3.43352	2.93403
		3.43602	2.78025
		3.43852	2.71125
		3.44102	2.66571
		3.44352	2.58507
		3.44602	2.68098
		3.44852	2.82144
		3.45102	2.82903
		3.45352	2.77926
		3.45602	2.85042
		3.45852	2.8503
		3.46102	2.91147
		3.46352	2.71632
		3.46602	2.65092
		3.46852	2.80044
		3.47102	2.92539
		3.47352	2.76132
		3.47602	2.76207
		3.47852	2.72046
		3.48102	2.79663
		3.48352	2.93664
		3.48602	2.66865
		3.48852	2.73759
		3.49102	2.78397
		3.49352	2.89641
		3.49602	2.92695
		3.49852	2.90697
		3.50102	2.71413
		3.50352	2.74392
		3.50602	2.71296
		3.50852	2.76987
		3.51102	2.69754
		3.51352	2.67273
		3.51602	2.69913
		3.51852	2.87811
		3.52102	2.80215
		3.52352	2.84103
		3.52602	2.85297
		3.52852	2.74143
		3.53102	2.6514
		3.53352	2.53776
		3.53602	2.65518
		3.53852	2.71527

## Sheet: Extended_Data_Fig.3d
DF		BF
Energy loss	Normalised intensity	Energy loss	Normalised intensity
meV	arb. unit	meV	arb. unit
0.24	0.04186	0.24352	-0.093195
0.24125	-0.10217	0.24602	0.09666
0.2425	0.10076	0.24852	0.388815
0.24375	-0.05788	0.25102	0.47484
0.245	0.13624	0.25352	0.423495
0.24625	0.0809	0.25602	0.584655
0.2475	0.26666	0.25852	0.61029
0.24875	0.17521	0.26102	0.765885
0.25	0.35306	0.26352	0.825195
0.25125	0.37585	0.26602	0.88812
0.2525	0.5462	0.26852	0.933615
0.25375	0.51128	0.27102	0.88857
0.255	0.67452	0.27352	0.990525
0.25625	0.58993	0.27602	0.914145
0.2575	0.74641	0.27852	0.83505
0.25875	0.57603	0.28102	0.6927
0.26	0.7261	0.28352	0.71073
0.26125	0.66943	0.28602	0.71904
0.2625	0.81341	0.28852	0.54015
0.26375	0.64253	0.29102	0.45057
0.265	0.78071	0.29352	0.443445
0.26625	0.68315	0.29602	0.444405
0.2675	0.81582	0.29852	0.40671
0.26875	0.86205	0.30102	0.32733
0.27	0.98949	0.30352	0.235545
0.27125	0.87755	0.30602	0.16113
0.2725	1	0.30852	0.20007
0.27375	0.80186	0.31102	0.18624
0.275	0.91956	0.31352	0.22347
0.27625	0.78027	0.31602	0.25293
0.2775	0.89346	0.31852	0.13989
0.27875	0.69487	0.32102	0.055095
0.28	0.80374	0.32352	0.06981
0.28125	0.69418	0.32602	-0.01743
0.2825	0.79894	0.32852	0.013965
0.28375	0.76138	0.33102	0.1221
0.285	0.86221	0.33352	0.05583
0.28625	0.82594	0.33602	0.076335
0.2875	0.92304	0.33852	0.068535
0.28875	0.75821	0.34102	0.26565
0.29	0.85174	0.34352	0.282795
0.29125	0.63804	0.34602	0.219345
0.2925	0.72815	0.34852	0.183075
0.29375	0.54811	0.35102	0.20034
0.295	0.63496	0.35352	0.233025
0.29625	0.30864	0.35602	0.186525
0.2975	0.39238	0.35852	0.288255
0.29875	0.16425	0.36102	0.42423
0.3	0.245	0.36352	0.39402
0.30125	0.02926	0.36602	0.38391
0.3025	0.10717	0.36852	0.389175
0.30375	-0.11635	0.37102	0.391335
0.305	-0.04117	0.37352	0.36438
0.30625	-0.0205	0.37602	0.376485
0.3075	0.05207	0.37852	0.35865
0.30875	0.02266	0.38102	0.270945
0.31	0.09273	0.38352	0.25728
0.31125	-0.03127	0.38602	0.268905
0.3125	0.03641	0.38852	0.23577
0.31375	0.00579	0.39102	0.15102
0.315	0.07116	0.39352	0.20559
0.31625	0.11814	0.39602	0.264855
0.3175	0.18132	0.39852	0.30426
0.31875	0.11416	0.40102	0.187065
0.32	0.17523	0.40352	0.23883
0.32125	-0.0116	0.40602	0.250245
0.3225	0.04745	0.40852	0.23811
0.32375	0.02561	0.41102	0.22959
0.325	0.08271	0.41352	0.249
0.32625	0.08117	0.41602	0.156735
0.3275	0.13641	0.41852	0.13029
0.32875	0.08608	0.42102	0.10314
0.33	0.13953	0.42352	0.06798
0.33125	0.03339	0.42602	0.12321
0.3325	0.08512	0.42852	0.125805
0.33375	0.00702	0.43102	0.18345
0.335	0.0571	0.43352	0.20373
0.33625	-0.07129	0.43602	0.178335
0.3375	-0.02279	0.43852	0.199215
0.33875	-0.0137	0.44102	0.24078
0.34	0.03327	0.44352	0.257115
0.34125	0.05361	0.44602	0.314505
0.3425	0.09911	0.44852	0.272325
0.34375	0.07643	0.45102	0.19416
0.345	0.12053	0.45352	0.185715
0.34625	0.07416	0.45602	0.234975
0.3475	0.1169	0.45852	0.21243
0.34875	-0.02948	0.46102	0.18933
0.35	0.01195	0.46352	0.241755
0.35125	-0.09424	0.46602	0.26148
0.3525	-0.05406	0.46852	0.23235
0.35375	-0.05505	0.47102	0.209535
0.355	-0.01608	0.47352	0.27903
0.35625	0.03003	0.47602	0.243495
0.3575	0.06783	0.47852	0.29472
0.35875	-0.01902	0.48102	0.318405
0.36	0.01766	0.48352	0.29691
0.36125	-0.01266	0.48602	0.295545
0.3625	0.02293	0.48852	0.26973
0.36375	-0.04123	0.49102	0.23814
0.365	-0.00667	0.49352	0.25857
0.36625	0.01683	0.49602	0.29826
0.3675	0.05038	0.49852	0.328215
0.36875	0.06834	0.50102	0.32703
0.37	0.10092	0.50352	0.328665
0.37125	0.1483	0.50602	0.351855
0.3725	0.17994	0.50852	0.358575
0.37375	0.13089	0.51102	0.38316
0.375	0.16162	0.51352	0.357465
0.37625	0.08157	0.51602	0.3231
0.3775	0.11144	0.51852	0.337065
0.37875	0.04232	0.52102	0.39231
0.38	0.07135	0.52352	0.42453
0.38125	0.01506	0.52602	0.407655
0.3825	0.04327	0.52852	0.395055
0.38375	0.02154	0.53102	0.312045
0.385	0.04897	0.53352	0.32976
0.38625	0.02957	0.53602	0.304965
0.3875	0.05624	0.53852	0.32697
0.38875	0.0459	0.54102	0.39681
0.39	0.07184	0.54352	0.39624
0.39125	0.03345	0.54602	0.379695
0.3925	0.05869	0.54852	0.375225
0.39375	0.15895	0.55102	0.40494
0.395	0.1835	0.55352	0.41199
0.39625	0.11542	0.55602	0.41085
0.3975	0.13931	0.55852	0.40896
0.39875	0.05131	0.56102	0.399225
0.4	0.07456	0.56352	0.42762
0.40125	0.06865	0.56602	0.473955
0.4025	0.09128	0.56852	0.38931
0.40375	0.02023	0.57102	0.35868
0.405	0.04226	0.57352	0.402435
0.40625	0.01288	0.57602	0.43632
0.4075	0.03434	0.57852	0.41325
0.40875	0.00108	0.58102	0.442305
0.41	0.02197	0.58352	0.41898
0.41125	0.01822	0.58602	0.413865
0.4125	0.03857	0.58852	0.472605
0.41375	0.03599	0.59102	0.493845
0.415	0.05581	0.59352	0.39861
0.41625	0.03453	0.59602	0.442455
0.4175	0.05385	0.59852	0.42174
0.41875	-0.00131	0.60102	0.45666
0.42	0.01751	0.60352	0.42267
0.42125	0.01957	0.60602	0.45045
0.4225	0.03792	0.60852	0.41958
0.42375	0.06604	0.61102	0.495165
0.425	0.08393	0.61352	0.44511
0.42625	0.06444	0.61602	0.489045
0.4275	0.08187	0.61852	0.47862
0.42875	0.05524	0.62102	0.52824
0.43	0.07224	0.62352	0.47745
0.43125	0.00868	0.62602	0.41904
0.4325	0.02526	0.62852	0.4245
0.43375	0.00251	0.63102	0.344265
0.435	0.01868	0.63352	0.36447
0.43625	-0.05384	0.63602	0.46404
0.4375	-0.03807	0.63852	0.46602
0.43875	0.02418	0.64102	0.395745
0.44	0.03957	0.64352	0.44655
0.44125	0.07981	0.64602	0.484035
0.4425	0.09483	0.64852	0.42672
0.44375	0.07066	0.65102	0.366345
0.445	0.08532	0.65352	0.41016
0.44625	0.01428	0.65602	0.421125
0.4475	0.02859	0.65852	0.44715
0.44875	0.03153	0.66102	0.475005
0.45	0.0455	0.66352	0.447165
0.45125	0.03546	0.66602	0.41169
0.4525	0.04909	0.66852	0.464115
0.45375	0.03107	0.67102	0.46005
