# Supplementary material for: Nanoscale C–H/C–D mapping of organic materials using electron spectroscopy
Source: Nat Nanotechnol. 2025 Mar 24;20(6):740–6. doi: 10.1038/s41565-025-01893-5 (PMC12532599; doi:10.1038/s41565-025-01893-5)
Supplement: Supplementary file 8 — EELS spectral data of dPS-b-P2VP for a single pixel. [file 41565_2025_1893_MOESM8_ESM.xlsx]

## Sheet: Extended_Data_Fig.4a
1pix-P2VP		1pix-dPS		noise
Energy loss	CCD counts	Energy loss	CCD counts	Energy loss	CCD counts
eV		eV		eV
0.2413	-53.355	0.2288	-11.8	0.2413	-15.68
0.2438	-15.915	0.2313	14.78	0.2438	4.82
0.2463	-14.23	0.2338	73.06	0.2463	-0.965
0.2488	15.09	0.2363	218.49	0.2488	7.035
0.2513	4.405	0.2388	235.71	0.2513	-15.435
0.2538	-66.81	0.2413	202.595	0.2538	14.77
0.2563	155.65	0.2438	206	0.2563	5.78
0.2588	140.43	0.2463	264.36	0.2588	-23.495
0.2613	74.68	0.2488	389.91	0.2613	-32.725
0.2638	230.08	0.2513	546.39	0.2638	8.325
0.2663	298.015	0.2538	585.66	0.2663	-22.08
0.2688	362.835	0.2563	598.485	0.2688	1.745
0.2713	315.555	0.2588	553.195	0.2713	4.195
0.2738	213.96	0.2613	562.145	0.2738	17.335
0.2763	226.535	0.2638	567.67	0.2763	31.8
0.2788	239.56	0.2663	596.78	0.2788	61.265
0.2813	258.43	0.2688	710.72	0.2813	46.38
0.2838	272.185	0.2713	708.16	0.2838	0.845
0.2863	242.995	0.2738	688.995	0.2863	-3.635
0.2888	169.675	0.2763	698.52	0.2888	-9.04
0.2913	176.865	0.2788	623.445	0.2913	-9.465
0.2938	245.635	0.2813	602.825	0.2938	-23.425
0.2963	158.53	0.2838	581.475	0.2963	-48.345
0.2988	135.89	0.2863	651.415	0.2988	-47.705
0.3013	67.48	0.2888	595.505	0.3013	-66.855
0.3038	-28.62	0.2913	500.32	0.3038	-35.95
0.3063	-12.88	0.2938	479.485	0.3063	46.375
0.3088	44.425	0.2963	323.805	0.3088	92.985
0.3113	43.27	0.2988	210.785	0.3113	44.48
0.3138	-71.035	0.3013	109.68	0.3138	-3.995
0.3163	25.03	0.3038	-3.4	0.3163	-26.64
0.3188	113.09	0.3063	36.39	0.3188	-27.53
0.3213	155.125	0.3088	32.41	0.3213	-25.845
0.3238	164.41	0.3113	-23.19	0.3238	-29.615
0.3263	238.38	0.3138	56.875	0.3263	-24.425
0.3288	312.41	0.3163	169.525	0.3288	15.1
0.3313	268.205	0.3188	165.56	0.3313	43.85
0.3338	228.39	0.3213	51.4	0.3338	17.66
0.3363	166.335	0.3238	66.5	0.3363	16.065
0.3388	206.315	0.3263	64.815	0.3388	41.52
0.3413	293.965	0.3288	75.27	0.3413	26.405
0.3438	330.065	0.3313	80.86	0.3438	-15.92
0.3463	346.8	0.3338	62.605	0.3463	-28.72
0.3488	315.095	0.3363	37.465	0.3488	7.93
0.3513	372.205	0.3388	74.73	0.3513	20.585
0.3538	396.235	0.3413	115.505	0.3538	32.525
0.3563	469.555	0.3438	134.7	0.3563	26.37
0.3588	565.585	0.3463	110.375	0.3588	9.12
0.3613	591.17	0.3488	44.405	0.3613	9.255
0.3638	542.255	0.3513	40.85	0.3638	10.555
0.3663	489.655	0.3538	57.585	0.3663	13.575
0.3688	473.345	0.3563	63.085	0.3688	-15.29
0.3713	520.905	0.3588	64.265	0.3713	-49.76
0.3738	448.01	0.3613	90.58	0.3738	-45.6
0.3763	436.09	0.3638	75.71	0.3763	-30.815
0.3788	408.87	0.3663	85.075	0.3788	28.61
0.3813	421.2	0.3688	91.46	0.3813	-5.245
0.3838	390.64	0.3713	153.145	0.3838	2.845
0.3863	369.435	0.3738	178.385	0.3863	-16.875
0.3888	360.88	0.3763	149.375	0.3888	-5.16
0.3913	316.04	0.3788	109.3	0.3913	4.58
0.3938	215.715	0.3813	92.6	0.3938	-24.7
0.3963	183.08	0.3838	87.15	0.3963	-17.155
0.3988	186.635	0.3863	97.445	0.3988	-14.51
0.4013	185.925	0.3888	89.85	0.4013	-13.685
0.4038	115.445	0.3913	69.295	0.4038	-0.8
0.4063	101.715	0.3938	128.385	0.4063	66.035
0.4088	96.35	0.3963	85.66	0.4088	44.53
0.4113	45.415	0.3988	49.71	0.4113	-12.41
0.4138	22.045	0.4013	48.9	0.4138	-2.515
0.4163	62.515	0.4038	2.385	0.4163	-34.24
0.4188	92.515	0.4063	3.05	0.4188	-51.64
0.4213	78.565	0.4088	-1.025	0.4213	-30.205
0.4238	37.11	0.4113	-2.19	0.4238	-18.295
0.4263	35.37	0.4138	17.25	0.4263	-11.035
0.4288	97.14	0.4163	62.67	0.4288	-17.425
0.4313	206.79	0.4188	43.875	0.4313	24.96
0.4338	244.23	0.4213	30.6	0.4338	61.14
0.4363	255.515	0.4238	39.795	0.4363	44.055
0.4388	244.76	0.4263	2.31	0.4388	28.98
0.4413	177.68	0.4288	4.47	0.4413	33.89
0.4438	149.18	0.4313	27.91	0.4438	42.365
0.4463	145.35	0.4338	25.04	0.4463	20.715
0.4488	134.355	0.4363	8.72	0.4488	9.47
0.4513	158.145	0.4388	72.285	0.4513	22.635
0.4538	205.89	0.4413	108.385	0.4538	6.875
0.4563	237.175	0.4438	79.84	0.4563	0.6
0.4588	255.275	0.4463	39.52	0.4588	-3.135
0.4613	258.27	0.4488	39.675	0.4613	-35.305
0.4638	279.42	0.4513	17.125	0.4638	-15.535
0.4663	330.14	0.4538	34.385	0.4663	-6.765
0.4688	287.32	0.4563	64.205	0.4688	20.325
0.4713	245.92	0.4588	48.755	0.4713	18.915
0.4738	217.825	0.4613	35.765	0.4738	10.855
0.4763	201.815	0.4638	72.025	0.4763	4.9
0.4788	159.185	0.4663	114.29	0.4788	10.63
0.4813	140.405	0.4688	76.185	0.4813	9.24
0.4838	140.055	0.4713	70.71	0.4838	-4.63
0.4863	168.975	0.4738	75.13	0.4863	-15.555
0.4888	199.785	0.4763	100.57	0.4888	-2.89
0.4913	208.95	0.4788	81.555	0.4913	-8.2
0.4938	216.32	0.4813	128.235	0.4938	-10.565
0.4963	175.35	0.4838	125.35	0.4963	-1.615
0.4988	191.17	0.4863	103.84	0.4988	11.905
0.5013	213.31	0.4888	96.575	0.5013	-0.115
0.5038	263.73	0.4913	107.965	0.5038	1.595

## Sheet: Extended_Data_Fig.4b
1pix signal		Background
Energy loss	CCD counts	Energy loss	CCD counts
meV		meV
-0.8437	2.6283	0.2388	165.637
-0.8412	1.9855	0.2413	160.269
-0.8387	1.9497	0.2438	155.127
-0.8362	2.2409	0.2463	150.201
-0.8337	2.7053	0.2488	145.478
-0.8312	2.3525	0.2513	140.95
-0.8287	2.748	0.2538	136.604
-0.8262	3.3484	0.2563	132.434
-0.8237	2.6498	0.2588	128.429
-0.8212	2.5391	0.2613	124.582
-0.8187	2.0686	0.2638	120.885
-0.8162	2.3489	0.2663	117.332
-0.8137	3.2335	0.2688	113.914
-0.8112	2.3451	0.2713	110.627
-0.8087	2.1048	0.2738	107.463
-0.8062	2.8161	0.2763	104.417
-0.8037	2.3255	0.2788	101.484
-0.8012	2.2749	0.2813	98.6583
-0.7987	2.0892	0.2838	95.9353
-0.7962	2.6516	0.2863	93.3103
-0.7937	2.7992	0.2888	90.779
-0.7912	3.0692	0.2913	88.3373
-0.7887	3.9105	0.2938	85.9814
-0.7862	3.8027	0.2963	83.7074
-0.7837	2.5546	0.2988	81.5119
-0.7812	3.1172	0.3013	79.3916
-0.7787	2.8646	0.3038	77.3433
-0.7762	1.7187	0.3063	75.364
-0.7737	3.0211	0.3088	73.4508
-0.7712	2.0401	0.3113	71.601
-0.7687	2.3229	0.3138	69.8121
-0.7662	2.324	0.3163	68.0815
-0.7637	2.6683	0.3188	66.4069
-0.7612	2.155	0.3213	64.7861
-0.7587	3.9611	0.3238	63.217
-0.7562	3.1008	0.3263	61.6976
-0.7537	3.7427	0.3288	60.2258
-0.7512	3.5515	0.3313	58.7999
-0.7487	3.2159	0.3338	57.4181
-0.7462	3.3727	0.3363	56.0787
-0.7437	3.3451	0.3388	54.7801
-0.7412	3.2729	0.3413	53.5209
-0.7387	3.2964	0.3438	52.2994
-0.7362	3.65	0.3463	51.1144
-0.7337	3.1726	0.3488	49.9645
-0.7312	2.6688	0.3513	48.8483
-0.7287	2.4817	0.3538	47.7648
-0.7262	3.845	0.3563	46.7126
-0.7237	3.1415	0.3588	45.6908
-0.7212	2.745	0.3613	44.6982
-0.7187	3.4993	0.3638	43.7337
-0.7162	4.0284	0.3663	42.7965
-0.7137	3.0478	0.3688	41.8855
-0.7112	2.8073	0.3713	40.9999
-0.7087	2.8522	0.3738	40.1388
-0.7062	3.0052	0.3763	39.3013
-0.7037	3.3032	0.3788	38.4866
-0.7012	4.0935	0.3813	37.694
-0.6987	4.3004	0.3838	36.9228
-0.6962	3.3666	0.3863	36.1722
-0.6937	2.4152	0.3888	35.4416
-0.6912	2.3049	0.3913	34.7302
-0.6887	2.0129	0.3938	34.0376
-0.6862	3.2612	0.3963	33.363
-0.6837	3.9158	0.3988	32.7059
-0.6812	3.6454	0.4013	32.0657
-0.6787	3.8278	0.4038	31.4419
-0.6762	3.8203	0.4063	30.834
-0.6737	4.0171	0.4088	30.2414
-0.6712	3.6163	0.4113	29.6638
-0.6687	3.511	0.4138	29.1006
-0.6662	3.2165	0.4163	28.5513
-0.6637	3.3646	0.4188	28.0157
-0.6612	4.1868	0.4213	27.4932
-0.6587	3.7367	0.4238	26.9834
-0.6562	3.529	0.4263	26.486
-0.6537	3.0092	0.4288	26.0006
-0.6512	3.9094	0.4313	25.5268
-0.6487	4.589	0.4338	25.0644
-0.6462	5.35	0.4363	24.6129
-0.6437	4.1984	0.4388	24.172
-0.6412	3.0279	0.4413	23.7415
-0.6387	3.6848	0.4438	23.321
-0.6362	4.3804	0.4463	22.9103
-0.6337	4.0228	0.4488	22.509
-0.6312	4.2845	0.4513	22.117
-0.6287	4.8184	0.4538	21.7338
-0.6262	3.5806	0.4563	21.3594
-0.6237	3.5827	0.4588	20.9934
-0.6212	4.1693	0.4613	20.6356
-0.6187	3.8829	0.4638	20.2858
-0.6162	3.7633	0.4663	19.9437
-0.6137	3.8677	0.4688	19.6092
-0.6112	4.367	0.4713	19.2821
-0.6087	3.9524	0.4738	18.9621
-0.6062	4.5627	0.4763	18.649
-0.6037	4.6962	0.4788	18.3428
-0.6012	5.9225	0.4813	18.0431
-0.5987	5.3593	0.4838	17.7498
-0.5962	5.6883	0.4863	17.4627
-0.5937	5.072	0.4888	17.1818
-0.5912	5.8261	0.4913	16.9067
-0.5887	5.2217	0.4938	16.6374
-0.5862	5.0932	0.4963	16.3738
-0.5837	4.28	0.4988	16.1156
-0.5812	4.4713	0.5013	15.8627
-0.5787	5.8449	0.5038	15.6151
-0.5762	5.4147	0.5063	15.3725
-0.5737	5.2257	0.5088	15.1348
-0.5712	5.5735	0.5113	14.9019
-0.5687	5.4113	0.5138	14.6738
-0.5662	6.5162	0.5163	14.4502
-0.5637	5.2065	0.5188	14.2311
-0.5612	4.9389	0.5213	14.0163
-0.5587	4.3416	0.5238	13.8058
-0.5562	4.7877	0.5263	13.5994
-0.5537	5.1631	0.5288	13.3971
-0.5512	5.3041	0.5313	13.1987
-0.5487	5.4638	0.5338	13.0041
-0.5462	5.4943	0.5363	12.8133
-0.5437	5.322	0.5388	12.6262
-0.5412	5.9169	0.5413	12.4427
-0.5387	6.7062	0.5438	12.2626
-0.5362	5.6024	0.5463	12.086
-0.5337	5.3224	0.5488	11.9127
-0.5312	5.008	0.5513	11.7426
-0.5287	5.1329	0.5538	11.5758
-0.5262	6.2103	0.5563	11.412
-0.5237	6.646	0.5588	11.2513
-0.5212	6.644	0.5613	11.0935
-0.5187	6.5581	0.5638	10.9387
-0.5162	6.8071	0.5663	10.7866
-0.5137	6.0161	0.5688	10.6374
-0.5112	5.0203	0.5713	10.4908
-0.5087	6.5133	0.5738	10.3469
-0.5062	6.5367	0.5763	10.2056
-0.5037	7.1125	0.5788	10.0668
-0.5012	7.1738	0.5813	9.9305
-0.4987	6.7434	0.5838	9.7966
-0.4962	6.9796	0.5863	9.6651
-0.4937	7.5217	0.5888	9.5359
-0.4912	7.5818	0.5913	9.4089
-0.4887	7.5664	0.5938	9.2842
-0.4862	7.0411	0.5963	9.1616
-0.4837	7.6976	0.5988	9.0411
-0.4812	7.5932	0.6013	8.9228
-0.4787	8.1884	0.6038	8.8064
-0.4762	7.9155	0.6063	8.6921
-0.4737	8.99	0.6088	8.5797
-0.4712	8.4374	0.6113	8.4692
-0.4687	7.876	0.6138	8.3605
-0.4662	7.6196	0.6163	8.2537
-0.4637	8.1257	0.6188	8.1487
-0.4612	9.132	0.6213	8.0454
-0.4587	8.3356	0.6238	7.9439
-0.4562	8.0239	0.6263	7.844
-0.4537	8.4463	0.6288	7.7458
-0.4512	8.5376	0.6313	7.6492
-0.4487	8.6774	0.6338	7.5541
-0.4462	9.2862	0.6363	7.4606
-0.4437	9.1785	0.6388	7.3687
-0.4412	8.7393	0.6413	7.2782
-0.4387	9.6921	0.6438	7.1892
-0.4362	10.8006	0.6463	7.1016
-0.4337	9.254	0.6488	7.0154
-0.4312	9.2587	0.6513	6.9305
-0.4287	9.4589	0.6538	6.847
-0.4262	10.3169	0.6563	6.7649
-0.4237	9.7616	0.6588	6.684
-0.4212	11.4311	0.6613	6.6044
-0.4187	11.8403	0.6638	6.526
-0.4162	12.2011	0.6663	6.4489
-0.4137	12.0798	0.6688	6.373
-0.4112	11.4315	0.6713	6.2982
-0.4087	10.7847	0.6738	6.2246
-0.4062	11.3106	0.6763	6.1521
-0.4037	11.1129	0.6788	6.0807
-0.4012	12.345	0.6813	6.0104
-0.3987	12.8782	0.6838	5.9411
-0.3962	12.9632	0.6863	5.8729
-0.3937	13.7931	0.6888	5.8058
-0.3912	14.3724	0.6913	5.7396
-0.3887	13.692	0.6938	5.6745
-0.3862	13.9495	0.6963	5.6103
-0.3837	14.6433	0.6988	5.547
-0.3812	15.0023	0.7013	5.4847
-0.3787	13.6592	0.7038	5.4233
-0.3762	12.6145	0.7063	5.3628
-0.3737	13.0847	0.7088	5.3032
-0.3712	14.1698	0.7113	5.2445
-0.3687	15.607	0.7138	5.1866
-0.3662	16.0124	0.7163	5.1296
-0.3637	16.3534	0.7188	5.0733
-0.3612	16.3177	0.7213	5.0179
-0.3587	16.2745	0.7238	4.9633
-0.3562	16.2671	0.7263	4.9095
-0.3537	18.2135	0.7288	4.8564
-0.3512	18.9151	0.7313	4.8041
-0.3487	18.833	0.7338	4.7525
-0.3462	19.2943	0.7363	4.7016
-0.3437	20.3906	0.7388	4.6515
-0.3412	20.6975	0.7413	4.602
-0.3387	20.3162	0.7438	4.5533
-0.3362	20.7575	0.7463	4.5052
-0.3337	21.755	0.7488	4.4578
-0.3312	23.5126	0.7513	4.411
-0.3287	23.5243	0.7538	4.3649
-0.3262	22.8635	0.7563	4.3195
-0.3237	24.5229	0.7588	4.2746
-0.3212	24.9367	0.7613	4.2304
-0.3187	25.1106	0.7638	4.1867
-0.3162	25.7494	0.7663	4.1437
-0.3137	25.8574	0.7688	4.1012
-0.3112	27.3955	0.7713	4.0593
-0.3087	29.2292	0.7738	4.0179
-0.3062	29.2107	0.7763	3.9772
-0.3037	28.9869	0.7788	3.9369
-0.3012	29.6594	0.7813	3.8972
-0.2987	32.0772	0.7838	3.858
-0.2962	34.1975	0.7863	3.8193
-0.2937	34.8247	0.7888	3.7812
-0.2912	35.7712	0.7913	3.7435
-0.2887	37.3452	0.7938	3.7064
-0.2862	36.6851	0.7963	3.6697
-0.2837	36.7205	0.7988	3.6335
-0.2812	38.0421	0.8013	3.5977
-0.2787	38.8019	0.8038	3.5624
-0.2762	39.8803	0.8063	3.5276
-0.2737	41.2398	0.8088	3.4932
-0.2712	41.2148	0.8113	3.4593
-0.2687	41.762	0.8138	3.4258
-0.2662	43.7725	0.8163	3.3927
-0.2637	45.3588	0.8188	3.3601
-0.2612	47.0649	0.8213	3.3278
-0.2587	49.4318	0.8238	3.296
-0.2562	51.6981	0.8263	3.2645
-0.2537	52.8735	0.8288	3.2335
-0.2512	53.3413	0.8313	3.2028
-0.2487	54.8014	0.8338	3.1726
-0.2462	56.9538	0.8363	3.1427
-0.2437	57.3312	0.8388	3.1131
-0.2412	56.3121	0.8413	3.0839
-0.2387	58.5009	0.8438	3.0551
-0.2362	61.9192	0.8463	3.0267
-0.2337	65.5737	0.8488	2.9986
-0.2312	67.8145	0.8513	2.9708
-0.2287	71.4331	0.8538	2.9434
-0.2262	73.7898	0.8563	2.9163
-0.2237	77.9495	0.8588	2.8895
-0.2212	81.5459	0.8613	2.8631
-0.2187	83.3144	0.8638	2.8369
-0.2162	84.0425	0.8663	2.8111
-0.2137	85.3256	0.8688	2.7856
-0.2112	90.3437	0.8713	2.7604
-0.2087	94.8784	0.8738	2.7355
-0.2062	98.1058	0.8763	2.7109
-0.2037	101.659	0.8788	2.6866
-0.2012	103.048	0.8813	2.6625
-0.1987	109.585	0.8838	2.6388
-0.1962	114.481	0.8863	2.6153
-0.1937	117.078	0.8888	2.5921
-0.1912	122.329	0.8913	2.5692
-0.1887	129.88	0.8938	2.5465
-0.1862	138.816	0.8963	2.5241
-0.1837	147.142	0.8988	2.502
-0.1812	152.413	0.9013	2.4801
-0.1787	157.36	0.9038	2.4585
-0.1762	164.572	0.9063	2.4371
-0.1737	172.62	0.9088	2.4159
-0.1712	177.156	0.9113	2.395
-0.1687	185.148	0.9138	2.3744
-0.1662	200.478	0.9163	2.3539
-0.1637	209.165	0.9188	2.3337
-0.1612	220.745	0.9213	2.3137
-0.1587	233.032	0.9238	2.294
-0.1562	244.523	0.9263	2.2745
-0.1537	258.838	0.9288	2.2552
-0.1512	275.694	0.9313	2.2361
-0.1487	291.292	0.9338	2.2172
-0.1462	307.531	0.9363	2.1985
-0.1437	322.676	0.9388	2.18
-0.1412	341.795	0.9413	2.1618
-0.1387	358.174	0.9438	2.1437
-0.1362	377.283	0.9463	2.1259
-0.1337	398.192	0.9488	2.1082
-0.1312	423.432	0.9513	2.0907
-0.1287	447.414	0.9538	2.0734
-0.1262	476.993	0.9563	2.0563
-0.1237	510.072	0.9588	2.0394
-0.1212	537.535	0.9613	2.0227
-0.1187	572.075	0.9638	2.0061
-0.1162	611.233	0.9663	1.9898
-0.1137	660.062	0.9688	1.9736
-0.1112	712.331	0.9713	1.9575
-0.1087	769.34	0.9738	1.9417
-0.1062	832.672	0.9763	1.926
-0.1037	905.035	0.9788	1.9105
-0.1012	987.184	0.9813	1.8951
-0.0987	1066.43	0.9838	1.8799
-0.0962	1169.65	0.9863	1.8649
-0.0937	1296.25	0.9888	1.85
-0.0912	1427.58	0.9913	1.8353
-0.0887	1574.3	0.9938	1.8208
-0.0862	1743.04	0.9963	1.8063
-0.0837	1930.56	0.9988	1.7921
-0.0812	2147.28	1.0013	1.778
-0.0787	2385.8	1.0038	1.764
-0.0762	2656.09	1.0063	1.7502
-0.0737	2969.9	1.0088	1.7365
-0.0712	3312.07	1.0113	1.7229
-0.0687	3686.77	1.0138	1.7095
-0.0662	4114.5	1.0163	1.6963
-0.0637	4601.65	1.0188	1.6831
-0.0612	5139.41	1.0213	1.6701
-0.0587	5715.27	1.0238	1.6573
-0.0562	6372.73	1.0263	1.6445
-0.0537	7115.8	1.0288	1.6319
-0.0512	7936.56	1.0313	1.6194
-0.0487	8853.33	1.0338	1.6071
-0.0462	9869.41	1.0363	1.5949
-0.0437	10999	1.0388	1.5828
-0.0412	12281.4	1.0413	1.5708
-0.0387	13698.5	1.0438	1.5589
-0.0362	15256	1.0463	1.5471
-0.0337	16939.5	1.0488	1.5355
-0.0312	18753.3	1.0513	1.524
-0.0287	20674.1	1.0538	1.5126
-0.0262	22722.5	1.0563	1.5013
-0.0237	24874.9	1.0588	1.4901
-0.0212	27068.8	1.0613	1.479
-0.0187	29257.1	1.0638	1.4681
-0.0162	31421	1.0663	1.4572
-0.0137	33529.5	1.0688	1.4464
-0.0112	35440	1.0713	1.4358
-0.0087	37082.8	1.0738	1.4252
-0.0062	38444.6	1.0763	1.4148
-0.0037	39443.4	1.0788	1.4045
-0.0012	39979.3	1.0813	1.3942
0.0013	40087	1.0838	1.3841
0.0038	39754.9	1.0863	1.374
0.0063	38995.8	1.0888	1.3641
0.0088	37692.4	1.0913	1.3542
0.0113	36022.8	1.0938	1.3444
0.0138	34050	1.0963	1.3348
0.0163	31781.8	1.0988	1.3252
0.0188	29316.3	1.1013	1.3157
0.0213	26702	1.1038	1.3063
0.0238	24021.1	1.1063	1.297
0.0263	21393.9	1.1088	1.2877
0.0288	18922.8	1.1113	1.2786
0.0313	16628	1.1138	1.2695
0.0338	14514.5	1.1163	1.2606
0.0363	12612.7	1.1188	1.2517
0.0388	10951.9	1.1213	1.2429
0.0413	9497.51	1.1238	1.2341
0.0438	8249.39	1.1263	1.2255
0.0463	7218.12	1.1288	1.2169
0.0488	6359.38	1.1313	1.2084
0.0513	5656.35	1.1338	1.2
0.0538	5074.06	1.1363	1.1917
0.0563	4591.74	1.1388	1.1834
0.0588	4185.09	1.1413	1.1753
0.0613	3826.21	1.1438	1.1672
0.0638	3526.75	1.1463	1.1591
0.0663	3286.5	1.1488	1.1512
0.0688	3078.67	1.1513	1.1433
0.0713	2879.35	1.1538	1.1355
0.0738	2691.79	1.1563	1.1277
0.0763	2532.51	1.1588	1.12
0.0788	2410.41	1.1613	1.1124
0.0813	2298.86	1.1638	1.1049
0.0838	2180.77	1.1663	1.0974
0.0863	2078.01	1.1688	1.09
0.0888	1984.92	1.1713	1.0827
0.0913	1890.37	1.1738	1.0754
0.0938	1804.08	1.1763	1.0682
0.0963	1723.82	1.1788	1.061
0.0988	1645.58	1.1813	1.0539
0.1013	1584.54	1.1838	1.0469
0.1038	1531.43	1.1863	1.0399
0.1063	1478.44	1.1888	1.033
0.1088	1418.51	1.1913	1.0262
0.1113	1351.59	1.1938	1.0194
0.1138	1292.65	1.1963	1.0127
0.1163	1236.91	1.1988	1.006
0.1188	1193.63	1.2013	0.9994
0.1213	1147.37	1.2038	0.9929
0.1238	1104.85	1.2063	0.9864
0.1263	1068.26	1.2088	0.9799
0.1288	1032.57	1.2113	0.9736
0.1313	999.341	1.2138	0.9672
0.1338	967.013	1.2163	0.961
0.1363	930.306	1.2188	0.9547
0.1388	901.39	1.2213	0.9486
0.1413	870.999	1.2238	0.9424
0.1438	841.35	1.2263	0.9364
0.1463	815.247	1.2288	0.9304
0.1488	787.327	1.2313	0.9244
0.1513	764.474	1.2338	0.9185
0.1538	734.175	1.2363	0.9126
0.1563	709.266	1.2388	0.9068
0.1588	682.116	1.2413	0.9011
0.1613	659.098	1.2438	0.8953
0.1638	630.436	1.2463	0.8897
0.1663	601.437	1.2488	0.884
0.1688	583.405	1.2513	0.8785
0.1713	562.827	1.2538	0.8729
0.1738	543.376	1.2563	0.8675
0.1763	523.19	1.2588	0.862
0.1788	493.79	1.2613	0.8566
0.1813	471.082	1.2638	0.8513
0.1838	449.966	1.2663	0.846
0.1863	426.89	1.2688	0.8407
0.1888	407.648	1.2713	0.8355
0.1913	393.308	1.2738	0.8303
0.1938	380.986	1.2763	0.8252
0.1963	360.962	1.2788	0.8201
0.1988	340.691	1.2813	0.815
0.2013	325.299	1.2838	0.81
0.2038	311.284	1.2863	0.8051
0.2063	300.876	1.2888	0.8001
0.2088	286.58	1.2913	0.7952
0.2113	273.555	1.2938	0.7904
0.2138	261.382	1.2963	0.7856
0.2163	245.765	1.2988	0.7808
0.2188	230.146	1.3013	0.7761
0.2213	221.727	1.3038	0.7714
0.2238	211.482	1.3063	0.7667
0.2263	202.617	1.3088	0.7621
0.2288	196.024	1.3113	0.7575
0.2313	190.575	1.3138	0.753
0.2338	184.729	1.3163	0.7484
0.2363	175.568	1.3188	0.744
0.2388	166.683	1.3213	0.7395
0.2413	159.104	1.3238	0.7351
0.2438	154.836	1.3263	0.7307
0.2463	150.059	1.3288	0.7264
0.2488	146.03	1.3313	0.7221
0.2513	141.387	1.3338	0.7178
0.2538	135.71	1.3363	0.7136
0.2563	136.074	1.3388	0.7094
0.2588	131.844	1.3413	0.7052
0.2613	126.755	1.3438	0.7011
0.2638	126.235	1.3463	0.6969
0.2663	124.102	1.3488	0.6929
0.2688	122.039	1.3513	0.6888
0.2713	117.859	1.3538	0.6848
0.2738	112.713	1.3563	0.6808
0.2763	109.964	1.3588	0.6769
0.2788	107.333	1.3613	0.6729
0.2813	104.923	1.3638	0.669
0.2838	102.51	1.3663	0.6652
0.2863	99.3329	1.3688	0.6613
0.2888	95.3645	1.3713	0.6575
0.2913	93.0932	1.3738	0.6538
0.2938	92.1367	1.3763	0.65
0.2963	88.1424	1.3788	0.6463
0.2988	85.5139	1.3813	0.6426
0.3013	82.043	1.3838	0.6389
0.3038	78.0885	1.3863	0.6353
0.3063	76.4381	1.3888	0.6317
0.3088	75.6833	1.3913	0.6281
0.3113	73.8213	1.3938	0.6245
0.3138	69.7556	1.3963	0.621
0.3163	69.9544	1.3988	0.6175
0.3188	70.0478	1.4013	0.614
0.3213	69.2734	1.4038	0.6106
0.3238	67.8944	1.4063	0.6072
0.3263	67.8578	1.4088	0.6038
0.3288	67.8692	1.4113	0.6004
0.3313	65.5607	1.4138	0.597
0.3338	63.3834	1.4163	0.5937
0.3363	60.8029	1.4188	0.5904
0.3388	60.3032	1.4213	0.5871
0.3413	60.7955	1.4238	0.5839
0.3438	60.2939	1.4263	0.5806
0.3463	59.4409	1.4288	0.5774
0.3488	57.6537	1.4313	0.5742
0.3513	57.6761	1.4338	0.5711
0.3538	57.0688	1.4363	0.5679
0.3563	57.4785	1.4388	0.5648
0.3588	58.3722	1.4413	0.5617
0.3613	57.8857	1.4438	0.5587
0.3638	55.9373	1.4463	0.5556
0.3663	53.9418	1.4488	0.5526
0.3688	52.6982	1.4513	0.5496
0.3713	52.7571	1.4538	0.5466
0.3738	50.4311	1.4563	0.5436
0.3763	49.3479	1.4588	0.5407
0.3788	47.9814	1.4613	0.5378
0.3813	47.4278	1.4638	0.5349
0.3838	46.0376	1.4663	0.532
0.3863	44.8548	1.4688	0.5291
0.3888	43.945	1.4713	0.5263
0.3913	42.3286	1.4738	0.5235
0.3938	39.621	1.4763	0.5207
0.3963	38.2852	1.4788	0.5179
0.3988	37.6905	1.4813	0.5151
0.4013	37.0275	1.4838	0.5124
0.4038	34.9853	1.4863	0.5097
0.4063	34.094	1.4888	0.507
0.4088	33.3852	1.4913	0.5043
0.4113	31.78	1.4938	0.5016
0.4138	30.7404	1.4963	0.499
0.4163	30.9916	1.4988	0.4963
0.4188	31.0468	1.5013	0.4937
0.4213	30.2362	1.5038	0.4911
0.4238	28.8883	1.5063	0.4886
0.4263	28.347	1.5088	0.486
0.4288	29.088	1.5113	0.4835
0.4313	30.7981	1.5138	0.481
0.4338	31.0754	1.5163	0.4785
0.4363	30.8405	1.5188	0.476
0.4388	30.1755	1.5213	0.4735
0.4413	28.3944	1.5238	0.471
0.4438	27.3949	1.5263	0.4686
0.4463	26.8986	1.5288	0.4662
0.4488	26.2685	1.5313	0.4638
0.4513	26.3433	1.5338	0.4614
0.4538	26.9062	1.5363	0.459
0.4563	27.1487	1.5388	0.4567
0.4588	27.1359	1.5413	0.4543
0.4613	26.8293	1.5438	0.452
0.4638	26.8938	1.5463	0.4497
0.4663	27.5575	1.5488	0.4474
0.4688	26.3581	1.5513	0.4451
0.4713	25.1943	1.5538	0.4429
0.4738	24.304	1.5563	0.4406
0.4763	23.6623	1.5588	0.4384
0.4788	22.495	1.5613	0.4362
0.4813	21.8114	1.5638	0.434
0.4838	21.5029	1.5663	0.4318
0.4863	21.7861	1.5688	0.4296
0.4888	22.1132	1.5713	0.4275
0.4913	22.0134	1.5738	0.4253
0.4938	21.8835	1.5763	0.4232
0.4963	20.7925	1.5788	0.4211
0.4988	20.8428	1.5813	0.419
0.5013	21.0249	1.5838	0.4169
0.5038	21.7779	1.5863	0.4148
0.5063	22.0149	1.5888	0.4127
0.5088	22.671	1.5913	0.4107
0.5113	22.5568	1.5938	0.4087
0.5138	20.9556	1.5963	0.4066
0.5163	20.4278	1.5988	0.4046
0.5188	20.5623	1.6013	0.4026
0.5213	20.2288	1.6038	0.4006
0.5238	20.4484	1.6063	0.3987
0.5263	21.0966	1.6088	0.3967
0.5288	20.4324	1.6113	0.3948
0.5313	19.0633	1.6138	0.3928
0.5338	18.1561	1.6163	0.3909
0.5363	18.9207	1.6188	0.389
0.5388	17.8281	1.6213	0.3871
0.5413	16.9494	1.6238	0.3852
0.5438	17.7083	1.6263	0.3834
0.5463	17.7794	1.6288	0.3815
0.5488	17.7616	1.6313	0.3797
0.5513	17.3321	1.6338	0.3778
0.5538	17.8789	1.6363	0.376
0.5563	17.8032	1.6388	0.3742
0.5588	17.2818	1.6413	0.3724
0.5613	18.3627	1.6438	0.3706
0.5638	18.6303	1.6463	0.3688
0.5663	17.1939	1.6488	0.3671
0.5688	16.289	1.6513	0.3653
0.5713	15.7711	1.6538	0.3636
0.5738	16.2709	1.6563	0.3618
0.5763	17.0742	1.6588	0.3601
0.5788	16.9993	1.6613	0.3584
0.5813	17.3164	1.6638	0.3567
0.5838	17.0263	1.6663	0.355
0.5863	15.6207	1.6688	0.3533
0.5888	15.1178	1.6713	0.3517
0.5913	15.0992	1.6738	0.35
0.5938	15.639	1.6763	0.3484
0.5963	15.687	1.6788	0.3467
0.5988	15.4092	1.6813	0.3451
0.6013	15.4886	1.6838	0.3435
0.6038	15.578	1.6863	0.3419
0.6063	15.0264	1.6888	0.3403
0.6088	14.3314	1.6913	0.3387
0.6113	14.9138	1.6938	0.3371
0.6138	14.9343	1.6963	0.3355
0.6163	14.1466	1.6988	0.334
0.6188	13.3824	1.7013	0.3324
0.6213	12.5344	1.7038	0.3309
0.6238	13.5695	1.7063	0.3293
0.6263	13.9978	1.7088	0.3278
0.6288	14.5398	1.7113	0.3263
0.6313	14.3836	1.7138	0.3248
0.6338	14.0588	1.7163	0.3233
0.6363	14.2971	1.7188	0.3218
0.6388	13.706	1.7213	0.3204
0.6413	12.6407	1.7238	0.3189
0.6438	12.9417	1.7263	0.3174
0.6463	12.754	1.7288	0.316
0.6488	13.5262	1.7313	0.3145
0.6513	13.5494	1.7338	0.3131
0.6538	13.5409	1.7363	0.3117
0.6563	13.3873	1.7388	0.3103
0.6588	13.4113	1.7413	0.3089
0.6613	13.0136	1.7438	0.3075
0.6638	13.0802	1.7463	0.3061
0.6663	13.1239	1.7488	0.3047
0.6688	12.8097	1.7513	0.3033
0.6713	14.0165	1.7538	0.302
0.6738	13.7235	1.7563	0.3006
0.6763	13.3731	1.7588	0.2992
0.6788	12.5858	1.7613	0.2979
0.6813	11.8766	1.7638	0.2966
0.6838	11.3318	1.7663	0.2952
0.6863	12.1229	1.7688	0.2939
0.6888	12.3037	1.7713	0.2926
0.6913	12.2672	1.7738	0.2913
0.6938	12.9216	1.7763	0.29
0.6963	12.9636	1.7788	0.2887
0.6988	12.3049	1.7813	0.2874
0.7013	13.0403	1.7838	0.2862
0.7038	13.2588	1.7863	0.2849
0.7063	12.8766	1.7888	0.2837
0.7088	12.2622	1.7913	0.2824
0.7113	11.4324	1.7938	0.2812
0.7138	11.9621	1.7963	0.2799
0.7163	12.2044	1.7988	0.2787
0.7188	11.58	1.8013	0.2775
0.7213	11.5587	1.8038	0.2763
0.7238	10.8823	1.8063	0.2751
0.7263	11.7095	1.8088	0.2739
0.7288	11.978	1.8113	0.2727
0.7313	12.0295	1.8138	0.2715
0.7338	12.167	1.8163	0.2703
0.7363	11.9517	1.8188	0.2691
0.7388	11.9143	1.8213	0.268
0.7413	12.4115	1.8238	0.2668
0.7438	11.7036	1.8263	0.2656
0.7463	12.0051	1.8288	0.2645
0.7488	12.4026	1.8313	0.2633
0.7513	11.9212	1.8338	0.2622
0.7538	11.1517	1.8363	0.2611
0.7563	11.4282	1.8388	0.26
0.7588	11.605	1.8413	0.2589
0.7613	11.414	1.8438	0.2577
0.7638	10.9595	1.8463	0.2566
0.7663	11.1354	1.8488	0.2555
0.7688	11.7085	1.8513	0.2545
0.7713	11.3241	1.8538	0.2534
0.7738	10.4695	1.8563	0.2523
0.7763	10.3322	1.8588	0.2512
0.7788	10.2609	1.8613	0.2502
0.7813	10.3045	1.8638	0.2491
0.7838	11.3766	1.8663	0.248
0.7863	11.0732	1.8688	0.247
0.7888	11.1678	1.8713	0.246
0.7913	11.0666	1.8738	0.2449
0.7938	11.6869	1.8763	0.2439
0.7963	11.785	1.8788	0.2429
0.7988	10.8277	1.8813	0.2418
0.8013	10.496	1.8838	0.2408
0.8038	10.5269	1.8863	0.2398
0.8063	11.2927	1.8888	0.2388
0.8088	11.8399	1.8913	0.2378
0.8113	11.1564	1.8938	0.2368
0.8138	10.5999	1.8963	0.2358
0.8163	10.4546	1.8988	0.2349
0.8188	10.9923	1.9013	0.2339
0.8213	10.6975	1.9038	0.2329
0.8238	10.6274	1.9063	0.2319
0.8263	10.6645	1.9088	0.231
0.8288	10.2474	1.9113	0.23
0.8313	10.3407	1.9138	0.2291
0.8338	11.0187	1.9163	0.2281
0.8363	11.1893	1.9188	0.2272
0.8388	10.0341	1.9213	0.2263
0.8413	9.3035	1.9238	0.2253
0.8438	10.0319	1.9263	0.2244
0.8463	9.7745	1.9288	0.2235
0.8488	9.9902	1.9313	0.2226
0.8513	10.3721	1.9338	0.2217
0.8538	10.5737	1.9363	0.2208
0.8563	10.4587	1.9388	0.2199
0.8588	10.4206	1.9413	0.219
0.8613	10.3129	1.9438	0.2181
0.8638	11.0805	1.9463	0.2172
0.8663	10.7076	1.9488	0.2163
0.8688	10.2201	1.9513	0.2154
0.8713	10.5008	1.9538	0.2146
0.8738	10.5968	1.9563	0.2137
0.8763	10.7715	1.9588	0.2128
0.8788	10.3892	1.9613	0.212
0.8813	10.164	1.9638	0.2111
0.8838	10.5362	1.9663	0.2103
0.8863	9.4679	1.9688	0.2094
0.8888	8.8744	1.9713	0.2086
0.8913	9.5222	1.9738	0.2078
0.8938	10.212	1.9763	0.2069
0.8963	10.5896	1.9788	0.2061
0.8988	10.3481	1.9813	0.2053
0.9013	9.7187	1.9838	0.2045
0.9038	8.7656	1.9863	0.2037
0.9063	9.1819	1.9888	0.2029
0.9088	9.319	1.9913	0.2021
0.9113	9.6281	1.9938	0.2013
0.9138	9.4907	1.9963	0.2005
0.9163	9.3969	1.9988	0.1997
0.9188	9.4323	2.0013	0.1989
0.9213	10.3123	2.0038	0.1981
0.9238	10.3143	2.0063	0.1973
0.9263	9.907	2.0088	0.1965
0.9288	9.3292	2.0113	0.1958
0.9313	8.9879	2.0138	0.195
0.9338	9.0638	2.0163	0.1942
0.9363	8.8562	2.0188	0.1935
0.9388	8.1819	2.0213	0.1927
0.9413	7.8237	2.0238	0.192
0.9438	7.9289	2.0263	0.1912
0.9463	8.5375	2.0288	0.1905
0.9488	8.9306	2.0313	0.1897
0.9513	8.7613	2.0338	0.189
0.9538	8.8306	2.0363	0.1883
0.9563	8.984	2.0388	0.1875
0.9588	8.9681	2.0413	0.1868
0.9613	8.3011	2.0438	0.1861
0.9638	9.2169	2.0463	0.1854
0.9663	8.6079	2.0488	0.1847
0.9688	8.2956	2.0513	0.1839
0.9713	9.2988	2.0538	0.1832
0.9738	8.7339	2.0563	0.1825
0.9763	7.6815	2.0588	0.1818
0.9788	7.6823	2.0613	0.1811
0.9813	8.1768	2.0638	0.1804
0.9838	7.8339	2.0663	0.1798
0.9863	7.4612	2.0688	0.1791
0.9888	6.972	2.0713	0.1784
0.9913	6.9753	2.0738	0.1777
0.9938	7.4524	2.0763	0.177
0.9963	7.0001	2.0788	0.1764
0.9988	7.6323	2.0813	0.1757
1.0013	7.4444	2.0838	0.175
1.0038	7.9858	2.0863	0.1744
1.0063	8.3974	2.0888	0.1737
1.0088	8.9349	2.0913	0.173
1.0113	8.9364	2.0938	0.1724
1.0138	8.6051	2.0963	0.1717
1.0163	8.2739	2.0988	0.1711
1.0188	7.4171	2.1013	0.1704
1.0213	8.0611	2.1038	0.1698
1.0238	7.6605	2.1063	0.1692
1.0263	7.872	2.1088	0.1685
1.0288	7.6801	2.1113	0.1679
1.0313	8.0341	2.1138	0.1673
1.0338	7.05	2.1163	0.1667
1.0363	6.3981	2.1188	0.166
1.0388	6.647	2.1213	0.1654
1.0413	7.1007	2.1238	0.1648
1.0438	7.8609	2.1263	0.1642
1.0463	8.4183	2.1288	0.1636
1.0488	8.788	2.1313	0.163
1.0513	8.6907	2.1338	0.1624
1.0538	8.0994	2.1363	0.1618
1.0563	8.0228	2.1388	0.1612
1.0588	8.2261	2.1413	0.1606
1.0613	8.1121	2.1438	0.16
1.0638	8.8943	2.1463	0.1594
1.0663	7.9904	2.1488	0.1588
1.0688	7.4511	2.1513	0.1582
1.0713	7.0925	2.1538	0.1577
1.0738	7.1217	2.1563	0.1571
1.0763	7.2669	2.1588	0.1565
1.0788	7.0405	2.1613	0.1559
1.0813	7.4615	2.1638	0.1554
1.0838	7.7501	2.1663	0.1548
1.0863	8.521	2.1688	0.1542
1.0888	8.9029	2.1713	0.1537
1.0913	8.6433	2.1738	0.1531
1.0938	7.853	2.1763	0.1526
1.0963	7.3969	2.1788	0.152
1.0988	7.3361	2.1813	0.1514
1.1013	7.6808	2.1838	0.1509
1.1038	7.3641	2.1863	0.1504
1.1063	7.0827	2.1888	0.1498
1.1088	7.1813	2.1913	0.1493
1.1113	6.5306	2.1938	0.1487
1.1138	7.3418	2.1963	0.1482
1.1163	7.8189	2.1988	0.1477
1.1188	7.2196	2.2013	0.1471
1.1213	7.2873	2.2038	0.1466
1.1238	7.9813	2.2063	0.1461
1.1263	7.2402	2.2088	0.1456
1.1288	7.2055	2.2113	0.145
1.1313	7.0667	2.2138	0.1445
1.1338	8.1469	2.2163	0.144
1.1363	7.4546	2.2188	0.1435
1.1388	7.5442	2.2213	0.143
1.1413	7.686	2.2238	0.1425
1.1438	7.3762	2.2263	0.142
1.1463	6.2366	2.2288	0.1415
1.1488	6.461	2.2313	0.141
1.1513	6.9442	2.2338	0.1405
1.1538	7.6407	2.2363	0.14
1.1563	7.7636	2.2388	0.1395
1.1588	8.1419	2.2413	0.139
1.1613	8.4177	2.2438	0.1385
1.1638	7.4288	2.2463	0.138
1.1663	7.1438	2.2488	0.1375
1.1688	7.1884	2.2513	0.137
1.1713	7.1951	2.2538	0.1366
1.1738	7.4885	2.2563	0.1361
1.1763	7.3896	2.2588	0.1356
1.1788	6.8169	2.2613	0.1351
1.1813	6.9837	2.2638	0.1347
1.1838	6.6664	2.2663	0.1342
1.1863	6.3176	2.2688	0.1337
1.1888	6.0142	2.2713	0.1333
1.1913	6.7382	2.2738	0.1328
1.1938	6.9102	2.2763	0.1323
1.1963	7.2921	2.2788	0.1319
1.1988	7.4038	2.2813	0.1314
1.2013	7.5829	2.2838	0.131
1.2038	7.3812	2.2863	0.1305
1.2063	7.2496	2.2888	0.1301
1.2088	7.9668	2.2913	0.1296
1.2113	7.9088	2.2938	0.1292
1.2138	8.4076	2.2963	0.1287
1.2163	7.5063	2.2988	0.1283
1.2188	6.5443	2.3013	0.1278
1.2213	6.1502	2.3038	0.1274
1.2238	6.2659	2.3063	0.127
1.2263	7.0047	2.3088	0.1265
1.2288	7.2196	2.3113	0.1261
1.2313	7.3722	2.3138	0.1257
1.2338	6.9945	2.3163	0.1252
1.2363	6.5258	2.3188	0.1248
1.2388	6.8784	2.3213	0.1244
1.2413	7.51	2.3238	0.124
1.2438	8.2555	2.3263	0.1236
1.2463	7.5025	2.3288	0.1231
1.2488	7.1629	2.3313	0.1227
1.2513	6.8111	2.3338	0.1223
1.2538	6.8592	2.3363	0.1219
1.2563	6.8378	2.3388	0.1215
1.2588	6.7828	2.3413	0.1211
1.2613	7.5728	2.3438	0.1207
1.2638	7.2917	2.3463	0.1203
1.2663	6.9159	2.3488	0.1198
1.2688	5.9381	2.3513	0.1194
1.2713	6.2025	2.3538	0.119
1.2738	6.7232	2.3563	0.1186
1.2763	7.3418	2.3588	0.1182
1.2788	7.2653	2.3613	0.1179
1.2813	7.0201	2.3638	0.1175
1.2838	7.0586	2.3663	0.1171
1.2863	7.0383	2.3688	0.1167
1.2888	7.2635	2.3713	0.1163
1.2913	7.8938	2.3738	0.1159
1.2938	7.0816	2.3763	0.1155
1.2963	6.9205	2.3788	0.1151
1.2988	6.8074	2.3813	0.1147
1.3013	6.449	2.3838	0.1144
1.3038	6.7272	2.3863	0.114
1.3063	6.5577	2.3888	0.1136
1.3088	7.3611	2.3913	0.1132
1.3113	6.8955	2.3938	0.1129
1.3138	7.1754	2.3963	0.1125
1.3163	7.1501	2.3988	0.1121
1.3188	7.7477	2.4013	0.1118
1.3213	7.7097	2.4038	0.1114
1.3238	7.5391	2.4063	0.111
1.3263	6.9343	2.4088	0.1107
1.3288	7.2189	2.4113	0.1103
1.3313	7.1002	2.4138	0.1099
1.3338	6.949	2.4163	0.1096
1.3363	6.9793	2.4188	0.1092
1.3388	7.259	2.4213	0.1089
1.3413	7.2265	2.4238	0.1085
1.3438	7.0274	2.4263	0.1082
1.3463	7.5212	2.4288	0.1078
1.3488	6.9984	2.4313	0.1074
1.3513	7.1512	2.4338	0.1071
1.3538	7.4323	2.4363	0.1068
1.3563	6.9218	2.4388	0.1064
1.3588	6.6183	2.4413	0.1061
1.3613	6.9819	2.4438	0.1057
1.3638	7.4042	2.4463	0.1054
1.3663	8.0528	2.4488	0.105
1.3688	7.7082	2.4513	0.1047
1.3713	7.3019	2.4538	0.1044
1.3738	7.5084	2.4563	0.104
1.3763	7.5433	2.4588	0.1037
1.3788	7.3992	2.4613	0.1034
1.3813	7.5453	2.4638	0.103
1.3838	8.15	2.4663	0.1027
1.3863	8.4235	2.4688	0.1024
1.3888	7.7932	2.4713	0.102
1.3913	7.6019	2.4738	0.1017
1.3938	7.1554	2.4763	0.1014
1.3963	7.2384	2.4788	0.1011
1.3988	8.013	2.4813	0.1007
1.4013	8.9266	2.4838	0.1004
1.4038	8.199	2.4863	0.1001
1.4063	8.6904	2.4888	0.0998
1.4088	8.4281	2.4913	0.0995
1.4113	8.1348	2.4938	0.0992
1.4138	8.541	2.4963	0.0988
1.4163	8.0292	2.4988	0.0985
1.4188	7.7748	2.5013	0.0982
1.4213	8.1702	2.5038	0.0979
1.4238	8.283	2.5063	0.0976
1.4263	7.8112	2.5088	0.0973
1.4288	7.5504	2.5113	0.097
1.4313	7.7531	2.5138	0.0967
1.4338	8.3523	2.5163	0.0964
1.4363	9.074	2.5188	0.0961
1.4388	8.1286	2.5213	0.0958
1.4413	8.3054	2.5238	0.0955
1.4438	8.1266	2.5263	0.0952
1.4463	7.8689	2.5288	0.0949
1.4488	7.4499	2.5313	0.0946
1.4513	8.428	2.5338	0.0943
1.4538	7.9181	2.5363	0.094
1.4563	7.4847	2.5388	0.0937
1.4588	7.8557	2.5413	0.0934
1.4613	8.2678	2.5438	0.0931
1.4638	8.2867	2.5463	0.0928
1.4663	7.8448	2.5488	0.0925
1.4688	7.7867	2.5513	0.0923
1.4713	7.3042	2.5538	0.092
1.4738	7.3199	2.5563	0.0917
1.4763	7.8961	2.5588	0.0914
1.4788	8.2827	2.5613	0.0911
1.4813	7.8879	2.5638	0.0908
1.4838	6.9341	2.5663	0.0906
1.4863	7.5029	2.5688	0.0903
1.4888	7.6232	2.5713	0.09
1.4913	7.597	2.5738	0.0897
1.4938	7.4551	2.5763	0.0895
1.4963	8.5415	2.5788	0.0892
1.4988	8.0889	2.5813	0.0889
1.5013	8.3323	2.5838	0.0886
1.5038	8.2777	2.5863	0.0884
1.5063	7.7374	2.5888	0.0881
1.5088	7.5019	2.5913	0.0878
1.5113	7.558	2.5938	0.0876
1.5138	7.6716	2.5963	0.0873
1.5163	7.5864	2.5988	0.087
1.5188	7.4791	2.6013	0.0868
1.5213	7.8378	2.6038	0.0865
1.5238	7.7526	2.6063	0.0862
1.5263	7.7055	2.6088	0.086
1.5288	7.7268	2.6113	0.0857
1.5313	8.2178	2.6138	0.0855
1.5338	8.3525	2.6163	0.0852
1.5363	7.221	2.6188	0.0849
1.5388	7.0535	2.6213	0.0847
1.5413	7.327	2.6238	0.0844
1.5438	7.5223	2.6263	0.0842
1.5463	7.6718	2.6288	0.0839
1.5488	7.0688	2.6313	0.0837
1.5513	7.4589	2.6338	0.0834
1.5538	6.7968	2.6363	0.0832
1.5563	7.3235	2.6388	0.0829
1.5588	7.5558	2.6413	0.0827
1.5613	7.3429	2.6438	0.0824
1.5638	7.0821	2.6463	0.0822
1.5663	7.3843	2.6488	0.0819
1.5688	7.2447	2.6513	0.0817
1.5713	6.5693	2.6538	0.0815
1.5738	6.4764	2.6563	0.0812
1.5763	7.2118	2.6588	0.081
1.5788	8.1542	2.6613	0.0807
1.5813	8.1514	2.6638	0.0805
1.5838	8.0095	2.6663	0.0803
1.5863	8.5518	2.6688	0.08
1.5888	7.5014	2.6713	0.0798
1.5913	7.0804	2.6738	0.0795
1.5938	7.1974	2.6763	0.0793
1.5963	7.5912	2.6788	0.0791
1.5988	7.4881	2.6813	0.0788
1.6013	6.4219	2.6838	0.0786
1.6038	6.6732	2.6863	0.0784
1.6063	6.723	2.6888	0.0781
1.6088	7.384	2.6913	0.0779
1.6113	7.3598	2.6938	0.0777
1.6138	7.2594	2.6963	0.0775
1.6163	6.998	2.6988	0.0772
1.6188	6.7822	2.7013	0.077
1.6213	6.8301	2.7038	0.0768
1.6238	6.5078	2.7063	0.0766
1.6263	7.2624	2.7088	0.0763
1.6288	7.5748	2.7113	0.0761
1.6313	7.6466	2.7138	0.0759
1.6338	7.8623	2.7163	0.0757
1.6363	7.2319	2.7188	0.0755
1.6388	6.5541	2.7213	0.0752
1.6413	6.9339	2.7238	0.075
1.6438	7.4036	2.7263	0.0748
1.6463	7.5138	2.7288	0.0746
1.6488	7.5978	2.7313	0.0744
1.6513	8.2313	2.7338	0.0741
1.6538	8.6483	2.7363	0.0739
1.6563	8.2636	2.7388	0.0737
1.6588	8.8452	2.7413	0.0735
1.6613	9.1809	2.7438	0.0733
1.6638	8.2305	2.7463	0.0731
1.6663	7.7971	2.7488	0.0729
1.6688	7.629	2.7513	0.0727
1.6713	7.6685	2.7538	0.0725
1.6738	7.5117	2.7563	0.0723
1.6763	8.2772	2.7588	0.072
1.6788	7.7525	2.7613	0.0718
1.6813	7.099	2.7638	0.0716
1.6838	7.5879	2.7663	0.0714
1.6863	8.4962	2.7688	0.0712
1.6888	8.5989	2.7713	0.071
1.6913	8.7414	2.7738	0.0708
1.6938	7.9569	2.7763	0.0706
1.6963	7.8319	2.7788	0.0704
1.6988	7.8124	2.7813	0.0702
1.7013	8.5849	2.7838	0.07
1.7038	8.2206	2.7863	0.0698
1.7063	7.8057	2.7888	0.0696
1.7088	7.7856	2.7913	0.0694
1.7113	8.5859	2.7938	0.0692
1.7138	9.0259	2.7963	0.069
1.7163	9.3655	2.7988	0.0688
1.7188	9.1997	2.8013	0.0686
1.7213	9.048	2.8038	0.0684
1.7238	8.832	2.8063	0.0683
1.7263	8.7316	2.8088	0.0681
1.7288	8.396	2.8113	0.0679
1.7313	8.4308	2.8138	0.0677
1.7338	8.7001	2.8163	0.0675
1.7363	9.3898	2.8188	0.0673
1.7388	8.3848	2.8213	0.0671
1.7413	7.7121	2.8238	0.0669
1.7438	7.6661	2.8263	0.0667
1.7463	7.9727	2.8288	0.0666
1.7488	8.0081	2.8313	0.0664
1.7513	8.3161	2.8338	0.0662
1.7538	8.8115	2.8363	0.066
1.7563	8.2451	2.8388	0.0658
1.7588	9.7974	2.8413	0.0656
1.7613	11.2105	2.8438	0.0655
1.7638	10.4408	2.8463	0.0653
1.7663	10.4992	2.8488	0.0651
1.7688	9.7673	2.8513	0.0649
1.7713	8.8987	2.8538	0.0647
1.7738	9.0498	2.8563	0.0645
1.7763	8.2778	2.8588	0.0644
1.7788	8.0269	2.8613	0.0642
1.7813	8.1226	2.8638	0.064
1.7838	8.1795	2.8663	0.0638
1.7863	8.9433	2.8688	0.0637
1.7888	8.6099	2.8713	0.0635
1.7913	8.054	2.8738	0.0633
1.7938	7.552	2.8763	0.0631
1.7963	7.9807	2.8788	0.063
1.7988	8.6207	2.8813	0.0628
1.8013	8.7257	2.8838	0.0626
1.8038	8.5957	2.8863	0.0624
1.8063	8.1871	2.8888	0.0623
1.8088	8.0291	2.8913	0.0621
1.8113	8.2937	2.8938	0.0619
1.8138	8.3778	2.8963	0.0618
1.8163	8.5143	2.8988	0.0616
1.8188	8.7806	2.9013	0.0614
1.8213	8.6066	2.9038	0.0613
1.8238	8.5075	2.9063	0.0611
1.8263	9.4319	2.9088	0.0609
1.8288	10.3981	2.9113	0.0608
1.8313	9.7696	2.9138	0.0606
1.8338	9.4546	2.9163	0.0604
1.8363	9.0258	2.9188	0.0603
1.8388	8.932	2.9213	0.0601
1.8413	8.768	2.9238	0.06
1.8438	8.8266	2.9263	0.0598
1.8463	9.2745	2.9288	0.0596
1.8488	8.6026	2.9313	0.0595
1.8513	7.8714	2.9338	0.0593
1.8538	8.5648	2.9363	0.0591
1.8563	9.7052	2.9388	0.059
1.8588	10.6303	2.9413	0.0588
1.8613	10.1331	2.9438	0.0587
1.8638	8.8833	2.9463	0.0585
1.8663	8.4722	2.9488	0.0584
1.8688	7.8437	2.9513	0.0582
1.8713	8.6286	2.9538	0.058
1.8738	8.4941	2.9563	0.0579
1.8763	8.6786	2.9588	0.0577
1.8788	8.5705	2.9613	0.0576
1.8813	9.5577	2.9638	0.0574
1.8838	8.9467	2.9663	0.0573
1.8863	9.5143	2.9688	0.0571
1.8888	9.5025	2.9713	0.057
1.8913	8.9074	2.9738	0.0568
1.8938	8.6166	2.9763	0.0567
1.8963	9.0516	2.9788	0.0565
1.8988	9.32	2.9813	0.0564
1.9013	9.9869	2.9838	0.0562
1.9038	10.2594	2.9863	0.0561
1.9063	10.0598	2.9888	0.0559
1.9088	9.5041	2.9913	0.0558
1.9113	8.8481	2.9938	0.0556
1.9138	8.4049	2.9963	0.0555
1.9163	8.6092	2.9988	0.0553
1.9188	9.5226	3.0013	0.0552
1.9213	9.5245	3.0038	0.055
1.9238	9.4415	3.0063	0.0549
1.9263	9.0082	3.0088	0.0548
1.9288	8.7718	3.0113	0.0546
1.9313	8.9285	3.0138	0.0545
1.9338	9.2024	3.0163	0.0543
1.9363	9.0974	3.0188	0.0542
1.9388	10.1123	3.0213	0.054
1.9413	9.6614	3.0238	0.0539
1.9438	9.5945	3.0263	0.0538
1.9463	9.4457	3.0288	0.0536
1.9488	8.8676	3.0313	0.0535
1.9513	8.6538	3.0338	0.0533
1.9538	8.8687	3.0363	0.0532
1.9563	9.7119	3.0388	0.0531
1.9588	9.5271	3.0413	0.0529
1.9613	8.7425	3.0438	0.0528
1.9638	9.3795	3.0463	0.0527
1.9663	8.7311	3.0488	0.0525
1.9688	7.8732	3.0513	0.0524
1.9713	8.3014	3.0538	0.0522
1.9738	9.7872	3.0563	0.0521
1.9763	7.2354	3.0588	0.052
1.9788	8.3097	3.0613	0.0518
1.9813	7.0949	3.0638	0.0517
1.9838	5.3651	3.0663	0.0516
1.9863	6.2934	3.0688	0.0514
1.9888	8.8253	3.0713	0.0513
1.9913	10.544	3.0738	0.0512
1.9938	10.3922	3.0763	0.051
1.9963	12.0888	3.0788	0.0509
1.9988	12.3135	3.0813	0.0508
2.0013	5.403	3.0838	0.0507
2.0038	8.504	3.0863	0.0505
2.0063	12.8812	3.0888	0.0504
2.0088	12.3636	3.0913	0.0503
2.0113	11.9468	3.0938	0.0501
2.0138	8.5423	3.0963	0.05
2.0163	9.5153	3.0988	0.0499
2.0188	9.4907	3.1013	0.0498
2.0213	9.2266	3.1038	0.0496
2.0238	7.4214	3.1063	0.0495
2.0263	8.7019	3.1088	0.0494
2.0288	5.4616	3.1113	0.0493
2.0313	5.4975	3.1138	0.0491
2.0338	3.2343	3.1163	0.049
2.0363	8.5243	3.1188	0.0489
2.0388	8.5857	3.1213	0.0488
2.0413	8	3.1238	0.0486
2.0438	6.2846	3.1263	0.0485
2.0463	8.8029	3.1288	0.0484
2.0488	5.7905	3.1313	0.0483
2.0513	7.6052	3.1338	0.0481
2.0538	6.6485	3.1363	0.048
2.0563	10.8374	3.1388	0.0479
2.0588	2.0263	3.1413	0.0478
2.0613	8.5132	3.1438	0.0477
2.0638	12.084	3.1463	0.0475
2.0663	12.55	3.1488	0.0474
2.0688	11.361	3.1513	0.0473
2.0713	13.5638	3.1538	0.0472
2.0738	15.1531	3.1563	0.0471
2.0763	15.9103	3.1588	0.0469
2.0788	10.755	3.1613	0.0468
2.0813	11.0597	3.1638	0.0467
2.0838	11.1699	3.1663	0.0466
2.0863	11.1991	3.1688	0.0465
2.0888	10.8768	3.1713	0.0464
2.0913	10.187	3.1738	0.0462
2.0938	9.8666	3.1763	0.0461
2.0963	9.0523	3.1788	0.046
2.0988	9.7467	3.1813	0.0459
2.1013	9.7224	3.1838	0.0458
2.1038	9.572	3.1863	0.0457
2.1063	9.831	3.1888	0.0456
2.1088	10.6767	3.1913	0.0454
2.1113	10.6129	3.1938	0.0453
2.1138	9.6852	3.1963	0.0452
2.1163	9.5561	3.1988	0.0451
2.1188	9.4368	3.2013	0.045
2.1213	9.6172	3.2038	0.0449
2.1238	10.0653	3.2063	0.0448
2.1263	9.4676	3.2088	0.0447
2.1288	8.681	3.2113	0.0446
2.1313	9.1925	3.2138	0.0445
2.1338	10.5504	3.2163	0.0443
2.1363	10.3619	3.2188	0.0442
2.1388	11.0411	3.2213	0.0441
2.1413	10.4941	3.2238	0.044
2.1438	11.7713	3.2263	0.0439
2.1463	11.4368	3.2288	0.0438
2.1488	10.3862	3.2313	0.0437
2.1513	10.1942	3.2338	0.0436
2.1538	9.5276	3.2363	0.0435
2.1563	8.9451	3.2388	0.0434
2.1588	9.6893	3.2413	0.0433
2.1613	9.5287	3.2438	0.0432
2.1638	9.9943	3.2463	0.0431
2.1663	10.3836	3.2488	0.043
2.1688	10.5446	3.2513	0.0428
2.1713	9.7587	3.2538	0.0427
2.1738	9.7563	3.2563	0.0426
2.1763	10.2459	3.2588	0.0425
2.1788	9.5885	3.2613	0.0424
2.1813	8.7807	3.2638	0.0423
2.1838	9.6552	3.2663	0.0422
2.1863	9.9061	3.2688	0.0421
2.1888	9.2742	3.2713	0.042
2.1913	9.37	3.2738	0.0419
2.1938	9.9532	3.2763	0.0418
2.1963	10.636	3.2788	0.0417
2.1988	9.9308	3.2813	0.0416
2.2013	9.7004	3.2838	0.0415
2.2038	9.227	3.2863	0.0414
2.2063	8.8803	3.2888	0.0413
2.2088	8.5671	3.2913	0.0412
2.2113	9.4523	3.2938	0.0411
2.2138	9.9642	3.2963	0.041
2.2163	10.4145	3.2988	0.0409
2.2188	10.77	3.3013	0.0408
2.2213	11.4388	3.3038	0.0407
2.2238	10.9914	3.3063	0.0406
2.2263	10.5394	3.3088	0.0405
2.2288	9.3567	3.3113	0.0404
2.2313	10.1209	3.3138	0.0403
2.2338	9.0945	3.3163	0.0402
2.2363	8.5391	3.3188	0.0402
2.2388	8.9894	3.3213	0.0401
2.2413	9.3198	3.3238	0.04
2.2438	10.072	3.3263	0.0399
2.2463	10.3558	3.3288	0.0398
2.2488	10.3777	3.3313	0.0397
2.2513	10.8314	3.3338	0.0396
2.2538	10.3246	3.3363	0.0395
2.2563	9.8262	3.3388	0.0394
2.2588	9.975	3.3413	0.0393
2.2613	9.55	3.3438	0.0392
2.2638	10.3377	3.3463	0.0391
2.2663	10.7359	3.3488	0.039
2.2688	11.02	3.3513	0.0389
2.2713	10.5486	3.3538	0.0388
2.2738	10.2055	3.3563	0.0388
2.2763	9.9508	3.3588	0.0387
2.2788	9.9185	3.3613	0.0386
2.2813	10.3565	3.3638	0.0385
2.2838	10.1007	3.3663	0.0384
2.2863	9.4674	3.3688	0.0383
2.2888	9.518	3.3713	0.0382
2.2913	9.6316	3.3738	0.0381
2.2938	9.8907	3.3763	0.038
2.2963	10.6427	3.3788	0.0379
2.2988	11.0571	3.3813	0.0379
2.3013	11.8671	3.3838	0.0378
2.3038	10.7377	3.3863	0.0377
2.3063	9.7785	3.3888	0.0376
2.3088	9.2405	3.3913	0.0375
2.3113	10.5149	3.3938	0.0374
2.3138	10.9811	3.3963	0.0373
2.3163	10.8348	3.3988	0.0372
2.3188	11.1373	3.4013	0.0372
2.3213	10.657	3.4038	0.0371
2.3238	11.1822	3.4063	0.037
2.3263	10.7571	3.4088	0.0369
2.3288	10.9199	3.4113	0.0368
2.3313	10.5576	3.4138	0.0367
2.3338	10.4166	3.4163	0.0366
2.3363	10.7076	3.4188	0.0366
2.3388	10.8597	3.4213	0.0365
2.3413	11.1383	3.4238	0.0364
2.3438	10.9601	3.4263	0.0363
2.3463	11.3488	3.4288	0.0362
2.3488	9.7864	3.4313	0.0361
2.3513	9.0629	3.4338	0.0361
2.3538	9.7473	3.4363	0.036
2.3563	10.3747	3.4388	0.0359
2.3588	9.4566	3.4413	0.0358
2.3613	10.3031	3.4438	0.0357
2.3638	10.1909	3.4463	0.0356
2.3663	10.5665	3.4488	0.0356
2.3688	10.1083	3.4513	0.0355
2.3713	10.3327	3.4538	0.0354
2.3738	12.0859	3.4563	0.0353
2.3763	11.6138	3.4588	0.0352
2.3788	11.5211	3.4613	0.0352
2.3813	11.2042	3.4638	0.0351
2.3838	10.4416	3.4663	0.035
2.3863	11.2533	3.4688	0.0349
2.3888	11.1232	3.4713	0.0348
2.3913	10.5349	3.4738	0.0348
2.3938	10.9205	3.4763	0.0347
2.3963	10.7207	3.4788	0.0346
2.3988	11.2525	3.4813	0.0345
2.4013	10.8922	3.4838	0.0344
2.4038	10.5752	3.4863	0.0344
2.4063	11.4617	3.4888	0.0343
2.4088	12.1013	3.4913	0.0342
2.4113	12.2113	3.4938	0.0341
2.4138	11.8552	3.4963	0.0341
2.4163	11.1418	3.4988	0.034
2.4188	10.617	3.5013	0.0339
2.4213	11.3774	3.5038	0.0338
2.4238	11.1633	3.5063	0.0337
2.4263	10.9256	3.5088	0.0337
2.4288	10.652	3.5113	0.0336
2.4313	10.263	3.5138	0.0335
2.4338	11.4525	3.5163	0.0334
2.4363	12.1468	3.5188	0.0334
2.4388	11.8235	3.5213	0.0333
2.4413	11.3709	3.5238	0.0332
2.4438	11.3003	3.5263	0.0331
2.4463	11.4607	3.5288	0.0331
2.4488	10.2093	3.5313	0.033
2.4513	10.2494	3.5338	0.0329
2.4538	11.2023	3.5363	0.0328
2.4563	10.6822	3.5388	0.0328
2.4588	11.1062	3.5413	0.0327
2.4613	11.036	3.5438	0.0326
2.4638	11.3628	3.5463	0.0326
2.4663	11.3438	3.5488	0.0325
2.4688	10.7449	3.5513	0.0324
2.4713	10.5623	3.5538	0.0323
2.4738	9.9034	3.5563	0.0323
2.4763	10.413	3.5588	0.0322
2.4788	10.761	3.5613	0.0321
2.4813	11.3153	3.5638	0.0321
2.4838	10.4449	3.5663	0.032
2.4863	10.2341	3.5688	0.0319
2.4888	10.7011	3.5713	0.0318
2.4913	10.0564	3.5738	0.0318
2.4938	10.5711	3.5763	0.0317
2.4963	11.3827	3.5788	0.0316
2.4988	11.6188	3.5813	0.0316
2.5013	11.4768	3.5838	0.0315
2.5038	11.614	3.5863	0.0314
2.5063	12.1861	3.5888	0.0314
2.5088	11.1262	3.5913	0.0313
2.5113	10.9733	3.5938	0.0312
2.5138	11.0846	3.5963	0.0311
2.5163	10.9625	3.5988	0.0311
2.5188	11.4034	3.6013	0.031
2.5213	11.8725	3.6038	0.0309
2.5238	12.0374	3.6063	0.0309
2.5263	12.264	3.6088	0.0308
2.5288	11.6068	3.6113	0.0307
2.5313	11.4846	3.6138	0.0307
2.5338	11.168	3.6163	0.0306
2.5363	9.9841	3.6188	0.0305
2.5388	10.8966	3.6213	0.0305
2.5413	12.9858	3.6238	0.0304
2.5438	16.1007	3.6263	0.0303
2.5463	18.4257	3.6288	0.0303
2.5488	14.6588	3.6313	0.0302
2.5513	11.7766	3.6338	0.0301
2.5538	12.3096	3.6363	0.0301
2.5563	12.5391	3.6388	0.03
2.5588	12.4215	3.6413	0.0299
2.5613	12.991	3.6438	0.0299
2.5638	12.3751	3.6463	0.0298
2.5663	12.1422	3.6488	0.0297
2.5688	11.947	3.6513	0.0297
2.5713	10.8352	3.6538	0.0296
2.5738	10.6437	3.6563	0.0296
2.5763	10.9082	3.6588	0.0295
2.5788	11.3962	3.6613	0.0294
2.5813	11.7966	3.6638	0.0294
2.5838	12.0318	3.6663	0.0293
2.5863	11.3476	3.6688	0.0292
2.5888	11.2266	3.6713	0.0292
2.5913	11.4899	3.6738	0.0291
2.5938	12.3754	3.6763	0.0291
2.5963	11.9331	3.6788	0.029
2.5988	10.3476	3.6813	0.0289
2.6013	10.7146	3.6838	0.0289
2.6038	11.3258	3.6863	0.0288
2.6063	11.9045	3.6888	0.0287
2.6088	12.0853	3.6913	0.0287
2.6113	12.1626	3.6938	0.0286
2.6138	12.268	3.6963	0.0286
2.6163	11.5403	3.6988	0.0285
2.6188	11.2659	3.7013	0.0284
2.6213	11.1494	3.7038	0.0284
2.6238	10.4795	3.7063	0.0283
2.6263	10.6484	3.7088	0.0283
2.6288	11.1994	3.7113	0.0282
2.6313	10.699	3.7138	0.0281
2.6338	10.4505	3.7163	0.0281
2.6363	11.2296	3.7188	0.028
2.6388	11.8166	3.7213	0.028
2.6413	11.8648	3.7238	0.0279
2.6438	11.4009	3.7263	0.0278
2.6463	11.6424	3.7288	0.0278
2.6488	11.6121	3.7313	0.0277
2.6513	12.0046	3.7338	0.0277
2.6538	12.9649	3.7363	0.0276
2.6563	12.399	3.7388	0.0275
2.6588	11.3117	3.7413	0.0275
2.6613	11.0402	3.7438	0.0274
2.6638	11.5127	3.7463	0.0274
2.6663	10.693	3.7488	0.0273
2.6688	11.5122	3.7513	0.0273
2.6713	11.8527	3.7538	0.0272
2.6738	12.3769	3.7563	0.0271
2.6763	12.0337	3.7588	0.0271
2.6788	12.0962	3.7613	0.027
2.6813	12.2965	3.7638	0.027
2.6838	11.3027	3.7663	0.0269
2.6863	11.3351	3.7688	0.0269
2.6888	12.3385	3.7713	0.0268
2.6913	12.997	3.7738	0.0267
2.6938	12.7143	3.7763	0.0267
2.6963	12.0401	3.7788	0.0266
2.6988	11.8009	3.7813	0.0266
2.7013	12.1649	3.7838	0.0265
2.7038	11.8503	3.7863	0.0265
2.7063	12.0645	3.7888	0.0264
2.7088	11.3604	3.7913	0.0264
2.7113	9.9155	3.7938	0.0263
2.7138	9.4462	3.7963	0.0262
2.7163	10.3675	3.7988	0.0262
2.7188	11.2662	3.8013	0.0261
2.7213	11.3602	3.8038	0.0261
2.7238	12.1002	3.8063	0.026
2.7263	12.7344	3.8088	0.026
2.7288	12.2602	3.8113	0.0259
2.7313	12.8163	3.8138	0.0259
2.7338	12.216	3.8163	0.0258
2.7363	11.3548	3.8188	0.0258
2.7388	11.7144	3.8213	0.0257
2.7413	12.8611	3.8238	0.0257
2.7438	12.4434	3.8263	0.0256
2.7463	12.2627	3.8288	0.0255
2.7488	12.0057	3.8313	0.0255
2.7513	11.9809	3.8338	0.0254
2.7538	12.1151	3.8363	0.0254
2.7563	12.15	3.8388	0.0253
2.7588	12.3989	3.8413	0.0253
2.7613	11.1818	3.8438	0.0252
2.7638	11.293	3.8463	0.0252
2.7663	12.5374	3.8488	0.0251
2.7688	13.0705	3.8513	0.0251
2.7713	13.1977	3.8538	0.025
2.7738	12.4496	3.8563	0.025
2.7763	12.3186	3.8588	0.0249
2.7788	11.6906	3.8613	0.0249
2.7813	10.9869	3.8638	0.0248
2.7838	10.7834	3.8663	0.0248
2.7863	10.8918	3.8688	0.0247
2.7888	11.7137	3.8713	0.0247
2.7913	12.2399	3.8738	0.0246
2.7938	12.2988	3.8763	0.0246
2.7963	13.1098	3.8788	0.0245
2.7988	13.4378	3.8813	0.0245
2.8013	12.8653	3.8838	0.0244
2.8038	11.9622	3.8863	0.0244
2.8063	11.8901	3.8888	0.0243
2.8088	11.3279	3.8913	0.0243
2.8113	12.1213	3.8938	0.0242
2.8138	12.5164	3.8963	0.0242
2.8163	12.5335	3.8988	0.0241
2.8188	12.2384	3.9013	0.0241
2.8213	11.9405	3.9038	0.024
2.8238	13.0109	3.9063	0.024
2.8263	12.3595	3.9088	0.0239
2.8288	12.1774	3.9113	0.0239
2.8313	11.6913	3.9138	0.0238
2.8338	11.8579	3.9163	0.0238
2.8363	12.7268	3.9188	0.0237
2.8388	13.4524	3.9213	0.0237
2.8413	12.8324	3.9238	0.0236
2.8438	12.9921	3.9263	0.0236
2.8463	13.0797	3.9288	0.0235
2.8488	13.2999	3.9313	0.0235
2.8513	12.584	3.9338	0.0235
2.8538	11.5702	3.9363	0.0234
2.8563	11.7825	3.9388	0.0234
2.8588	12.0401	3.9413	0.0233
2.8613	13.7041	3.9438	0.0233
2.8638	12.8264	3.9463	0.0232
2.8663	12.318	3.9488	0.0232
2.8688	13.1303	3.9513	0.0231
2.8713	14.5563	3.9538	0.0231
2.8738	14.2523	3.9563	0.023
2.8763	13.9514	3.9588	0.023
2.8788	13.7892	3.9613	0.0229
2.8813	13.7611	3.9638	0.0229
2.8838	12.9586	3.9663	0.0228
2.8863	12.8884	3.9688	0.0228
2.8888	12.2594	3.9713	0.0228
2.8913	11.9882	3.9738	0.0227
2.8938	12.6887	3.9763	0.0227
2.8963	12.5208	3.9788	0.0226
2.8988	12.8714	3.9813	0.0226
2.9013	13.0066	3.9838	0.0225
2.9038	13.5673	3.9863	0.0225
2.9063	14.4013	3.9888	0.0224
2.9088	14.8713	3.9913	0.0224
2.9113	14.8817	3.9938	0.0224
2.9138	14.0926	3.9963	0.0223
2.9163	13.5124	3.9988	0.0223
2.9188	12.5948	4.0013	0.0222
2.9213	12.9368	4.0038	0.0222
2.9238	13.3142	4.0063	0.0221
2.9263	12.4929	4.0088	0.0221
2.9288	11.9586	4.0113	0.022
2.9313	12.1931	4.0138	0.022
2.9338	12.6628	4.0163	0.022
2.9363	13.4709	4.0188	0.0219
2.9388	13.598	4.0213	0.0219
2.9413	13.4469	4.0238	0.0218
2.9438	13.2938	4.0263	0.0218
2.9463	12.8648	4.0288	0.0217
2.9488	12.3845	4.0313	0.0217
2.9513	12.7038	4.0338	0.0217
2.9538	13.6119	4.0363	0.0216
2.9563	13.4987	4.0388	0.0216
2.9588	13.6337	4.0413	0.0215
2.9613	13.06	4.0438	0.0215
2.9638	12.5055	4.0463	0.0215
2.9663	13.081	4.0488	0.0214
2.9688	13.5072	4.0513	0.0214
2.9713	12.9833	4.0538	0.0213
2.9738	13.1797	4.0563	0.0213
2.9763	14.0296	4.0588	0.0212
2.9788	14.0202	4.0613	0.0212
2.9813	13.8831	4.0638	0.0212
2.9838	12.6091	4.0663	0.0211
2.9863	12.1768	4.0688	0.0211
2.9888	12.4619	4.0713	0.021
2.9913	13.1541	4.0738	0.021
2.9938	13.2371	4.0763	0.021
2.9963	13.209	4.0788	0.0209
2.9988	12.8105	4.0813	0.0209
3.0013	13.4806	4.0838	0.0208
3.0038	13.4338	4.0863	0.0208
3.0063	13.048	4.0888	0.0208
3.0088	13.0969	4.0913	0.0207
3.0113	12.7787	4.0938	0.0207
3.0138	12.5779	4.0963	0.0206
3.0163	13.0368	4.0988	0.0206
3.0188	13.5014	4.1013	0.0206
3.0213	13.0206	4.1038	0.0205
3.0238	12.9195	4.1063	0.0205
3.0263	12.7627	4.1088	0.0204
3.0288	13.1214	4.1113	0.0204
3.0313	12.3041	4.1138	0.0204
3.0338	12.516	4.1163	0.0203
3.0363	13.3405	4.1188	0.0203
3.0388	13.2059	4.1213	0.0202
3.0413	12.5844	4.1238	0.0202
3.0438	13.1295	4.1263	0.0202
3.0463	12.7814	4.1288	0.0201
3.0488	13.2252	4.1313	0.0201
3.0513	13.4753	4.1338	0.02
3.0538	12.8827	4.1363	0.02
3.0563	12.9025	4.1388	0.02
3.0588	14.2439	4.1413	0.0199
3.0613	14.5241	4.1438	0.0199
3.0638	14.2116
3.0663	13.2605
3.0688	12.4516
3.0713	13.3661
3.0738	13.3391
3.0763	13.734
3.0788	14.0847
3.0813	14.1482
3.0838	12.6986
3.0863	12.5883
3.0888	13.1374
3.0913	12.7422
3.0938	13.228
3.0963	13.2268
3.0988	14.4994
3.1013	14.7617
3.1038	14.4233
3.1063	14.7664
3.1088	14.5482
3.1113	13.887
3.1138	14.2551
3.1163	14.412
3.1188	13.6669
3.1213	13.2217
3.1238	12.62
3.1263	13.3787
3.1288	13.856
3.1313	14.1041
3.1338	13.7056
3.1363	13.945
3.1388	13.9254
3.1413	13.9808
3.1438	13.4795
3.1463	13.2389
3.1488	13.5573
3.1513	14.6015
3.1538	14.4295
3.1563	14.6782
3.1588	13.5795
3.1613	13.3862
3.1638	13.5599
3.1663	13.8982
3.1688	14.5273
3.1713	15.167
3.1738	14.5717
3.1763	14.5905
3.1788	14.6659
3.1813	14.3092
3.1838	14.1392
3.1863	13.617
3.1888	13.6495
3.1913	13.4441
3.1938	12.9779
3.1963	12.4212
3.1988	12.2452
3.2013	13.9323
3.2038	14.4902
3.2063	13.7483
3.2088	13.5548
3.2113	13.4005
3.2138	13.5779
3.2163	13.6946
3.2188	13.6351
3.2213	13.2057
3.2238	14.0857
3.2263	14.8009
3.2288	13.975
3.2313	14.0472
3.2338	14.3177
3.2363	14.1314
3.2388	14.3058
3.2413	14.9677
3.2438	14.2208
3.2463	13.825
3.2488	13.7743
3.2513	14.7929
3.2538	14.7088
3.2563	14.1811
3.2588	14.8666
3.2613	15.8804
3.2638	15.3335
3.2663	15.0136
3.2688	14.6992
3.2713	14.2666
3.2738	14.3478
3.2763	14.317
3.2788	13.0106
3.2813	13.5051
3.2838	13.607
3.2863	14.2305
3.2888	14.628
3.2913	15.6109
3.2938	15.5249
3.2963	14.5274
3.2988	14.3833
3.3013	13.9024
3.3038	13.2626
3.3063	13.5439
3.3088	13.6228
3.3113	14.3795
3.3138	14.805
3.3163	14.2671
3.3188	13.5696
3.3213	13.5615
3.3238	14.1618
3.3263	13.5709
3.3288	13.8719
3.3313	13.875
3.3338	14.5151
3.3363	14.5618
3.3388	14.5059
3.3413	14.5107
3.3438	13.7485
3.3463	13.6073
3.3488	13.2927
3.3513	14.9773
3.3538	14.5259
3.3563	14.392
3.3588	14.1025
3.3613	14.0377
3.3638	13.7706
3.3663	14.8683
3.3688	15.0453
3.3713	15.0971
3.3738	15.3867
3.3763	14.5719
3.3788	13.5639
3.3813	12.7794
3.3838	13.4517
3.3863	13.9526
3.3888	13.9035
3.3913	13.5395
3.3938	13.9012
3.3963	14.3555
3.3988	13.5562
3.4013	14.3175
3.4038	13.8881
3.4063	14.3928
3.4088	14.7102
3.4113	15.1455
3.4138	14.9451
3.4163	14.0346
3.4188	14.1888
3.4213	14.253
3.4238	14.5626
3.4263	14.2459
3.4288	14.2291
3.4313	14.1217
3.4338	13.563
3.4363	14.1912
3.4388	14.9612
3.4413	15.3034
3.4438	15.2765
3.4463	14.1638
3.4488	13.8384
3.4513	13.857
3.4538	14.3905
3.4563	13.9563
3.4588	13.8963
3.4613	14.2498
3.4638	13.4221
3.4663	13.5735
3.4688	14.2389
3.4713	14.5413
3.4738	14.6743
3.4763	15.023
3.4788	15.1837
3.4813	14.911
3.4838	14.8311
3.4863	15.0029
3.4888	14.9984
3.4913	15.2108
3.4938	15.4087
3.4963	14.6606
3.4988	14.5618
3.5013	14.483
3.5038	14.1498
3.5063	14.4833
3.5088	14.6629
3.5113	14.9118
3.5138	13.9841
3.5163	14.1298
3.5188	14.0202
3.5213	14.2505
3.5238	13.6775
3.5263	13.5049
3.5288	15.5253
3.5313	16.5326
3.5338	15.2747
3.5363	14.0439
3.5388	13.8797
3.5413	14.2834
3.5438	14.2871
3.5463	14.6144
3.5488	14.5063
3.5513	14.5261
3.5538	15.5708
3.5563	14.9388
3.5588	14.7786
3.5613	15.148
3.5638	15.92
3.5663	14.6085
3.5688	14.242
3.5713	14.3652
3.5738	14.316
3.5763	14.1794
3.5788	14.26
3.5813	15.5735
3.5838	15.3128
3.5863	14.4023
3.5888	14.4447
3.5913	14.7265
3.5938	13.8744
3.5963	14.6258
3.5988	14.6969
3.6013	15.3847
3.6038	15.9071
3.6063	16.6112
3.6088	15.9186
3.6113	15.0052
3.6138	14.4306
3.6163	14.7686
3.6188	14.8805
3.6213	15.7661
3.6238	14.801
3.6263	13.4356
3.6288	13.9774
3.6313	14.0913
3.6338	14.5431
3.6363	14.199
3.6388	14.2986
3.6413	14.3654
3.6438	13.8744
3.6463	13.9552
3.6488	14.4372
3.6513	14.1569
3.6538	14.3395
3.6563	14.2459
3.6588	15.9095
3.6613	16.016
3.6638	15.5558
3.6663	15.1723
3.6688	16.0012
3.6713	16.0341
3.6738	14.9353
3.6763	14.0265
3.6788	13.5383
3.6813	13.8821
3.6838	14.55
3.6863	14.769
3.6888	14.4253
3.6913	14.1158
3.6938	14.1569
3.6963	14.6108
3.6988	16.0082
3.7013	15.2432
3.7038	14.9069
3.7063	15.8652
3.7088	15.3776
3.7113	15.7862
3.7138	15.4555
3.7163	15.7006
3.7188	15.6044
3.7213	15.6407
3.7238	15.3289
3.7263	14.4526
3.7288	14.4803
3.7313	15.1107
3.7338	15.0394
3.7363	14.5235
3.7388	14.3587
3.7413	15.3242
3.7438	14.7425
3.7463	15.2743
3.7488	16.0852
3.7513	15.3799
3.7538	15.6151
3.7563	15.9956
3.7588	15.1403
3.7613	15.2761
3.7638	15.5709
3.7663	15.2184
3.7688	15.43
3.7713	15.607
3.7738	15.7343
3.7763	14.9547
3.7788	16.1092
3.7813	16.2278
3.7838	15.2395
3.7863	14.8679
3.7888	15.4475
3.7913	15.6531
3.7938	16.1877
3.7963	15.6357
3.7988	15.6512
3.8013	14.5366
3.8038	14.5732
3.8063	14.5995
3.8088	15.0942
3.8113	14.9362
3.8138	14.5993
3.8163	15.1778
3.8188	15.5265
3.8213	15.7952
3.8238	16.0341
3.8263	14.8284
3.8288	14.9459
3.8313	15.5299
3.8338	15.9668
3.8363	15.5263
3.8388	16.0529
3.8413	17.1249
3.8438	16.5886
3.8463	15.9446
3.8488	16.4185
3.8513	16.7848
3.8538	15.4012
3.8563	14.3485
3.8588	14.357
3.8613	15.109
3.8638	15.2064
3.8663	15.2099
3.8688	15.4104
3.8713	15.3071
3.8738	15.7777
3.8763	17.2494
3.8788	17.0816
3.8813	16.8833
3.8838	15.7664
3.8863	16.6735
3.8888	16.2935
3.8913	17.0203
3.8938	16.9867
3.8963	17.3505
3.8988	16.574
3.9013	16.1625
3.9038	16.8023
3.9063	16.876
3.9088	16.3215
3.9113	17.3769
3.9138	18.0821
3.9163	17.0556
3.9188	16.3837
3.9213	16.2689
3.9238	15.8412
3.9263	15.1159
3.9288	15.1913
3.9313	14.3703
3.9338	15.3832
3.9363	15.6831
3.9388	16.1202
3.9413	15.94
3.9438	15.4175
3.9463	14.8941
3.9488	16.0272
3.9513	16.7028
3.9538	17.3387
3.9563	16.8071
3.9588	16.5018
3.9613	16.7878
3.9638	18.3333
3.9663	17.4435
3.9688	15.7593
3.9713	15.2529
3.9738	15.1671
3.9763	15.2866
3.9788	17.4831
3.9813	18.0212
3.9838	17.3053
3.9863	16.5544
3.9888	17.9986
3.9913	17.7782
3.9938	16.441
3.9963	15.743
3.9988	16.0428
4.0013	16.6117
4.0038	15.8465
4.0063	16.3042
4.0088	15.0118
4.0113	15.3958
4.0138	15.5968
4.0163	15.818
4.0188	16.1389
4.0213	15.3739
4.0238	15.8566
4.0263	17.0353
4.0288	17.0197
4.0313	16.4679
4.0338	15.9776
4.0363	16.5258
4.0388	16.7615
4.0413	16.4851
4.0438	16.0087
4.0463	16.8898
4.0488	16.1026
4.0513	17.126
4.0538	17.095
4.0563	15.8613
4.0588	16.0458
4.0613	17.1075
4.0638	16.8538
4.0663	16.3646
4.0688	15.5141
4.0713	15.6763
4.0738	15.3543
4.0763	15.3933
4.0788	16.045
4.0813	16.6309
4.0838	16.8743
4.0863	16.6332
4.0888	16.6524
4.0913	16.7603
4.0938	17.4241
4.0963	16.1905
4.0988	16.601
4.1013	16.5551
4.1038	17.1066
4.1063	16.9751
4.1088	15.5929
4.1113	15.3143
4.1138	16.4704
4.1163	15.0151
4.1188	15.5548
4.1213	16.1364
4.1238	17.2003
4.1263	17.1449
4.1288	16.3524
4.1313	17.051
4.1338	17.4162
4.1363	17.1058
4.1388	17.1563
4.1413	15.8967
4.1438	16.6665
