# Supplementary material for: Nanoscale C–H/C–D mapping of organic materials using electron spectroscopy
Source: Nat Nanotechnol. 2025 Mar 24;20(6):740–6. doi: 10.1038/s41565-025-01893-5 (PMC12532599; doi:10.1038/s41565-025-01893-5)
Supplement: Supplementary file 9 — EELS intensity profile data for each colour map before and after filtering. [file 41565_2025_1893_MOESM9_ESM.xlsx]

## Sheet: dPS_not filtered
0.27443	0.27765	0.33469	0.38135	0.45086	0.33173	0.38855	0.17309	0.28643	0.18924	0.28834	0.36896	0.22745	0.36034	0.50222	0.33796	0.23433	0.46372	0.33111	0.34359	0.32771	0.25185	0.26089	0.25217	0.16049	0.36598	0.5049	0.30388	0.34693	0.45753	0.24964	0.31466	0.45837	0.27245	0.2649	0.24343	0.34733	0.22391	0.5028	0.43223	0.17752	0.32701	0.13535	0.35941	0.42364	0.27391	0.36458	0.26701	0.45278	0.25005
0.54842	0.54012	0.38813	0.13498	0.37775	0.53591	0.65454	0.40479	0.34122	0.3014	0.31469	0.41249	0.42997	0.19671	0.41327	0.49397	0.34516	0.08876	0.28146	0.43526	0.28645	0.42165	0.44808	0.2585	0.3682	0.39828	0.27623	0.2679	0.26395	0.31248	0.42689	0.28465	0.23045	0.29251	0.22328	0.3076	0.21667	0.08381	0.20802	0.25412	0.36035	0.41245	0.39532	0.33531	0.21791	0.18334	0.27134	0.23812	0.27814	0.25793
0.30779	0.36316	0.24295	0.34394	0.33948	0.44586	0.25951	0.1583	0.41457	0.37558	0.32021	0.35352	0.20795	0.37372	0.30516	0.1697	0.4491	0.25189	0.51088	0.19847	0.33765	0.3407	0.30734	0.5089	0.35605	0.28574	0.38021	0.41535	0.42047	0.2777	0.29653	0.33551	0.28148	0.28983	0.33185	0.21981	0.07346	0.18766	0.4	0.20915	0.39153	0.37857	0.48459	0.33608	0.27754	0.18252	0.1706	0.35985	0.53127	0.3052
0.28281	0.37781	0.43899	0.33153	0.37027	0.26274	0.20048	0.33814	0.48347	0.27149	0.34649	0.20974	0.4383	0.34007	0.21401	0.34566	0.31104	0.33593	0.31889	0.15812	0.35834	0.37323	0.30696	0.18554	0.41448	0.44339	0.43028	0.23385	0.22098	0.50956	0.46649	0.35552	0.31924	0.39791	0.56616	0.40297	0.36926	0.2747	0.25975	0.29453	0.46137	0.39494	0.16248	0.27018	0.23506	0.44257	0.33465	0.23853	0.30838	0.48038
0.4842	0.51753	0.23968	0.54031	0.30057	0.35278	0.30374	0.30846	-0.02617	0.42612	0.25515	0.47056	0.22953	0.26198	0.30139	0.1883	0.43068	0.27641	0.26986	0.29541	0.41753	0.36281	0.18028	0.39534	0.21285	0.41611	0.32984	0.39376	0.33624	0.50474	0.33493	0.48257	0.50674	0.20423	0.33769	0.21323	0.46567	0.36155	0.58102	0.49936	0.33381	0.278	0.34722	0.30188	0.22202	0.48752	0.30512	0.25711	0.25672	0.5398
0.4568	0.29187	0.33791	0.60415	0.31958	0.41206	0.31812	0.20917	0.42032	0.37086	0.34591	0.41444	0.33704	0.33959	0.40865	0.45989	0.28339	0.39927	0.43288	0.19679	0.37774	0.52114	0.46512	0.55815	0.29199	0.44939	0.22179	0.53091	0.47699	0.3373	0.42055	0.39131	0.38025	0.23829	0.38012	0.17467	0.27462	0.3356	0.3818	0.28773	0.47704	0.37497	0.36093	0.35126	0.2591	0.25559	0.33202	0.43881	0.41053	0.17469
0.21121	0.37218	0.32632	0.31257	0.33672	0.5703	0.18087	0.40146	0.39244	0.31641	0.5371	0.3266	0.23567	0.36124	0.3929	0.3523	0.45567	0.44349	0.34859	0.21095	0.2083	0.28207	0.38331	0.45872	0.34303	0.39306	0.46626	0.1508	0.28825	0.39166	0.45266	0.30695	0.31506	0.3874	0.37093	0.23838	0.39928	0.44984	0.10873	0.21406	0.50291	0.32508	0.3714	0.4545	0.41758	0.64779	0.26749	0.33014	0.38621	0.31223
0.4082	0.16935	0.38483	0.49472	0.385	0.49704	0.30562	0.25858	0.33168	0.36292	0.36782	0.37984	0.5125	0.1855	0.40716	0.44728	0.41202	0.29823	0.45293	0.15615	0.35841	0.36857	0.44132	0.33162	0.48465	0.37482	0.16107	0.32085	0.28599	0.40262	0.26082	0.34439	0.30945	0.37339	0.36592	0.33711	0.20351	0.22648	0.47836	0.42883	0.35953	0.28974	0.34032	0.29458	0.28395	0.23714	0.47212	0.47651	0.42485	0.25062
0.32633	0.21948	0.23047	0.44159	0.39408	0.50852	0.38813	0.23247	0.31103	0.24602	0.28723	0.24785	0.29105	0.27606	0.13049	0.3336	0.37505	0.50047	0.55819	0.3907	0.0933	0.18528	0.29489	0.4426	0.29016	0.39479	0.2942	0.49101	0.35264	0.23761	0.22736	0.34502	0.43347	0.19489	0.39153	0.2342	0.38726	0.52368	0.47332	0.27184	0.31468	0.35282	0.38356	0.33917	0.1631	0.33871	0.50755	0.26215	0.39957	0.32343
0.23681	0.3306	0.40087	0.26774	0.48877	0.31511	0.37577	0.31784	0.41046	0.31477	0.43665	0.1896	0.22423	0.40269	0.32357	0.31612	0.41074	0.44126	0.43885	0.36511	0.292	0.42533	0.50057	0.23698	0.22266	0.34451	0.5032	0.37558	0.45586	0.31499	0.33348	0.24923	0.14612	0.20937	0.33858	0.30808	0.21046	0.43579	0.33059	0.39664	0.1312	0.51228	0.29397	0.47343	0.23768	0.21506	0.24895	0.199	0.40697	0.40859
0.36865	0.58816	0.39305	0.33248	0.32423	0.25559	0.36639	0.17698	0.07874	0.45996	0.38334	0.31102	0.31681	0.28812	0.4374	0.45978	0.42257	0.26155	0.48599	0.40539	0.23591	0.40806	0.22885	0.29029	0.3509	0.49705	0.36475	0.1896	0.33848	0.39446	0.36892	0.40124	0.09348	0.6135	0.31354	0.33165	0.28101	0.3199	0.31249	0.41435	0.37562	0.16145	0.21423	0.42934	0.46587	0.61656	0.22384	0.33415	0.41869	0.40865
0.24163	0.16363	0.39845	0.39415	0.308	0.34932	0.25351	0.43498	0.49767	0.30826	0.24281	0.28535	0.5007	0.46657	0.27461	0.16051	0.39537	0.42517	0.33248	0.42318	0.49618	0.34745	0.24497	0.41274	0.22058	0.29445	0.32415	0.20902	0.209	0.22872	0.30802	0.29248	0.51651	0.30802	0.16481	0.3582	0.37102	0.38942	0.36084	0.39911	0.27961	0.36014	0.36226	0.38215	0.3024	0.23475	0.3659	0.34837	0.27458	0.43899
0.32666	0.27255	0.25413	0.44488	0.47884	0.46472	0.40352	0.44652	0.48069	0.36943	0.2178	0.30289	0.14482	0.31963	0.35472	0.43196	0.21416	0.63046	0.28932	0.13286	0.3584	0.28997	0.29464	0.34309	0.38757	0.38321	0.47813	0.39817	0.37381	0.4163	0.53168	0.28595	0.34848	0.3949	0.25023	0.5408	0.20718	0.44821	0.3796	0.20405	0.36444	0.3486	0.28159	0.42156	0.24923	0.38392	0.23467	0.34195	0.125	0.31535
0.24249	0.24771	0.37173	0.62507	0.31495	0.42985	0.24556	0.14251	0.37193	0.29105	0.33028	0.36816	0.29007	0.12391	0.4018	0.20768	0.36154	0.19995	0.48484	0.32661	0.31405	0.41701	0.4383	0.32403	0.09746	0.21988	0.50045	0.33418	0.39127	0.34568	0.4002	0.26735	0.34959	0.37282	0.41864	0.40818	0.45309	0.22675	0.39503	0.31974	0.19414	0.36617	0.22898	0.50447	0.42498	0.35158	0.32643	0.37423	0.42654	0.43201
0.33424	0.35414	0.53071	0.37483	0.48026	0.27155	0.3565	0.37848	0.23674	0.28414	0.31144	0.24952	0.38906	0.37314	0.42357	0.32615	0.46681	0.33611	0.31405	0.34443	0.24619	0.36826	0.53009	0.3086	0.23856	0.23132	0.18416	0.29178	0.27715	0.48195	0.28117	0.38989	0.49324	0.41854	0.28653	0.29343	0.38689	0.2333	0.27494	0.31982	0.24629	0.42297	0.30733	0.33071	0.38065	0.3624	0.32665	0.40351	0.276	0.18556
0.3827	0.44079	0.3499	0.32111	0.32136	0.43829	0.23098	0.33961	0.47478	0.25415	0.45384	0.35249	0.31334	0.18153	0.30667	0.41939	0.11751	0.41292	0.18993	0.28228	0.3972	0.14392	0.26171	0.21939	0.40156	0.50281	0.25839	0.24648	0.42976	0.83821	0.18821	0.39062	0.13716	0.40335	0.43019	0.3095	0.32824	0.41622	0.41672	0.52555	0.33198	0.13523	0.31199	0.35405	0.32636	0.31066	0.33806	0.33221	0.43529	0.30361
0.3428	0.29553	0.37148	0.49806	0.36715	0.31799	0.43938	0.44655	0.36739	0.40276	0.24835	0.25418	0.38938	0.3923	0.24012	0.29176	0.20651	0.35627	-0.10342	0.23251	0.24324	0.37721	0.44271	0.40903	0.29445	0.24247	0.41359	0.32058	0.47848	0.32425	0.40924	0.06317	0.3553	0.40281	0.24315	0.47214	0.44005	0.32944	0.20319	0.3403	0.32112	0.11909	0.49909	0.45886	0.44573	0.16023	0.35455	0.42721	0.37251	0.37359
0.32917	0.33327	0.38522	0.45602	0.27848	0.31741	0.21661	0.29624	0.30587	0.23564	0.26223	0.50324	0.39618	0.61885	0.17907	0.36895	0.48615	0.47762	0.34578	0.40521	0.44343	0.42812	-0.16334	0.38784	0.34222	0.5174	0.44224	0.16561	0.10488	0.27921	0.34536	0.36374	0.35176	0.35486	0.31584	0.22658	0.36474	0.25319	0.48553	0.42999	0.48242	0.42583	0.31284	0.43044	0.36585	0.23029	0.19342	0.41403	0.20666	0.27879
0.26181	0.27032	0.41583	0.42793	0.64262	0.4565	0.23414	0.03022	0.35866	0.26772	0.34546	0.29764	0.39867	0.25956	0.37818	0.32447	0.38547	0.27792	0.37725	0.42136	0.38998	0.26426	0.32908	0.41879	0.29249	0.26341	0.08043	0.23678	0.4286	0.24774	0.23267	0.52876	0.20763	0.32657	0.39167	0.28478	0.48795	0.18278	0.31273	0.28884	0.34304	0.30409	0.3903	0.62181	0.17099	0.35467	0.31146	0.19671	0.32766	0.48467
0.28109	0.11636	0.36825	0.26501	0.23238	0.08803	0.50588	0.50601	0.40445	0.41687	0.36233	0.11646	0.31921	0.33882	0.32858	0.33763	0.15782	0.3356	0.37913	0.38258	0.2788	0.20829	0.24632	0.51188	0.46815	0.2649	0.42409	0.2258	0.22	0.35545	0.41261	0.24744	0.33621	0.41838	0.29358	0.37618	0.31641	0.33355	0.39671	0.30051	0.23244	0.13119	0.32049	0.47217	0.22839	0.37767	0.22141	0.34019	0.36956	0.18731
0.42268	0.4584	0.35982	0.26253	0.31593	0.25997	0.38639	0.47924	0.40642	0.54097	0.22853	0.30239	0.22969	0.21092	0.31012	0.2536	0.42155	0.33343	0.60394	0.34572	0.27946	0.40307	0.41841	0.24246	0.30408	0.39581	0.38321	0.29655	0.24135	0.25295	0.46534	0.39355	0.28991	0.20014	0.48996	0.34779	0.36188	0.38613	0.19698	0.27556	0.33362	0.48226	0.24873	0.32381	0.26732	0.32732	0.17177	0.29725	0.29369	0.22351
0.39403	0.48042	0.21131	0.31693	0.48209	0.30161	0.28843	0.10427	0.23614	0.44262	0.50251	0.17242	0.2713	0.33015	0.35001	0.32018	0.26387	0.30141	0.28241	0.25021	0.1869	0.27507	0.33382	0.29574	0.56339	0.30969	0.31287	0.45065	0.2972	0.35059	0.51699	0.25024	0.45621	0.40915	0.2753	0.3183	0.23574	0.48315	0.36395	0.294	0.38863	0.1409	0.44387	0.27007	0.36508	0.33149	0.21748	0.34218	0.25143	0.48032
0.25863	0.61284	0.46292	0.48434	0.52729	0.43721	0.3983	0.31652	0.51646	0.41198	0.19783	0.40262	0.53473	0.38152	0.34246	0.28778	0.2987	0.21456	0.28404	0.35267	0.24921	0.26593	0.34749	0.39416	0.43583	0.20578	0.46428	0.4783	0.20072	0.22013	0.39135	0.30389	0.52608	0.36957	0.18737	0.36023	0.41867	0.33623	0.32149	0.2725	0.22221	0.40731	0.23877	0.436	0.38177	0.28614	0.17784	0.20319	0.28843	0.42196
0.30844	0.25818	0.3489	0.3201	0.3951	0.3728	0.42208	0.2774	0.32569	0.43242	0.28535	0.41068	0.44141	0.27065	0.29689	0.24383	0.24631	0.25435	0.443	0.29505	0.34918	0.30425	0.37707	0.24989	0.38036	0.25181	0.53133	0.1629	0.2204	0.36436	0.47849	0.44623	0.2877	0.23928	0.27646	0.48863	0.28234	0.24278	0.28203	0.53212	0.22432	0.44731	0.24653	0.30414	0.27306	0.27243	0.20193	0.38586	0.383	0.36809
0.40251	0.24434	0.49645	0.29069	0.55582	0.38785	0.28607	0.39322	0.34234	0.32245	0.45288	0.23563	0.31063	0.36701	0.4557	0.38166	0.45729	0.33619	0.50926	0.30101	0.25001	0.44128	0.45915	0.17745	0.34297	0.44909	0.28762	0.42709	0.28796	0.41376	0.35629	0.36949	0.25278	0.34388	0.39109	0.26044	0.59938	0.24463	0.3353	0.26735	0.2658	0.21758	0.35289	0.30512	0.30796	0.50838	0.20546	0.28275	0.32492	0.33094
0.47676	0.45275	0.28189	0.30125	0.37566	0.23608	0.28018	0.32895	0.43451	0.34167	0.17909	0.25746	0.39756	0.20374	0.33887	0.39145	0.11498	0.38732	0.28535	0.22934	0.26715	0.50394	0.19462	0.31189	0.33788	0.16247	0.44804	0.56477	0.33954	0.31993	0.32757	0.46763	0.3639	0.31042	0.4757	0.27699	0.54403	0.31795	0.27318	0.35193	0.43649	0.21854	0.17967	0.40141	0.4003	0.23433	0.4813	0.2166	0.23306	0.21624
0.32879	0.50463	0.26167	0.47919	0.30368	0.2974	0.19103	0.41534	0.37627	0.39668	0.03297	0.30278	0.24659	0.21625	0.19509	0.25488	0.27041	0.30941	0.47337	0.35207	0.41866	0.31069	0.23428	0.3009	0.18453	0.31459	0.35931	0.14327	0.31352	0.40304	0.52067	0.40979	0.14116	0.29331	0.32973	0.40634	0.36084	0.30031	0.14126	0.33484	0.32552	0.16734	0.42973	0.23299	0.20729	0.33436	0.33569	0.33119	0.4446	0.37838
0.54152	0.33324	0.22646	0.34227	0.38572	0.29913	0.34826	0.2959	0.33206	0.44277	0.44365	0.41665	0.21965	0.42865	0.4493	0.33659	0.41944	0.24762	0.35108	0.30201	0.34891	0.28994	0.43931	0.04959	0.39088	0.24192	0.39112	0.25387	0.38229	0.32065	0.32213	0.40113	0.20112	0.48197	0.35545	0.26378	0.46817	0.40411	0.43911	0.20813	0.43286	0.26178	0.43355	0.41319	0.20044	0.44905	0.30836	0.27367	0.28823	0.28086
0.4727	0.54411	0.63191	0.31882	0.50209	0.41559	0.37855	0.48967	0.35009	0.32449	0.42328	0.45487	0.4085	0.3815	0.41952	0.25399	0.52086	0.46485	0.47361	0.23172	0.30431	0.46681	0.30474	0.49465	0.2532	0.26145	0.32247	0.51559	0.42603	0.41358	0.48264	0.42987	0.38198	0.25413	0.32673	0.24999	0.37477	0.37024	0.56481	0.25283	0.23378	0.26583	0.13702	0.37682	0.24293	0.46256	0.48889	0.22469	0.27861	0.34181
0.44789	0.34553	0.393	0.38613	0.42565	0.53239	0.16774	0.54542	0.43904	0.32547	0.39284	0.331	0.40231	0.32757	0.31279	0.28932	0.35733	0.22864	0.39195	0.41246	0.32917	0.28582	0.11856	0.20786	0.42623	0.40218	0.453	0.30878	0.36884	0.38996	0.3402	0.32266	0.25615	0.31162	0.40308	0.42927	0.33121	0.13675	0.45422	0.38321	0.42916	0.40299	0.25783	0.21025	0.42482	0.40843	0.2651	0.32451	0.31709	0.19068
0.35819	0.37035	0.2876	0.40342	0.36288	0.25224	0.35615	0.36806	0.32125	0.35866	0.71518	0.32638	0.43543	0.26844	0.15849	0.37987	0.29701	0.18987	0.54144	0.38916	0.23714	0.33876	0.35312	0.55069	0.32536	0.29746	0.06208	0.3766	0.35367	0.34519	0.32428	0.37595	0.56495	0.42077	0.25033	0.29304	0.38566	0.42982	0.40312	0.34209	0.24893	0.37512	0.51324	0.5239	0.51036	0.39875	0.56374	0.18904	0.26643	0.26634
0.3378	0.54302	0.4622	0.28794	0.34628	0.26171	0.41822	0.40196	0.39326	0.43922	0.38117	0.46911	0.38633	0.27577	0.12681	0.56864	0.35014	0.37447	0.40023	0.1961	0.31815	0.31741	0.354	0.27567	0.26878	0.35439	0.24233	0.37282	0.03476	0.19738	0.31993	0.38073	0.40687	0.24968	0.34898	0.45694	0.3756	0.26687	0.23739	0.18622	0.46724	0.35086	0.20862	0.58298	0.22446	0.46257	0.33033	0.29366	0.27602	0.39576
0.06713	0.42776	0.26905	0.24123	0.31762	0.41536	0.37632	0.42112	0.23405	0.40911	0.38422	0.52252	0.26704	0.29067	0.22393	0.3945	0.28353	0.43053	0.52958	0.54969	0.2396	0.3864	0.24368	0.01755	0.38983	0.20323	0.40448	0.10796	0.48937	0.51683	0.36344	0.35889	0.24046	0.45838	0.33243	0.19231	0.24935	0.11012	0.38512	0.25191	0.30471	0.1754	0.25679	0.15709	0.29202	0.18994	0.34403	0.39875	0.36239	0.3731
0.22513	0.32179	0.26201	0.38745	0.48782	0.24613	0.37799	0.22308	0.2468	0.3479	0.25632	0.22892	0.31614	0.43689	0.28736	0.35944	0.3875	0.50512	0.57136	0.36686	0.27484	0.23099	0.40176	0.27017	0.43771	0.49116	0.38717	0.4849	0.31288	0.47886	0.41083	0.19718	0.41639	0.47554	0.26236	0.29618	0.23357	0.55461	0.34285	0.38786	0.14491	0.49912	0.35745	0.32453	0.2478	0.19094	0.29152	0.36619	0.21033	0.49956
0.3906	0.45268	0.43658	0.32684	0.2333	0.22861	0.24307	0.39337	0.22284	0.33528	0.21021	0.42802	0.23786	0.38162	0.28494	0.46539	0.32596	0.21992	0.31258	0.33025	0.53342	0.43582	0.37449	0.33498	0.14806	0.28777	0.28737	0.35409	0.37632	0.2755	0.18842	0.39667	0.37319	0.36741	0.28707	0.28504	0.44723	0.22786	0.34647	0.28071	0.42443	0.41857	0.18721	0.27709	0.46859	0.45231	0.38497	0.28829	0.48379	0.47446
0.38175	0.2786	0.22778	0.41676	0.41649	0.35988	0.23374	0.42099	0.47637	0.39625	0.51789	0.26488	0.29027	0.27353	0.46031	0.26008	0.40863	0.42154	0.40616	0.76299	0.43653	0.17849	0.25746	0.36551	0.33061	0.3323	0.35025	0.30874	0.28419	0.49151	0.32918	0.12442	0.31823	0.44774	0.45831	0.24225	0.39812	0.29127	0.41766	0.39437	0.3914	0.32847	0.45251	0.50777	0.38004	0.18095	0.24988	0.30845	0.3887	0.36169
0.48251	0.37694	0.46258	0.26907	0.24136	0.26619	0.4646	0.45041	0.42709	0.12287	0.14144	0.47631	0.26308	0.35514	0.38885	0.20001	0.21435	0.24399	0.41428	0.31852	0.43607	0.36026	0.21836	0.4597	0.31369	0.22216	0.4956	0.19084	0.13547	0.40059	0.29449	0.39483	0.29667	0.2151	0.25405	0.30461	0.12163	0.33021	0.4242	0.30333	0.39694	0.20272	0.25384	0.03821	0.20947	0.38412	0.25598	0.36618	0.39542	0.29924
0.4174	0.40965	0.46768	0.2268	0.24239	0.31651	0.68646	0.42238	0.39003	0.40403	0.36253	0.44242	0.35406	0.17734	0.16531	0.35937	0.60157	0.28583	0.37853	0.26089	0.43704	0.45264	0.3677	0.37551	0.27536	0.37729	0.52263	0.24572	0.24003	0.01276	0.47645	0.3157	0.25832	0.37296	0.27995	0.22037	0.15419	0.35151	0.35569	0.32213	0.34252	0.39217	0.38055	0.17711	0.31436	0.45312	0.19016	0.27597	0.26942	0.22409
0.38516	0.40985	0.36615	0.25154	0.25141	0.13302	0.36737	0.19133	0.37338	0.56985	0.44044	0.34507	0.38118	0.43679	0.22624	0.21381	0.32413	0.2926	0.36662	0.49911	0.27329	0.29606	0.21772	0.33953	0.37353	0.38148	0.18492	0.19222	0.32587	0.3562	0.21457	0.44278	0.45455	0.34043	0.38476	0.39065	0.32672	0.23251	0.38272	0.48742	0.34379	0.41974	0.40176	0.30344	0.40369	0.37938	0.36637	0.24783	0.29306	0.16749
0.4419	0.33218	0.32644	0.55016	0.24097	0.46808	0.37773	0.4271	0.51655	0.28218	0.23729	0.42914	0.4192	0.33368	0.22506	0.38709	0.39816	0.26132	0.33572	0.36949	0.20508	0.1251	0.1871	0.26062	0.36922	0.33957	0.41788	0.43007	0.29964	0.22842	0.34432	0.24315	0.37354	0.11254	0.51036	0.33283	0.43477	0.46073	0.41373	0.27625	0.43194	0.52311	0.44641	0.34762	0.36234	0.22175	0.51772	0.33516	0.19233	0.36617
0.37777	0.43184	0.24778	0.38715	0.27379	0.41179	0.17023	0.46812	0.55373	0.3595	0.36846	0.32329	0.32519	0.28388	0.15539	0.44721	0.34995	0.25653	0.20644	0.383	0.40663	0.47443	0.33519	0.29217	0.3928	0.56562	0.51303	0.19307	0.29455	0.36019	0.51961	0.31183	0.32042	0.38489	0.25701	0.42682	0.33309	0.41192	0.18179	0.38918	0.29299	0.45606	0.16106	0.14108	0.31601	0.26006	0.2547	0.28314	0.28582	0.36903
0.38262	0.44138	0.29126	0.51199	0.49942	0.31885	0.29144	0.34791	0.47992	0.42592	0.33321	0.30469	0.35568	0.34487	0.37907	0.32473	0.20063	0.31274	0.30556	0.34822	0.46905	0.25883	0.43782	0.37921	0.38802	0.35438	0.39999	0.41955	0.44177	0.18148	0.28905	0.32248	0.4457	0.41185	0.22986	0.18996	0.29096	0.39623	0.51492	0.41267	0.20794	0.15844	0.28619	0.27836	0.43766	0.29222	0.44464	0.38225	0.3706	0.32106
0.33246	0.36836	0.48355	0.36095	0.53951	0.42915	0.41568	0.41575	0.35877	0.45946	0.29451	0.32149	0.37214	0.33158	0.24202	0.29644	0.18124	0.34877	0.32353	0.14481	0.32426	0.38045	0.52131	0.34782	0.37855	0.39614	0.45355	0.36592	0.2316	0.38617	0.2548	0.24595	0.23612	0.44704	0.31945	0.38069	0.20665	0.17696	0.28549	0.29802	0.35181	0.47415	0.40455	0.53642	0.3331	0.27406	0.28655	0.47617	0.4165	0.2754
0.41502	0.27373	0.25464	0.31303	0.44678	0.32878	0.38937	0.35057	0.29002	0.6607	0.21249	0.32256	0.29707	0.3539	0.24783	0.36845	0.31022	0.23674	0.13325	0.35404	0.27799	0.34541	0.17768	0.17434	0.38959	0.19091	0.33232	0.10297	0.37491	0.18168	0.23824	0.49429	0.1318	0.52844	0.3099	0.41527	0.26418	0.29106	0.32439	0.28166	0.49203	0.31592	0.18101	0.31593	0.28045	0.35613	0.2359	0.34736	0.37183	0.26544
0.42008	0.40312	0.27506	0.67388	0.55947	0.27744	0.26386	0.2245	0.56468	0.41201	0.45944	0.33965	0.39316	0.49669	0.38557	0.34598	0.15707	0.48274	0.36987	0.24012	0.13916	0.35918	0.29957	0.38731	0.16863	0.32551	0.40588	0.57195	0.35635	0.36716	0.36233	0.39444	0.52707	0.50587	0.41439	0.34857	0.24989	0.48229	0.49841	0.36853	0.20667	0.26426	0.25667	0.21008	0.40298	0.43375	0.53645	0.33129	0.35672	0.33509
0.26194	0.41118	0.22632	0.16424	0.36273	0.33649	0.56963	0.52126	0.34017	0.26461	0.35581	0.39533	0.4984	0.3843	0.38728	0.44644	0.51676	0.38911	0.32606	0.32028	0.47254	0.28923	0.06396	0.29704	0.31832	0.60027	0.29758	0.2696	0.28253	0.16651	0.27087	0.38177	0.09399	0.52986	0.31894	0.23511	0.35595	0.49536	0.22251	0.38435	0.1947	0.41173	0.48509	0.34446	0.20187	0.57894	0.29302	0.42992	0.36305	0.39284
0.28992	0.35875	0.24654	0.39389	0.33702	0.61211	0.17663	0.13784	0.25741	0.22545	0.46132	0.43185	0.34112	0.25839	0.49589	0.39548	0.22205	0.41322	0.43247	0.41473	0.41529	0.44604	0.2733	0.29064	0.43174	0.30732	0.37586	0.30048	0.52242	0.35893	0.41689	0.46825	0.24344	0.47923	0.34926	0.26178	0.30255	0.13635	0.38824	0.47965	0.30084	0.27338	0.23899	0.20278	0.48734	0.26151	0.25497	0.38358	0.39471	0.64102
0.30364	0.32569	0.50157	0.48895	0.30511	0.29549	0.41711	0.32204	0.33965	0.52311	0.39	0.43551	0.48732	0.26899	0.11816	0.43732	0.44282	0.31074	0.31759	0.27054	0.25398	0.36331	0.43197	0.31331	0.55413	0.34052	0.33005	0.61483	0.36544	0.26839	0.34993	0.36335	0.39522	0.12337	0.15442	0.21	0.42202	0.55528	0.26173	0.44513	0.287	0.32493	0.3332	0.24785	0.32051	0.32322	0.18341	0.24553	0.20771	0.30747
0.45871	0.62115	0.27732	0.13193	0.56231	0.33142	0.33668	0.40324	0.46004	0.30295	0.33829	0.28884	0.2682	0.435	0.3714	0.2769	0.39476	0.2849	0.34439	0.21933	0.38104	0.49477	0.47362	0.34333	0.33777	0.30247	0.35557	0.27563	0.21803	0.42342	0.5084	0.2553	0.47023	0.34659	0.55421	0.25904	0.51217	0.18838	0.49433	0.48577	0.46457	0.22611	0.30985	0.40565	0.29439	0.44719	0.28915	0.15347	0.4311	0.54723
0.37398	0.20408	0.26416	0.29708	0.26697	0.52295	0.39189	0.35222	0.36096	0.41428	0.34183	0.24718	0.39271	0.56629	0.42757	0.32962	0.27308	0.30019	0.4304	0.47941	0.37294	0.35477	0.68799	0.4579	0.34471	0.3719	0.28133	0.34033	0.2258	0.33893	0.36882	0.47887	0.11587	0.33733	0.36738	0.25493	0.48408	0.45881	0.3911	0.30531	0.28622	0.2982	0.27026	0.25489	0.27478	0.3614	0.40102	0.31009	0.37734	0.41361
0.47345	0.40637	0.46665	0.38992	0.23873	0.3186	0.24202	0.36516	0.50878	0.33066	0.19965	0.5307	0.39952	0.43174	0.48013	0.3768	0.49538	0.39376	0.56577	0.13688	0.42397	0.38586	0.46065	0.33645	0.4438	0.4551	0.47008	0.39196	0.40183	0.44138	0.31621	0.30375	0.30672	0.46282	0.35558	0.35467	0.37695	0.32621	0.5043	0.4301	0.46162	0.24298	0.44578	0.42129	0.27255	0.56137	0.2871	0.59725	0.29689	0.34858
0.42013	0.26052	0.49049	0.28188	0.35698	0.26774	0.41237	0.35814	0.35163	0.19957	0.50716	0.31699	0.53604	0.49352	0.31556	0.23714	0.23242	0.30816	0.4714	0.34549	0.27715	0.29666	0.45633	0.40803	0.27139	0.35309	0.30996	0.20902	0.2534	0.48426	0.32572	0.43853	0.23585	0.35048	0.49421	0.41794	0.47597	0.19082	0.09706	0.56582	0.37915	0.62391	0.35727	0.31573	0.47369	0.32152	0.17923	0.45608	0.35246	0.34359
0.25832	0.17193	0.27927	0.39969	0.49108	0.49571	0.4101	0.38823	0.21927	0.47648	0.3465	0.30761	0.39077	0.52521	0.33567	0.43222	0.26155	0.24988	0.51727	0.48124	0.30416	0.43776	0.44673	0.51624	0.54085	0.62543	0.00275	0.30951	0.47339	0.42464	0.66546	0.40028	0.55068	0.32182	0.59434	0.23908	0.52323	0.41446	0.52362	0.46484	0.36196	0.61722	0.4649	0.39788	0.50554	0.40435	0.2298	0.50385	0.25471	0.27844
0.36198	0.50767	0.40394	0.39995	0.41991	0.43727	0.4695	0.4296	0.54474	0.29708	0.25173	0.35595	0.37035	0.39994	0.27452	0.28494	0.3038	0.21015	0.39603	0.29466	0.37544	0.36037	0.54441	0.25705	0.34995	0.3022	0.29587	0.38235	0.13905	0.31448	0.3737	0.31714	0.54814	0.38795	0.461	0.32483	0.40224	0.44005	0.46757	0.41422	0.59473	0.28821	0.38482	0.27838	0.23352	0.3484	0.32205	0.34016	0.30024	0.5965
0.32123	0.40125	0.50707	0.40803	0.25117	0.39615	0.39881	0.45528	0.42453	0.24082	0.22961	0.56164	0.38705	0.30702	0.37066	0.32079	0.34289	0.54549	0.45909	0.26966	0.37281	0.57867	0.43248	0.3478	0.42392	0.28317	0.4085	0.28876	0.13365	0.41544	0.35268	0.25481	0.27368	0.42958	0.24939	0.43879	0.33978	0.46741	0.28119	0.38171	0.24683	0.43017	0.38839	0.35813	0.19878	0.37864	0.3216	0.16251	0.41117	0.21897
0.50336	0.58936	0.46356	0.35165	0.30651	0.41138	0.34631	0.31006	0.50098	0.26934	0.28459	0.32401	0.31866	0.55359	0.19171	0.37205	0.48774	0.33372	0.34457	0.34327	0.42101	0.18217	0.38712	0.3135	0.37517	0.21519	0.29927	0.33231	0.33244	0.34742	0.36976	0.47532	0.31751	0.39117	0.25943	0.31772	0.25605	0.39363	0.36149	0.20852	0.29105	0.43211	0.31705	0.28587	0.30785	0.38566	0.32463	0.54975	0.22079	0.32638
0.45723	0.48351	0.41838	0.4743	0.29519	0.32315	0.45171	0.35304	0.50486	0.36184	0.28909	0.58719	0.63326	0.28353	0.39096	0.2836	0.29725	0.22981	0.35799	0.28318	0.39233	0.36995	0.33984	0.28563	0.41206	0.4094	0.38796	0.33636	0.27709	0.43846	0.31291	0.28079	0.46091	0.08543	0.23177	0.4015	0.3233	0.35049	0.33325	0.56275	0.15643	0.38913	0.2291	0.40801	0.48785	0.34244	0.38196	0.25949	0.4543	0.38399
0.50676	0.24161	0.5967	0.31184	0.67476	0.52322	0.52413	0.35993	0.19331	0.47724	0.53972	0.36822	0.37725	0.42174	0.46587	0.3494	0.26596	0.27683	0.24546	0.30799	0.40281	0.34173	0.40839	0.45795	0.54883	0.4111	0.28696	0.35649	0.31951	0.3933	0.19608	0.34871	0.37109	0.3932	0.35029	0.29887	0.32291	0.27645	0.28549	0.42152	0.19066	0.2686	0.367	0.27103	0.48778	0.34661	0.36911	0.36876	0.41079	0.38316
0.51095	0.30505	0.51637	0.44507	0.31727	0.33522	0.24662	0.42861	0.33083	0.41783	0.35528	0.28505	0.23236	0.33642	0.36043	0.44316	0.49917	0.59951	0.2334	0.47367	0.08113	0.32694	0.24055	0.37844	0.37765	0.32251	0.39631	0.50515	0.21116	0.54962	0.37978	0.24251	0.3566	0.28528	0.27363	0.49418	0.27358	0.3987	0.33097	0.29828	0.24846	0.21811	0.32576	0.19494	0.30514	0.41429	0.4525	0.51955	0.34523	0.29139
0.46843	0.46992	0.40819	0.45431	0.37266	0.13894	0.29984	0.43028	0.3184	0.34806	0.24854	0.39254	0.40405	0.32966	0.36284	0.25345	0.4143	0.2529	0.25754	0.25136	0.30736	0.35913	0.26711	0.23302	0.34456	0.33391	0.5892	0.22303	0.38037	0.37488	0.48323	0.35664	0.37381	0.41623	0.31382	0.56373	0.34092	0.42907	0.39273	0.3356	0.44931	0.31228	0.31087	0.53186	0.31675	0.45717	0.33235	0.44892	0.28397	0.42661
0.60746	0.36598	0.24517	0.35736	0.46607	0.45818	0.37199	0.42983	0.40944	0.27922	0.48388	0.51287	0.23957	0.32352	0.49055	0.42443	0.2535	0.30239	0.37035	0.37086	0.32433	0.38054	0.31226	0.46718	0.3993	0.32713	0.28712	0.52261	0.20381	0.43085	0.35916	0.20176	0.29611	0.32371	0.46366	0.28553	0.31536	0.26165	0.47674	0.25782	0.45648	0.34377	0.36955	0.31557	0.44685	0.23853	0.33453	0.08168	0.35242	0.33072
0.25865	0.3651	0.38078	0.54163	0.44634	0.4496	0.29343	0.34597	0.39839	0.43305	0.36091	0.43359	0.38729	0.40419	0.2438	0.38852	0.25	0.52764	0.24695	0.32366	0.41875	0.25316	0.30156	0.34501	0.39697	0.35172	0.39842	0.25798	0.3572	0.30963	0.36756	0.29281	0.36481	0.29789	0.18785	0.29278	0.34989	0.55222	0.3713	0.40283	0.4786	0.42751	0.24901	0.53855	0.35675	0.12378	0.25197	0.37121	0.39357	0.31571
0.30241	0.37235	0.41666	0.50026	0.36145	0.46632	0.40819	0.48926	0.34757	0.31442	0.31889	0.45442	0.51165	0.24706	0.27766	0.6707	0.45509	0.44034	0.33064	0.4359	0.41698	0.41766	0.3614	0.30088	0.36767	0.42059	0.40499	0.28806	0.37407	0.38752	0.39392	0.50818	0.24647	0.4793	0.27224	0.3092	0.32388	0.31887	0.38373	0.48943	0.46262	0.36064	0.22926	0.31162	0.41233	0.47209	0.45557	0.52161	0.45745	0.4727
0.40407	0.41176	0.4842	0.31168	0.66689	0.69005	0.36009	0.34443	0.69579	0.31914	0.50301	0.22289	0.49461	0.54151	0.39437	0.28775	0.33907	0.49663	0.45543	0.30711	0.33699	0.42737	0.33793	0.58624	0.50546	0.40563	0.28386	0.45536	0.51968	0.45932	0.49837	0.3122	0.34209	0.37203	0.44825	0.42817	0.42336	0.58948	0.41155	0.52781	0.34361	0.28858	0.29034	0.64659	0.39023	0.36248	0.20788	0.43885	0.46529	0.53612
[truncated: 14 more columns]

## Sheet: hPS_not_filtered
0.4002	0.34608	0.34721	0.37639	0.07306	0.42492	0.42895	0.3209	0.02565	0.44542	0.26296	0.48419	0.20859	0.15795	0.37041	0.41897	0.34607	0.307	0.29771	0.4479	0.40843	0.34931	0.38689	0.22713	0.28317	0.34422	0.44979	0.00448	0.36151	0.46087	0.24912	0.35695	0.39742	0.24503	0.42582	0.19453	0.24682	0.13538	0.32684	0.31885	0.31526	0.36041	0.475	0.07151	0.30959	0.39743	0.31018	0.21574	0.2369	0.16013
0.38093	0.42516	0.36132	0.34462	0.39064	0.32512	0.30705	0.39022	0.27167	0.4699	0.46731	0.32122	0.26611	0.31197	0.40354	0.14573	0.38457	0.44416	0.22392	0.18043	0.4023	0.2587	0.48737	0.33072	0.17116	0.32254	0.36187	0.38828	0.31562	0.29102	0.34552	0.14731	0.46213	0.34279	0.48521	0.42307	0.38687	0.41624	0.43796	0.20726	0.24332	0.33409	0.45829	0.347	0.18147	0.37793	0.38031	0.158	0.29298	0.29607
0.27489	0.42599	0.39665	0.37914	0.35403	0.27933	0.48263	0.38671	0.45497	0.20023	0.15227	0.3932	0.34405	0.2792	0.39077	0.30478	0.30197	0.25279	0.48986	0.40256	0.32934	0.57924	0.42045	0.38939	0.54624	0.42152	0.23564	0.57946	0.25383	0.36802	0.39071	0.4948	0.41539	0.43143	0.48598	0.50711	0.47125	0.12379	0.32885	0.17567	0.26073	0.23894	0.45337	0.37373	0.14833	0.49355	0.51797	0.40292	0.31557	0.34748
0.138	0.47254	0.51672	0.41136	0.44409	0.3294	0.23904	0.27165	0.35341	0.45623	0.4292	0.27644	0.46042	0.33585	0.37589	0.30683	0.3222	0.29928	0.52703	0.38732	0.32781	0.3943	0.39367	0.38451	0.21294	0.30435	0.30013	0.02881	0.55788	0.26061	0.41288	0.43217	0.23151	0.3347	0.14032	0.43672	0.39766	0.36567	0.47719	0.48607	0.09295	0.26356	0.30813	0.51823	0.15727	0.52493	0.192	0.56733	0.4082	0.36084
0.32095	0.16921	0.31722	0.21956	0.51031	0.79325	0.56827	0.4236	0.26428	0.42263	0.50835	0.37465	0.40194	0.4436	0.51373	0.28311	0.30731	0.44397	0.3135	0.561	0.52856	0.44029	0.44443	0.43138	0.23164	0.37231	0.27827	0.55886	0.2266	0.3207	0.28163	0.28658	0.40115	0.40818	0.35287	0.15997	0.34878	0.31021	0.25004	0.26618	0.39582	0.5275	0.42683	0.30993	0.21353	0.33939	0.23998	0.44335	0.57734	0.25178
0.27098	0.46046	0.26161	0.36407	0.37415	0.41334	0.52621	0.41563	0.46331	0.35646	0.38563	0.46363	0.57561	0.3548	0.35009	0.28819	0.3333	0.31951	0.57314	0.21707	0.70052	0.13446	0.42323	0.38125	0.19533	0.39352	0.29401	0.29467	0.48342	0.22041	0.45108	0.44452	0.46064	0.37447	0.38226	0.20801	0.47357	0.38608	0.42312	0.39108	0.44697	0.59122	0.41508	0.53444	0.42029	0.20285	0.37437	0.20761	0.3097	0.3377
0.24812	0.47212	0.06643	0.3802	0.1337	0.23265	0.24486	0.29839	0.41995	0.14843	0.09924	0.38969	0.34647	0.17896	0.3238	0.44626	0.489	0.40207	0.4123	0.5419	0.27125	0.27834	0.3317	0.35353	0.26965	0.4339	0.588	0.28479	0.39043	0.38127	0.65714	0.32227	0.22493	0.31433	0.23642	0.34429	0.3514	0.25322	0.28333	0.43013	0.58455	0.35913	0.25109	0.46937	0.36629	0.36848	0.21797	0.19508	0.42564	0.25194
0.28223	0.26384	0.26832	0.37917	0.57985	0.31718	0.4029	0.4725	0.29778	0.42306	0.47217	0.24274	0.30671	0.45439	0.31607	0.39418	0.41853	0.46276	0.13911	0.34791	0.36208	0.33325	0.40177	0.35214	0.29127	0.33737	0.42752	0.36364	0.59649	0.4017	0.33167	0.53161	0.2975	0.49461	0.41016	0.23977	0.34051	0.29302	0.28417	0.19734	0.60409	0.44109	0.30247	0.34941	0.2941	0.31675	0.40654	0.44859	0.53012	0.32818
0.21894	0.26272	0.24361	0.46224	0.46565	0.43029	0.32463	0.38092	0.29341	0.45074	0.49369	0.29967	0.45518	0.25225	0.46783	0.3395	0.11044	0.35574	0.30759	0.18999	0.31157	0.4666	0.27585	0.32718	0.32087	0.45378	0.45727	0.24191	0.34044	0.28631	0.27569	0.19863	0.39698	0.39751	0.53245	0.28718	0.41922	0.4286	0.2522	0.60487	0.37462	0.36022	0.45246	0.49419	0.25705	0.37835	0.30821	0.28746	0.33969	0.31835
0.44159	0.40474	0.28934	0.387	0.54576	0.37926	0.34287	0.24278	0.28819	0.55864	0.46632	0.18059	0.33831	0.48129	0.48251	0.42213	0.37248	0.19847	0.19672	0.35239	0.34178	0.14962	0.33952	0.32606	0.40315	0.49974	0.24536	0.28181	0.46417	0.31312	0.32377	0.40819	0.45774	0.20314	0.63693	0.31025	0.46431	0.21356	0.47541	0.45492	0.26374	0.11805	0.42032	0.30781	0.48655	0.33558	0.36749	0.38925	0.34864	0.52643
0.3452	0.22795	0.45844	0.41854	0.37161	0.36873	0.32066	0.49226	0.1466	0.38495	0.33094	0.36088	0.54511	0.25564	0.37249	0.44034	0.38966	0.46156	0.40293	0.42045	0.35765	0.45612	0.14749	0.50679	0.1192	0.37062	0.45148	0.41778	0.41374	0.38779	0.38892	0.443	0.35482	0.27331	0.39649	0.35444	0.30248	0.35462	0.29514	0.23805	0.0668	0.53541	0.1408	0.30556	0.36759	0.25418	0.46152	0.21618	0.51176	0.18234
0.4122	0.56654	0.52604	0.3335	0.39222	0.29272	0.27242	0.45875	0.51201	0.4245	0.32179	0.41973	0.41075	0.29704	0.4052	0.34893	0.39702	0.33701	0.32773	0.2416	0.43103	0.26226	0.38816	0.27298	0.37674	0.34494	0.7973	0.56312	0.33872	0.34995	0.14937	0.35349	0.20392	0.37821	0.16955	0.53531	0.17518	0.2801	0.36009	0.30512	0.41119	0.33629	0.35895	0.44052	0.31175	0.46934	0.5524	0.25427	0.62507	0.40189
0.46622	0.55203	0.30385	0.50945	0.39826	0.53252	0.30868	0.37777	0.34341	0.47026	0.28978	0.4041	0.19075	0.2294	0.38805	0.45557	0.56008	0.38669	0.34646	0.17157	0.40141	0.5563	0.24062	0.38752	0.51214	0.28354	0.46005	0.60426	0.58683	0.33125	0.46876	0.32746	0.47115	0.46065	0.32687	0.47876	0.14274	0.61276	0.76891	0.18076	0.52895	0.20864	0.31137	0.30439	0.21409	0.43011	0.5784	0.29501	0.3201	0.33846
0.21202	0.39759	0.31795	0.47693	0.52586	0.50885	0.53655	0.45873	0.38738	0.34234	0.44839	0.16458	0.37848	0.4123	0.36842	0.35174	0.38637	0.36895	0.19773	0.62178	0.20807	0.21514	0.20743	0.31254	0.17703	0.295	0.24111	0.39661	0.01208	0.23444	0.45763	0.48687	0.5733	0.19013	0.4415	0.33935	0.35115	0.34034	0.40951	0.08949	0.38253	0.54635	0.38743	0.37623	0.38316	0.09437	0.45594	0.29228	0.30445	0.50961
0.38751	0.39457	0.43421	0.58515	0.52873	0.25425	0.37189	0.40955	0.33785	0.48544	0.41771	0.42973	0.38395	0.27506	0.36322	0.37537	0.37285	0.33001	0.34677	0.38462	0.37907	0.42407	0.15872	0.20469	0.40474	0.3818	0.40631	0.31896	0.35539	0.36822	0.41556	0.36361	0.56893	0.33027	0.35088	0.46452	0.24571	0.18311	0.29299	0.48438	0.40575	0.46806	0.54822	0.54636	0.53121	0.43784	0.31192	0.38238	0.31267	0.34337
0.30034	0.22299	0.33872	0.55814	0.03592	0.37288	0.44701	0.38402	0.23528	0.49451	0.34259	0.57311	0.30529	0.42928	0.19493	0.44102	0.38976	0.2713	0.25764	0.43027	0.31267	0.19091	0.24299	0.37391	0.48362	0.353	0.3369	0.35328	0.47937	0.20115	0.34805	0.38321	0.19948	0.38768	0.35319	0.53657	0.25493	0.42467	0.16814	0.09913	0.60047	0.44024	0.27436	0.43558	0.42633	0.25684	0.49781	0.39893	0.31743	0.16513
0.42773	0.39405	0.1906	0.25282	0.5281	0.2938	0.3789	0.39658	0.48688	0.18144	0.37743	0.37092	0.25973	0.2804	0.6803	0.23629	0.32946	0.43628	0.31788	0.36104	0.3052	0.21881	0.37201	0.48881	0.11089	0.36618	0.38311	0.10863	0.49345	0.48379	0.45498	0.37146	0.43329	0.4654	0.46886	0.4447	0.37625	0.3259	0.39683	0.22137	0.55688	0.41809	0.34499	0.51291	0.33875	0.30913	0.47637	0.50076	0.64884	0.31102
0.53673	0.3414	0.40803	0.36619	0.56813	0.17062	0.43623	0.51465	0.65413	0.50487	0.27728	0.26701	0.3424	0.57231	0.24874	0.31284	0.51287	0.31718	0.19727	0.3118	0.13225	0.23113	0.45048	0.46172	0.25813	0.4334	0.29891	0.29889	0.25596	0.34858	0.23983	0.27361	0.45104	0.38871	0.2724	0.29944	0.45826	0.56246	0.38589	0.24577	0.33214	0.43323	0.41531	0.48726	0.34246	0.41463	0.25691	0.31401	0.30645	0.17153
0.63437	0.3892	0.51876	0.4412	0.39206	0.3201	0.36589	0.25879	0.27437	0.53593	0.24501	0.17617	0.35363	0.32115	0.2865	0.32194	0.17704	0.30845	0.38897	0.5235	0.39691	0.45234	0.7232	0.43689	0.35583	0.28978	0.438	0.31098	0.45859	0.50131	0.56009	0.37514	0.44305	0.38399	0.34893	0.4888	0.42052	0.18187	0.47963	0.28386	0.53025	0.285	0.21215	0.29633	0.50881	0.03144	0.56713	0.20765	0.28248	0.41322
0.31767	0.34621	0.50449	0.27018	0.23338	0.53291	0.50374	0.48349	0.30355	0.34488	0.3958	0.19465	0.36012	0.32715	0.41436	0.42568	0.42785	0.3193	0.43195	0.41868	0.47416	0.41899	0.34477	0.32497	0.51958	0.31358	0.32564	0.22927	0.28993	0.37908	0.46117	0.32405	0.31949	0.12181	0.21973	0.42245	0.43255	0.33413	0.29872	0.30753	0.49933	0.41428	0.47872	0.4764	0.21884	0.24673	0.15912	0.36193	0.34239	0.28737
0.44463	0.60877	0.46811	0.45486	0.31434	0.64664	0.46825	0.37372	0.4931	0.023	0.56546	0.32253	0.31301	0.3704	0.47663	0.42597	0.40742	0.42182	0.56769	0.26602	0.47824	0.3263	0.51051	0.3701	0.51217	0.51944	0.46921	0.52881	0.24332	0.475	0.49205	0.26792	0.46818	0.05386	0.32856	0.31231	0.39446	0.41591	0.31389	0.49228	0.33917	0.3391	0.5894	0.32638	0.46355	0.32361	0.33086	0.41857	0.33599	0.53121
0.47503	0.36149	0.21529	0.48365	0.1243	0.39535	0.35279	0.36456	0.41859	0.33151	0.41168	0.57497	0.43945	0.38998	0.51713	0.31974	0.60515	0.38141	0.34252	0.50486	0.33575	0.28281	0.36032	0.28024	0.29744	0.28715	0.40043	0.41327	0.48253	0.25306	0.31913	0.49	0.33514	0.32994	0.43617	0.21544	0.56597	0.51231	0.36803	0.38571	0.39528	0.24705	0.21363	0.23959	0.18519	0.42395	0.42651	0.18599	0.38093	0.3147
0.38246	0.41282	0.57666	0.17155	0.16629	0.38942	0.48169	0.49956	0.40647	0.39647	0.32842	0.39265	0.29887	0.34992	0.42453	0.52059	0.42948	0.49436	0.29842	0.42778	0.36842	0.40924	0.28332	0.33377	0.23095	0.34522	0.29448	0.31169	0.38005	0.52334	0.27217	0.33099	0.37722	0.4861	0.39815	0.58189	0.46643	0.33628	0.3067	0.26891	0.53284	0.39387	0.23051	0.53619	0.27575	0.38491	0.2806	0.48391	0.42915	0.4222
0.40685	0.30663	0.52883	0.28475	0.47567	0.36038	0.5071	0.3509	0.16261	0.47736	0.37301	0.33607	0.34679	0.39376	0.54385	0.25265	0.40884	0.51144	0.45593	0.39993	0.32002	0.34317	0.34153	0.49223	0.27326	0.32253	0.18444	0.52949	0.26262	0.38818	0.3055	0.41685	0.36653	0.32088	0.5248	0.44287	0.25447	0.20601	0.377	0.38496	0.48805	0.15072	0.39505	0.34721	0.3412	0.60891	0.35245	0.37814	0.49217	0.42779
0.29395	0.47633	0.41637	0.25985	0.45866	0.14978	0.43517	0.32633	0.31071	0.41989	0.42732	0.28787	0.3433	0.46227	0.45578	0.36203	0.2715	0.57477	0.35154	0.20242	0.38909	0.65383	0.46102	0.45576	0.32679	0.30105	0.37718	0.30667	0.46663	0.52145	0.24247	0.53464	0.24436	0.49411	0.26478	0.36873	0.49142	0.18776	0.28625	0.53624	0.31576	0.3302	0.4138	0.42738	0.21885	0.4392	0.3272	0.3786	0.49005	0.29421
0.29676	0.28704	0.50659	0.57869	0.69975	0.58914	0.38593	0.51475	0.34972	0.48215	0.30688	0.37001	0.38738	0.18728	0.52371	0.46947	0.21478	0.49828	0.40266	0.21935	0.40426	0.48768	0.57362	0.43828	0.47987	0.37559	0.32534	0.36569	0.45226	0.42802	0.41444	0.16207	0.22311	0.44914	0.23792	0.30293	0.23074	0.34148	0.34533	0.28049	0.25304	0.3405	0.39575	0.38323	0.29785	0.37605	0.32995	0.50251	0.39394	0.54364
0.35965	0.36787	0.38591	0.47883	0.50273	0.40943	0.23973	0.34505	0.334	0.2751	0.53134	0.41256	0.25761	0.51829	0.4745	0.5901	0.3181	0.45479	0.37419	0.49333	0.33504	0.32006	0.33214	0.35731	0.38602	0.27493	0.4264	0.44383	0.37262	0.50347	0.34031	0.44148	0.35345	0.26225	0.31028	0.47108	0.59349	0.26908	0.25511	0.38493	0.32171	0.39079	0.26708	0.37059	0.41418	0.31246	0.48418	0.43828	0.47167	0.40272
0.18118	0.35989	0.22956	0.45078	0.577	0.25081	0.24891	0.40181	0.42146	0.64141	0.53035	0.32902	0.37713	0.39928	0.19936	0.48888	0.5683	0.53525	0.41417	0.2302	0.18426	0.33685	0.462	0.35784	0.45286	0.46084	0.26254	0.53485	0.49766	0.33614	0.27316	0.3841	0.47672	0.52912	0.35228	0.26942	0.57813	0.38324	0.12064	0.49026	0.42436	0.53181	0.17235	0.66488	0.2724	0.35616	0.40589	0.2762	0.22034	0.29163
0.337	0.39885	0.50105	0.20355	0.34274	0.41068	0.45375	0.23721	0.34483	0.3128	0.06408	0.38058	0.34408	0.52347	0.34037	0.49306	0.3171	0.30567	0.26023	0.27192	0.38699	0.57897	0.29812	0.46107	0.26579	0.40532	0.22485	0.21594	0.35423	0.38732	0.26945	0.4841	0.30836	0.32243	0.35703	0.38893	0.29064	0.36317	0.3422	0.4509	0.27128	0.38622	0.26419	0.38833	0.42038	0.56401	0.33897	0.34563	0.52607	0.35778
0.32258	0.3145	0.24793	0.37333	0.41059	0.50078	0.50363	0.41727	0.51625	0.35357	0.58928	0.17699	0.47053	0.19056	0.39285	0.32795	0.41392	0.44665	0.15756	0.34486	0.2802	0.3119	0.39464	0.37949	0.51814	0.30885	0.35826	0.3341	0.37715	0.45853	0.38246	0.30345	0.30276	0.25692	0.42786	0.22307	0.46126	0.38512	0.3882	0.60164	0.43512	0.30871	0.52049	0.38788	0.22523	0.26101	0.4196	0.37779	0.22926	0.32194
0.45767	0.37393	0.49233	0.48512	0.3741	0.53989	0.44657	0.3921	0.45913	0.27637	0.35762	0.30424	0.33819	0.42371	0.44332	0.29845	0.33351	0.30069	0.29528	0.45425	0.44886	0.48492	0.31903	0.49194	0.21982	0.27576	0.3576	0.40515	0.42181	0.20864	0.35424	0.51268	0.35128	0.19087	0.36902	0.37744	0.22969	0.1347	0.35358	0.18469	0.47701	0.30815	0.31991	0.40327	0.37549	0.392	0.26186	0.19041	0.32177	0.1081
0.49678	0.3106	0.4672	0.33357	0.34158	0.18776	0.42552	0.27248	0.41502	0.40736	0.38729	0.45952	0.39649	0.26951	0.55931	0.27018	0.59308	0.13699	0.18879	0.20119	0.41708	0.2991	0.40551	0.53518	0.32779	0.4173	0.36662	0.62588	0.08393	0.33065	0.46129	0.34406	0.41423	0.22351	0.32228	0.31147	0.46146	0.47332	0.44219	0.3146	0.31628	0.36838	0.38438	0.47229	0.55074	0.36377	0.29603	0.24873	0.21819	0.20588
0.31706	0.18434	0.35014	0.33532	0.32447	0.49659	0.47353	0.34586	0.48201	0.24748	0.40254	0.1404	0.11208	0.39174	0.5377	0.15662	0.27582	0.37833	0.18567	0.39754	0.34585	0.43326	0.44615	0.45067	0.40438	0.28706	0.40206	0.37146	0.54859	0.40221	0.29292	0.40934	0.348	0.32255	0.24546	0.27273	0.36746	0.3272	0.27167	0.46588	0.35525	0.38614	0.49529	0.04028	0.37108	0.19223	0.28311	0.34582	0.44517	0.31778
0.35792	0.38608	0.46711	0.35339	0.271	0.4413	0.30384	0.36525	0.40201	0.3835	0.30404	0.42557	0.23741	0.50184	0.43298	0.37477	0.32329	0.46251	0.24139	0.23211	0.51001	0.35634	0.21613	0.18919	0.37266	0.29701	0.45116	0.33798	0.49893	0.34202	0.33114	0.3172	0.24671	0.34721	0.51142	0.36441	0.31267	0.34294	0.36324	0.26859	0.38117	0.19102	0.1245	0.31465	0.08701	0.21837	0.03214	0.56136	0.29319	0.57033
0.3599	0.26594	0.25493	0.2998	0.30093	0.1755	0.54276	0.18772	0.2555	0.36845	0.33776	0.4193	0.36777	0.35279	0.39588	0.48186	0.42874	0.40602	0.20552	0.40525	0.43102	0.36277	0.51033	0.38749	0.29356	0.4455	0.28224	0.3325	0.32853	0.27972	0.35911	0.35806	0.39478	0.31822	0.26607	0.19134	0.4565	0.55598	0.22006	0.37108	0.24065	0.32105	0.4375	0.35769	0.26307	0.29129	0.38241	0.24994	0.28585	0.48719
0.31822	0.30497	0.09909	0.49045	0.32748	0.2548	0.40985	0.29187	0.433	0.43226	0.23203	0.35661	0.30667	0.32698	0.38474	0.40534	0.29478	0.41658	0.27585	0.42345	0.44861	0.25887	0.35638	0.22858	0.33217	0.4446	0.3904	0.20831	0.35803	0.28937	0.20974	0.28875	0.39054	0.44674	0.21003	0.54022	0.40978	0.26884	0.19634	0.24605	0.3302	0.47352	0.54805	0.27776	0.59753	0.28859	0.16731	0.46534	0.4658	0.28304
0.19338	0.23965	0.41746	0.46154	0.35691	0.51793	0.36522	0.28229	0.32625	0.32298	0.3968	0.44849	0.4795	0.34137	0.34402	0.40041	0.28334	0.46935	0.41516	0.36069	0.33854	0.39127	0.37016	0.69276	0.44628	0.62983	0.27295	0.41177	0.4006	0.22689	0.43962	0.30931	0.28153	0.29537	0.29643	0.23845	0.1511	0.35486	0.29107	0.54902	0.28004	0.39311	0.33796	0.26501	0.48123	0.25493	0.32854	0.32945	0.33169	0.37054
0.46928	0.34819	0.54643	0.29066	0.32751	0.30178	0.44334	0.26183	0.50492	0.49193	0.75208	0.59038	0.45131	0.48943	0.50088	0.36618	0.47258	0.33855	0.24967	0.38455	0.4017	0.4425	0.57684	0.45989	0.50618	0.37025	0.33595	0.46352	0.48825	0.30086	0.09274	0.26865	0.63505	0.2885	0.19327	0.26596	0.28582	0.37154	0.50851	0.32425	0.41364	0.56604	0.23702	0.45606	0.59533	0.34901	0.07714	0.54632	0.30921	0.40676
0.43192	0.11079	0.43735	0.43576	0.32267	0.32915	0.33185	0.36914	0.47825	0.37071	0.41119	0.45565	0.44281	0.49197	0.40775	0.41566	0.60958	0.41358	0.32072	0.48507	0.5019	0.17624	0.43269	0.39623	0.25338	0.4825	0.36666	0.18994	0.40566	0.31603	0.3619	0.2835	0.30783	0.37328	0.34073	0.28174	0.17965	0.34515	0.44733	0.36123	0.1521	0.40742	0.41826	0.32884	0.21662	0.39514	0.21053	0.40075	0.45349	0.42107
0.24725	0.46806	0.18652	0.44342	0.28506	0.26482	0.42031	0.35921	0.42952	0.36835	0.11136	0.35344	0.31466	0.27718	0.43591	0.38469	0.27481	0.43588	0.39646	0.35641	0.59194	0.17148	0.33164	0.47708	0.46648	0.23691	0.44298	0.3527	0.49333	0.12308	0.34699	0.39898	0.33859	0.33334	0.37095	0.47244	0.25767	0.48674	0.46473	0.35315	0.42814	0.52452	0.39694	0.41444	0.22183	0.26898	0.37039	0.39416	0.45044	0.24762
0.40435	0.55305	0.49068	0.37192	0.26845	0.29595	0.26272	0.46758	0.47414	0.22222	0.32138	0.42079	0.32733	0.31008	0.29878	0.49675	0.53163	0.36617	0.36554	0.39453	0.39331	0.39834	0.22404	0.28959	0.33234	0.46672	0.40897	0.54408	0.55239	0.42214	0.30586	0.27604	0.41255	0.31487	0.39967	0.42098	0.4382	0.36558	0.33665	0.13153	0.47801	0.39457	0.43334	0.21404	0.41741	0.51737	0.46112	0.29312	0.24019	0.29888
0.43687	0.35625	0.3028	0.24737	0.14273	0.30071	0.30362	0.29516	0.28806	0.29472	0.4508	0.23997	0.26526	0.35748	0.27904	0.36247	0.33711	0.54069	0.44942	0.37284	0.38535	0.45199	0.49657	0.32377	0.1835	0.431	0.29794	0.29843	0.41388	0.50875	0.35719	0.61838	0.18413	0.2603	0.49411	0.34351	0.23495	0.43362	0.11633	0.39661	0.33868	0.4042	0.58279	0.12422	0.34126	0.43069	0.53241	0.48757	0.4153	0.29622
0.45306	0.2909	0.39657	0.42333	0.22985	0.44486	0.36017	0.44141	0.30154	0.36131	0.25617	0.577	0.44581	0.35185	0.45111	0.46349	0.35067	0.28804	0.51874	0.57819	0.55336	0.43988	0.28956	0.27876	0.23036	0.34245	0.3769	0.27142	0.34024	0.47747	0.28742	0.3752	0.38206	0.38012	0.36484	0.38884	0.53428	0.25933	0.33775	0.4246	0.32062	0.54694	0.22264	0.3681	0.29075	0.29198	0.33962	0.25214	0.37483	0.25058
0.39505	0.19043	0.34376	0.38648	0.42507	0.33461	0.28596	0.25399	0.40188	0.1999	0.47177	0.47282	0.37848	0.59548	0.40094	0.43538	0.308	0.35212	0.06202	0.34772	0.38399	0.28333	0.1885	0.57842	0.48107	0.28525	0.39316	0.48944	0.40691	0.36825	0.15358	0.51566	0.35466	0.47598	0.36708	0.3318	0.4346	0.33818	0.47114	0.32595	0.54226	0.28138	0.46718	0.25362	0.39517	0.25202	0.43603	0.34404	0.34508	0.36491
0.38852	0.4409	0.26264	0.41687	0.51748	0.42661	0.14464	0.27044	0.43471	0.32414	0.31371	0.52817	0.47492	0.35985	0.25843	0.46862	0.50239	0.4847	0.38115	0.29409	0.54397	0.46372	0.54464	0.22318	0.26316	0.41218	0.28178	0.49216	0.49093	0.44214	0.33742	0.35304	0.47921	0.38432	0.4058	0.29675	0.42652	0.46518	0.36313	0.34857	0.53316	0.4236	0.30008	0.29825	0.36591	0.3075	0.31325	0.43527	0.2967	0.56796
0.57134	0.39237	0.30425	0.25304	0.23896	0.23691	0.42333	0.61857	0.33734	0.46879	0.39745	0.47553	0.40761	0.50853	0.39609	0.41248	0.41286	0.33365	0.1998	0.4929	0.29969	0.44654	0.39449	0.24631	0.35521	0.48669	0.48449	0.34491	0.2969	0.35772	0.53897	0.16883	0.45329	0.43357	0.32728	0.52312	0.16022	0.33636	0.45257	0.47503	0.29253	0.37742	0.27423	0.34668	0.52447	0.19379	0.22857	0.44457	0.28948	0.18385
0.2762	0.25003	0.35778	0.34553	0.48956	0.50189	0.39392	0.48199	0.46938	0.45381	0.49141	0.32779	0.2609	0.05344	0.43437	0.24073	0.25058	0.31358	0.21213	0.17198	0.36509	0.36255	1.00221	0.3216	0.37204	0.2978	0.39809	0.59213	0.42713	0.41693	0.35549	0.35524	0.37592	0.27408	0.29224	0.45137	0.3939	0.44353	0.17873	0.32016	0.24495	0.3464	0.45986	0.25862	0.28666	0.46844	0.47549	0.36311	0.46887	0.32594
0.35007	0.4101	0.35584	0.33809	0.3706	0.40933	0.12614	0.16198	0.46661	0.30165	0.5456	0.37788	0.47609	0.27357	0.35543	0.39262	0.54424	0.35672	0.67526	0.50681	0.37323	0.39121	0.26637	0.10619	0.34759	0.31179	0.4061	0.3575	0.27754	0.34173	0.2997	0.63452	0.39822	0.33308	0.35679	0.16432	0.13665	0.43084	0.4858	0.27922	0.29431	0.34247	0.19497	0.22249	0.20566	0.3953	0.42277	0.29634	0.46172	0.30817
0.44848	0.36664	0.37332	0.37861	0.27195	0.28192	0.48582	0.39239	0.12072	0.42612	0.34192	0.34524	0.31002	0.29692	0.48764	0.36641	0.59009	0.15275	0.47822	0.60695	0.33749	0.57924	0.24058	0.60228	0.25973	0.4221	0.40721	0.41158	0.19279	0.09911	0.43228	0.24584	0.47096	0.25668	0.43412	0.43949	0.40779	0.39017	0.21892	0.29322	0.27667	0.5428	0.29439	0.24659	0.54548	0.49169	0.31596	0.34413	0.27864	0.52181
0.2969	0.29536	0.42931	0.45708	0.1709	0.26747	0.33672	0.44945	0.5172	0.43978	0.35591	0.34484	0.37032	0.33312	0.31222	0.37027	0.19591	0.40515	0.37947	0.41031	0.3756	0.30163	0.31797	0.3042	0.33399	0.47178	0.42107	0.45738	0.43755	0.23888	0.32493	0.33375	0.24868	0.20783	0.36015	0.43355	0.37727	0.44533	0.4222	0.36704	0.47455	0.38663	0.36386	0.42217	0.43596	0.38686	0.33405	0.39059	0.45569	0.47297
0.47153	0.45606	0.31651	0.23812	0.45168	0.13785	0.4392	0.43534	0.40075	0.38303	0.31354	0.4128	0.39409	0.44926	0.26573	0.41293	0.28974	0.45981	0.37256	0.43691	0.39879	0.14455	0.25752	0.47999	0.58865	0.45534	0.23737	0.26667	0.22192	0.36958	0.21488	0.33359	0.28491	0.3912	0.3281	0.18637	0.17312	0.52041	0.36339	0.41763	0.53576	0.28043	0.35732	0.25761	0.27806	0.36015	0.267	0.27264	0.42765	0.39735
0.3275	0.47982	0.51381	0.19743	0.2901	0.14418	0.23627	0.23826	0.18438	0.2204	0.40945	0.38745	0.45908	0.3167	0.27746	0.22358	0.58813	0.38068	0.39081	0.50404	0.4032	0.4503	0.34149	0.35061	0.43249	0.40885	0.21677	0.44184	0.23421	0.30775	0.20471	0.43729	0.35159	0.25387	0.38404	0.38661	0.47577	0.2445	0.27916	0.41994	0.28525	0.32574	0.44438	0.2595	0.48187	0.28459	0.51252	0.29103	0.54496	0.4553
0.33872	0.5262	0.2832	0.43199	0.43375	0.31144	0.32128	0.28656	0.20305	0.49645	0.44038	0.42888	0.2419	0.1897	0.25644	0.56481	0.3719	0.26893	0.44228	0.20868	0.15486	0.42668	0.51789	0.1622	0.45608	0.31187	0.52656	0.5481	0.64155	0.28032	0.37708	0.40875	0.34087	0.38933	0.60546	0.39448	0.36705	0.25159	0.29293	0.39735	0.36106	0.41345	0.34011	0.25073	0.52766	0.41006	0.44292	0.4167	0.34297	0.34028
0.43492	0.11367	0.41437	0.4235	0.43358	0.43329	0.40008	0.45432	0.65313	0.10941	0.33752	0.33374	0.37807	0.32585	0.32008	0.33103	0.18756	0.30574	0.25255	0.44173	0.60162	0.21835	0.50001	0.48105	0.48466	0.22643	0.33448	0.43587	0.27973	0.27304	0.32484	0.28867	0.54465	0.16045	0.41119	0.3346	0.40893	0.29873	0.26942	0.27292	0.28123	0.53752	0.47618	0.3585	0.35618	0.04699	0.37147	0.36468	0.31526	0.24829
0.47994	0.53218	0.25878	0.4171	0.25995	0.37738	0.45244	0.36185	0.33289	0.44744	0.29809	0.5295	0.46819	0.31776	0.45711	0.40833	0.29768	0.43432	0.35268	0.36271	0.5021	0.35259	0.28365	0.34569	0.25593	0.37688	0.40251	0.41708	0.20045	0.3621	0.42812	0.54477	0.59821	0.5244	0.35017	0.34493	0.57647	0.4093	0.42214	0.3885	0.60739	0.2773	0.46857	0.28157	0.53954	0.38978	0.42407	0.41934	0.3272	0.30756
0.24058	0.39605	0.55115	0.30671	0.30626	0.25761	0.30465	0.4448	0.50794	0.33354	0.52384	0.46206	0.28458	0.41912	0.51181	0.40169	0.45965	0.35143	0.20201	0.39284	0.83273	0.58192	0.3097	0.33081	0.28998	0.40734	0.37589	0.26411	0.32824	0.41045	0.42245	0.38764	0.2594	0.52121	0.35214	0.52271	0.3538	0.17771	0.36943	0.38985	0.27499	0.41873	0.46066	0.16617	0.44154	0.28937	0.27078	0.5051	0.42617	0.3242
0.27035	0.53252	0.33716	0.05284	0.2981	0.22135	0.45255	0.5882	0.44716	0.30169	0.44338	0.2752	0.22332	0.47896	0.26221	0.15832	0.301	0.42025	0.31226	0.52682	0.54954	0.4139	0.24454	0.33248	0.35427	0.42432	0.5089	0.50107	0.3138	0.29822	0.41553	0.31608	0.39163	0.26591	0.26799	0.4489	0.48786	0.43746	0.46536	0.42813	0.31682	0.32708	0.33255	0.39905	0.44618	0.38394	0.15089	0.21667	0.37412	0.46033
0.36045	0.46411	0.35464	0.3393	0.3228	0.32009	0.5714	0.29752	0.23672	0.40101	0.23836	0.34764	0.36544	0.2272	0.26966	0.50369	0.37394	0.41687	0.27357	0.53357	0.44521	0.35622	0.43311	0.29112	0.38689	0.34999	0.31087	0.57007	0.32134	0.27581	0.26055	0.5061	0.33784	0.36545	0.38629	0.465	0.46471	0.35645	0.52646	0.38361	0.34741	0.44791	0.31264	0.25353	0.34028	0.15744	0.41804	0.42499	0.38837	0.51188
0.18418	0.52999	0.43344	0.24298	0.26143	0.21275	0.52002	0.37783	0.41188	0.38821	0.61829	0.3615	0.40351	0.29544	0.39729	0.3294	0.48804	0.27439	0.25818	0.56726	0.27145	0.19445	0.38041	0.22077	0.46455	0.19979	0.42085	0.13223	0.40822	0.44175	0.13145	0.37697	0.45126	0.59536	0.1632	0.56464	0.47779	0.4739	0.34545	0.56907	0.21162	0.40595	0.35977	0.45585	0.35966	0.29144	0.36656	0.33666	0.17362	0.47505
0.17401	0.07337	0.4472	0.0947	0.34201	0.242	0.47209	0.36476	0.59084	0.25369	0.43342	0.30042	0.31938	0.34634	0.48277	0.53447	0.33819	0.39104	0.26289	0.41868	0.30238	0.32141	0.44581	0.3801	0.5575	0.31423	0.49195	0.32016	0.40144	0.28939	0.37414	0.3154	0.22432	0.48913	0.43288	0.47	0.36885	0.33917	0.44127	0.28302	0.36232	0.47565	0.3921	0.42332	0.51681	0.31769	0.18341	0.29936	0.48679	0.28243
0.3713	0.29343	0.34178	0.49724	0.37278	0.38085	0.39195	0.3636	0.4146	0.51336	0.22001	0.50623	0.3539	0.43487	0.38829	0.27696	0.36358	0.41391	0.35645	0.57927	0.46427	0.45051	0.51303	0.55792	0.41974	0.31474	0.47927	0.4996	0.46661	0.15007	0.35834	0.21969	0.56293	0.16597	0.20505	0.26181	0.34742	0.52337	0.45713	0.54157	0.36413	0.32035	0.47623	0.37622	0.3153	0.33908	0.40868	0.57343	0.4596	0.32497
0.38792	0.23936	0.45789	0.41315	0.22847	0.13474	0.3903	0.41501	0.34891	0.30033	0.40052	0.38855	0.35725	0.34675	0.53433	0.49332	0.27658	0.47671	0.15787	0.59339	0.41054	0.35618	0.22741	0.12816	0.41858	0.31107	0.37356	0.29427	0.36948	0.45108	0.34226	0.42966	0.46753	0.42007	0.33551	0.40397	0.51887	0.41411	0.38676	0.48509	0.21286	0.28618	0.24982	0.27319	0.28766	0.47221	0.46259	0.34753	0.22639	0.34702
0.1665	0.23757	0.27921	0.39128	0.41776	0.08017	0.10023	0.17267	0.44567	0.30533	0.49615	0.31295	0.26255	0.38481	0.46905	0.30448	0.34272	0.6542	0.37538	0.31202	0.58634	0.22461	0.30368	0.32778	0.39031	0.35925	0.49586	0.35117	0.38713	0.48901	0.40756	0.50317	0.29658	0.26864	0.55268	0.502	0.42769	0.51828	0.43455	0.44433	0.43635	0.31466	0.20446	0.20391	0.46468	0.47184	0.39864	0.42441	0.50039	0.46167
0.29552	0.35681	0.23797	0.20765	0.31527	0.39794	0.16254	0.56158	0.47357	0.52499	0.3429	0.36342	0.45305	0.27371	0.13127	0.33687	0.41711	0.30948	0.40714	0.283	0.35292	0.5206	0.49047	0.54539	0.47498	0.30701	0.21035	0.40959	0.34202	0.35187	0.32349	0.47064	0.23738	0.51138	0.29985	0.389	0.37386	0.49033	0.07083	0.09436	0.47192	0.3827	0.57326	0.28874	0.30536	0.52715	0.29315	0.29235	0.29437	0.36155
[truncated: 14 more columns]
