# Supplementary material for: Nanoscale C–H/C–D mapping of organic materials using electron spectroscopy
Source: Nat Nanotechnol. 2025 Mar 24;20(6):740–6. doi: 10.1038/s41565-025-01893-5 (PMC12532599; doi:10.1038/s41565-025-01893-5)
Supplement: Supplementary file 10 — Computed density profiles for each colour map. [file 41565_2025_1893_MOESM10_ESM.xlsx]

## Sheet: dPS_CGMD
x	y	Intensity
0	0	0.36776
0	0.75895	0.29185
0	1.51789	0.31585
0	2.27684	0.35737
0	3.03579	0.50375
0	3.79474	0.57518
0	4.55368	0.62925
0	5.31263	0.69232
0	6.07158	0.63986
0	6.83052	0.57917
0	7.58947	0.60824
0	8.34842	0.52401
0	9.10736	0.51772
0	9.86631	0.49342
0	10.6253	0.43119
0	11.3842	0.41915
0	12.1432	0.44711
0	12.9021	0.54261
0	13.661	0.36921
0	14.42	0.39501
0	15.1789	0.5855
0	15.9379	0.55971
0	16.6968	0.49415
0	17.4558	0.48244
0	18.2147	0.5902
0	18.9737	0.61365
0	19.7326	0.56308
0	20.4916	0.54609
0	21.2505	0.42343
0	22.0095	0.30106
0	22.7684	0.29508
0	23.5274	0.36903
0	24.2863	0.31657
0	25.0452	0.32815
0	25.8042	0.35617
0	26.5632	0.47758
0	27.3221	0.45286
0	28.081	0.61399
0	28.84	0.49994
0	29.5989	0.48412
0	30.3579	0.5902
0	31.1168	0.62983
0	31.8758	0.64523
0	32.6347	0.54705
0	33.3937	0.51144
0	34.1526	0.53251
0	34.9116	0.50372
0	35.6705	0.48503
0	36.4295	0.44123
0	37.1884	0.58489
0	37.9474	0.60158
0	38.7063	0.50782
0	39.4652	0.54727
0	40.2242	0.53745
0	40.9831	0.51438
0	41.7421	0.46462
0	42.501	0.43316
0	43.26	0.41179
0	44.0189	0.39696
0	44.7779	0.45046
0	45.5368	0.48635
0	46.2958	0.49528
0	47.0547	0.41808
0	47.8137	0.45563
0	48.5726	0.52961
0	49.3316	0.46478
0	50.0905	0.41172
0	50.8494	0.43445
0	51.6084	0.42679
0	52.3673	0.55894
0	53.1263	0.55498
0	53.8852	0.55891
0	54.6442	0.48918
0	55.4031	0.44834
0	56.1621	0.52155
0	56.921	0.52853
0	57.68	0.52111
0	58.4389	0.46577
0	59.1979	0.37485
0	59.9568	0.45669
0	60.7158	0.39982
0	61.4747	0.39823
0	62.2337	0.36526
0	62.9926	0.39119
0	63.7516	0.49503
0	64.5105	0.56962
0	65.2694	0.56625
0	66.0284	0.50283
0	66.7873	0.46239
0	67.5463	0.37537
0	68.3052	0.30193
0	69.0642	0.34848
0	69.8231	0.3774
0	70.5821	0.3954
0	71.341	0.44429
0	72.1	0.51698
0	72.8589	0.61609
0	73.6179	0.51043
0	74.3768	0.46629
0	75.1358	0.50832
0	75.8947	0.56018
0	76.6536	0.49305
0	77.4126	0.40713
0	78.1715	0.41214
0	78.9305	0.40996
0	79.6894	0.46668
0	80.4484	0.46178
0	81.2073	0.38918
0	81.9663	0.3488
0	82.7252	0.35458
0	83.4842	0.36426
0	84.2431	0.44996
0	85.0021	0.45769
0	85.761	0.46603
0	86.52	0.50539
0	87.2789	0.46242
0	88.0379	0.57271
0	88.7968	0.60106
0	89.5558	0.50926
0	90.3147	0.46456
0	91.0736	0.35524
0	91.8326	0.33528
0	92.5915	0.38332
0	93.3505	0.35163
0	94.1094	0.42167
0	94.8684	0.46482
0	95.6273	0.48667
0	96.3863	0.32853
0	97.1452	0.3622
0	97.9042	0.27857
0	98.6631	0.21373
0	99.4221	0.26367
0	100.181	0.29605
0	100.94	0.38033
0	101.699	0.44955
0	102.458	0.47408
0	103.217	0.49412
0	103.976	0.41889
0	104.735	0.49477
0	105.494	0.46131
0	106.253	0.38907
0	107.012	0.24627
0	107.77	0.2106
0	108.529	0.27857
0	109.288	0.39689
0	110.047	0.34676
0	110.806	0.28144
0	111.565	0.33052
0	112.324	0.36614
0	113.083	0.38835
0	113.842	0.34979
0	114.601	0.38098
0	115.36	0.31296
0	116.119	0.30631
0	116.878	0.3904
0	117.637	0.33777
0	118.396	0.37427
0	119.155	0.46383
0	119.914	0.46081
0	120.673	0.43759
0	121.432	0.4384
0	122.19	0.47215
0	122.949	0.47394
0	123.708	0.41814
0	124.467	0.40642
0	125.226	0.41855
0	125.985	0.42637
0	126.744	0.41075
0	127.503	0.41536
0	128.262	0.28586
0	129.021	0.31513
0	129.78	0.44192
0	130.539	0.46606
0	131.298	0.3374
0	132.057	0.35523
0	132.816	0.39643
0	133.575	0.37056
0	134.334	0.42285
0	135.093	0.40812
0	135.852	0.47338
0	136.61	0.42497
0	137.369	0.60078
0	138.128	0.562
0	138.887	0.49393
0.75895	0	0.3863
0.75895	0.75895	0.36022
0.75895	1.51789	0.35096
0.75895	2.27684	0.49176
0.75895	3.03579	0.50896
0.75895	3.79474	0.52363
0.75895	4.55368	0.66298
0.75895	5.31263	0.57229
0.75895	6.07158	0.56784
0.75895	6.83052	0.53456
0.75895	7.58947	0.56672
0.75895	8.34842	0.69608
0.75895	9.10736	0.56935
0.75895	9.86631	0.4881
0.75895	10.6253	0.47136
0.75895	11.3842	0.33487
0.75895	12.1432	0.4204
0.75895	12.9021	0.56551
0.75895	13.661	0.42392
0.75895	14.42	0.48325
0.75895	15.1789	0.54795
0.75895	15.9379	0.50273
0.75895	16.6968	0.46909
0.75895	17.4558	0.44752
0.75895	18.2147	0.62305
0.75895	18.9737	0.60883
0.75895	19.7326	0.56421
0.75895	20.4916	0.36303
0.75895	21.2505	0.38401
0.75895	22.0095	0.31552
0.75895	22.7684	0.29945
0.75895	23.5274	0.34663
0.75895	24.2863	0.27762
0.75895	25.0452	0.21824
0.75895	25.8042	0.3006
0.75895	26.5632	0.34928
0.75895	27.3221	0.44777
0.75895	28.081	0.57582
0.75895	28.84	0.57999
0.75895	29.5989	0.6425
0.75895	30.3579	0.68701
0.75895	31.1168	0.63569
0.75895	31.8758	0.60734
0.75895	32.6347	0.53152
0.75895	33.3937	0.44388
0.75895	34.1526	0.4977
0.75895	34.9116	0.49591
0.75895	35.6705	0.46566
0.75895	36.4295	0.51363
0.75895	37.1884	0.6245
0.75895	37.9474	0.59707
0.75895	38.7063	0.45001
0.75895	39.4652	0.44122
0.75895	40.2242	0.49716
0.75895	40.9831	0.50155
0.75895	41.7421	0.38377
0.75895	42.501	0.35528
0.75895	43.26	0.34941
0.75895	44.0189	0.33705
0.75895	44.7779	0.44779
0.75895	45.5368	0.55013
0.75895	46.2958	0.49846
0.75895	47.0547	0.39712
0.75895	47.8137	0.4467
0.75895	48.5726	0.45941
0.75895	49.3316	0.45181
0.75895	50.0905	0.39924
0.75895	50.8494	0.4589
0.75895	51.6084	0.44105
0.75895	52.3673	0.53481
0.75895	53.1263	0.62199
0.75895	53.8852	0.63144
0.75895	54.6442	0.50883
0.75895	55.4031	0.47327
0.75895	56.1621	0.48429
0.75895	56.921	0.47193
0.75895	57.68	0.51347
0.75895	58.4389	0.52002
0.75895	59.1979	0.372
0.75895	59.9568	0.38703
0.75895	60.7158	0.36625
0.75895	61.4747	0.29773
0.75895	62.2337	0.3232
0.75895	62.9926	0.38936
0.75895	63.7516	0.51858
0.75895	64.5105	0.53893
0.75895	65.2694	0.57771
0.75895	66.0284	0.59143
0.75895	66.7873	0.52908
0.75895	67.5463	0.44285
0.75895	68.3052	0.39956
0.75895	69.0642	0.37732
0.75895	69.8231	0.46077
0.75895	70.5821	0.44195
0.75895	71.341	0.45856
0.75895	72.1	0.5179
0.75895	72.8589	0.69488
0.75895	73.6179	0.59774
0.75895	74.3768	0.54899
0.75895	75.1358	0.42798
0.75895	75.8947	0.53094
0.75895	76.6536	0.53965
0.75895	77.4126	0.51887
0.75895	78.1715	0.50517
0.75895	78.9305	0.46516
0.75895	79.6894	0.54132
0.75895	80.4484	0.54898
0.75895	81.2073	0.5375
0.75895	81.9663	0.46152
0.75895	82.7252	0.38542
0.75895	83.4842	0.32561
0.75895	84.2431	0.44488
0.75895	85.0021	0.47546
0.75895	85.761	0.38695
0.75895	86.52	0.47312
0.75895	87.2789	0.48891
0.75895	88.0379	0.36146
0.75895	88.7968	0.53627
0.75895	89.5558	0.43356
0.75895	90.3147	0.44939
0.75895	91.0736	0.50793
0.75895	91.8326	0.42055
0.75895	92.5915	0.38492
0.75895	93.3505	0.41863
0.75895	94.1094	0.43317
0.75895	94.8684	0.50424
0.75895	95.6273	0.41788
0.75895	96.3863	0.31709
0.75895	97.1452	0.32514
0.75895	97.9042	0.36129
0.75895	98.6631	0.32179
0.75895	99.4221	0.39264
0.75895	100.181	0.36318
0.75895	100.94	0.40273
0.75895	101.699	0.45884
0.75895	102.458	0.4273
0.75895	103.217	0.50281
0.75895	103.976	0.49372
0.75895	104.735	0.49166
0.75895	105.494	0.51909
0.75895	106.253	0.53401
0.75895	107.012	0.39405
0.75895	107.77	0.39593
0.75895	108.529	0.40413
0.75895	109.288	0.33964
0.75895	110.047	0.2632
0.75895	110.806	0.30841
0.75895	111.565	0.40557
0.75895	112.324	0.27375
0.75895	113.083	0.28721
0.75895	113.842	0.36554
0.75895	114.601	0.40423
0.75895	115.36	0.3334
0.75895	116.119	0.35812
0.75895	116.878	0.44551
0.75895	117.637	0.43849
0.75895	118.396	0.44098
0.75895	119.155	0.43222
0.75895	119.914	0.48518
0.75895	120.673	0.43603
0.75895	121.432	0.52323
0.75895	122.19	0.43752
0.75895	122.949	0.3494
0.75895	123.708	0.36726
0.75895	124.467	0.4207
0.75895	125.226	0.37234
0.75895	125.985	0.37261
0.75895	126.744	0.35714
0.75895	127.503	0.44822
0.75895	128.262	0.29076
0.75895	129.021	0.28191
0.75895	129.78	0.3763
0.75895	130.539	0.40364
0.75895	131.298	0.37647
0.75895	132.057	0.45062
0.75895	132.816	0.348
0.75895	133.575	0.30228
0.75895	134.334	0.34956
0.75895	135.093	0.40373
0.75895	135.852	0.4734
0.75895	136.61	0.45387
0.75895	137.369	0.45658
0.75895	138.128	0.48751
0.75895	138.887	0.40542
1.51789	0	0.39306
1.51789	0.75895	0.43723
1.51789	1.51789	0.47066
1.51789	2.27684	0.46767
1.51789	3.03579	0.34778
1.51789	3.79474	0.48149
1.51789	4.55368	0.60961
1.51789	5.31263	0.59256
1.51789	6.07158	0.56734
1.51789	6.83052	0.48754
1.51789	7.58947	0.57664
1.51789	8.34842	0.67435
1.51789	9.10736	0.7011
1.51789	9.86631	0.57088
1.51789	10.6253	0.5394
1.51789	11.3842	0.37738
1.51789	12.1432	0.40633
1.51789	12.9021	0.53946
1.51789	13.661	0.52762
1.51789	14.42	0.41703
1.51789	15.1789	0.4299
1.51789	15.9379	0.47265
1.51789	16.6968	0.47329
1.51789	17.4558	0.4425
1.51789	18.2147	0.52253
1.51789	18.9737	0.61441
1.51789	19.7326	0.52791
1.51789	20.4916	0.36838
1.51789	21.2505	0.38324
1.51789	22.0095	0.34204
1.51789	22.7684	0.22599
1.51789	23.5274	0.28333
1.51789	24.2863	0.28569
1.51789	25.0452	0.25531
1.51789	25.8042	0.20276
1.51789	26.5632	0.24635
1.51789	27.3221	0.36597
1.51789	28.081	0.5228
1.51789	28.84	0.58119
1.51789	29.5989	0.50856
1.51789	30.3579	0.61116
1.51789	31.1168	0.56161
1.51789	31.8758	0.4758
1.51789	32.6347	0.50195
1.51789	33.3937	0.41091
1.51789	34.1526	0.42454
1.51789	34.9116	0.50529
1.51789	35.6705	0.47137
1.51789	36.4295	0.53229
1.51789	37.1884	0.55943
1.51789	37.9474	0.48608
1.51789	38.7063	0.48218
1.51789	39.4652	0.4681
1.51789	40.2242	0.47069
1.51789	40.9831	0.37322
1.51789	41.7421	0.46969
1.51789	42.501	0.4232
1.51789	43.26	0.38756
1.51789	44.0189	0.4363
1.51789	44.7779	0.47062
1.51789	45.5368	0.50849
1.51789	46.2958	0.53184
1.51789	47.0547	0.42019
1.51789	47.8137	0.4108
1.51789	48.5726	0.43231
1.51789	49.3316	0.4838
1.51789	50.0905	0.40765
1.51789	50.8494	0.43941
1.51789	51.6084	0.45185
1.51789	52.3673	0.57227
1.51789	53.1263	0.55661
1.51789	53.8852	0.58126
1.51789	54.6442	0.49611
1.51789	55.4031	0.4833
1.51789	56.1621	0.47577
1.51789	56.921	0.56424
1.51789	57.68	0.59601
1.51789	58.4389	0.58021
1.51789	59.1979	0.49438
1.51789	59.9568	0.46291
1.51789	60.7158	0.46394
1.51789	61.4747	0.36829
1.51789	62.2337	0.40214
1.51789	62.9926	0.41422
1.51789	63.7516	0.53711
1.51789	64.5105	0.489
1.51789	65.2694	0.5452
1.51789	66.0284	0.5189
1.51789	66.7873	0.5004
1.51789	67.5463	0.49211
1.51789	68.3052	0.50656
1.51789	69.0642	0.47378
1.51789	69.8231	0.49975
1.51789	70.5821	0.50802
1.51789	71.341	0.49133
1.51789	72.1	0.50881
1.51789	72.8589	0.58076
1.51789	73.6179	0.53015
1.51789	74.3768	0.56597
1.51789	75.1358	0.53564
1.51789	75.8947	0.44856
1.51789	76.6536	0.444
1.51789	77.4126	0.43621
1.51789	78.1715	0.49635
1.51789	78.9305	0.53839
1.51789	79.6894	0.60305
1.51789	80.4484	0.55382
1.51789	81.2073	0.57035
1.51789	81.9663	0.51335
1.51789	82.7252	0.37044
1.51789	83.4842	0.32849
1.51789	84.2431	0.34077
1.51789	85.0021	0.33301
1.51789	85.761	0.40133
1.51789	86.52	0.4789
1.51789	87.2789	0.46987
1.51789	88.0379	0.37056
1.51789	88.7968	0.38672
1.51789	89.5558	0.34586
1.51789	90.3147	0.48033
1.51789	91.0736	0.55758
1.51789	91.8326	0.46338
1.51789	92.5915	0.40952
1.51789	93.3505	0.47166
1.51789	94.1094	0.54953
1.51789	94.8684	0.51346
1.51789	95.6273	0.4178
1.51789	96.3863	0.35864
1.51789	97.1452	0.37673
1.51789	97.9042	0.3653
1.51789	98.6631	0.41966
1.51789	99.4221	0.49313
1.51789	100.181	0.49461
1.51789	100.94	0.46127
1.51789	101.699	0.42162
1.51789	102.458	0.4187
1.51789	103.217	0.52159
1.51789	103.976	0.57039
1.51789	104.735	0.55036
1.51789	105.494	0.50252
1.51789	106.253	0.55069
1.51789	107.012	0.44625
1.51789	107.77	0.34436
1.51789	108.529	0.35259
1.51789	109.288	0.32582
1.51789	110.047	0.26303
1.51789	110.806	0.27171
1.51789	111.565	0.38474
1.51789	112.324	0.33607
1.51789	113.083	0.36521
1.51789	113.842	0.33387
1.51789	114.601	0.30503
1.51789	115.36	0.26126
1.51789	116.119	0.2615
1.51789	116.878	0.37661
1.51789	117.637	0.46016
1.51789	118.396	0.50905
1.51789	119.155	0.50775
1.51789	119.914	0.57496
1.51789	120.673	0.5063
1.51789	121.432	0.42654
1.51789	122.19	0.39622
1.51789	122.949	0.39395
1.51789	123.708	0.42213
1.51789	124.467	0.41238
1.51789	125.226	0.2745
1.51789	125.985	0.33975
1.51789	126.744	0.36603
1.51789	127.503	0.4356
1.51789	128.262	0.29968
1.51789	129.021	0.26453
1.51789	129.78	0.35556
1.51789	130.539	0.45709
1.51789	131.298	0.44132
1.51789	132.057	0.39711
1.51789	132.816	0.41456
1.51789	133.575	0.39564
1.51789	134.334	0.39378
1.51789	135.093	0.38568
1.51789	135.852	0.43492
1.51789	136.61	0.41071
1.51789	137.369	0.4439
1.51789	138.128	0.42028
1.51789	138.887	0.35098
2.27684	0	0.42748
2.27684	0.75895	0.52975
2.27684	1.51789	0.55486
2.27684	2.27684	0.46384
2.27684	3.03579	0.42137
2.27684	3.79474	0.45198
2.27684	4.55368	0.53995
2.27684	5.31263	0.59947
2.27684	6.07158	0.53556
2.27684	6.83052	0.59754
2.27684	7.58947	0.60047
2.27684	8.34842	0.66993
2.27684	9.10736	0.58587
2.27684	9.86631	0.55773
2.27684	10.6253	0.54572
2.27684	11.3842	0.4425
2.27684	12.1432	0.45637
2.27684	12.9021	0.46986
2.27684	13.661	0.41746
2.27684	14.42	0.37189
2.27684	15.1789	0.35612
2.27684	15.9379	0.43764
2.27684	16.6968	0.44329
2.27684	17.4558	0.45604
2.27684	18.2147	0.53111
2.27684	18.9737	0.51943
2.27684	19.7326	0.43065
2.27684	20.4916	0.36198
2.27684	21.2505	0.46662
2.27684	22.0095	0.45461
2.27684	22.7684	0.27373
2.27684	23.5274	0.30976
2.27684	24.2863	0.30803
2.27684	25.0452	0.27415
2.27684	25.8042	0.26981
2.27684	26.5632	0.39568
2.27684	27.3221	0.43901
2.27684	28.081	0.52043
2.27684	28.84	0.56102
2.27684	29.5989	0.59075
2.27684	30.3579	0.52082
2.27684	31.1168	0.43741
2.27684	31.8758	0.4329
2.27684	32.6347	0.46344
2.27684	33.3937	0.43254
2.27684	34.1526	0.55566
2.27684	34.9116	0.67212
2.27684	35.6705	0.51941
2.27684	36.4295	0.56785
2.27684	37.1884	0.64099
2.27684	37.9474	0.56612
2.27684	38.7063	0.49152
2.27684	39.4652	0.45353
2.27684	40.2242	0.46551
2.27684	40.9831	0.43056
2.27684	41.7421	0.45597
2.27684	42.501	0.41108
2.27684	43.26	0.44561
2.27684	44.0189	0.4425
2.27684	44.7779	0.53551
2.27684	45.5368	0.51966
2.27684	46.2958	0.50618
2.27684	47.0547	0.34261
2.27684	47.8137	0.43999
2.27684	48.5726	0.47478
2.27684	49.3316	0.49574
2.27684	50.0905	0.46909
2.27684	50.8494	0.55571
2.27684	51.6084	0.45369
2.27684	52.3673	0.52691
2.27684	53.1263	0.49564
2.27684	53.8852	0.51036
2.27684	54.6442	0.39956
2.27684	55.4031	0.53209
2.27684	56.1621	0.55403
2.27684	56.921	0.57295
2.27684	57.68	0.59248
2.27684	58.4389	0.61405
2.27684	59.1979	0.53226
2.27684	59.9568	0.47429
2.27684	60.7158	0.46902
2.27684	61.4747	0.51023
2.27684	62.2337	0.53423
2.27684	62.9926	0.47459
2.27684	63.7516	0.55283
2.27684	64.5105	0.53977
2.27684	65.2694	0.46248
2.27684	66.0284	0.55116
2.27684	66.7873	0.61308
2.27684	67.5463	0.62719
2.27684	68.3052	0.52678
2.27684	69.0642	0.35876
2.27684	69.8231	0.36016
2.27684	70.5821	0.37971
2.27684	71.341	0.43993
2.27684	72.1	0.46244
2.27684	72.8589	0.53373
2.27684	73.6179	0.54129
2.27684	74.3768	0.58703
2.27684	75.1358	0.55356
2.27684	75.8947	0.48287
2.27684	76.6536	0.49366
2.27684	77.4126	0.39886
2.27684	78.1715	0.49755
2.27684	78.9305	0.59084
2.27684	79.6894	0.4929
2.27684	80.4484	0.38906
2.27684	81.2073	0.47602
2.27684	81.9663	0.43228
2.27684	82.7252	0.32195
2.27684	83.4842	0.30338
2.27684	84.2431	0.34701
2.27684	85.0021	0.27632
2.27684	85.761	0.32626
2.27684	86.52	0.38039
2.27684	87.2789	0.41531
2.27684	88.0379	0.32117
2.27684	88.7968	0.35418
2.27684	89.5558	0.45111
2.27684	90.3147	0.49991
2.27684	91.0736	0.45808
2.27684	91.8326	0.43774
2.27684	92.5915	0.40474
2.27684	93.3505	0.40052
2.27684	94.1094	0.53409
2.27684	94.8684	0.46129
2.27684	95.6273	0.34871
2.27684	96.3863	0.35721
2.27684	97.1452	0.49749
2.27684	97.9042	0.47881
2.27684	98.6631	0.46117
2.27684	99.4221	0.42636
2.27684	100.181	0.41341
2.27684	100.94	0.293
2.27684	101.699	0.38266
2.27684	102.458	0.50957
2.27684	103.217	0.50113
2.27684	103.976	0.48809
2.27684	104.735	0.50117
2.27684	105.494	0.52725
2.27684	106.253	0.54433
2.27684	107.012	0.46477
2.27684	107.77	0.40613
2.27684	108.529	0.38473
2.27684	109.288	0.32533
2.27684	110.047	0.21221
2.27684	110.806	0.31111
2.27684	111.565	0.36245
2.27684	112.324	0.42046
2.27684	113.083	0.39641
2.27684	113.842	0.3606
2.27684	114.601	0.29757
2.27684	115.36	0.32516
2.27684	116.119	0.33292
2.27684	116.878	0.37852
2.27684	117.637	0.44232
2.27684	118.396	0.40872
2.27684	119.155	0.56867
2.27684	119.914	0.58234
2.27684	120.673	0.45345
2.27684	121.432	0.43591
2.27684	122.19	0.463
2.27684	122.949	0.4626
2.27684	123.708	0.36384
2.27684	124.467	0.27551
2.27684	125.226	0.29509
2.27684	125.985	0.39313
2.27684	126.744	0.35232
2.27684	127.503	0.32149
2.27684	128.262	0.2586
2.27684	129.021	0.28562
2.27684	129.78	0.3543
2.27684	130.539	0.38902
2.27684	131.298	0.36044
2.27684	132.057	0.35738
2.27684	132.816	0.41747
2.27684	133.575	0.45794
2.27684	134.334	0.3746
2.27684	135.093	0.3819
2.27684	135.852	0.39296
2.27684	136.61	0.40568
2.27684	137.369	0.39123
2.27684	138.128	0.40735
2.27684	138.887	0.48318
3.03579	0	0.4838
3.03579	0.75895	0.54273
3.03579	1.51789	0.50767
3.03579	2.27684	0.50444
3.03579	3.03579	0.56481
3.03579	3.79474	0.59113
3.03579	4.55368	0.66374
3.03579	5.31263	0.63475
3.03579	6.07158	0.67793
3.03579	6.83052	0.66022
3.03579	7.58947	0.5936
3.03579	8.34842	0.57782
3.03579	9.10736	0.59219
3.03579	9.86631	0.61028
3.03579	10.6253	0.58057
3.03579	11.3842	0.62072
3.03579	12.1432	0.6225
3.03579	12.9021	0.57434
3.03579	13.661	0.42985
3.03579	14.42	0.46942
3.03579	15.1789	0.47413
3.03579	15.9379	0.48839
3.03579	16.6968	0.50616
3.03579	17.4558	0.5451
3.03579	18.2147	0.47997
3.03579	18.9737	0.43994
3.03579	19.7326	0.37437
3.03579	20.4916	0.36338
3.03579	21.2505	0.42468
3.03579	22.0095	0.42739
3.03579	22.7684	0.39776
3.03579	23.5274	0.48572
3.03579	24.2863	0.40976
3.03579	25.0452	0.35272
3.03579	25.8042	0.27997
3.03579	26.5632	0.43785
3.03579	27.3221	0.51373
3.03579	28.081	0.51314
3.03579	28.84	0.56941
3.03579	29.5989	0.55751
3.03579	30.3579	0.48504
3.03579	31.1168	0.42793
3.03579	31.8758	0.466
3.03579	32.6347	0.46387
3.03579	33.3937	0.46867
3.03579	34.1526	0.49758
3.03579	34.9116	0.60172
3.03579	35.6705	0.55261
3.03579	36.4295	0.53563
3.03579	37.1884	0.55749
3.03579	37.9474	0.5029
3.03579	38.7063	0.58781
3.03579	39.4652	0.47788
3.03579	40.2242	0.49517
3.03579	40.9831	0.55473
3.03579	41.7421	0.51034
3.03579	42.501	0.51288
3.03579	43.26	0.48462
3.03579	44.0189	0.48708
3.03579	44.7779	0.50644
3.03579	45.5368	0.47339
3.03579	46.2958	0.44451
3.03579	47.0547	0.34402
3.03579	47.8137	0.44653
3.03579	48.5726	0.46758
3.03579	49.3316	0.4456
3.03579	50.0905	0.49555
3.03579	50.8494	0.48419
3.03579	51.6084	0.44346
3.03579	52.3673	0.3976
3.03579	53.1263	0.37088
3.03579	53.8852	0.40145
3.03579	54.6442	0.42183
3.03579	55.4031	0.47415
3.03579	56.1621	0.52927
3.03579	56.921	0.49444
3.03579	57.68	0.59493
3.03579	58.4389	0.62441
3.03579	59.1979	0.52185
3.03579	59.9568	0.44479
3.03579	60.7158	0.44638
3.03579	61.4747	0.59374
3.03579	62.2337	0.5229
3.03579	62.9926	0.55282
3.03579	63.7516	0.544
3.03579	64.5105	0.69265
3.03579	65.2694	0.50776
3.03579	66.0284	0.47403
3.03579	66.7873	0.50842
3.03579	67.5463	0.57637
3.03579	68.3052	0.51474
3.03579	69.0642	0.3517
3.03579	69.8231	0.30049
3.03579	70.5821	0.32419
3.03579	71.341	0.40108
3.03579	72.1	0.45729
3.03579	72.8589	0.51949
3.03579	73.6179	0.49886
3.03579	74.3768	0.42837
3.03579	75.1358	0.42606
3.03579	75.8947	0.43551
3.03579	76.6536	0.43643
3.03579	77.4126	0.50089
3.03579	78.1715	0.44557
3.03579	78.9305	0.44009
3.03579	79.6894	0.4143
3.03579	80.4484	0.49581
3.03579	81.2073	0.4645
3.03579	81.9663	0.40122
3.03579	82.7252	0.35869
3.03579	83.4842	0.25178
3.03579	84.2431	0.29033
3.03579	85.0021	0.30991
3.03579	85.761	0.28497
3.03579	86.52	0.39731
3.03579	87.2789	0.31915
3.03579	88.0379	0.34511
3.03579	88.7968	0.36143
3.03579	89.5558	0.4015
3.03579	90.3147	0.44612
3.03579	91.0736	0.42966
3.03579	91.8326	0.36145
3.03579	92.5915	0.44108
3.03579	93.3505	0.40487
3.03579	94.1094	0.41548
3.03579	94.8684	0.41537
3.03579	95.6273	0.526
3.03579	96.3863	0.54617
3.03579	97.1452	0.5281
3.03579	97.9042	0.45119
3.03579	98.6631	0.45731
3.03579	99.4221	0.42553
3.03579	100.181	0.40096
3.03579	100.94	0.35066
3.03579	101.699	0.411
3.03579	102.458	0.46143
3.03579	103.217	0.44081
3.03579	103.976	0.4115
3.03579	104.735	0.45357
3.03579	105.494	0.486
3.03579	106.253	0.50944
3.03579	107.012	0.47922
3.03579	107.77	0.39093
3.03579	108.529	0.39867
3.03579	109.288	0.33365
3.03579	110.047	0.3088
3.03579	110.806	0.42674
3.03579	111.565	0.4156
3.03579	112.324	0.45815
3.03579	113.083	0.44379
3.03579	113.842	0.47758
3.03579	114.601	0.39491
3.03579	115.36	0.37734
3.03579	116.119	0.38841
3.03579	116.878	0.46394
3.03579	117.637	0.561
3.03579	118.396	0.51824
3.03579	119.155	0.55296
3.03579	119.914	0.48348
3.03579	120.673	0.4397
3.03579	121.432	0.49023
3.03579	122.19	0.4958
3.03579	122.949	0.37829
3.03579	123.708	0.3527
3.03579	124.467	0.26838
3.03579	125.226	0.24454
3.03579	125.985	0.29282
3.03579	126.744	0.37494
3.03579	127.503	0.35574
3.03579	128.262	0.23939
3.03579	129.021	0.31598
3.03579	129.78	0.32606
3.03579	130.539	0.3806
3.03579	131.298	0.36217
3.03579	132.057	0.34668
3.03579	132.816	0.35828
3.03579	133.575	0.37102
3.03579	134.334	0.35807
3.03579	135.093	0.45763
3.03579	135.852	0.38026
3.03579	136.61	0.41039
3.03579	137.369	0.36675
3.03579	138.128	0.38836
3.03579	138.887	0.42748
3.79474	0	0.48143
3.79474	0.75895	0.47392
3.79474	1.51789	0.42617
3.79474	2.27684	0.52613
3.79474	3.03579	0.63217
3.79474	3.79474	0.60743
3.79474	4.55368	0.56939
3.79474	5.31263	0.61314
3.79474	6.07158	0.59594
3.79474	6.83052	0.56322
3.79474	7.58947	0.54936
3.79474	8.34842	0.64769
3.79474	9.10736	0.60738
3.79474	9.86631	0.53042
3.79474	10.6253	0.48216
3.79474	11.3842	0.58662
3.79474	12.1432	0.62202
3.79474	12.9021	0.54069
3.79474	13.661	0.45258
3.79474	14.42	0.52179
3.79474	15.1789	0.43231
3.79474	15.9379	0.44921
3.79474	16.6968	0.51862
3.79474	17.4558	0.54718
3.79474	18.2147	0.43326
3.79474	18.9737	0.53393
3.79474	19.7326	0.43729
3.79474	20.4916	0.37957
3.79474	21.2505	0.41218
3.79474	22.0095	0.46841
3.79474	22.7684	0.53062
3.79474	23.5274	0.5944
3.79474	24.2863	0.55323
3.79474	25.0452	0.48413
3.79474	25.8042	0.4451
3.79474	26.5632	0.47266
3.79474	27.3221	0.42011
3.79474	28.081	0.4599
3.79474	28.84	0.55305
3.79474	29.5989	0.55453
3.79474	30.3579	0.46146
3.79474	31.1168	0.41953
3.79474	31.8758	0.4627
3.79474	32.6347	0.43182
3.79474	33.3937	0.43999
3.79474	34.1526	0.48363
3.79474	34.9116	0.4661
3.79474	35.6705	0.50207
3.79474	36.4295	0.50169
3.79474	37.1884	0.50735
3.79474	37.9474	0.45594
3.79474	38.7063	0.52353
3.79474	39.4652	0.52274
3.79474	40.2242	0.5071
3.79474	40.9831	0.49262
3.79474	41.7421	0.49177
3.79474	42.501	0.53818
3.79474	43.26	0.55999
3.79474	44.0189	0.52447
3.79474	44.7779	0.47113
3.79474	45.5368	0.43699
3.79474	46.2958	0.43331
3.79474	47.0547	0.4654
3.79474	47.8137	0.52299
3.79474	48.5726	0.49338
3.79474	49.3316	0.46886
3.79474	50.0905	0.47089
3.79474	50.8494	0.37307
3.79474	51.6084	0.37701
3.79474	52.3673	0.32673
3.79474	53.1263	0.30065
3.79474	53.8852	0.25029
3.79474	54.6442	0.41518
3.79474	55.4031	0.39061
3.79474	56.1621	0.46704
3.79474	56.921	0.4665
3.79474	57.68	0.45046
3.79474	58.4389	0.51131
3.79474	59.1979	0.48606
3.79474	59.9568	0.52059
3.79474	60.7158	0.43843
3.79474	61.4747	0.53679
3.79474	62.2337	0.57413
3.79474	62.9926	0.56656
3.79474	63.7516	0.68195
3.79474	64.5105	0.63116
3.79474	65.2694	0.57808
3.79474	66.0284	0.46371
3.79474	66.7873	0.44087
3.79474	67.5463	0.48341
3.79474	68.3052	0.46101
3.79474	69.0642	0.53205
3.79474	69.8231	0.42977
3.79474	70.5821	0.3987
3.79474	71.341	0.40288
3.79474	72.1	0.45633
3.79474	72.8589	0.48486
3.79474	73.6179	0.42888
3.79474	74.3768	0.42619
3.79474	75.1358	0.40155
3.79474	75.8947	0.43457
3.79474	76.6536	0.41719
3.79474	77.4126	0.48476
3.79474	78.1715	0.46043
3.79474	78.9305	0.434
3.79474	79.6894	0.4574
3.79474	80.4484	0.56938
3.79474	81.2073	0.58984
3.79474	81.9663	0.50323
3.79474	82.7252	0.43091
3.79474	83.4842	0.31772
3.79474	84.2431	0.3085
3.79474	85.0021	0.32796
3.79474	85.761	0.43011
3.79474	86.52	0.53611
3.79474	87.2789	0.48208
3.79474	88.0379	0.46479
3.79474	88.7968	0.42672
3.79474	89.5558	0.42285
3.79474	90.3147	0.40392
3.79474	91.0736	0.36041
3.79474	91.8326	0.35637
3.79474	92.5915	0.48405
3.79474	93.3505	0.4211
3.79474	94.1094	0.43465
3.79474	94.8684	0.51118
3.79474	95.6273	0.58549
3.79474	96.3863	0.61984
3.79474	97.1452	0.55308
3.79474	97.9042	0.4567
3.79474	98.6631	0.47527
3.79474	99.4221	0.55994
3.79474	100.181	0.50708
3.79474	100.94	0.39582
3.79474	101.699	0.39809
3.79474	102.458	0.43713
3.79474	103.217	0.51464
3.79474	103.976	0.49048
3.79474	104.735	0.47171
3.79474	105.494	0.54338
3.79474	106.253	0.46367
3.79474	107.012	0.40265
3.79474	107.77	0.32073
3.79474	108.529	0.2456
3.79474	109.288	0.32218
3.79474	110.047	0.41585
3.79474	110.806	0.5257
3.79474	111.565	0.47541
3.79474	112.324	0.55588
3.79474	113.083	0.53216
3.79474	113.842	0.51831
3.79474	114.601	0.43349
3.79474	115.36	0.25626
3.79474	116.119	0.41452
3.79474	116.878	0.51484
3.79474	117.637	0.61626
3.79474	118.396	0.62256
3.79474	119.155	0.56354
3.79474	119.914	0.46924
3.79474	120.673	0.38279
3.79474	121.432	0.38579
3.79474	122.19	0.40012
3.79474	122.949	0.37133
3.79474	123.708	0.28517
3.79474	124.467	0.27171
3.79474	125.226	0.2513
3.79474	125.985	0.29735
3.79474	126.744	0.39167
3.79474	127.503	0.40923
3.79474	128.262	0.25973
3.79474	129.021	0.29226
3.79474	129.78	0.36138
3.79474	130.539	0.36026
3.79474	131.298	0.39047
3.79474	132.057	0.35732
3.79474	132.816	0.31594
3.79474	133.575	0.43166
3.79474	134.334	0.42574
3.79474	135.093	0.43713
3.79474	135.852	0.35307
3.79474	136.61	0.33114
3.79474	137.369	0.36167
3.79474	138.128	0.42725
3.79474	138.887	0.4764
4.55368	0	0.52116
4.55368	0.75895	0.46092
4.55368	1.51789	0.39828
4.55368	2.27684	0.44899
4.55368	3.03579	0.42736
4.55368	3.79474	0.51456
4.55368	4.55368	0.54478
4.55368	5.31263	0.55089
4.55368	6.07158	0.48288
4.55368	6.83052	0.49765
4.55368	7.58947	0.55004
4.55368	8.34842	0.64076
4.55368	9.10736	0.63904
4.55368	9.86631	0.57229
4.55368	10.6253	0.47852
4.55368	11.3842	0.50114
4.55368	12.1432	0.61066
4.55368	12.9021	0.53256
4.55368	13.661	0.48706
4.55368	14.42	0.56327
4.55368	15.1789	0.54295
4.55368	15.9379	0.52914
4.55368	16.6968	0.54124
4.55368	17.4558	0.54559
4.55368	18.2147	0.45227
4.55368	18.9737	0.50806
4.55368	19.7326	0.46104
4.55368	20.4916	0.36676
4.55368	21.2505	0.42872
4.55368	22.0095	0.40887
4.55368	22.7684	0.46585
4.55368	23.5274	0.58076
4.55368	24.2863	0.57483
4.55368	25.0452	0.56129
4.55368	25.8042	0.45425
4.55368	26.5632	0.39094
4.55368	27.3221	0.45203
4.55368	28.081	0.52081
4.55368	28.84	0.54708
4.55368	29.5989	0.51866
4.55368	30.3579	0.54737
4.55368	31.1168	0.51
4.55368	31.8758	0.55831
4.55368	32.6347	0.51873
4.55368	33.3937	0.54647
4.55368	34.1526	0.40507
4.55368	34.9116	0.46151
4.55368	35.6705	0.4572
4.55368	36.4295	0.4707
4.55368	37.1884	0.43416
4.55368	37.9474	0.4349
4.55368	38.7063	0.47604
4.55368	39.4652	0.44438
4.55368	40.2242	0.40888
4.55368	40.9831	0.38371
4.55368	41.7421	0.39634
4.55368	42.501	0.53451
4.55368	43.26	0.52991
4.55368	44.0189	0.57905
4.55368	44.7779	0.46884
4.55368	45.5368	0.43541
4.55368	46.2958	0.38609
4.55368	47.0547	0.46489
4.55368	47.8137	0.42484
4.55368	48.5726	0.49625
4.55368	49.3316	0.51062
4.55368	50.0905	0.37708
4.55368	50.8494	0.31345
4.55368	51.6084	0.32182
4.55368	52.3673	0.33782
4.55368	53.1263	0.27158
4.55368	53.8852	0.27691
4.55368	54.6442	0.41195
4.55368	55.4031	0.44494
4.55368	56.1621	0.45803
4.55368	56.921	0.49261
4.55368	57.68	0.47139
4.55368	58.4389	0.45356
4.55368	59.1979	0.27443
4.55368	59.9568	0.36764
4.55368	60.7158	0.45389
4.55368	61.4747	0.53566
4.55368	62.2337	0.55361
4.55368	62.9926	0.51789
4.55368	63.7516	0.59041
4.55368	64.5105	0.64592
4.55368	65.2694	0.54015
4.55368	66.0284	0.38455
4.55368	66.7873	0.41005
4.55368	67.5463	0.43851
4.55368	68.3052	0.48292
4.55368	69.0642	0.50997
4.55368	69.8231	0.46637
4.55368	70.5821	0.36144
4.55368	71.341	0.40983
4.55368	72.1	0.50705
4.55368	72.8589	0.48806
4.55368	73.6179	0.37438
4.55368	74.3768	0.41453
4.55368	75.1358	0.41708
4.55368	75.8947	0.35358
4.55368	76.6536	0.41507
4.55368	77.4126	0.47599
4.55368	78.1715	0.49319
4.55368	78.9305	0.3753
4.55368	79.6894	0.37493
4.55368	80.4484	0.42328
4.55368	81.2073	0.44301
4.55368	81.9663	0.41927
4.55368	82.7252	0.38126
4.55368	83.4842	0.28623
4.55368	84.2431	0.28669
4.55368	85.0021	0.44225
4.55368	85.761	0.50306
4.55368	86.52	0.54456
4.55368	87.2789	0.53092
4.55368	88.0379	0.44089
4.55368	88.7968	0.30432
4.55368	89.5558	0.37762
4.55368	90.3147	0.41044
4.55368	91.0736	0.38056
4.55368	91.8326	0.39509
4.55368	92.5915	0.37594
4.55368	93.3505	0.3595
4.55368	94.1094	0.42733
4.55368	94.8684	0.46731
4.55368	95.6273	0.59562
4.55368	96.3863	0.45559
4.55368	97.1452	0.50723
4.55368	97.9042	0.45845
4.55368	98.6631	0.51751
4.55368	99.4221	0.60795
4.55368	100.181	0.57685
4.55368	100.94	0.52044
4.55368	101.699	0.4833
4.55368	102.458	0.47541
4.55368	103.217	0.52357
4.55368	103.976	0.5109
4.55368	104.735	0.46715
4.55368	105.494	0.53711
4.55368	106.253	0.46529
4.55368	107.012	0.44541
4.55368	107.77	0.45433
4.55368	108.529	0.35575
4.55368	109.288	0.38888
4.55368	110.047	0.47132
4.55368	110.806	0.60857
4.55368	111.565	0.59769
4.55368	112.324	0.649
4.55368	113.083	0.57352
4.55368	113.842	0.56343
4.55368	114.601	0.41368
4.55368	115.36	0.32348
4.55368	116.119	0.47945
4.55368	116.878	0.53795
4.55368	117.637	0.59726
4.55368	118.396	0.53396
4.55368	119.155	0.52797
4.55368	119.914	0.4681
4.55368	120.673	0.37517
4.55368	121.432	0.33467
4.55368	122.19	0.28018
4.55368	122.949	0.27044
4.55368	123.708	0.2334
4.55368	124.467	0.28344
4.55368	125.226	0.25217
4.55368	125.985	0.32838
4.55368	126.744	0.44514
4.55368	127.503	0.47701
4.55368	128.262	0.29843
4.55368	129.021	0.22972
4.55368	129.78	0.32284
4.55368	130.539	0.42443
4.55368	131.298	0.40408
4.55368	132.057	0.32457
4.55368	132.816	0.38164
4.55368	133.575	0.46997
4.55368	134.334	0.51371
4.55368	135.093	0.39685
4.55368	135.852	0.39064
4.55368	136.61	0.36073
4.55368	137.369	0.38681
4.55368	138.128	0.46932
4.55368	138.887	0.45486
5.31263	0	0.60052
5.31263	0.75895	0.47821
5.31263	1.51789	0.34495
5.31263	2.27684	0.36632
5.31263	3.03579	0.44938
5.31263	3.79474	0.48773
5.31263	4.55368	0.57742
5.31263	5.31263	0.53368
5.31263	6.07158	0.56395
5.31263	6.83052	0.51491
5.31263	7.58947	0.49448
5.31263	8.34842	0.56336
5.31263	9.10736	0.59871
5.31263	9.86631	0.54508
5.31263	10.6253	0.44893
5.31263	11.3842	0.50609
5.31263	12.1432	0.52725
5.31263	12.9021	0.52231
5.31263	13.661	0.50542
5.31263	14.42	0.42894
5.31263	15.1789	0.56378
5.31263	15.9379	0.50753
5.31263	16.6968	0.54533
5.31263	17.4558	0.5406
5.31263	18.2147	0.49844
5.31263	18.9737	0.45914
5.31263	19.7326	0.4139
5.31263	20.4916	0.37403
5.31263	21.2505	0.49429
5.31263	22.0095	0.48526
5.31263	22.7684	0.50997
5.31263	23.5274	0.50136
5.31263	24.2863	0.53079
5.31263	25.0452	0.47456
5.31263	25.8042	0.48393
5.31263	26.5632	0.5581
5.31263	27.3221	0.5706
5.31263	28.081	0.53144
5.31263	28.84	0.42993
5.31263	29.5989	0.41929
5.31263	30.3579	0.52149
5.31263	31.1168	0.61209
5.31263	31.8758	0.5593
5.31263	32.6347	0.46377
5.31263	33.3937	0.4823
5.31263	34.1526	0.41405
5.31263	34.9116	0.4948
5.31263	35.6705	0.5148
5.31263	36.4295	0.4973
5.31263	37.1884	0.44849
5.31263	37.9474	0.45551
5.31263	38.7063	0.45161
5.31263	39.4652	0.47176
5.31263	40.2242	0.4418
5.31263	40.9831	0.40413
5.31263	41.7421	0.36615
5.31263	42.501	0.52585
5.31263	43.26	0.44104
5.31263	44.0189	0.46102
5.31263	44.7779	0.46279
5.31263	45.5368	0.44172
5.31263	46.2958	0.43374
5.31263	47.0547	0.39883
5.31263	47.8137	0.3381
5.31263	48.5726	0.36725
5.31263	49.3316	0.4752
5.31263	50.0905	0.3854
5.31263	50.8494	0.32242
5.31263	51.6084	0.38071
5.31263	52.3673	0.40325
5.31263	53.1263	0.29279
5.31263	53.8852	0.33344
5.31263	54.6442	0.4353
5.31263	55.4031	0.4273
5.31263	56.1621	0.50444
5.31263	56.921	0.50968
5.31263	57.68	0.49389
5.31263	58.4389	0.42146
5.31263	59.1979	0.38798
5.31263	59.9568	0.36725
5.31263	60.7158	0.58551
5.31263	61.4747	0.49615
5.31263	62.2337	0.51781
5.31263	62.9926	0.51518
5.31263	63.7516	0.65083
5.31263	64.5105	0.65464
5.31263	65.2694	0.43495
5.31263	66.0284	0.3534
5.31263	66.7873	0.34065
5.31263	67.5463	0.433
5.31263	68.3052	0.42286
5.31263	69.0642	0.44514
5.31263	69.8231	0.43617
5.31263	70.5821	0.30946
5.31263	71.341	0.4003
5.31263	72.1	0.50206
5.31263	72.8589	0.44169
5.31263	73.6179	0.41225
5.31263	74.3768	0.45077
5.31263	75.1358	0.46657
5.31263	75.8947	0.33478
5.31263	76.6536	0.38551
5.31263	77.4126	0.44042
5.31263	78.1715	0.45047
5.31263	78.9305	0.32528
5.31263	79.6894	0.3421
5.31263	80.4484	0.35793
5.31263	81.2073	0.37418
5.31263	81.9663	0.34799
5.31263	82.7252	0.25211
5.31263	83.4842	0.27393
5.31263	84.2431	0.3682
5.31263	85.0021	0.38214
5.31263	85.761	0.44421
5.31263	86.52	0.51588
5.31263	87.2789	0.54691
5.31263	88.0379	0.47897
5.31263	88.7968	0.2661
5.31263	89.5558	0.33012
5.31263	90.3147	0.42463
5.31263	91.0736	0.39483
5.31263	91.8326	0.40839
5.31263	92.5915	0.3971
5.31263	93.3505	0.39786
5.31263	94.1094	0.33401
5.31263	94.8684	0.47276
5.31263	95.6273	0.44631
5.31263	96.3863	0.39081
5.31263	97.1452	0.43333
5.31263	97.9042	0.48748
5.31263	98.6631	0.50997
5.31263	99.4221	0.49943
5.31263	100.181	0.45289
5.31263	100.94	0.50024
5.31263	101.699	0.53334
5.31263	102.458	0.50361
5.31263	103.217	0.52061
5.31263	103.976	0.55478
5.31263	104.735	0.47963
5.31263	105.494	0.4789
5.31263	106.253	0.48209
5.31263	107.012	0.36748
5.31263	107.77	0.32394
5.31263	108.529	0.30915
5.31263	109.288	0.3095
5.31263	110.047	0.4738
5.31263	110.806	0.52669
5.31263	111.565	0.50531
5.31263	112.324	0.58772
5.31263	113.083	0.47711
5.31263	113.842	0.48681
5.31263	114.601	0.4774
5.31263	115.36	0.33667
5.31263	116.119	0.38449
5.31263	116.878	0.45951
5.31263	117.637	0.58216
5.31263	118.396	0.49555
5.31263	119.155	0.47227
5.31263	119.914	0.38495
5.31263	120.673	0.34313
5.31263	121.432	0.29232
5.31263	122.19	0.36847
5.31263	122.949	0.3071
5.31263	123.708	0.21664
5.31263	124.467	0.21398
5.31263	125.226	0.24755
5.31263	125.985	0.31376
5.31263	126.744	0.36941
5.31263	127.503	0.42058
5.31263	128.262	0.37041
5.31263	129.021	0.31196
5.31263	129.78	0.40509
5.31263	130.539	0.37481
5.31263	131.298	0.42431
5.31263	132.057	0.3619
5.31263	132.816	0.34702
5.31263	133.575	0.5441
5.31263	134.334	0.49784
5.31263	135.093	0.55418
5.31263	135.852	0.43933
5.31263	136.61	0.39269
5.31263	137.369	0.46483
5.31263	138.128	0.50957
5.31263	138.887	0.6034
6.07158	0	0.59103
6.07158	0.75895	0.45469
6.07158	1.51789	0.427
6.07158	2.27684	0.49269
6.07158	3.03579	0.52277
6.07158	3.79474	0.4999
6.07158	4.55368	0.56834
6.07158	5.31263	0.51897
6.07158	6.07158	0.46949
6.07158	6.83052	0.47393
6.07158	7.58947	0.43543
6.07158	8.34842	0.51441
6.07158	9.10736	0.5184
6.07158	9.86631	0.48496
6.07158	10.6253	0.51539
6.07158	11.3842	0.42028
6.07158	12.1432	0.37587
6.07158	12.9021	0.44979
6.07158	13.661	0.51262
6.07158	14.42	0.46316
6.07158	15.1789	0.48095
6.07158	15.9379	0.50549
6.07158	16.6968	0.40795
6.07158	17.4558	0.41027
6.07158	18.2147	0.4499
6.07158	18.9737	0.3704
6.07158	19.7326	0.34029
6.07158	20.4916	0.43395
6.07158	21.2505	0.54479
6.07158	22.0095	0.59527
6.07158	22.7684	0.55622
6.07158	23.5274	0.51064
6.07158	24.2863	0.52344
6.07158	25.0452	0.49886
6.07158	25.8042	0.50606
6.07158	26.5632	0.46619
6.07158	27.3221	0.47947
6.07158	28.081	0.4228
6.07158	28.84	0.43226
6.07158	29.5989	0.36347
6.07158	30.3579	0.40072
6.07158	31.1168	0.48639
6.07158	31.8758	0.48764
6.07158	32.6347	0.3948
6.07158	33.3937	0.45601
6.07158	34.1526	0.40781
6.07158	34.9116	0.39116
6.07158	35.6705	0.3912
6.07158	36.4295	0.41822
6.07158	37.1884	0.46118
6.07158	37.9474	0.39992
6.07158	38.7063	0.40015
6.07158	39.4652	0.4543
6.07158	40.2242	0.49847
6.07158	40.9831	0.39154
6.07158	41.7421	0.34631
6.07158	42.501	0.43502
6.07158	43.26	0.41154
6.07158	44.0189	0.44274
6.07158	44.7779	0.46466
6.07158	45.5368	0.47705
6.07158	46.2958	0.5183
6.07158	47.0547	0.44423
6.07158	47.8137	0.24351
6.07158	48.5726	0.36681
6.07158	49.3316	0.49006
6.07158	50.0905	0.42117
6.07158	50.8494	0.35582
6.07158	51.6084	0.3454
6.07158	52.3673	0.41271
6.07158	53.1263	0.38299
6.07158	53.8852	0.29447
6.07158	54.6442	0.29395
6.07158	55.4031	0.41481
6.07158	56.1621	0.49268
6.07158	56.921	0.41916
6.07158	57.68	0.45646
6.07158	58.4389	0.49116
6.07158	59.1979	0.46093
6.07158	59.9568	0.50074
6.07158	60.7158	0.56629
6.07158	61.4747	0.57716
6.07158	62.2337	0.50575
6.07158	62.9926	0.59292
6.07158	63.7516	0.53237
6.07158	64.5105	0.53754
6.07158	65.2694	0.48771
6.07158	66.0284	0.39796
6.07158	66.7873	0.3846
6.07158	67.5463	0.35763
6.07158	68.3052	0.44081
6.07158	69.0642	0.45678
6.07158	69.8231	0.38155
6.07158	70.5821	0.26718
6.07158	71.341	0.38777
6.07158	72.1	0.4702
6.07158	72.8589	0.53197
6.07158	73.6179	0.44838
6.07158	74.3768	0.3973
6.07158	75.1358	0.42556
6.07158	75.8947	0.36229
6.07158	76.6536	0.40353
6.07158	77.4126	0.45244
6.07158	78.1715	0.38611
6.07158	78.9305	0.39503
6.07158	79.6894	0.35261
6.07158	80.4484	0.38088
6.07158	81.2073	0.32058
6.07158	81.9663	0.35458
6.07158	82.7252	0.27582
6.07158	83.4842	0.24739
6.07158	84.2431	0.21994
6.07158	85.0021	0.3169
6.07158	85.761	0.39514
6.07158	86.52	0.57543
6.07158	87.2789	0.58128
6.07158	88.0379	0.50418
6.07158	88.7968	0.33103
6.07158	89.5558	0.35825
6.07158	90.3147	0.39804
6.07158	91.0736	0.38195
6.07158	91.8326	0.41502
6.07158	92.5915	0.45106
6.07158	93.3505	0.46681
6.07158	94.1094	0.41682
6.07158	94.8684	0.428
6.07158	95.6273	0.40567
6.07158	96.3863	0.41152
6.07158	97.1452	0.42143
6.07158	97.9042	0.51344
6.07158	98.6631	0.52942
6.07158	99.4221	0.4565
6.07158	100.181	0.39194
6.07158	100.94	0.4193
6.07158	101.699	0.47328
6.07158	102.458	0.48868
6.07158	103.217	0.49032
6.07158	103.976	0.45355
6.07158	104.735	0.40687
6.07158	105.494	0.45734
6.07158	106.253	0.34441
6.07158	107.012	0.31252
6.07158	107.77	0.35086
6.07158	108.529	0.42024
6.07158	109.288	0.45097
6.07158	110.047	0.4443
6.07158	110.806	0.46576
6.07158	111.565	0.42388
6.07158	112.324	0.50989
6.07158	113.083	0.41355
6.07158	113.842	0.51442
6.07158	114.601	0.50511
6.07158	115.36	0.43977
6.07158	116.119	0.35364
6.07158	116.878	0.35655
6.07158	117.637	0.56443
6.07158	118.396	0.51848
6.07158	119.155	0.39859
6.07158	119.914	0.37714
6.07158	120.673	0.41009
6.07158	121.432	0.37476
6.07158	122.19	0.29185
6.07158	122.949	0.27555
6.07158	123.708	0.23299
6.07158	124.467	0.18079
6.07158	125.226	0.19464
6.07158	125.985	0.27449
6.07158	126.744	0.32643
6.07158	127.503	0.37109
6.07158	128.262	0.33166
6.07158	129.021	0.32066
6.07158	129.78	0.40582
6.07158	130.539	0.42931
6.07158	131.298	0.39576
6.07158	132.057	0.45526
6.07158	132.816	0.46462
6.07158	133.575	0.5579
6.07158	134.334	0.41904
6.07158	135.093	0.53176
6.07158	135.852	0.43408
6.07158	136.61	0.37994
6.07158	137.369	0.44932
6.07158	138.128	0.50101
6.07158	138.887	0.63618
6.83052	0	0.52931
6.83052	0.75895	0.5114
6.83052	1.51789	0.45739
6.83052	2.27684	0.53712
6.83052	3.03579	0.55657
6.83052	3.79474	0.56087
6.83052	4.55368	0.48883
6.83052	5.31263	0.41774
6.83052	6.07158	0.45486
6.83052	6.83052	0.40129
6.83052	7.58947	0.43554
6.83052	8.34842	0.47877
6.83052	9.10736	0.46818
6.83052	9.86631	0.5572
6.83052	10.6253	0.61494
6.83052	11.3842	0.36781
6.83052	12.1432	0.31536
6.83052	12.9021	0.36832
6.83052	13.661	0.44682
6.83052	14.42	0.49791
6.83052	15.1789	0.50961
6.83052	15.9379	0.54664
6.83052	16.6968	0.51225
6.83052	17.4558	0.45311
6.83052	18.2147	0.41882
6.83052	18.9737	0.43862
6.83052	19.7326	0.37931
6.83052	20.4916	0.4605
6.83052	21.2505	0.56835
6.83052	22.0095	0.58073
6.83052	22.7684	0.54329
6.83052	23.5274	0.57139
6.83052	24.2863	0.56233
6.83052	25.0452	0.47741
6.83052	25.8042	0.35004
6.83052	26.5632	0.47444
6.83052	27.3221	0.38559
6.83052	28.081	0.35162
6.83052	28.84	0.32744
6.83052	29.5989	0.32859
6.83052	30.3579	0.35781
6.83052	31.1168	0.4294
6.83052	31.8758	0.36976
6.83052	32.6347	0.37021
6.83052	33.3937	0.46717
6.83052	34.1526	0.44925
6.83052	34.9116	0.40789
6.83052	35.6705	0.38213
6.83052	36.4295	0.34136
6.83052	37.1884	0.34544
6.83052	37.9474	0.2561
6.83052	38.7063	0.24949
6.83052	39.4652	0.41631
6.83052	40.2242	0.50014
6.83052	40.9831	0.47593
6.83052	41.7421	0.3837
6.83052	42.501	0.48217
6.83052	43.26	0.47905
6.83052	44.0189	0.51297
6.83052	44.7779	0.49541
6.83052	45.5368	0.4595
6.83052	46.2958	0.39083
6.83052	47.0547	0.43924
6.83052	47.8137	0.42652
6.83052	48.5726	0.39237
6.83052	49.3316	0.33723
6.83052	50.0905	0.41724
6.83052	50.8494	0.38534
6.83052	51.6084	0.3787
6.83052	52.3673	0.34801
6.83052	53.1263	0.37035
6.83052	53.8852	0.27481
6.83052	54.6442	0.35422
6.83052	55.4031	0.46106
6.83052	56.1621	0.49316
6.83052	56.921	0.39132
6.83052	57.68	0.4364
6.83052	58.4389	0.54346
6.83052	59.1979	0.56264
6.83052	59.9568	0.46397
6.83052	60.7158	0.518
6.83052	61.4747	0.62335
6.83052	62.2337	0.46578
6.83052	62.9926	0.53489
6.83052	63.7516	0.43487
6.83052	64.5105	0.47441
6.83052	65.2694	0.4124
6.83052	66.0284	0.32549
6.83052	66.7873	0.30004
6.83052	67.5463	0.45248
6.83052	68.3052	0.46347
6.83052	69.0642	0.42562
6.83052	69.8231	0.35502
6.83052	70.5821	0.28236
6.83052	71.341	0.31023
6.83052	72.1	0.41611
6.83052	72.8589	0.37334
6.83052	73.6179	0.37343
6.83052	74.3768	0.39588
6.83052	75.1358	0.3993
6.83052	75.8947	0.35571
6.83052	76.6536	0.37043
6.83052	77.4126	0.40175
6.83052	78.1715	0.36292
6.83052	78.9305	0.3728
6.83052	79.6894	0.33958
6.83052	80.4484	0.30105
6.83052	81.2073	0.28729
6.83052	81.9663	0.37384
6.83052	82.7252	0.34913
6.83052	83.4842	0.26412
6.83052	84.2431	0.27764
6.83052	85.0021	0.34159
6.83052	85.761	0.4362
6.83052	86.52	0.67352
6.83052	87.2789	0.58418
6.83052	88.0379	0.50856
6.83052	88.7968	0.38921
6.83052	89.5558	0.40474
6.83052	90.3147	0.42185
6.83052	91.0736	0.34117
6.83052	91.8326	0.393
6.83052	92.5915	0.46229
6.83052	93.3505	0.41765
6.83052	94.1094	0.37342
6.83052	94.8684	0.42267
6.83052	95.6273	0.33743
6.83052	96.3863	0.3959
6.83052	97.1452	0.35207
6.83052	97.9042	0.39131
6.83052	98.6631	0.54186
6.83052	99.4221	0.48155
6.83052	100.181	0.36381
6.83052	100.94	0.37485
6.83052	101.699	0.40311
6.83052	102.458	0.41114
6.83052	103.217	0.37828
6.83052	103.976	0.41124
6.83052	104.735	0.32344
6.83052	105.494	0.41344
6.83052	106.253	0.34268
6.83052	107.012	0.31157
6.83052	107.77	0.37128
6.83052	108.529	0.47086
6.83052	109.288	0.52074
6.83052	110.047	0.53966
6.83052	110.806	0.4527
6.83052	111.565	0.50576
6.83052	112.324	0.51674
6.83052	113.083	0.48165
6.83052	113.842	0.40483
6.83052	114.601	0.41635
6.83052	115.36	0.37817
6.83052	116.119	0.41958
6.83052	116.878	0.44703
6.83052	117.637	0.53015
6.83052	118.396	0.54241
6.83052	119.155	0.42715
6.83052	119.914	0.33851
6.83052	120.673	0.4323
6.83052	121.432	0.4037
6.83052	122.19	0.31063
6.83052	122.949	0.302
6.83052	123.708	0.25629
6.83052	124.467	0.23938
6.83052	125.226	0.16484
6.83052	125.985	0.18674
6.83052	126.744	0.28284
6.83052	127.503	0.31763
6.83052	128.262	0.27327
6.83052	129.021	0.2822
6.83052	129.78	0.40677
6.83052	130.539	0.40982
6.83052	131.298	0.38201
6.83052	132.057	0.45828
6.83052	132.816	0.49204
6.83052	133.575	0.58003
6.83052	134.334	0.5187
6.83052	135.093	0.50072
6.83052	135.852	0.4499
6.83052	136.61	0.41019
6.83052	137.369	0.39943
6.83052	138.128	0.44259
6.83052	138.887	0.51961
7.58947	0	0.41981
7.58947	0.75895	0.52118
7.58947	1.51789	0.50892
7.58947	2.27684	0.47833
7.58947	3.03579	0.56281
7.58947	3.79474	0.51735
7.58947	4.55368	0.35517
7.58947	5.31263	0.29551
7.58947	6.07158	0.43376
7.58947	6.83052	0.424
7.58947	7.58947	0.54672
7.58947	8.34842	0.57464
7.58947	9.10736	0.48099
7.58947	9.86631	0.40799
7.58947	10.6253	0.37708
7.58947	11.3842	0.31175
7.58947	12.1432	0.35171
7.58947	12.9021	0.36599
7.58947	13.661	0.42811
7.58947	14.42	0.52774
7.58947	15.1789	0.55504
7.58947	15.9379	0.64647
7.58947	16.6968	0.66066
7.58947	17.4558	0.55683
7.58947	18.2147	0.39985
7.58947	18.9737	0.40723
7.58947	19.7326	0.40724
7.58947	20.4916	0.56844
7.58947	21.2505	0.61538
7.58947	22.0095	0.58116
7.58947	22.7684	0.60062
7.58947	23.5274	0.56481
7.58947	24.2863	0.50877
7.58947	25.0452	0.42302
7.58947	25.8042	0.30523
7.58947	26.5632	0.44559
7.58947	27.3221	0.45719
7.58947	28.081	0.40664
7.58947	28.84	0.30036
7.58947	29.5989	0.26462
7.58947	30.3579	0.33509
7.58947	31.1168	0.49497
7.58947	31.8758	0.48167
7.58947	32.6347	0.38924
7.58947	33.3937	0.43674
7.58947	34.1526	0.46652
7.58947	34.9116	0.38173
7.58947	35.6705	0.35595
7.58947	36.4295	0.31007
7.58947	37.1884	0.28665
7.58947	37.9474	0.26928
7.58947	38.7063	0.33207
7.58947	39.4652	0.4854
7.58947	40.2242	0.56863
7.58947	40.9831	0.49012
7.58947	41.7421	0.49195
7.58947	42.501	0.52207
7.58947	43.26	0.58343
7.58947	44.0189	0.57927
7.58947	44.7779	0.58606
7.58947	45.5368	0.43725
7.58947	46.2958	0.33852
7.58947	47.0547	0.33317
7.58947	47.8137	0.36064
7.58947	48.5726	0.47107
7.58947	49.3316	0.3581
7.58947	50.0905	0.45944
7.58947	50.8494	0.41018
7.58947	51.6084	0.47326
7.58947	52.3673	0.37104
7.58947	53.1263	0.30193
7.58947	53.8852	0.35647
7.58947	54.6442	0.43884
7.58947	55.4031	0.49269
7.58947	56.1621	0.45188
7.58947	56.921	0.30829
7.58947	57.68	0.34733
7.58947	58.4389	0.4863
7.58947	59.1979	0.49663
7.58947	59.9568	0.46988
7.58947	60.7158	0.53737
7.58947	61.4747	0.60846
7.58947	62.2337	0.46057
7.58947	62.9926	0.4996
7.58947	63.7516	0.4662
7.58947	64.5105	0.496
7.58947	65.2694	0.40432
7.58947	66.0284	0.26561
7.58947	66.7873	0.3454
7.58947	67.5463	0.4416
7.58947	68.3052	0.48263
7.58947	69.0642	0.4651
7.58947	69.8231	0.43013
7.58947	70.5821	0.3785
7.58947	71.341	0.37649
7.58947	72.1	0.31298
7.58947	72.8589	0.34808
7.58947	73.6179	0.35134
7.58947	74.3768	0.43205
7.58947	75.1358	0.43744
7.58947	75.8947	0.35788
7.58947	76.6536	0.30319
7.58947	77.4126	0.26767
7.58947	78.1715	0.24786
7.58947	78.9305	0.24363
7.58947	79.6894	0.28411
7.58947	80.4484	0.29753
7.58947	81.2073	0.27721
7.58947	81.9663	0.25866
7.58947	82.7252	0.25339
7.58947	83.4842	0.22407
7.58947	84.2431	0.33728
7.58947	85.0021	0.52318
7.58947	85.761	0.45174
7.58947	86.52	0.53946
7.58947	87.2789	0.42475
7.58947	88.0379	0.44441
7.58947	88.7968	0.41378
7.58947	89.5558	0.36128
7.58947	90.3147	0.35665
7.58947	91.0736	0.41321
7.58947	91.8326	0.41099
7.58947	92.5915	0.36773
7.58947	93.3505	0.25587
7.58947	94.1094	0.3447
7.58947	94.8684	0.34412
7.58947	95.6273	0.24545
7.58947	96.3863	0.331
7.58947	97.1452	0.39541
7.58947	97.9042	0.43229
7.58947	98.6631	0.54348
7.58947	99.4221	0.45934
7.58947	100.181	0.32919
7.58947	100.94	0.32502
7.58947	101.699	0.34564
7.58947	102.458	0.38976
7.58947	103.217	0.38159
7.58947	103.976	0.41944
7.58947	104.735	0.27877
7.58947	105.494	0.36184
7.58947	106.253	0.33187
7.58947	107.012	0.314
7.58947	107.77	0.38948
7.58947	108.529	0.43854
7.58947	109.288	0.45278
7.58947	110.047	0.55374
7.58947	110.806	0.58197
7.58947	111.565	0.53647
7.58947	112.324	0.44754
7.58947	113.083	0.37216
7.58947	113.842	0.36037
7.58947	114.601	0.43984
7.58947	115.36	0.437
7.58947	116.119	0.46228
7.58947	116.878	0.52053
7.58947	117.637	0.47404
7.58947	118.396	0.45463
7.58947	119.155	0.46025
7.58947	119.914	0.42946
[truncated: 31,857 more rows]

## Sheet: hPS_CGMD
x	y	Intensity
0	0	0.61038
0	0.75895	0.68276
0	1.51789	0.68135
0	2.27684	0.62984
0	3.03579	0.51624
0	3.79474	0.43098
0	4.55368	0.38946
0	5.31263	0.33088
0	6.07158	0.40746
0	6.83052	0.42892
0	7.58947	0.44032
0	8.34842	0.46747
0	9.10736	0.48326
0	9.86631	0.50363
0	10.6253	0.56138
0	11.3842	0.57929
0	12.1432	0.54721
0	12.9021	0.44501
0	13.661	0.56835
0	14.42	0.59019
0	15.1789	0.45581
0	15.9379	0.44007
0	16.6968	0.5132
0	17.4558	0.53409
0	18.2147	0.40435
0	18.9737	0.39847
0	19.7326	0.4006
0	20.4916	0.48945
0	21.2505	0.56807
0	22.0095	0.69036
0	22.7684	0.67812
0	23.5274	0.65369
0	24.2863	0.65099
0	25.0452	0.70591
0	25.8042	0.59709
0	26.5632	0.52717
0	27.3221	0.51756
0	28.081	0.41356
0	28.84	0.5434
0	29.5989	0.5115
0	30.3579	0.43655
0	31.1168	0.40876
0	31.8758	0.33471
0	32.6347	0.46275
0	33.3937	0.45858
0	34.1526	0.48659
0	34.9116	0.49666
0	35.6705	0.51208
0	36.4295	0.51971
0	37.1884	0.40897
0	37.9474	0.38523
0	38.7063	0.48347
0	39.4652	0.51036
0	40.2242	0.42026
0	40.9831	0.51427
0	41.7421	0.56022
0	42.501	0.5711
0	43.26	0.60132
0	44.0189	0.61139
0	44.7779	0.52779
0	45.5368	0.52401
0	46.2958	0.49045
0	47.0547	0.5494
0	47.8137	0.53614
0	48.5726	0.44704
0	49.3316	0.57648
0	50.0905	0.60425
0	50.8494	0.57491
0	51.6084	0.50928
0	52.3673	0.45397
0	53.1263	0.38862
0	53.8852	0.44786
0	54.6442	0.56576
0	55.4031	0.56648
0	56.1621	0.49676
0	56.921	0.49724
0	57.68	0.43856
0	58.4389	0.49484
0	59.1979	0.62433
0	59.9568	0.53923
0	60.7158	0.57438
0	61.4747	0.61974
0	62.2337	0.66979
0	62.9926	0.57176
0	63.7516	0.499
0	64.5105	0.44116
0	65.2694	0.45264
0	66.0284	0.5178
0	66.7873	0.5128
0	67.5463	0.61794
0	68.3052	0.69604
0	69.0642	0.68218
0	69.8231	0.63553
0	70.5821	0.5608
0	71.341	0.55987
0	72.1	0.49104
0	72.8589	0.4096
0	73.6179	0.49589
0	74.3768	0.53448
0	75.1358	0.50723
0	75.8947	0.4559
0	76.6536	0.50198
0	77.4126	0.54795
0	78.1715	0.56524
0	78.9305	0.61546
0	79.6894	0.54162
0	80.4484	0.52365
0	81.2073	0.63143
0	81.9663	0.58973
0	82.7252	0.65373
0	83.4842	0.65651
0	84.2431	0.55204
0	85.0021	0.58448
0	85.761	0.55174
0	86.52	0.49547
0	87.2789	0.49558
0	88.0379	0.42633
0	88.7968	0.38453
0	89.5558	0.51482
0	90.3147	0.51139
0	91.0736	0.65447
0	91.8326	0.69608
0	92.5915	0.64594
0	93.3505	0.60827
0	94.1094	0.54323
0	94.8684	0.54005
0	95.6273	0.53426
0	96.3863	0.70655
0	97.1452	0.60686
0	97.9042	0.68837
0	98.6631	0.76301
0	99.4221	0.76007
0	100.181	0.67902
0	100.94	0.61193
0	101.699	0.57192
0	102.458	0.51413
0	103.217	0.50782
0	103.976	0.552
0	104.735	0.55376
0	105.494	0.50344
0	106.253	0.60892
0	107.012	0.73886
0	107.77	0.76328
0	108.529	0.73015
0	109.288	0.60255
0	110.047	0.67038
0	110.806	0.74818
0	111.565	0.69347
0	112.324	0.64302
0	113.083	0.63377
0	113.842	0.65911
0	114.601	0.61176
0	115.36	0.68025
0	116.119	0.6721
0	116.878	0.60749
0	117.637	0.65567
0	118.396	0.63677
0	119.155	0.52595
0	119.914	0.49914
0	120.673	0.55169
0	121.432	0.55199
0	122.19	0.49849
0	122.949	0.52633
0	123.708	0.54011
0	124.467	0.61855
0	125.226	0.57548
0	125.985	0.5705
0	126.744	0.57411
0	127.503	0.58169
0	128.262	0.69324
0	129.021	0.67213
0	129.78	0.5446
0	130.539	0.54035
0	131.298	0.63101
0	132.057	0.61931
0	132.816	0.65333
0	133.575	0.61851
0	134.334	0.61322
0	135.093	0.57488
0	135.852	0.54613
0	136.61	0.5771
0	137.369	0.43454
0	138.128	0.42981
0	138.887	0.50401
0.75895	0	0.66813
0.75895	0.75895	0.64728
0.75895	1.51789	0.65403
0.75895	2.27684	0.56747
0.75895	3.03579	0.52721
0.75895	3.79474	0.46863
0.75895	4.55368	0.36207
0.75895	5.31263	0.40659
0.75895	6.07158	0.44106
0.75895	6.83052	0.48423
0.75895	7.58947	0.41816
0.75895	8.34842	0.30848
0.75895	9.10736	0.39756
0.75895	9.86631	0.52478
0.75895	10.6253	0.54758
0.75895	11.3842	0.65202
0.75895	12.1432	0.59064
0.75895	12.9021	0.41772
0.75895	13.661	0.56957
0.75895	14.42	0.50644
0.75895	15.1789	0.44148
0.75895	15.9379	0.48514
0.75895	16.6968	0.52353
0.75895	17.4558	0.51788
0.75895	18.2147	0.33434
0.75895	18.9737	0.39268
0.75895	19.7326	0.38957
0.75895	20.4916	0.59465
0.75895	21.2505	0.64742
0.75895	22.0095	0.67049
0.75895	22.7684	0.69558
0.75895	23.5274	0.68456
0.75895	24.2863	0.76177
0.75895	25.0452	0.74094
0.75895	25.8042	0.68035
0.75895	26.5632	0.67266
0.75895	27.3221	0.53534
0.75895	28.081	0.47424
0.75895	28.84	0.45181
0.75895	29.5989	0.35942
0.75895	30.3579	0.35032
0.75895	31.1168	0.36405
0.75895	31.8758	0.35648
0.75895	32.6347	0.46639
0.75895	33.3937	0.54877
0.75895	34.1526	0.47334
0.75895	34.9116	0.50925
0.75895	35.6705	0.52938
0.75895	36.4295	0.50511
0.75895	37.1884	0.36868
0.75895	37.9474	0.44857
0.75895	38.7063	0.56469
0.75895	39.4652	0.58703
0.75895	40.2242	0.50076
0.75895	40.9831	0.50458
0.75895	41.7421	0.63558
0.75895	42.501	0.61808
0.75895	43.26	0.67558
0.75895	44.0189	0.68254
0.75895	44.7779	0.52904
0.75895	45.5368	0.44998
0.75895	46.2958	0.49837
0.75895	47.0547	0.5354
0.75895	47.8137	0.5683
0.75895	48.5726	0.4945
0.75895	49.3316	0.57378
0.75895	50.0905	0.60787
0.75895	50.8494	0.53617
0.75895	51.6084	0.54824
0.75895	52.3673	0.44454
0.75895	53.1263	0.42645
0.75895	53.8852	0.35131
0.75895	54.6442	0.48146
0.75895	55.4031	0.53355
0.75895	56.1621	0.55772
0.75895	56.921	0.50267
0.75895	57.68	0.51818
0.75895	58.4389	0.51023
0.75895	59.1979	0.63057
0.75895	59.9568	0.62566
0.75895	60.7158	0.65009
0.75895	61.4747	0.71101
0.75895	62.2337	0.64412
0.75895	62.9926	0.61514
0.75895	63.7516	0.48542
0.75895	64.5105	0.44145
0.75895	65.2694	0.44559
0.75895	66.0284	0.42723
0.75895	66.7873	0.46802
0.75895	67.5463	0.53977
0.75895	68.3052	0.63616
0.75895	69.0642	0.65617
0.75895	69.8231	0.58912
0.75895	70.5821	0.55308
0.75895	71.341	0.51144
0.75895	72.1	0.42806
0.75895	72.8589	0.35456
0.75895	73.6179	0.36711
0.75895	74.3768	0.48339
0.75895	75.1358	0.54515
0.75895	75.8947	0.47035
0.75895	76.6536	0.4777
0.75895	77.4126	0.48527
0.75895	78.1715	0.51886
0.75895	78.9305	0.50979
0.75895	79.6894	0.46029
0.75895	80.4484	0.42355
0.75895	81.2073	0.46813
0.75895	81.9663	0.55288
0.75895	82.7252	0.61666
0.75895	83.4842	0.66123
0.75895	84.2431	0.52952
0.75895	85.0021	0.54841
0.75895	85.761	0.6249
0.75895	86.52	0.52933
0.75895	87.2789	0.52483
0.75895	88.0379	0.60721
0.75895	88.7968	0.49319
0.75895	89.5558	0.5644
0.75895	90.3147	0.50537
0.75895	91.0736	0.52292
0.75895	91.8326	0.61186
0.75895	92.5915	0.60936
0.75895	93.3505	0.59997
0.75895	94.1094	0.55231
0.75895	94.8684	0.50987
0.75895	95.6273	0.58129
0.75895	96.3863	0.68468
0.75895	97.1452	0.65329
0.75895	97.9042	0.65761
0.75895	98.6631	0.72732
0.75895	99.4221	0.6175
0.75895	100.181	0.57036
0.75895	100.94	0.57785
0.75895	101.699	0.57922
0.75895	102.458	0.58739
0.75895	103.217	0.50314
0.75895	103.976	0.49984
0.75895	104.735	0.51151
0.75895	105.494	0.49399
0.75895	106.253	0.4582
0.75895	107.012	0.59958
0.75895	107.77	0.58766
0.75895	108.529	0.59702
0.75895	109.288	0.66493
0.75895	110.047	0.76459
0.75895	110.806	0.71719
0.75895	111.565	0.53556
0.75895	112.324	0.67742
0.75895	113.083	0.73539
0.75895	113.842	0.61714
0.75895	114.601	0.57676
0.75895	115.36	0.66147
0.75895	116.119	0.64951
0.75895	116.878	0.56509
0.75895	117.637	0.56285
0.75895	118.396	0.55903
0.75895	119.155	0.5435
0.75895	119.914	0.50402
0.75895	120.673	0.50772
0.75895	121.432	0.48744
0.75895	122.19	0.57622
0.75895	122.949	0.61995
0.75895	123.708	0.63029
0.75895	124.467	0.58384
0.75895	125.226	0.58975
0.75895	125.985	0.61614
0.75895	126.744	0.62449
0.75895	127.503	0.54774
0.75895	128.262	0.68234
0.75895	129.021	0.71149
0.75895	129.78	0.67562
0.75895	130.539	0.57504
0.75895	131.298	0.61069
0.75895	132.057	0.56596
0.75895	132.816	0.65756
0.75895	133.575	0.62545
0.75895	134.334	0.61538
0.75895	135.093	0.59464
0.75895	135.852	0.5662
0.75895	136.61	0.60193
0.75895	137.369	0.54987
0.75895	138.128	0.51168
0.75895	138.887	0.6402
1.51789	0	0.58206
1.51789	0.75895	0.54583
1.51789	1.51789	0.4625
1.51789	2.27684	0.51136
1.51789	3.03579	0.64727
1.51789	3.79474	0.55934
1.51789	4.55368	0.36867
1.51789	5.31263	0.38711
1.51789	6.07158	0.48425
1.51789	6.83052	0.48152
1.51789	7.58947	0.43182
1.51789	8.34842	0.3294
1.51789	9.10736	0.32251
1.51789	9.86631	0.42189
1.51789	10.6253	0.47733
1.51789	11.3842	0.63303
1.51789	12.1432	0.58112
1.51789	12.9021	0.49203
1.51789	13.661	0.53236
1.51789	14.42	0.57844
1.51789	15.1789	0.55525
1.51789	15.9379	0.56914
1.51789	16.6968	0.51671
1.51789	17.4558	0.53975
1.51789	18.2147	0.49278
1.51789	18.9737	0.42417
1.51789	19.7326	0.46118
1.51789	20.4916	0.64847
1.51789	21.2505	0.65916
1.51789	22.0095	0.64643
1.51789	22.7684	0.77565
1.51789	23.5274	0.69784
1.51789	24.2863	0.72514
1.51789	25.0452	0.74725
1.51789	25.8042	0.81502
1.51789	26.5632	0.7684
1.51789	27.3221	0.64023
1.51789	28.081	0.46957
1.51789	28.84	0.47428
1.51789	29.5989	0.45303
1.51789	30.3579	0.38205
1.51789	31.1168	0.43435
1.51789	31.8758	0.56134
1.51789	32.6347	0.50779
1.51789	33.3937	0.57547
1.51789	34.1526	0.61899
1.51789	34.9116	0.48824
1.51789	35.6705	0.50634
1.51789	36.4295	0.493
1.51789	37.1884	0.44127
1.51789	37.9474	0.51528
1.51789	38.7063	0.49989
1.51789	39.4652	0.54729
1.51789	40.2242	0.48517
1.51789	40.9831	0.60772
1.51789	41.7421	0.55607
1.51789	42.501	0.56988
1.51789	43.26	0.60035
1.51789	44.0189	0.57312
1.51789	44.7779	0.54062
1.51789	45.5368	0.47627
1.51789	46.2958	0.47618
1.51789	47.0547	0.55678
1.51789	47.8137	0.54196
1.51789	48.5726	0.56172
1.51789	49.3316	0.48661
1.51789	50.0905	0.60017
1.51789	50.8494	0.52577
1.51789	51.6084	0.60465
1.51789	52.3673	0.42636
1.51789	53.1263	0.41537
1.51789	53.8852	0.43118
1.51789	54.6442	0.52666
1.51789	55.4031	0.51599
1.51789	56.1621	0.50083
1.51789	56.921	0.43365
1.51789	57.68	0.41817
1.51789	58.4389	0.3968
1.51789	59.1979	0.46035
1.51789	59.9568	0.55252
1.51789	60.7158	0.52431
1.51789	61.4747	0.63494
1.51789	62.2337	0.60048
1.51789	62.9926	0.56764
1.51789	63.7516	0.48421
1.51789	64.5105	0.49228
1.51789	65.2694	0.48656
1.51789	66.0284	0.46575
1.51789	66.7873	0.49352
1.51789	67.5463	0.4955
1.51789	68.3052	0.48992
1.51789	69.0642	0.52085
1.51789	69.8231	0.49396
1.51789	70.5821	0.52266
1.51789	71.341	0.47201
1.51789	72.1	0.49369
1.51789	72.8589	0.4475
1.51789	73.6179	0.43048
1.51789	74.3768	0.46683
1.51789	75.1358	0.47411
1.51789	75.8947	0.52937
1.51789	76.6536	0.52115
1.51789	77.4126	0.55365
1.51789	78.1715	0.46441
1.51789	78.9305	0.42157
1.51789	79.6894	0.42001
1.51789	80.4484	0.4594
1.51789	81.2073	0.43457
1.51789	81.9663	0.48891
1.51789	82.7252	0.65301
1.51789	83.4842	0.65699
1.51789	84.2431	0.69224
1.51789	85.0021	0.72206
1.51789	85.761	0.58192
1.51789	86.52	0.50622
1.51789	87.2789	0.52244
1.51789	88.0379	0.64259
1.51789	88.7968	0.64035
1.51789	89.5558	0.64928
1.51789	90.3147	0.54554
1.51789	91.0736	0.42806
1.51789	91.8326	0.51429
1.51789	92.5915	0.58292
1.51789	93.3505	0.51559
1.51789	94.1094	0.47335
1.51789	94.8684	0.51609
1.51789	95.6273	0.60564
1.51789	96.3863	0.60837
1.51789	97.1452	0.63212
1.51789	97.9042	0.6404
1.51789	98.6631	0.61645
1.51789	99.4221	0.54231
1.51789	100.181	0.51427
1.51789	100.94	0.5523
1.51789	101.699	0.63568
1.51789	102.458	0.58989
1.51789	103.217	0.44976
1.51789	103.976	0.45066
1.51789	104.735	0.44786
1.51789	105.494	0.49366
1.51789	106.253	0.50163
1.51789	107.012	0.5502
1.51789	107.77	0.60622
1.51789	108.529	0.65425
1.51789	109.288	0.71651
1.51789	110.047	0.72357
1.51789	110.806	0.74576
1.51789	111.565	0.64031
1.51789	112.324	0.64805
1.51789	113.083	0.61456
1.51789	113.842	0.67096
1.51789	114.601	0.67139
1.51789	115.36	0.7591
1.51789	116.119	0.78608
1.51789	116.878	0.56078
1.51789	117.637	0.5308
1.51789	118.396	0.53456
1.51789	119.155	0.52079
1.51789	119.914	0.43474
1.51789	120.673	0.49701
1.51789	121.432	0.57091
1.51789	122.19	0.6448
1.51789	122.949	0.65743
1.51789	123.708	0.59881
1.51789	124.467	0.58973
1.51789	125.226	0.76116
1.51789	125.985	0.65483
1.51789	126.744	0.64935
1.51789	127.503	0.55941
1.51789	128.262	0.7112
1.51789	129.021	0.70226
1.51789	129.78	0.66961
1.51789	130.539	0.557
1.51789	131.298	0.60519
1.51789	132.057	0.62295
1.51789	132.816	0.59105
1.51789	133.575	0.64015
1.51789	134.334	0.61238
1.51789	135.093	0.63405
1.51789	135.852	0.5866
1.51789	136.61	0.51967
1.51789	137.369	0.5482
1.51789	138.128	0.60431
1.51789	138.887	0.64361
2.27684	0	0.59838
2.27684	0.75895	0.44742
2.27684	1.51789	0.45768
2.27684	2.27684	0.52762
2.27684	3.03579	0.59475
2.27684	3.79474	0.52887
2.27684	4.55368	0.46852
2.27684	5.31263	0.40329
2.27684	6.07158	0.43125
2.27684	6.83052	0.40301
2.27684	7.58947	0.39892
2.27684	8.34842	0.32733
2.27684	9.10736	0.40705
2.27684	9.86631	0.44506
2.27684	10.6253	0.43299
2.27684	11.3842	0.56044
2.27684	12.1432	0.53153
2.27684	12.9021	0.4822
2.27684	13.661	0.58354
2.27684	14.42	0.65627
2.27684	15.1789	0.5922
2.27684	15.9379	0.54571
2.27684	16.6968	0.49971
2.27684	17.4558	0.53593
2.27684	18.2147	0.43972
2.27684	18.9737	0.50225
2.27684	19.7326	0.54314
2.27684	20.4916	0.62472
2.27684	21.2505	0.56423
2.27684	22.0095	0.55413
2.27684	22.7684	0.70165
2.27684	23.5274	0.74643
2.27684	24.2863	0.71172
2.27684	25.0452	0.72187
2.27684	25.8042	0.73822
2.27684	26.5632	0.6162
2.27684	27.3221	0.57247
2.27684	28.081	0.4824
2.27684	28.84	0.39254
2.27684	29.5989	0.41664
2.27684	30.3579	0.4926
2.27684	31.1168	0.54557
2.27684	31.8758	0.60069
2.27684	32.6347	0.57248
2.27684	33.3937	0.52299
2.27684	34.1526	0.47281
2.27684	34.9116	0.37555
2.27684	35.6705	0.46185
2.27684	36.4295	0.47761
2.27684	37.1884	0.39736
2.27684	37.9474	0.4685
2.27684	38.7063	0.49299
2.27684	39.4652	0.51413
2.27684	40.2242	0.52545
2.27684	40.9831	0.55249
2.27684	41.7421	0.55057
2.27684	42.501	0.56058
2.27684	43.26	0.57158
2.27684	44.0189	0.57544
2.27684	44.7779	0.5062
2.27684	45.5368	0.47963
2.27684	46.2958	0.52512
2.27684	47.0547	0.67086
2.27684	47.8137	0.52614
2.27684	48.5726	0.50503
2.27684	49.3316	0.49688
2.27684	50.0905	0.53059
2.27684	50.8494	0.48269
2.27684	51.6084	0.55257
2.27684	52.3673	0.52574
2.27684	53.1263	0.50871
2.27684	53.8852	0.52307
2.27684	54.6442	0.57519
2.27684	55.4031	0.47836
2.27684	56.1621	0.41029
2.27684	56.921	0.44675
2.27684	57.68	0.39677
2.27684	58.4389	0.37391
2.27684	59.1979	0.4691
2.27684	59.9568	0.56165
2.27684	60.7158	0.52546
2.27684	61.4747	0.50286
2.27684	62.2337	0.49357
2.27684	62.9926	0.53666
2.27684	63.7516	0.44947
2.27684	64.5105	0.46442
2.27684	65.2694	0.50161
2.27684	66.0284	0.43548
2.27684	66.7873	0.38085
2.27684	67.5463	0.38941
2.27684	68.3052	0.46126
2.27684	69.0642	0.60844
2.27684	69.8231	0.63538
2.27684	70.5821	0.63515
2.27684	71.341	0.56856
2.27684	72.1	0.53317
2.27684	72.8589	0.48547
2.27684	73.6179	0.4673
2.27684	74.3768	0.42774
2.27684	75.1358	0.4661
2.27684	75.8947	0.51827
2.27684	76.6536	0.49504
2.27684	77.4126	0.58738
2.27684	78.1715	0.53766
2.27684	78.9305	0.43531
2.27684	79.6894	0.54453
2.27684	80.4484	0.56961
2.27684	81.2073	0.52076
2.27684	81.9663	0.59671
2.27684	82.7252	0.66168
2.27684	83.4842	0.67227
2.27684	84.2431	0.63706
2.27684	85.0021	0.69899
2.27684	85.761	0.68436
2.27684	86.52	0.58245
2.27684	87.2789	0.56783
2.27684	88.0379	0.70214
2.27684	88.7968	0.65681
2.27684	89.5558	0.55064
2.27684	90.3147	0.5235
2.27684	91.0736	0.55708
2.27684	91.8326	0.60064
2.27684	92.5915	0.56354
2.27684	93.3505	0.63754
2.27684	94.1094	0.49844
2.27684	94.8684	0.52826
2.27684	95.6273	0.63105
2.27684	96.3863	0.63842
2.27684	97.1452	0.49227
2.27684	97.9042	0.49558
2.27684	98.6631	0.49364
2.27684	99.4221	0.5538
2.27684	100.181	0.62766
2.27684	100.94	0.69432
2.27684	101.699	0.60852
2.27684	102.458	0.47257
2.27684	103.217	0.46586
2.27684	103.976	0.48484
2.27684	104.735	0.47937
2.27684	105.494	0.42851
2.27684	106.253	0.45614
2.27684	107.012	0.53306
2.27684	107.77	0.60702
2.27684	108.529	0.62659
2.27684	109.288	0.74916
2.27684	110.047	0.75023
2.27684	110.806	0.6951
2.27684	111.565	0.63946
2.27684	112.324	0.5851
2.27684	113.083	0.58521
2.27684	113.842	0.61286
2.27684	114.601	0.6867
2.27684	115.36	0.66623
2.27684	116.119	0.74545
2.27684	116.878	0.64573
2.27684	117.637	0.56563
2.27684	118.396	0.61395
2.27684	119.155	0.4174
2.27684	119.914	0.42189
2.27684	120.673	0.51059
2.27684	121.432	0.56232
2.27684	122.19	0.58982
2.27684	122.949	0.53326
2.27684	123.708	0.64531
2.27684	124.467	0.73107
2.27684	125.226	0.72109
2.27684	125.985	0.59522
2.27684	126.744	0.57655
2.27684	127.503	0.70486
2.27684	128.262	0.72151
2.27684	129.021	0.69821
2.27684	129.78	0.70444
2.27684	130.539	0.62068
2.27684	131.298	0.66753
2.27684	132.057	0.60894
2.27684	132.816	0.56045
2.27684	133.575	0.56485
2.27684	134.334	0.58863
2.27684	135.093	0.60285
2.27684	135.852	0.56592
2.27684	136.61	0.57488
2.27684	137.369	0.59227
2.27684	138.128	0.57095
2.27684	138.887	0.53658
3.03579	0	0.56289
3.03579	0.75895	0.43965
3.03579	1.51789	0.53254
3.03579	2.27684	0.459
3.03579	3.03579	0.44399
3.03579	3.79474	0.40947
3.03579	4.55368	0.34895
3.03579	5.31263	0.38197
3.03579	6.07158	0.33902
3.03579	6.83052	0.36826
3.03579	7.58947	0.39252
3.03579	8.34842	0.38118
3.03579	9.10736	0.3861
3.03579	9.86631	0.42557
3.03579	10.6253	0.38979
3.03579	11.3842	0.3663
3.03579	12.1432	0.35799
3.03579	12.9021	0.45497
3.03579	13.661	0.57001
3.03579	14.42	0.51324
3.03579	15.1789	0.51945
3.03579	15.9379	0.52981
3.03579	16.6968	0.52409
3.03579	17.4558	0.44307
3.03579	18.2147	0.51552
3.03579	18.9737	0.56009
3.03579	19.7326	0.6164
3.03579	20.4916	0.62351
3.03579	21.2505	0.55388
3.03579	22.0095	0.56242
3.03579	22.7684	0.61057
3.03579	23.5274	0.52164
3.03579	24.2863	0.55396
3.03579	25.0452	0.64222
3.03579	25.8042	0.73784
3.03579	26.5632	0.55758
3.03579	27.3221	0.49011
3.03579	28.081	0.49162
3.03579	28.84	0.45002
3.03579	29.5989	0.38053
3.03579	30.3579	0.49571
3.03579	31.1168	0.58842
3.03579	31.8758	0.56793
3.03579	32.6347	0.52851
3.03579	33.3937	0.55232
3.03579	34.1526	0.49327
3.03579	34.9116	0.40885
3.03579	35.6705	0.41657
3.03579	36.4295	0.46768
3.03579	37.1884	0.41826
3.03579	37.9474	0.49443
3.03579	38.7063	0.40918
3.03579	39.4652	0.50186
3.03579	40.2242	0.4948
3.03579	40.9831	0.39594
3.03579	41.7421	0.47259
3.03579	42.501	0.51993
3.03579	43.26	0.51279
3.03579	44.0189	0.47917
3.03579	44.7779	0.51248
3.03579	45.5368	0.50223
3.03579	46.2958	0.57945
3.03579	47.0547	0.60001
3.03579	47.8137	0.52598
3.03579	48.5726	0.54945
3.03579	49.3316	0.55495
3.03579	50.0905	0.54816
3.03579	50.8494	0.52773
3.03579	51.6084	0.55477
3.03579	52.3673	0.59219
3.03579	53.1263	0.61495
3.03579	53.8852	0.64522
3.03579	54.6442	0.63021
3.03579	55.4031	0.55354
3.03579	56.1621	0.46526
3.03579	56.921	0.46741
3.03579	57.68	0.41145
3.03579	58.4389	0.38931
3.03579	59.1979	0.43382
3.03579	59.9568	0.52677
3.03579	60.7158	0.57939
3.03579	61.4747	0.41548
3.03579	62.2337	0.43973
3.03579	62.9926	0.48464
3.03579	63.7516	0.45492
3.03579	64.5105	0.31852
3.03579	65.2694	0.43363
3.03579	66.0284	0.51786
3.03579	66.7873	0.49052
3.03579	67.5463	0.42509
3.03579	68.3052	0.42975
3.03579	69.0642	0.61864
3.03579	69.8231	0.73542
3.03579	70.5821	0.6997
3.03579	71.341	0.61796
3.03579	72.1	0.5396
3.03579	72.8589	0.49535
3.03579	73.6179	0.5052
3.03579	74.3768	0.52131
3.03579	75.1358	0.58515
3.03579	75.8947	0.5769
3.03579	76.6536	0.5507
3.03579	77.4126	0.52881
3.03579	78.1715	0.54125
3.03579	78.9305	0.55345
3.03579	79.6894	0.54422
3.03579	80.4484	0.50363
3.03579	81.2073	0.48259
3.03579	81.9663	0.62487
3.03579	82.7252	0.7245
3.03579	83.4842	0.77427
3.03579	84.2431	0.73872
3.03579	85.0021	0.69067
3.03579	85.761	0.69687
3.03579	86.52	0.6176
3.03579	87.2789	0.70754
3.03579	88.0379	0.6697
3.03579	88.7968	0.65898
3.03579	89.5558	0.5617
3.03579	90.3147	0.54964
3.03579	91.0736	0.57898
3.03579	91.8326	0.59398
3.03579	92.5915	0.55223
3.03579	93.3505	0.61647
3.03579	94.1094	0.5851
3.03579	94.8684	0.59109
3.03579	95.6273	0.45694
3.03579	96.3863	0.42803
3.03579	97.1452	0.50154
3.03579	97.9042	0.51691
3.03579	98.6631	0.57046
3.03579	99.4221	0.56303
3.03579	100.181	0.57417
3.03579	100.94	0.64234
3.03579	101.699	0.5819
3.03579	102.458	0.53483
3.03579	103.217	0.59317
3.03579	103.976	0.57952
3.03579	104.735	0.54625
3.03579	105.494	0.49032
3.03579	106.253	0.51319
3.03579	107.012	0.49831
3.03579	107.77	0.5988
3.03579	108.529	0.62141
3.03579	109.288	0.64509
3.03579	110.047	0.7072
3.03579	110.806	0.59378
3.03579	111.565	0.62638
3.03579	112.324	0.53786
3.03579	113.083	0.60069
3.03579	113.842	0.57121
3.03579	114.601	0.62738
3.03579	115.36	0.63571
3.03579	116.119	0.60384
3.03579	116.878	0.56068
3.03579	117.637	0.43371
3.03579	118.396	0.46218
3.03579	119.155	0.4812
3.03579	119.914	0.52312
3.03579	120.673	0.56856
3.03579	121.432	0.49176
3.03579	122.19	0.5574
3.03579	122.949	0.63744
3.03579	123.708	0.65275
3.03579	124.467	0.7373
3.03579	125.226	0.78077
3.03579	125.985	0.70144
3.03579	126.744	0.62415
3.03579	127.503	0.62979
3.03579	128.262	0.7768
3.03579	129.021	0.66708
3.03579	129.78	0.6669
3.03579	130.539	0.6543
3.03579	131.298	0.67044
3.03579	132.057	0.66523
3.03579	132.816	0.58676
3.03579	133.575	0.62183
3.03579	134.334	0.64808
3.03579	135.093	0.56893
3.03579	135.852	0.6036
3.03579	136.61	0.60486
3.03579	137.369	0.60688
3.03579	138.128	0.58965
3.03579	138.887	0.4942
3.79474	0	0.55413
3.79474	0.75895	0.51534
3.79474	1.51789	0.59548
3.79474	2.27684	0.48675
3.79474	3.03579	0.35832
3.79474	3.79474	0.41336
3.79474	4.55368	0.40819
3.79474	5.31263	0.37493
3.79474	6.07158	0.3852
3.79474	6.83052	0.46372
3.79474	7.58947	0.40555
3.79474	8.34842	0.38089
3.79474	9.10736	0.38078
3.79474	9.86631	0.47515
3.79474	10.6253	0.50286
3.79474	11.3842	0.41755
3.79474	12.1432	0.37049
3.79474	12.9021	0.47074
3.79474	13.661	0.48789
3.79474	14.42	0.49225
3.79474	15.1789	0.5509
3.79474	15.9379	0.54171
3.79474	16.6968	0.46459
3.79474	17.4558	0.46144
3.79474	18.2147	0.52971
3.79474	18.9737	0.42416
3.79474	19.7326	0.57745
3.79474	20.4916	0.62334
3.79474	21.2505	0.5925
3.79474	22.0095	0.52667
3.79474	22.7684	0.48713
3.79474	23.5274	0.43427
3.79474	24.2863	0.50368
3.79474	25.0452	0.52059
3.79474	25.8042	0.57014
3.79474	26.5632	0.50678
3.79474	27.3221	0.56167
3.79474	28.081	0.5134
3.79474	28.84	0.49302
3.79474	29.5989	0.45646
3.79474	30.3579	0.54593
3.79474	31.1168	0.54413
3.79474	31.8758	0.50797
3.79474	32.6347	0.55664
3.79474	33.3937	0.53876
3.79474	34.1526	0.5429
3.79474	34.9116	0.50967
3.79474	35.6705	0.52362
3.79474	36.4295	0.51641
3.79474	37.1884	0.48112
3.79474	37.9474	0.56649
3.79474	38.7063	0.47074
3.79474	39.4652	0.48088
3.79474	40.2242	0.47209
3.79474	40.9831	0.48652
3.79474	41.7421	0.54851
3.79474	42.501	0.45481
3.79474	43.26	0.48071
3.79474	44.0189	0.45021
3.79474	44.7779	0.50621
3.79474	45.5368	0.55828
3.79474	46.2958	0.56985
3.79474	47.0547	0.52726
3.79474	47.8137	0.48686
3.79474	48.5726	0.51432
3.79474	49.3316	0.57494
3.79474	50.0905	0.52991
3.79474	50.8494	0.62878
3.79474	51.6084	0.63168
3.79474	52.3673	0.67036
3.79474	53.1263	0.68411
3.79474	53.8852	0.69733
3.79474	54.6442	0.58323
3.79474	55.4031	0.60902
3.79474	56.1621	0.59082
3.79474	56.921	0.5485
3.79474	57.68	0.51553
3.79474	58.4389	0.47949
3.79474	59.1979	0.49175
3.79474	59.9568	0.47757
3.79474	60.7158	0.59834
3.79474	61.4747	0.46856
3.79474	62.2337	0.4259
3.79474	62.9926	0.43062
3.79474	63.7516	0.38946
3.79474	64.5105	0.37965
3.79474	65.2694	0.43878
3.79474	66.0284	0.4948
3.79474	66.7873	0.52792
3.79474	67.5463	0.54582
3.79474	68.3052	0.5718
3.79474	69.0642	0.48194
3.79474	69.8231	0.54499
3.79474	70.5821	0.61705
3.79474	71.341	0.5995
3.79474	72.1	0.49457
3.79474	72.8589	0.50464
3.79474	73.6179	0.56528
3.79474	74.3768	0.57156
3.79474	75.1358	0.58216
3.79474	75.8947	0.59417
3.79474	76.6536	0.59112
3.79474	77.4126	0.48907
3.79474	78.1715	0.53649
3.79474	78.9305	0.57354
3.79474	79.6894	0.54759
3.79474	80.4484	0.45664
3.79474	81.2073	0.43079
3.79474	81.9663	0.49366
3.79474	82.7252	0.5892
3.79474	83.4842	0.7014
3.79474	84.2431	0.73281
3.79474	85.0021	0.6534
3.79474	85.761	0.56781
3.79474	86.52	0.48692
3.79474	87.2789	0.53554
3.79474	88.0379	0.5292
3.79474	88.7968	0.59119
3.79474	89.5558	0.5467
3.79474	90.3147	0.58123
3.79474	91.0736	0.64388
3.79474	91.8326	0.65881
3.79474	92.5915	0.54409
3.79474	93.3505	0.55948
3.79474	94.1094	0.54591
3.79474	94.8684	0.50429
3.79474	95.6273	0.39072
3.79474	96.3863	0.42314
3.79474	97.1452	0.44913
3.79474	97.9042	0.53413
3.79474	98.6631	0.50117
3.79474	99.4221	0.45396
3.79474	100.181	0.51702
3.79474	100.94	0.60129
3.79474	101.699	0.62428
3.79474	102.458	0.5146
3.79474	103.217	0.47386
3.79474	103.976	0.51804
3.79474	104.735	0.56973
3.79474	105.494	0.45475
3.79474	106.253	0.54132
3.79474	107.012	0.60381
3.79474	107.77	0.65951
3.79474	108.529	0.75465
3.79474	109.288	0.65251
3.79474	110.047	0.48892
3.79474	110.806	0.50416
3.79474	111.565	0.50303
3.79474	112.324	0.48314
3.79474	113.083	0.48259
3.79474	113.842	0.4781
3.79474	114.601	0.56398
3.79474	115.36	0.73747
3.79474	116.119	0.57796
3.79474	116.878	0.50369
3.79474	117.637	0.38755
3.79474	118.396	0.40454
3.79474	119.155	0.44101
3.79474	119.914	0.53029
3.79474	120.673	0.63299
3.79474	121.432	0.59546
3.79474	122.19	0.59237
3.79474	122.949	0.60519
3.79474	123.708	0.72646
3.79474	124.467	0.74696
3.79474	125.226	0.7798
3.79474	125.985	0.72125
3.79474	126.744	0.58268
3.79474	127.503	0.60163
3.79474	128.262	0.7051
3.79474	129.021	0.69773
3.79474	129.78	0.62355
3.79474	130.539	0.63313
3.79474	131.298	0.58597
3.79474	132.057	0.6281
3.79474	132.816	0.70627
3.79474	133.575	0.56291
3.79474	134.334	0.55142
3.79474	135.093	0.55246
3.79474	135.852	0.60672
3.79474	136.61	0.64628
3.79474	137.369	0.65601
3.79474	138.128	0.58171
3.79474	138.887	0.49288
4.55368	0	0.49688
4.55368	0.75895	0.51297
4.55368	1.51789	0.57099
4.55368	2.27684	0.55312
4.55368	3.03579	0.57499
4.55368	3.79474	0.46653
4.55368	4.55368	0.46485
4.55368	5.31263	0.50053
4.55368	6.07158	0.48996
4.55368	6.83052	0.4796
4.55368	7.58947	0.47887
4.55368	8.34842	0.33948
4.55368	9.10736	0.38459
4.55368	9.86631	0.45839
4.55368	10.6253	0.5069
4.55368	11.3842	0.45252
4.55368	12.1432	0.38356
4.55368	12.9021	0.41136
4.55368	13.661	0.49737
4.55368	14.42	0.49741
4.55368	15.1789	0.46477
4.55368	15.9379	0.48621
4.55368	16.6968	0.44506
4.55368	17.4558	0.48211
4.55368	18.2147	0.53659
4.55368	18.9737	0.48961
4.55368	19.7326	0.55351
4.55368	20.4916	0.64265
4.55368	21.2505	0.61026
4.55368	22.0095	0.55145
4.55368	22.7684	0.50745
4.55368	23.5274	0.44018
4.55368	24.2863	0.42498
4.55368	25.0452	0.41474
4.55368	25.8042	0.5056
4.55368	26.5632	0.57719
4.55368	27.3221	0.56858
4.55368	28.081	0.51068
4.55368	28.84	0.43835
4.55368	29.5989	0.49842
4.55368	30.3579	0.45373
4.55368	31.1168	0.47913
4.55368	31.8758	0.38855
4.55368	32.6347	0.44892
4.55368	33.3937	0.45191
4.55368	34.1526	0.5214
4.55368	34.9116	0.55714
4.55368	35.6705	0.5446
4.55368	36.4295	0.53031
4.55368	37.1884	0.57774
4.55368	37.9474	0.56018
4.55368	38.7063	0.54087
4.55368	39.4652	0.53538
4.55368	40.2242	0.5766
4.55368	40.9831	0.61489
4.55368	41.7421	0.6631
4.55368	42.501	0.46441
4.55368	43.26	0.47156
4.55368	44.0189	0.41134
4.55368	44.7779	0.50742
4.55368	45.5368	0.5672
4.55368	46.2958	0.60896
4.55368	47.0547	0.53967
4.55368	47.8137	0.59424
4.55368	48.5726	0.50413
4.55368	49.3316	0.5394
4.55368	50.0905	0.6017
4.55368	50.8494	0.69326
4.55368	51.6084	0.68759
4.55368	52.3673	0.63616
4.55368	53.1263	0.75377
4.55368	53.8852	0.73329
4.55368	54.6442	0.62416
4.55368	55.4031	0.52968
4.55368	56.1621	0.52713
4.55368	56.921	0.49222
4.55368	57.68	0.54171
4.55368	58.4389	0.59933
4.55368	59.1979	0.6961
4.55368	59.9568	0.66249
4.55368	60.7158	0.49952
4.55368	61.4747	0.48669
4.55368	62.2337	0.44759
4.55368	62.9926	0.49552
4.55368	63.7516	0.38387
4.55368	64.5105	0.32637
4.55368	65.2694	0.45348
4.55368	66.0284	0.61809
4.55368	66.7873	0.60117
4.55368	67.5463	0.56456
4.55368	68.3052	0.51199
4.55368	69.0642	0.47901
4.55368	69.8231	0.53353
4.55368	70.5821	0.5863
4.55368	71.341	0.59117
4.55368	72.1	0.44556
4.55368	72.8589	0.49559
4.55368	73.6179	0.61796
4.55368	74.3768	0.54804
4.55368	75.1358	0.59424
4.55368	75.8947	0.66852
4.55368	76.6536	0.57951
4.55368	77.4126	0.52812
4.55368	78.1715	0.52402
4.55368	78.9305	0.6339
4.55368	79.6894	0.63601
4.55368	80.4484	0.5781
4.55368	81.2073	0.52708
4.55368	81.9663	0.56885
4.55368	82.7252	0.6504
4.55368	83.4842	0.71257
4.55368	84.2431	0.70606
4.55368	85.0021	0.57263
4.55368	85.761	0.46138
4.55368	86.52	0.48741
4.55368	87.2789	0.45406
4.55368	88.0379	0.54425
4.55368	88.7968	0.68878
4.55368	89.5558	0.5861
4.55368	90.3147	0.54442
4.55368	91.0736	0.60934
4.55368	91.8326	0.62121
4.55368	92.5915	0.63038
4.55368	93.3505	0.66872
4.55368	94.1094	0.57537
4.55368	94.8684	0.47228
4.55368	95.6273	0.40072
4.55368	96.3863	0.49846
4.55368	97.1452	0.5059
4.55368	97.9042	0.53249
4.55368	98.6631	0.48151
4.55368	99.4221	0.39019
4.55368	100.181	0.44058
4.55368	100.94	0.49823
4.55368	101.699	0.50955
4.55368	102.458	0.54331
4.55368	103.217	0.48332
4.55368	103.976	0.51162
4.55368	104.735	0.51719
4.55368	105.494	0.47957
4.55368	106.253	0.49942
4.55368	107.012	0.55641
4.55368	107.77	0.59001
4.55368	108.529	0.62562
4.55368	109.288	0.58652
4.55368	110.047	0.52159
4.55368	110.806	0.37369
4.55368	111.565	0.39863
4.55368	112.324	0.34634
4.55368	113.083	0.39359
4.55368	113.842	0.39283
4.55368	114.601	0.56243
4.55368	115.36	0.69203
4.55368	116.119	0.5433
4.55368	116.878	0.40824
4.55368	117.637	0.41314
4.55368	118.396	0.45703
4.55368	119.155	0.51561
4.55368	119.914	0.5165
4.55368	120.673	0.59889
4.55368	121.432	0.69627
4.55368	122.19	0.69352
4.55368	122.949	0.73304
4.55368	123.708	0.79571
4.55368	124.467	0.7709
4.55368	125.226	0.73235
4.55368	125.985	0.68008
4.55368	126.744	0.52989
4.55368	127.503	0.54955
4.55368	128.262	0.69744
4.55368	129.021	0.73161
4.55368	129.78	0.72449
4.55368	130.539	0.57885
4.55368	131.298	0.61817
4.55368	132.057	0.68294
4.55368	132.816	0.66722
4.55368	133.575	0.53321
4.55368	134.334	0.41917
4.55368	135.093	0.56521
4.55368	135.852	0.56098
4.55368	136.61	0.65819
4.55368	137.369	0.65529
4.55368	138.128	0.51837
4.55368	138.887	0.57626
5.31263	0	0.38526
5.31263	0.75895	0.49328
5.31263	1.51789	0.645
5.31263	2.27684	0.61718
5.31263	3.03579	0.53684
5.31263	3.79474	0.50277
5.31263	4.55368	0.43489
5.31263	5.31263	0.46016
5.31263	6.07158	0.41164
5.31263	6.83052	0.48145
5.31263	7.58947	0.46007
5.31263	8.34842	0.44463
5.31263	9.10736	0.41488
5.31263	9.86631	0.47139
5.31263	10.6253	0.54258
5.31263	11.3842	0.526
5.31263	12.1432	0.50246
5.31263	12.9021	0.4927
5.31263	13.661	0.51783
5.31263	14.42	0.55707
5.31263	15.1789	0.42529
5.31263	15.9379	0.44527
5.31263	16.6968	0.4754
5.31263	17.4558	0.413
5.31263	18.2147	0.49768
5.31263	18.9737	0.59661
5.31263	19.7326	0.58719
5.31263	20.4916	0.61782
5.31263	21.2505	0.53547
5.31263	22.0095	0.5176
5.31263	22.7684	0.48747
5.31263	23.5274	0.47185
5.31263	24.2863	0.43123
5.31263	25.0452	0.49241
5.31263	25.8042	0.51672
5.31263	26.5632	0.50994
5.31263	27.3221	0.46754
5.31263	28.081	0.47422
5.31263	28.84	0.55401
5.31263	29.5989	0.56415
5.31263	30.3579	0.514
5.31263	31.1168	0.40942
5.31263	31.8758	0.441
5.31263	32.6347	0.53874
5.31263	33.3937	0.51702
5.31263	34.1526	0.56625
5.31263	34.9116	0.50851
5.31263	35.6705	0.4815
5.31263	36.4295	0.55274
5.31263	37.1884	0.58359
5.31263	37.9474	0.52399
5.31263	38.7063	0.53002
5.31263	39.4652	0.51932
5.31263	40.2242	0.55224
5.31263	40.9831	0.60728
5.31263	41.7421	0.62149
5.31263	42.501	0.4506
5.31263	43.26	0.49089
5.31263	44.0189	0.5323
5.31263	44.7779	0.5601
5.31263	45.5368	0.52479
5.31263	46.2958	0.56596
5.31263	47.0547	0.57489
5.31263	47.8137	0.69272
5.31263	48.5726	0.63244
5.31263	49.3316	0.54003
5.31263	50.0905	0.61611
5.31263	50.8494	0.66888
5.31263	51.6084	0.60141
5.31263	52.3673	0.58454
5.31263	53.1263	0.68383
5.31263	53.8852	0.71644
5.31263	54.6442	0.56517
5.31263	55.4031	0.58288
5.31263	56.1621	0.53857
5.31263	56.921	0.49516
5.31263	57.68	0.55401
5.31263	58.4389	0.60275
5.31263	59.1979	0.63104
5.31263	59.9568	0.60306
5.31263	60.7158	0.43304
5.31263	61.4747	0.48288
5.31263	62.2337	0.45416
5.31263	62.9926	0.44113
5.31263	63.7516	0.34606
5.31263	64.5105	0.35688
5.31263	65.2694	0.53845
5.31263	66.0284	0.64778
5.31263	66.7873	0.65774
5.31263	67.5463	0.58689
5.31263	68.3052	0.61525
5.31263	69.0642	0.55378
5.31263	69.8231	0.57743
5.31263	70.5821	0.64731
5.31263	71.341	0.61632
5.31263	72.1	0.50308
5.31263	72.8589	0.53711
5.31263	73.6179	0.65362
5.31263	74.3768	0.55671
5.31263	75.1358	0.54727
5.31263	75.8947	0.64953
5.31263	76.6536	0.62417
5.31263	77.4126	0.59163
5.31263	78.1715	0.55848
5.31263	78.9305	0.66105
5.31263	79.6894	0.6565
5.31263	80.4484	0.65593
5.31263	81.2073	0.66636
5.31263	81.9663	0.65754
5.31263	82.7252	0.73356
5.31263	83.4842	0.72836
5.31263	84.2431	0.65003
5.31263	85.0021	0.62127
5.31263	85.761	0.55258
5.31263	86.52	0.51407
5.31263	87.2789	0.44887
5.31263	88.0379	0.57069
5.31263	88.7968	0.71632
5.31263	89.5558	0.63274
5.31263	90.3147	0.56501
5.31263	91.0736	0.60391
5.31263	91.8326	0.58965
5.31263	92.5915	0.61368
5.31263	93.3505	0.62305
5.31263	94.1094	0.67832
5.31263	94.8684	0.54116
5.31263	95.6273	0.53313
5.31263	96.3863	0.64428
5.31263	97.1452	0.55539
5.31263	97.9042	0.50434
5.31263	98.6631	0.47679
5.31263	99.4221	0.49308
5.31263	100.181	0.53305
5.31263	100.94	0.51655
5.31263	101.699	0.45684
5.31263	102.458	0.51452
5.31263	103.217	0.47238
5.31263	103.976	0.49603
5.31263	104.735	0.53053
5.31263	105.494	0.50912
5.31263	106.253	0.56153
5.31263	107.012	0.65743
5.31263	107.77	0.6646
5.31263	108.529	0.69045
5.31263	109.288	0.67264
5.31263	110.047	0.52733
5.31263	110.806	0.48176
5.31263	111.565	0.51535
5.31263	112.324	0.40005
5.31263	113.083	0.50243
5.31263	113.842	0.47894
5.31263	114.601	0.52218
5.31263	115.36	0.59864
5.31263	116.119	0.6124
5.31263	116.878	0.54775
5.31263	117.637	0.39168
5.31263	118.396	0.49518
5.31263	119.155	0.53308
5.31263	119.914	0.59935
5.31263	120.673	0.61251
5.31263	121.432	0.71085
5.31263	122.19	0.6468
5.31263	122.949	0.68797
5.31263	123.708	0.76448
5.31263	124.467	0.75755
5.31263	125.226	0.79281
5.31263	125.985	0.72953
5.31263	126.744	0.61241
5.31263	127.503	0.60386
5.31263	128.262	0.60375
5.31263	129.021	0.67026
5.31263	129.78	0.58418
5.31263	130.539	0.63299
5.31263	131.298	0.58594
5.31263	132.057	0.62631
5.31263	132.816	0.62577
5.31263	133.575	0.45958
5.31263	134.334	0.49999
5.31263	135.093	0.44803
5.31263	135.852	0.5045
5.31263	136.61	0.60476
5.31263	137.369	0.60264
5.31263	138.128	0.50102
5.31263	138.887	0.4639
6.07158	0	0.43314
6.07158	0.75895	0.54193
6.07158	1.51789	0.60586
6.07158	2.27684	0.48095
6.07158	3.03579	0.46816
6.07158	3.79474	0.45501
6.07158	4.55368	0.39668
6.07158	5.31263	0.43601
6.07158	6.07158	0.49992
6.07158	6.83052	0.55269
6.07158	7.58947	0.56787
6.07158	8.34842	0.44985
6.07158	9.10736	0.46915
6.07158	9.86631	0.49803
6.07158	10.6253	0.47168
6.07158	11.3842	0.58826
6.07158	12.1432	0.64582
6.07158	12.9021	0.55464
6.07158	13.661	0.45998
6.07158	14.42	0.58858
6.07158	15.1789	0.52767
6.07158	15.9379	0.47756
6.07158	16.6968	0.55114
6.07158	17.4558	0.60059
6.07158	18.2147	0.55374
6.07158	18.9737	0.61416
6.07158	19.7326	0.66211
6.07158	20.4916	0.5683
6.07158	21.2505	0.44353
6.07158	22.0095	0.42929
6.07158	22.7684	0.41878
6.07158	23.5274	0.47819
6.07158	24.2863	0.51423
6.07158	25.0452	0.52394
6.07158	25.8042	0.48483
6.07158	26.5632	0.48597
6.07158	27.3221	0.53285
6.07158	28.081	0.58106
6.07158	28.84	0.58289
6.07158	29.5989	0.6423
6.07158	30.3579	0.60261
6.07158	31.1168	0.52952
6.07158	31.8758	0.51132
6.07158	32.6347	0.60225
6.07158	33.3937	0.52794
6.07158	34.1526	0.55056
6.07158	34.9116	0.61356
6.07158	35.6705	0.59742
6.07158	36.4295	0.58264
6.07158	37.1884	0.56654
6.07158	37.9474	0.61841
6.07158	38.7063	0.5741
6.07158	39.4652	0.56369
6.07158	40.2242	0.48962
6.07158	40.9831	0.6463
6.07158	41.7421	0.62423
6.07158	42.501	0.57785
6.07158	43.26	0.61139
6.07158	44.0189	0.55533
6.07158	44.7779	0.51206
6.07158	45.5368	0.52954
6.07158	46.2958	0.51411
6.07158	47.0547	0.5632
6.07158	47.8137	0.74882
6.07158	48.5726	0.61816
6.07158	49.3316	0.52181
6.07158	50.0905	0.5742
6.07158	50.8494	0.66615
6.07158	51.6084	0.61037
6.07158	52.3673	0.60777
6.07158	53.1263	0.63397
6.07158	53.8852	0.67037
6.07158	54.6442	0.71435
6.07158	55.4031	0.60759
6.07158	56.1621	0.54118
6.07158	56.921	0.55623
6.07158	57.68	0.55904
6.07158	58.4389	0.54481
6.07158	59.1979	0.5574
6.07158	59.9568	0.51338
6.07158	60.7158	0.49601
6.07158	61.4747	0.46229
6.07158	62.2337	0.49939
6.07158	62.9926	0.34966
6.07158	63.7516	0.42123
6.07158	64.5105	0.49665
6.07158	65.2694	0.53925
6.07158	66.0284	0.63526
6.07158	66.7873	0.64191
6.07158	67.5463	0.65561
6.07158	68.3052	0.56983
6.07158	69.0642	0.52523
6.07158	69.8231	0.60598
6.07158	70.5821	0.77311
6.07158	71.341	0.62739
6.07158	72.1	0.51981
6.07158	72.8589	0.48423
6.07158	73.6179	0.55515
6.07158	74.3768	0.54745
6.07158	75.1358	0.54678
6.07158	75.8947	0.667
6.07158	76.6536	0.61112
6.07158	77.4126	0.55036
6.07158	78.1715	0.61134
6.07158	78.9305	0.61529
6.07158	79.6894	0.61033
6.07158	80.4484	0.61455
6.07158	81.2073	0.68789
6.07158	81.9663	0.6381
6.07158	82.7252	0.73993
6.07158	83.4842	0.80942
6.07158	84.2431	0.74756
6.07158	85.0021	0.65236
6.07158	85.761	0.5849
6.07158	86.52	0.44616
6.07158	87.2789	0.42048
6.07158	88.0379	0.51347
6.07158	88.7968	0.64515
6.07158	89.5558	0.63766
6.07158	90.3147	0.61158
6.07158	91.0736	0.60528
6.07158	91.8326	0.59676
6.07158	92.5915	0.53426
6.07158	93.3505	0.55004
6.07158	94.1094	0.56623
6.07158	94.8684	0.60724
6.07158	95.6273	0.58264
6.07158	96.3863	0.63115
6.07158	97.1452	0.59441
6.07158	97.9042	0.4654
6.07158	98.6631	0.47187
6.07158	99.4221	0.51203
6.07158	100.181	0.57729
6.07158	100.94	0.56674
6.07158	101.699	0.55626
6.07158	102.458	0.54343
6.07158	103.217	0.49126
6.07158	103.976	0.55431
6.07158	104.735	0.62757
6.07158	105.494	0.55205
6.07158	106.253	0.62129
6.07158	107.012	0.69124
6.07158	107.77	0.64238
6.07158	108.529	0.56603
6.07158	109.288	0.55513
6.07158	110.047	0.51536
6.07158	110.806	0.55667
6.07158	111.565	0.58983
6.07158	112.324	0.48569
6.07158	113.083	0.56681
6.07158	113.842	0.48751
6.07158	114.601	0.45802
6.07158	115.36	0.59053
6.07158	116.119	0.6472
6.07158	116.878	0.65674
6.07158	117.637	0.44063
6.07158	118.396	0.4521
6.07158	119.155	0.56489
6.07158	119.914	0.60025
6.07158	120.673	0.58027
6.07158	121.432	0.66584
6.07158	122.19	0.72529
6.07158	122.949	0.71803
6.07158	123.708	0.75686
6.07158	124.467	0.86105
6.07158	125.226	0.77672
6.07158	125.985	0.73757
6.07158	126.744	0.68247
6.07158	127.503	0.626
6.07158	128.262	0.66853
6.07158	129.021	0.66075
6.07158	129.78	0.60261
6.07158	130.539	0.57872
6.07158	131.298	0.56902
6.07158	132.057	0.58139
6.07158	132.816	0.47125
6.07158	133.575	0.46358
6.07158	134.334	0.58778
6.07158	135.093	0.45532
6.07158	135.852	0.54527
6.07158	136.61	0.60533
6.07158	137.369	0.58232
6.07158	138.128	0.50106
6.07158	138.887	0.35332
6.83052	0	0.48637
6.83052	0.75895	0.50764
6.83052	1.51789	0.53192
6.83052	2.27684	0.44266
6.83052	3.03579	0.46838
6.83052	3.79474	0.48683
6.83052	4.55368	0.54171
6.83052	5.31263	0.58876
6.83052	6.07158	0.52513
6.83052	6.83052	0.62623
6.83052	7.58947	0.56341
6.83052	8.34842	0.54987
6.83052	9.10736	0.57706
6.83052	9.86631	0.47233
6.83052	10.6253	0.39322
6.83052	11.3842	0.64522
6.83052	12.1432	0.70856
6.83052	12.9021	0.66001
6.83052	13.661	0.55201
6.83052	14.42	0.50513
6.83052	15.1789	0.4944
6.83052	15.9379	0.45065
6.83052	16.6968	0.48375
6.83052	17.4558	0.55895
6.83052	18.2147	0.57533
6.83052	18.9737	0.53805
6.83052	19.7326	0.6234
6.83052	20.4916	0.53287
6.83052	21.2505	0.4585
6.83052	22.0095	0.46856
6.83052	22.7684	0.40292
6.83052	23.5274	0.38269
6.83052	24.2863	0.45741
6.83052	25.0452	0.52143
6.83052	25.8042	0.65058
6.83052	26.5632	0.56321
6.83052	27.3221	0.63716
6.83052	28.081	0.67123
6.83052	28.84	0.7125
6.83052	29.5989	0.65785
6.83052	30.3579	0.63834
6.83052	31.1168	0.55146
6.83052	31.8758	0.6465
6.83052	32.6347	0.61044
6.83052	33.3937	0.55048
6.83052	34.1526	0.55692
6.83052	34.9116	0.59772
6.83052	35.6705	0.62194
6.83052	36.4295	0.64218
6.83052	37.1884	0.65224
6.83052	37.9474	0.77488
6.83052	38.7063	0.73116
6.83052	39.4652	0.5774
6.83052	40.2242	0.47706
6.83052	40.9831	0.567
6.83052	41.7421	0.60255
6.83052	42.501	0.54869
6.83052	43.26	0.54105
6.83052	44.0189	0.51607
6.83052	44.7779	0.49181
6.83052	45.5368	0.53509
6.83052	46.2958	0.57532
6.83052	47.0547	0.5412
6.83052	47.8137	0.55202
6.83052	48.5726	0.56742
6.83052	49.3316	0.64107
6.83052	50.0905	0.61341
6.83052	50.8494	0.58907
6.83052	51.6084	0.6043
6.83052	52.3673	0.65876
6.83052	53.1263	0.64301
6.83052	53.8852	0.73108
6.83052	54.6442	0.70749
6.83052	55.4031	0.54745
6.83052	56.1621	0.50619
6.83052	56.921	0.60105
6.83052	57.68	0.58226
6.83052	58.4389	0.44949
6.83052	59.1979	0.46384
6.83052	59.9568	0.54977
6.83052	60.7158	0.44102
6.83052	61.4747	0.39162
6.83052	62.2337	0.48861
6.83052	62.9926	0.45219
6.83052	63.7516	0.5544
6.83052	64.5105	0.5266
6.83052	65.2694	0.58557
6.83052	66.0284	0.68176
6.83052	66.7873	0.68998
6.83052	67.5463	0.56766
6.83052	68.3052	0.56159
6.83052	69.0642	0.57775
6.83052	69.8231	0.61105
6.83052	70.5821	0.73963
6.83052	71.341	0.69385
6.83052	72.1	0.60442
6.83052	72.8589	0.641
6.83052	73.6179	0.60895
6.83052	74.3768	0.59393
6.83052	75.1358	0.6464
6.83052	75.8947	0.65761
6.83052	76.6536	0.62927
6.83052	77.4126	0.61206
6.83052	78.1715	0.6434
6.83052	78.9305	0.631
6.83052	79.6894	0.63422
6.83052	80.4484	0.67845
6.83052	81.2073	0.68086
6.83052	81.9663	0.63355
6.83052	82.7252	0.68229
6.83052	83.4842	0.76556
6.83052	84.2431	0.75217
6.83052	85.0021	0.66719
6.83052	85.761	0.56628
6.83052	86.52	0.33878
6.83052	87.2789	0.45049
6.83052	88.0379	0.51485
6.83052	88.7968	0.63996
6.83052	89.5558	0.5787
6.83052	90.3147	0.58653
6.83052	91.0736	0.61792
6.83052	91.8326	0.60219
6.83052	92.5915	0.57795
6.83052	93.3505	0.53709
6.83052	94.1094	0.60179
6.83052	94.8684	0.58152
6.83052	95.6273	0.64756
6.83052	96.3863	0.58378
6.83052	97.1452	0.6463
6.83052	97.9042	0.6037
6.83052	98.6631	0.45558
6.83052	99.4221	0.48916
6.83052	100.181	0.63487
6.83052	100.94	0.62068
6.83052	101.699	0.6264
6.83052	102.458	0.63868
6.83052	103.217	0.604
6.83052	103.976	0.58719
6.83052	104.735	0.66958
6.83052	105.494	0.58149
6.83052	106.253	0.66106
6.83052	107.012	0.67033
6.83052	107.77	0.63179
6.83052	108.529	0.50565
6.83052	109.288	0.48615
6.83052	110.047	0.46289
6.83052	110.806	0.52936
6.83052	111.565	0.45869
6.83052	112.324	0.46419
6.83052	113.083	0.54378
6.83052	113.842	0.60379
6.83052	114.601	0.56663
6.83052	115.36	0.64209
6.83052	116.119	0.58149
6.83052	116.878	0.54583
6.83052	117.637	0.43098
6.83052	118.396	0.45002
6.83052	119.155	0.58026
6.83052	119.914	0.60125
6.83052	120.673	0.60553
6.83052	121.432	0.62663
6.83052	122.19	0.68045
6.83052	122.949	0.72343
6.83052	123.708	0.77655
6.83052	124.467	0.75356
6.83052	125.226	0.83945
6.83052	125.985	0.84065
6.83052	126.744	0.70867
6.83052	127.503	0.68961
6.83052	128.262	0.68316
6.83052	129.021	0.69431
6.83052	129.78	0.57066
6.83052	130.539	0.61947
6.83052	131.298	0.58991
6.83052	132.057	0.57742
6.83052	132.816	0.52215
6.83052	133.575	0.50336
6.83052	134.334	0.52504
6.83052	135.093	0.51245
6.83052	135.852	0.52291
6.83052	136.61	0.57641
6.83052	137.369	0.64126
6.83052	138.128	0.52944
6.83052	138.887	0.51683
7.58947	0	0.57728
7.58947	0.75895	0.49823
7.58947	1.51789	0.51065
7.58947	2.27684	0.54608
7.58947	3.03579	0.4809
7.58947	3.79474	0.52237
7.58947	4.55368	0.64566
7.58947	5.31263	0.69169
7.58947	6.07158	0.59955
7.58947	6.83052	0.53266
7.58947	7.58947	0.43249
7.58947	8.34842	0.38855
7.58947	9.10736	0.52895
7.58947	9.86631	0.59127
7.58947	10.6253	0.61626
7.58947	11.3842	0.65635
7.58947	12.1432	0.64224
7.58947	12.9021	0.64184
7.58947	13.661	0.58454
7.58947	14.42	0.46689
7.58947	15.1789	0.45924
7.58947	15.9379	0.3868
7.58947	16.6968	0.36145
7.58947	17.4558	0.45793
7.58947	18.2147	0.58765
7.58947	18.9737	0.58167
7.58947	19.7326	0.58732
7.58947	20.4916	0.45212
7.58947	21.2505	0.35601
7.58947	22.0095	0.46199
7.58947	22.7684	0.45677
7.58947	23.5274	0.40887
7.58947	24.2863	0.49191
7.58947	25.0452	0.60309
7.58947	25.8042	0.72061
7.58947	26.5632	0.57329
7.58947	27.3221	0.55883
7.58947	28.081	0.58473
7.58947	28.84	0.67321
7.58947	29.5989	0.75814
7.58947	30.3579	0.64117
7.58947	31.1168	0.48177
7.58947	31.8758	0.52069
7.58947	32.6347	0.59387
7.58947	33.3937	0.56074
7.58947	34.1526	0.56026
7.58947	34.9116	0.5968
7.58947	35.6705	0.63266
7.58947	36.4295	0.71326
7.58947	37.1884	0.71206
7.58947	37.9474	0.73098
7.58947	38.7063	0.67231
7.58947	39.4652	0.50748
7.58947	40.2242	0.44785
7.58947	40.9831	0.52039
7.58947	41.7421	0.51209
7.58947	42.501	0.46811
7.58947	43.26	0.42711
7.58947	44.0189	0.42383
7.58947	44.7779	0.43201
7.58947	45.5368	0.54324
7.58947	46.2958	0.6507
7.58947	47.0547	0.66746
7.58947	47.8137	0.63972
7.58947	48.5726	0.54447
7.58947	49.3316	0.65633
7.58947	50.0905	0.53143
7.58947	50.8494	0.58821
7.58947	51.6084	0.53451
7.58947	52.3673	0.61711
7.58947	53.1263	0.71006
7.58947	53.8852	0.6677
7.58947	54.6442	0.55371
7.58947	55.4031	0.52815
7.58947	56.1621	0.54969
7.58947	56.921	0.69611
7.58947	57.68	0.60162
7.58947	58.4389	0.51496
7.58947	59.1979	0.48929
7.58947	59.9568	0.50964
7.58947	60.7158	0.45132
7.58947	61.4747	0.37769
7.58947	62.2337	0.50756
7.58947	62.9926	0.52251
7.58947	63.7516	0.53558
7.58947	64.5105	0.53661
7.58947	65.2694	0.58811
7.58947	66.0284	0.73803
7.58947	66.7873	0.65572
7.58947	67.5463	0.54553
7.58947	68.3052	0.50078
7.58947	69.0642	0.53023
7.58947	69.8231	0.54649
7.58947	70.5821	0.63033
7.58947	71.341	0.65981
7.58947	72.1	0.67295
7.58947	72.8589	0.64958
7.58947	73.6179	0.6598
7.58947	74.3768	0.52659
7.58947	75.1358	0.55189
7.58947	75.8947	0.63468
7.58947	76.6536	0.68303
7.58947	77.4126	0.69167
7.58947	78.1715	0.78399
7.58947	78.9305	0.79404
7.58947	79.6894	0.74064
7.58947	80.4484	0.76129
7.58947	81.2073	0.6895
7.58947	81.9663	0.72471
7.58947	82.7252	0.74724
7.58947	83.4842	0.79473
7.58947	84.2431	0.61727
7.58947	85.0021	0.52483
7.58947	85.761	0.53487
7.58947	86.52	0.47053
7.58947	87.2789	0.55273
7.58947	88.0379	0.53749
7.58947	88.7968	0.55567
7.58947	89.5558	0.62905
7.58947	90.3147	0.69765
7.58947	91.0736	0.60165
7.58947	91.8326	0.60555
7.58947	92.5915	0.64573
7.58947	93.3505	0.71095
7.58947	94.1094	0.66645
7.58947	94.8684	0.66004
7.58947	95.6273	0.76568
7.58947	96.3863	0.68232
7.58947	97.1452	0.63555
7.58947	97.9042	0.56438
7.58947	98.6631	0.49082
7.58947	99.4221	0.50707
7.58947	100.181	0.65348
7.58947	100.94	0.69269
7.58947	101.699	0.61538
7.58947	102.458	0.60391
7.58947	103.217	0.64169
7.58947	103.976	0.59907
7.58947	104.735	0.71114
7.58947	105.494	0.64159
7.58947	106.253	0.6795
7.58947	107.012	0.72346
7.58947	107.77	0.6269
7.58947	108.529	0.55207
7.58947	109.288	0.56629
7.58947	110.047	0.47466
7.58947	110.806	0.42724
7.58947	111.565	0.49162
7.58947	112.324	0.58051
7.58947	113.083	0.59857
7.58947	113.842	0.70178
7.58947	114.601	0.53291
7.58947	115.36	0.55538
7.58947	116.119	0.49142
7.58947	116.878	0.46095
7.58947	117.637	0.49913
7.58947	118.396	0.53944
7.58947	119.155	0.56257
7.58947	119.914	0.56816
[truncated: 31,857 more rows]
