# Supplementary material for: Nanoscale C–H/C–D mapping of organic materials using electron spectroscopy
Source: Nat Nanotechnol. 2025 Mar 24;20(6):740–6. doi: 10.1038/s41565-025-01893-5 (PMC12532599; doi:10.1038/s41565-025-01893-5)
Supplement: Supplementary file 11 — Computed compositional profile data of dPS and hPS and Fourier spectral data of colour maps. [file 41565_2025_1893_MOESM11_ESM.xlsx]

## Sheet: Extended_Data_Fig7a-c
a_N326			b_N651			c_N1302
x	y	intensity	x	y	intensity	x	y	intensity
0	0	0.39277	0	0	0.36776	0	0	0.34215
0	0.75934	0.45586	0	0.75895	0.29185	0	0.75895	0.30756
0	1.51867	0.39466	0	1.51789	0.31585	0	1.51789	0.36595
0	2.27801	0.49843	0	2.27684	0.35737	0	2.27684	0.40362
0	3.03734	0.56312	0	3.03579	0.50375	0	3.03579	0.41941
0	3.79668	0.54838	0	3.79474	0.57518	0	3.79474	0.42218
0	4.55601	0.57632	0	4.55368	0.62925	0	4.55368	0.40141
0	5.31535	0.55067	0	5.31263	0.69232	0	5.31263	0.38708
0	6.07468	0.3984	0	6.07158	0.63986	0	6.07158	0.46479
0	6.83402	0.47351	0	6.83052	0.57917	0	6.83052	0.37437
0	7.59335	0.50118	0	7.58947	0.60824	0	7.58947	0.34449
0	8.35269	0.49705	0	8.34842	0.52401	0	8.34842	0.44336
0	9.11203	0.39765	0	9.10736	0.51772	0	9.10736	0.471
0	9.87136	0.42413	0	9.86631	0.49342	0	9.86631	0.42571
0	10.6307	0.33245	0	10.6253	0.43119	0	10.6253	0.41112
0	11.39	0.42027	0	11.3842	0.41915	0	11.3842	0.39112
0	12.1494	0.41906	0	12.1432	0.44711	0	12.1432	0.38899
0	12.9087	0.44718	0	12.9021	0.54261	0	12.9021	0.35236
0	13.668	0.39719	0	13.661	0.36921	0	13.661	0.29412
0	14.4274	0.42434	0	14.42	0.39501	0	14.42	0.28019
0	15.1867	0.43902	0	15.1789	0.5855	0	15.1789	0.23192
0	15.946	0.39411	0	15.9379	0.55971	0	15.9379	0.28903
0	16.7054	0.35629	0	16.6968	0.49415	0	16.6968	0.3368
0	17.4647	0.42648	0	17.4558	0.48244	0	17.4558	0.33523
0	18.224	0.41946	0	18.2147	0.5902	0	18.2147	0.357
0	18.9834	0.4699	0	18.9737	0.61365	0	18.9737	0.40044
0	19.7427	0.40966	0	19.7326	0.56308	0	19.7326	0.4333
0	20.5021	0.39593	0	20.4916	0.54609	0	20.4916	0.45849
0	21.2614	0.40028	0	21.2505	0.42343	0	21.2505	0.37101
0	22.0207	0.41143	0	22.0095	0.30106	0	22.0095	0.46346
0	22.7801	0.48849	0	22.7684	0.29508	0	22.7684	0.4421
0	23.5394	0.52596	0	23.5274	0.36903	0	23.5274	0.4346
0	24.2987	0.49521	0	24.2863	0.31657	0	24.2863	0.50165
0	25.0581	0.3947	0	25.0452	0.32815	0	25.0452	0.51221
0	25.8174	0.43125	0	25.8042	0.35617	0	25.8042	0.45565
0	26.5767	0.41394	0	26.5632	0.47758	0	26.5632	0.4912
0	27.3361	0.37805	0	27.3221	0.45286	0	27.3221	0.52269
0	28.0954	0.40086	0	28.081	0.61399	0	28.081	0.38924
0	28.8547	0.39115	0	28.84	0.49994	0	28.84	0.36828
0	29.6141	0.47194	0	29.5989	0.48412	0	29.5989	0.312
0	30.3734	0.4944	0	30.3579	0.5902	0	30.3579	0.40208
0	31.1328	0.45407	0	31.1168	0.62983	0	31.1168	0.41514
0	31.8921	0.38432	0	31.8758	0.64523	0	31.8758	0.42715
0	32.6514	0.35898	0	32.6347	0.54705	0	32.6347	0.60623
0	33.4108	0.3229	0	33.3937	0.51144	0	33.3937	0.55886
0	34.1701	0.32602	0	34.1526	0.53251	0	34.1526	0.59407
0	34.9294	0.23053	0	34.9116	0.50372	0	34.9116	0.54904
0	35.6888	0.21995	0	35.6705	0.48503	0	35.6705	0.50017
0	36.4481	0.25278	0	36.4295	0.44123	0	36.4295	0.57046
0	37.2074	0.41572	0	37.1884	0.58489	0	37.1884	0.60429
0	37.9668	0.4882	0	37.9474	0.60158	0	37.9474	0.62601
0	38.7261	0.58112	0	38.7063	0.50782	0	38.7063	0.57065
0	39.4854	0.67633	0	39.4652	0.54727	0	39.4652	0.37492
0	40.2448	0.51052	0	40.2242	0.53745	0	40.2242	0.53583
0	41.0041	0.42665	0	40.9831	0.51438	0	40.9831	0.50222
0	41.7634	0.4147	0	41.7421	0.46462	0	41.7421	0.42631
0	42.5228	0.53963	0	42.501	0.43316	0	42.501	0.47234
0	43.2821	0.50597	0	43.26	0.41179	0	43.26	0.45609
0	44.0415	0.48674	0	44.0189	0.39696	0	44.0189	0.51203
0	44.8008	0.35624	0	44.7779	0.45046	0	44.7779	0.47348
0	45.5601	0.29914	0	45.5368	0.48635	0	45.5368	0.35702
0	46.3195	0.36748	0	46.2958	0.49528	0	46.2958	0.39365
0	47.0788	0.38921	0	47.0547	0.41808	0	47.0547	0.33317
0	47.8381	0.31798	0	47.8137	0.45563	0	47.8137	0.44198
0	48.5975	0.3113	0	48.5726	0.52961	0	48.5726	0.51541
0	49.3568	0.25488	0	49.3316	0.46478	0	49.3316	0.506
0	50.1161	0.2509	0	50.0905	0.41172	0	50.0905	0.56135
0	50.8755	0.2836	0	50.8494	0.43445	0	50.8494	0.4887
0	51.6348	0.2703	0	51.6084	0.42679	0	51.6084	0.45583
0	52.3941	0.29733	0	52.3673	0.55894	0	52.3673	0.48069
0	53.1535	0.32045	0	53.1263	0.55498	0	53.1263	0.4832
0	53.9128	0.47637	0	53.8852	0.55891	0	53.8852	0.49084
0	54.6722	0.48021	0	54.6442	0.48918	0	54.6442	0.58696
0	55.4315	0.50719	0	55.4031	0.44834	0	55.4031	0.69609
0	56.1908	0.50833	0	56.1621	0.52155	0	56.1621	0.70483
0	56.9502	0.47831	0	56.921	0.52853	0	56.921	0.64072
0	57.7095	0.51771	0	57.68	0.52111	0	57.68	0.56149
0	58.4688	0.4567	0	58.4389	0.46577	0	58.4389	0.55393
0	59.2282	0.49496	0	59.1979	0.37485	0	59.1979	0.40457
0	59.9875	0.52357	0	59.9568	0.45669	0	59.9568	0.32686
0	60.7468	0.54656	0	60.7158	0.39982	0	60.7158	0.38214
0	61.5062	0.52089	0	61.4747	0.39823	0	61.4747	0.39333
0	62.2655	0.51347	0	62.2337	0.36526	0	62.2337	0.45761
0	63.0248	0.41208	0	62.9926	0.39119	0	62.9926	0.43968
0	63.7842	0.36895	0	63.7516	0.49503	0	63.7516	0.47679
0	64.5435	0.38172	0	64.5105	0.56962	0	64.5105	0.45351
0	65.3029	0.40453	0	65.2694	0.56625	0	65.2694	0.39809
0	66.0622	0.30778	0	66.0284	0.50283	0	66.0284	0.39241
0	66.8215	0.33539	0	66.7873	0.46239	0	66.7873	0.57109
0	67.5808	0.4324	0	67.5463	0.37537	0	67.5463	0.48145
0	68.3402	0.50407	0	68.3052	0.30193	0	68.3052	0.4707
0	69.0995	0.42645	0	69.0642	0.34848	0	69.0642	0.46288
0	69.8589	0.33031	0	69.8231	0.3774	0	69.8231	0.40575
0	70.6182	0.29676	0	70.5821	0.3954	0	70.5821	0.4356
0	71.3775	0.25241	0	71.341	0.44429	0	71.341	0.54446
0	72.1369	0.29816	0	72.1	0.51698	0	72.1	0.46049
0	72.8962	0.34913	0	72.8589	0.61609	0	72.8589	0.54072
0	73.6555	0.43603	0	73.6179	0.51043	0	73.6179	0.55192
0	74.4149	0.48121	0	74.3768	0.46629	0	74.3768	0.39874
0	75.1742	0.54783	0	75.1358	0.50832	0	75.1358	0.37969
0	75.9335	0.40224	0	75.8947	0.56018	0	75.8947	0.37028
0	76.6929	0.37447	0	76.6536	0.49305	0	76.6536	0.44942
0	77.4522	0.38467	0	77.4126	0.40713	0	77.4126	0.54227
0	78.2116	0.40838	0	78.1715	0.41214	0	78.1715	0.44201
0	78.9709	0.50345	0	78.9305	0.40996	0	78.9305	0.38512
0	79.7302	0.48662	0	79.6894	0.46668	0	79.6894	0.46355
0	80.4896	0.53675	0	80.4484	0.46178	0	80.4484	0.51425
0	81.2489	0.54229	0	81.2073	0.38918	0	81.2073	0.42483
0	82.0082	0.4017	0	81.9663	0.3488	0	81.9663	0.3915
0	82.7676	0.36211	0	82.7252	0.35458	0	82.7252	0.35956
0	83.5269	0.41208	0	83.4842	0.36426	0	83.4842	0.33748
0	84.2862	0.45689	0	84.2431	0.44996	0	84.2431	0.41485
0	85.0456	0.40846	0	85.0021	0.45769	0	85.0021	0.44069
0	85.8049	0.36952	0	85.761	0.46603	0	85.761	0.40511
0	86.5642	0.4547	0	86.52	0.50539	0	86.52	0.48755
0	87.3236	0.3836	0	87.2789	0.46242	0	87.2789	0.42629
0	88.0829	0.3581	0	88.0379	0.57271	0	88.0379	0.39939
0	88.8423	0.2578	0	88.7968	0.60106	0	88.7968	0.47258
0	89.6016	0.31794	0	89.5558	0.50926	0	89.5558	0.42533
0	90.3609	0.31605	0	90.3147	0.46456	0	90.3147	0.42131
0	91.1202	0.31117	0	91.0736	0.35524	0	91.0736	0.42552
0	91.8796	0.38452	0	91.8326	0.33528	0	91.8326	0.44358
0	92.6389	0.44752	0	92.5915	0.38332	0	92.5915	0.38417
0	93.3983	0.41977	0	93.3505	0.35163	0	93.3505	0.49075
0	94.1576	0.48974	0	94.1094	0.42167	0	94.1094	0.46653
0	94.9169	0.53462	0	94.8684	0.46482	0	94.8684	0.36226
0	95.6763	0.41168	0	95.6273	0.48667	0	95.6273	0.46546
0	96.4356	0.28504	0	96.3863	0.32853	0	96.3863	0.4577
0	97.1949	0.22138	0	97.1452	0.3622	0	97.1452	0.42401
0	97.9543	0.30229	0	97.9042	0.27857	0	97.9042	0.4508
0	98.7136	0.36257	0	98.6631	0.21373	0	98.6631	0.40595
0	99.4729	0.39202	0	99.4221	0.26367	0	99.4221	0.5525
0	100.232	0.38808	0	100.181	0.29605	0	100.181	0.5254
0	100.992	0.43826	0	100.94	0.38033	0	100.94	0.55857
0	101.751	0.46142	0	101.699	0.44955	0	101.699	0.5494
0	102.51	0.3225	0	102.458	0.47408	0	102.458	0.42243
0	103.27	0.38585	0	103.217	0.49412	0	103.217	0.36484
0	104.029	0.49653	0	103.976	0.41889	0	103.976	0.3388
0	104.788	0.44001	0	104.735	0.49477	0	104.735	0.28323
0	105.548	0.33022	0	105.494	0.46131	0	105.494	0.17359
0	106.307	0.3902	0	106.253	0.38907	0	106.253	0.2367
0	107.066	0.37389	0	107.012	0.24627	0	107.012	0.28292
0	107.826	0.4035	0	107.77	0.2106	0	107.77	0.32635
0	108.585	0.45935	0	108.529	0.27857	0	108.529	0.37215
0	109.344	0.48587	0	109.288	0.39689	0	109.288	0.28538
0	110.104	0.51289	0	110.047	0.34676	0	110.047	0.31913
0	110.863	0.46964	0	110.806	0.28144	0	110.806	0.2748
0	111.622	0.39678	0	111.565	0.33052	0	111.565	0.26528
0	112.382	0.42359	0	112.324	0.36614	0	112.324	0.37033
0	113.141	0.45367	0	113.083	0.38835	0	113.083	0.3972
0	113.9	0.46545	0	113.842	0.34979	0	113.842	0.27998
0	114.66	0.43565	0	114.601	0.38098	0	114.601	0.21917
0	115.419	0.54284	0	115.36	0.31296	0	115.36	0.16781
0	116.178	0.50482	0	116.119	0.30631	0	116.119	0.19128
0	116.938	0.54806	0	116.878	0.3904	0	116.878	0.30262
0	117.697	0.41017	0	117.637	0.33777	0	117.637	0.33186
0	118.456	0.38834	0	118.396	0.37427	0	118.396	0.35228
0	119.216	0.34835	0	119.155	0.46383	0	119.155	0.42083
0	119.975	0.33998	0	119.914	0.46081	0	119.914	0.42175
0	120.734	0.28681	0	120.673	0.43759	0	120.673	0.48528
0	121.494	0.38964	0	121.432	0.4384	0	121.432	0.44479
0	122.253	0.45469	0	122.19	0.47215	0	122.19	0.54849
0	123.012	0.43355	0	122.949	0.47394	0	122.949	0.4093
0	123.772	0.36537	0	123.708	0.41814	0	123.708	0.31212
0	124.531	0.34399	0	124.467	0.40642	0	124.467	0.25559
0	125.29	0.40994	0	125.226	0.41855	0	125.226	0.28272
0	126.05	0.38309	0	125.985	0.42637	0	125.985	0.34795
0	126.809	0.40874	0	126.744	0.41075	0	126.744	0.45488
0	127.568	0.42604	0	127.503	0.41536	0	127.503	0.39636
0	128.328	0.48039	0	128.262	0.28586	0	128.262	0.45071
0	129.087	0.53538	0	129.021	0.31513	0	129.021	0.38823
0	129.846	0.4498	0	129.78	0.44192	0	129.78	0.43896
0	130.606	0.48767	0	130.539	0.46606	0	130.539	0.43564
0	131.365	0.52409	0	131.298	0.3374	0	131.298	0.43292
0	132.124	0.52347	0	132.057	0.35523	0	132.057	0.47654
0	132.884	0.49336	0	132.816	0.39643	0	132.816	0.53963
0	133.643	0.47308	0	133.575	0.37056	0	133.575	0.59867
0	134.402	0.4855	0	134.334	0.42285	0	134.334	0.52728
0	135.162	0.4349	0	135.093	0.40812	0	135.093	0.4774
0	135.921	0.50078	0	135.852	0.47338	0	135.852	0.4645
0	136.68	0.4663	0	136.61	0.42497	0	136.61	0.45228
0	137.44	0.45225	0	137.369	0.60078	0	137.369	0.38301
0	138.199	0.50154	0	138.128	0.562	0	138.128	0.44459
0	138.958	0.43412	0	138.887	0.49393	0	138.887	0.40364
0.75934	0	0.45146	0.75895	0	0.3863	0.75895	0	0.42208
0.75934	0.75934	0.43022	0.75895	0.75895	0.36022	0.75895	0.75895	0.38941
0.75934	1.51867	0.53514	0.75895	1.51789	0.35096	0.75895	1.51789	0.39121
0.75934	2.27801	0.62765	0.75895	2.27684	0.49176	0.75895	2.27684	0.49726
0.75934	3.03734	0.58773	0.75895	3.03579	0.50896	0.75895	3.03579	0.49557
0.75934	3.79668	0.53845	0.75895	3.79474	0.52363	0.75895	3.79474	0.4391
0.75934	4.55601	0.50365	0.75895	4.55368	0.66298	0.75895	4.55368	0.38328
0.75934	5.31535	0.39966	0.75895	5.31263	0.57229	0.75895	5.31263	0.30415
0.75934	6.07468	0.34014	0.75895	6.07158	0.56784	0.75895	6.07158	0.34069
0.75934	6.83402	0.42204	0.75895	6.83052	0.53456	0.75895	6.83052	0.40641
0.75934	7.59335	0.42715	0.75895	7.58947	0.56672	0.75895	7.58947	0.39713
0.75934	8.35269	0.50212	0.75895	8.34842	0.69608	0.75895	8.34842	0.48602
0.75934	9.11203	0.57212	0.75895	9.10736	0.56935	0.75895	9.10736	0.49842
0.75934	9.87136	0.56505	0.75895	9.86631	0.4881	0.75895	9.86631	0.46392
0.75934	10.6307	0.41206	0.75895	10.6253	0.47136	0.75895	10.6253	0.46018
0.75934	11.39	0.50567	0.75895	11.3842	0.33487	0.75895	11.3842	0.44809
0.75934	12.1494	0.50846	0.75895	12.1432	0.4204	0.75895	12.1432	0.45019
0.75934	12.9087	0.46733	0.75895	12.9021	0.56551	0.75895	12.9021	0.40036
0.75934	13.668	0.4194	0.75895	13.661	0.42392	0.75895	13.661	0.34803
0.75934	14.4274	0.46759	0.75895	14.42	0.48325	0.75895	14.42	0.33888
0.75934	15.1867	0.40641	0.75895	15.1789	0.54795	0.75895	15.1789	0.30381
0.75934	15.946	0.36152	0.75895	15.9379	0.50273	0.75895	15.9379	0.40145
0.75934	16.7054	0.35392	0.75895	16.6968	0.46909	0.75895	16.6968	0.38201
0.75934	17.4647	0.4022	0.75895	17.4558	0.44752	0.75895	17.4558	0.41504
0.75934	18.224	0.37177	0.75895	18.2147	0.62305	0.75895	18.2147	0.38
0.75934	18.9834	0.41559	0.75895	18.9737	0.60883	0.75895	18.9737	0.4044
0.75934	19.7427	0.38121	0.75895	19.7326	0.56421	0.75895	19.7326	0.41758
0.75934	20.5021	0.44734	0.75895	20.4916	0.36303	0.75895	20.4916	0.47474
0.75934	21.2614	0.41891	0.75895	21.2505	0.38401	0.75895	21.2505	0.43304
0.75934	22.0207	0.46933	0.75895	22.0095	0.31552	0.75895	22.0095	0.37019
0.75934	22.7801	0.48165	0.75895	22.7684	0.29945	0.75895	22.7684	0.42741
0.75934	23.5394	0.55387	0.75895	23.5274	0.34663	0.75895	23.5274	0.49382
0.75934	24.2987	0.45666	0.75895	24.2863	0.27762	0.75895	24.2863	0.48679
0.75934	25.0581	0.43647	0.75895	25.0452	0.21824	0.75895	25.0452	0.55091
0.75934	25.8174	0.485	0.75895	25.8042	0.3006	0.75895	25.8042	0.55708
0.75934	26.5767	0.47055	0.75895	26.5632	0.34928	0.75895	26.5632	0.50856
0.75934	27.3361	0.44378	0.75895	27.3221	0.44777	0.75895	27.3221	0.48599
0.75934	28.0954	0.46294	0.75895	28.081	0.57582	0.75895	28.081	0.34158
0.75934	28.8547	0.35603	0.75895	28.84	0.57999	0.75895	28.84	0.35797
0.75934	29.6141	0.45521	0.75895	29.5989	0.6425	0.75895	29.5989	0.35776
0.75934	30.3734	0.49868	0.75895	30.3579	0.68701	0.75895	30.3579	0.39619
0.75934	31.1328	0.38531	0.75895	31.1168	0.63569	0.75895	31.1168	0.44315
0.75934	31.8921	0.40964	0.75895	31.8758	0.60734	0.75895	31.8758	0.4577
0.75934	32.6514	0.45629	0.75895	32.6347	0.53152	0.75895	32.6347	0.51445
0.75934	33.4108	0.38126	0.75895	33.3937	0.44388	0.75895	33.3937	0.53564
0.75934	34.1701	0.46005	0.75895	34.1526	0.4977	0.75895	34.1526	0.52029
0.75934	34.9294	0.34957	0.75895	34.9116	0.49591	0.75895	34.9116	0.50096
0.75934	35.6888	0.35759	0.75895	35.6705	0.46566	0.75895	35.6705	0.46765
0.75934	36.4481	0.36694	0.75895	36.4295	0.51363	0.75895	36.4295	0.57024
0.75934	37.2074	0.44299	0.75895	37.1884	0.6245	0.75895	37.1884	0.58923
0.75934	37.9668	0.50682	0.75895	37.9474	0.59707	0.75895	37.9474	0.58796
0.75934	38.7261	0.59213	0.75895	38.7063	0.45001	0.75895	38.7063	0.5525
0.75934	39.4854	0.63352	0.75895	39.4652	0.44122	0.75895	39.4652	0.56491
0.75934	40.2448	0.5348	0.75895	40.2242	0.49716	0.75895	40.2242	0.41907
0.75934	41.0041	0.45453	0.75895	40.9831	0.50155	0.75895	40.9831	0.47532
0.75934	41.7634	0.48528	0.75895	41.7421	0.38377	0.75895	41.7421	0.49722
0.75934	42.5228	0.49946	0.75895	42.501	0.35528	0.75895	42.501	0.41646
0.75934	43.2821	0.46836	0.75895	43.26	0.34941	0.75895	43.26	0.45892
0.75934	44.0415	0.40136	0.75895	44.0189	0.33705	0.75895	44.0189	0.47893
0.75934	44.8008	0.28071	0.75895	44.7779	0.44779	0.75895	44.7779	0.44598
0.75934	45.5601	0.26975	0.75895	45.5368	0.55013	0.75895	45.5368	0.40443
0.75934	46.3195	0.40481	0.75895	46.2958	0.49846	0.75895	46.2958	0.36199
0.75934	47.0788	0.4346	0.75895	47.0547	0.39712	0.75895	47.0547	0.35212
0.75934	47.8381	0.39296	0.75895	47.8137	0.4467	0.75895	47.8137	0.39327
0.75934	48.5975	0.31136	0.75895	48.5726	0.45941	0.75895	48.5726	0.4182
0.75934	49.3568	0.2429	0.75895	49.3316	0.45181	0.75895	49.3316	0.42363
0.75934	50.1161	0.25824	0.75895	50.0905	0.39924	0.75895	50.0905	0.39936
0.75934	50.8755	0.34253	0.75895	50.8494	0.4589	0.75895	50.8494	0.4373
0.75934	51.6348	0.25111	0.75895	51.6084	0.44105	0.75895	51.6084	0.43668
0.75934	52.3941	0.29272	0.75895	52.3673	0.53481	0.75895	52.3673	0.40088
0.75934	53.1535	0.35751	0.75895	53.1263	0.62199	0.75895	53.1263	0.41822
0.75934	53.9128	0.41497	0.75895	53.8852	0.63144	0.75895	53.8852	0.46591
0.75934	54.6722	0.44801	0.75895	54.6442	0.50883	0.75895	54.6442	0.60832
0.75934	55.4315	0.51982	0.75895	55.4031	0.47327	0.75895	55.4031	0.73014
0.75934	56.1908	0.44359	0.75895	56.1621	0.48429	0.75895	56.1621	0.73992
0.75934	56.9502	0.40463	0.75895	56.921	0.47193	0.75895	56.921	0.61141
0.75934	57.7095	0.46684	0.75895	57.68	0.51347	0.75895	57.68	0.52793
0.75934	58.4688	0.51375	0.75895	58.4389	0.52002	0.75895	58.4389	0.56615
0.75934	59.2282	0.56928	0.75895	59.1979	0.372	0.75895	59.1979	0.46562
0.75934	59.9875	0.56663	0.75895	59.9568	0.38703	0.75895	59.9568	0.3657
0.75934	60.7468	0.53344	0.75895	60.7158	0.36625	0.75895	60.7158	0.45346
0.75934	61.5062	0.49111	0.75895	61.4747	0.29773	0.75895	61.4747	0.47692
0.75934	62.2655	0.44272	0.75895	62.2337	0.3232	0.75895	62.2337	0.41611
0.75934	63.0248	0.3343	0.75895	62.9926	0.38936	0.75895	62.9926	0.30173
0.75934	63.7842	0.23574	0.75895	63.7516	0.51858	0.75895	63.7516	0.352
0.75934	64.5435	0.32526	0.75895	64.5105	0.53893	0.75895	64.5105	0.35945
0.75934	65.3029	0.24215	0.75895	65.2694	0.57771	0.75895	65.2694	0.36136
0.75934	66.0622	0.26786	0.75895	66.0284	0.59143	0.75895	66.0284	0.41988
0.75934	66.8215	0.34034	0.75895	66.7873	0.52908	0.75895	66.7873	0.51947
0.75934	67.5808	0.41973	0.75895	67.5463	0.44285	0.75895	67.5463	0.53488
0.75934	68.3402	0.5865	0.75895	68.3052	0.39956	0.75895	68.3052	0.55468
0.75934	69.0995	0.52069	0.75895	69.0642	0.37732	0.75895	69.0642	0.51035
0.75934	69.8589	0.28453	0.75895	69.8231	0.46077	0.75895	69.8231	0.52999
0.75934	70.6182	0.35187	0.75895	70.5821	0.44195	0.75895	70.5821	0.5147
0.75934	71.3775	0.29263	0.75895	71.341	0.45856	0.75895	71.341	0.61768
0.75934	72.1369	0.25579	0.75895	72.1	0.5179	0.75895	72.1	0.51541
0.75934	72.8962	0.24718	0.75895	72.8589	0.69488	0.75895	72.8589	0.51966
0.75934	73.6555	0.49983	0.75895	73.6179	0.59774	0.75895	73.6179	0.45524
0.75934	74.4149	0.49153	0.75895	74.3768	0.54899	0.75895	74.3768	0.38006
0.75934	75.1742	0.42444	0.75895	75.1358	0.42798	0.75895	75.1358	0.47367
0.75934	75.9335	0.31109	0.75895	75.8947	0.53094	0.75895	75.8947	0.44612
0.75934	76.6929	0.37571	0.75895	76.6536	0.53965	0.75895	76.6536	0.45178
0.75934	77.4522	0.26655	0.75895	77.4126	0.51887	0.75895	77.4126	0.55502
0.75934	78.2116	0.31483	0.75895	78.1715	0.50517	0.75895	78.1715	0.47772
0.75934	78.9709	0.45361	0.75895	78.9305	0.46516	0.75895	78.9305	0.5244
0.75934	79.7302	0.40633	0.75895	79.6894	0.54132	0.75895	79.6894	0.4993
0.75934	80.4896	0.47653	0.75895	80.4484	0.54898	0.75895	80.4484	0.53732
0.75934	81.2489	0.47944	0.75895	81.2073	0.5375	0.75895	81.2073	0.51646
0.75934	82.0082	0.35984	0.75895	81.9663	0.46152	0.75895	81.9663	0.37307
0.75934	82.7676	0.33905	0.75895	82.7252	0.38542	0.75895	82.7252	0.2758
0.75934	83.5269	0.39304	0.75895	83.4842	0.32561	0.75895	83.4842	0.35809
0.75934	84.2862	0.50932	0.75895	84.2431	0.44488	0.75895	84.2431	0.38987
0.75934	85.0456	0.4634	0.75895	85.0021	0.47546	0.75895	85.0021	0.43613
0.75934	85.8049	0.38474	0.75895	85.761	0.38695	0.75895	85.761	0.47289
0.75934	86.5642	0.37933	0.75895	86.52	0.47312	0.75895	86.52	0.53023
0.75934	87.3236	0.34984	0.75895	87.2789	0.48891	0.75895	87.2789	0.55058
0.75934	88.0829	0.34454	0.75895	88.0379	0.36146	0.75895	88.0379	0.45552
0.75934	88.8423	0.29153	0.75895	88.7968	0.53627	0.75895	88.7968	0.57295
0.75934	89.6016	0.36723	0.75895	89.5558	0.43356	0.75895	89.5558	0.4945
0.75934	90.3609	0.2984	0.75895	90.3147	0.44939	0.75895	90.3147	0.48167
0.75934	91.1202	0.30773	0.75895	91.0736	0.50793	0.75895	91.0736	0.3773
0.75934	91.8796	0.34702	0.75895	91.8326	0.42055	0.75895	91.8326	0.4823
0.75934	92.6389	0.40346	0.75895	92.5915	0.38492	0.75895	92.5915	0.43093
0.75934	93.3983	0.50466	0.75895	93.3505	0.41863	0.75895	93.3505	0.50161
0.75934	94.1576	0.47652	0.75895	94.1094	0.43317	0.75895	94.1094	0.47844
0.75934	94.9169	0.53608	0.75895	94.8684	0.50424	0.75895	94.8684	0.42089
0.75934	95.6763	0.42291	0.75895	95.6273	0.41788	0.75895	95.6273	0.38133
0.75934	96.4356	0.34285	0.75895	96.3863	0.31709	0.75895	96.3863	0.44742
0.75934	97.1949	0.28529	0.75895	97.1452	0.32514	0.75895	97.1452	0.43656
0.75934	97.9543	0.3239	0.75895	97.9042	0.36129	0.75895	97.9042	0.43241
0.75934	98.7136	0.31379	0.75895	98.6631	0.32179	0.75895	98.6631	0.51654
0.75934	99.4729	0.48802	0.75895	99.4221	0.39264	0.75895	99.4221	0.44367
0.75934	100.232	0.47635	0.75895	100.181	0.36318	0.75895	100.181	0.47375
0.75934	100.992	0.45008	0.75895	100.94	0.40273	0.75895	100.94	0.56378
0.75934	101.751	0.45043	0.75895	101.699	0.45884	0.75895	101.699	0.52359
0.75934	102.51	0.37199	0.75895	102.458	0.4273	0.75895	102.458	0.51786
0.75934	103.27	0.43532	0.75895	103.217	0.50281	0.75895	103.217	0.52729
0.75934	104.029	0.42599	0.75895	103.976	0.49372	0.75895	103.976	0.48181
0.75934	104.788	0.39844	0.75895	104.735	0.49166	0.75895	104.735	0.38159
0.75934	105.548	0.35087	0.75895	105.494	0.51909	0.75895	105.494	0.29003
0.75934	106.307	0.46734	0.75895	106.253	0.53401	0.75895	106.253	0.33693
0.75934	107.066	0.52386	0.75895	107.012	0.39405	0.75895	107.012	0.35552
0.75934	107.826	0.47566	0.75895	107.77	0.39593	0.75895	107.77	0.32056
0.75934	108.585	0.43697	0.75895	108.529	0.40413	0.75895	108.529	0.35336
0.75934	109.344	0.39284	0.75895	109.288	0.33964	0.75895	109.288	0.2318
0.75934	110.104	0.4214	0.75895	110.047	0.2632	0.75895	110.047	0.17654
0.75934	110.863	0.41689	0.75895	110.806	0.30841	0.75895	110.806	0.24372
0.75934	111.622	0.43367	0.75895	111.565	0.40557	0.75895	111.565	0.25721
0.75934	112.382	0.3035	0.75895	112.324	0.27375	0.75895	112.324	0.30171
0.75934	113.141	0.25014	0.75895	113.083	0.28721	0.75895	113.083	0.22632
0.75934	113.9	0.21124	0.75895	113.842	0.36554	0.75895	113.842	0.20956
0.75934	114.66	0.33009	0.75895	114.601	0.40423	0.75895	114.601	0.2304
0.75934	115.419	0.43763	0.75895	115.36	0.3334	0.75895	115.36	0.15161
0.75934	116.178	0.54386	0.75895	116.119	0.35812	0.75895	116.119	0.16319
0.75934	116.938	0.55815	0.75895	116.878	0.44551	0.75895	116.878	0.23368
0.75934	117.697	0.49279	0.75895	117.637	0.43849	0.75895	117.637	0.32077
0.75934	118.456	0.50035	0.75895	118.396	0.44098	0.75895	118.396	0.30881
0.75934	119.216	0.32407	0.75895	119.155	0.43222	0.75895	119.155	0.35704
0.75934	119.975	0.32076	0.75895	119.914	0.48518	0.75895	119.914	0.36105
0.75934	120.734	0.39864	0.75895	120.673	0.43603	0.75895	120.673	0.3942
0.75934	121.494	0.46236	0.75895	121.432	0.52323	0.75895	121.432	0.4725
0.75934	122.253	0.44202	0.75895	122.19	0.43752	0.75895	122.19	0.40076
0.75934	123.012	0.38563	0.75895	122.949	0.3494	0.75895	122.949	0.49066
0.75934	123.772	0.42463	0.75895	123.708	0.36726	0.75895	123.708	0.37801
0.75934	124.531	0.43128	0.75895	124.467	0.4207	0.75895	124.467	0.39293
0.75934	125.29	0.32153	0.75895	125.226	0.37234	0.75895	125.226	0.32881
0.75934	126.05	0.31362	0.75895	125.985	0.37261	0.75895	125.985	0.3514
0.75934	126.809	0.45981	0.75895	126.744	0.35714	0.75895	126.744	0.4379
0.75934	127.568	0.4426	0.75895	127.503	0.44822	0.75895	127.503	0.43055
0.75934	128.328	0.49177	0.75895	128.262	0.29076	0.75895	128.262	0.48116
0.75934	129.087	0.49951	0.75895	129.021	0.28191	0.75895	129.021	0.37141
0.75934	129.846	0.36764	0.75895	129.78	0.3763	0.75895	129.78	0.568
0.75934	130.606	0.41038	0.75895	130.539	0.40364	0.75895	130.539	0.56089
0.75934	131.365	0.44359	0.75895	131.298	0.37647	0.75895	131.298	0.49877
0.75934	132.124	0.49004	0.75895	132.057	0.45062	0.75895	132.057	0.62544
0.75934	132.884	0.43379	0.75895	132.816	0.348	0.75895	132.816	0.57628
0.75934	133.643	0.45106	0.75895	133.575	0.30228	0.75895	133.575	0.47595
0.75934	134.402	0.40447	0.75895	134.334	0.34956	0.75895	134.334	0.48963
0.75934	135.162	0.3693	0.75895	135.093	0.40373	0.75895	135.093	0.48254
0.75934	135.921	0.46718	0.75895	135.852	0.4734	0.75895	135.852	0.38493
0.75934	136.68	0.45922	0.75895	136.61	0.45387	0.75895	136.61	0.34931
0.75934	137.44	0.41376	0.75895	137.369	0.45658	0.75895	137.369	0.38678
0.75934	138.199	0.48782	0.75895	138.128	0.48751	0.75895	138.128	0.36078
0.75934	138.958	0.45585	0.75895	138.887	0.40542	0.75895	138.887	0.40165
1.51867	0	0.51817	1.51789	0	0.39306	1.51789	0	0.50647
1.51867	0.75934	0.51643	1.51789	0.75895	0.43723	1.51789	0.75895	0.54933
1.51867	1.51867	0.59774	1.51789	1.51789	0.47066	1.51789	1.51789	0.45036
1.51867	2.27801	0.68056	1.51789	2.27684	0.46767	1.51789	2.27684	0.50067
1.51867	3.03734	0.56168	1.51789	3.03579	0.34778	1.51789	3.03579	0.50748
1.51867	3.79668	0.60334	1.51789	3.79474	0.48149	1.51789	3.79474	0.48519
1.51867	4.55601	0.57921	1.51789	4.55368	0.60961	1.51789	4.55368	0.37768
1.51867	5.31535	0.36433	1.51789	5.31263	0.59256	1.51789	5.31263	0.36426
1.51867	6.07468	0.39081	1.51789	6.07158	0.56734	1.51789	6.07158	0.413
1.51867	6.83402	0.44491	1.51789	6.83052	0.48754	1.51789	6.83052	0.4461
1.51867	7.59335	0.47621	1.51789	7.58947	0.57664	1.51789	7.58947	0.42295
1.51867	8.35269	0.49964	1.51789	8.34842	0.67435	1.51789	8.34842	0.39364
1.51867	9.11203	0.48083	1.51789	9.10736	0.7011	1.51789	9.10736	0.38268
1.51867	9.87136	0.45228	1.51789	9.86631	0.57088	1.51789	9.86631	0.308
1.51867	10.6307	0.39825	1.51789	10.6253	0.5394	1.51789	10.6253	0.36739
1.51867	11.39	0.49722	1.51789	11.3842	0.37738	1.51789	11.3842	0.37509
1.51867	12.1494	0.52869	1.51789	12.1432	0.40633	1.51789	12.1432	0.35878
1.51867	12.9087	0.52097	1.51789	12.9021	0.53946	1.51789	12.9021	0.36066
1.51867	13.668	0.44675	1.51789	13.661	0.52762	1.51789	13.661	0.40066
1.51867	14.4274	0.42859	1.51789	14.42	0.41703	1.51789	14.42	0.34777
1.51867	15.1867	0.35291	1.51789	15.1789	0.4299	1.51789	15.1789	0.40871
1.51867	15.946	0.42905	1.51789	15.9379	0.47265	1.51789	15.9379	0.43918
1.51867	16.7054	0.38341	1.51789	16.6968	0.47329	1.51789	16.6968	0.46302
1.51867	17.4647	0.40758	1.51789	17.4558	0.4425	1.51789	17.4558	0.35958
1.51867	18.224	0.42252	1.51789	18.2147	0.52253	1.51789	18.2147	0.31573
1.51867	18.9834	0.38076	1.51789	18.9737	0.61441	1.51789	18.9737	0.32448
1.51867	19.7427	0.45152	1.51789	19.7326	0.52791	1.51789	19.7326	0.36104
1.51867	20.5021	0.5098	1.51789	20.4916	0.36838	1.51789	20.4916	0.43728
1.51867	21.2614	0.44062	1.51789	21.2505	0.38324	1.51789	21.2505	0.44553
1.51867	22.0207	0.39097	1.51789	22.0095	0.34204	1.51789	22.0095	0.30358
1.51867	22.7801	0.40394	1.51789	22.7684	0.22599	1.51789	22.7684	0.32034
1.51867	23.5394	0.40665	1.51789	23.5274	0.28333	1.51789	23.5274	0.37459
1.51867	24.2987	0.35669	1.51789	24.2863	0.28569	1.51789	24.2863	0.46969
1.51867	25.0581	0.36988	1.51789	25.0452	0.25531	1.51789	25.0452	0.52973
1.51867	25.8174	0.4079	1.51789	25.8042	0.20276	1.51789	25.8042	0.56537
1.51867	26.5767	0.41793	1.51789	26.5632	0.24635	1.51789	26.5632	0.60806
1.51867	27.3361	0.48822	1.51789	27.3221	0.36597	1.51789	27.3221	0.52385
1.51867	28.0954	0.4865	1.51789	28.081	0.5228	1.51789	28.081	0.4229
1.51867	28.8547	0.35755	1.51789	28.84	0.58119	1.51789	28.84	0.43188
1.51867	29.6141	0.3944	1.51789	29.5989	0.50856	1.51789	29.5989	0.44497
1.51867	30.3734	0.35723	1.51789	30.3579	0.61116	1.51789	30.3579	0.45688
1.51867	31.1328	0.34202	1.51789	31.1168	0.56161	1.51789	31.1168	0.51336
1.51867	31.8921	0.49937	1.51789	31.8758	0.4758	1.51789	31.8758	0.53289
1.51867	32.6514	0.43588	1.51789	32.6347	0.50195	1.51789	32.6347	0.40558
1.51867	33.4108	0.38189	1.51789	33.3937	0.41091	1.51789	33.3937	0.52607
1.51867	34.1701	0.46168	1.51789	34.1526	0.42454	1.51789	34.1526	0.61466
1.51867	34.9294	0.47897	1.51789	34.9116	0.50529	1.51789	34.9116	0.56387
1.51867	35.6888	0.47879	1.51789	35.6705	0.47137	1.51789	35.6705	0.53683
1.51867	36.4481	0.5147	1.51789	36.4295	0.53229	1.51789	36.4295	0.61145
1.51867	37.2074	0.52681	1.51789	37.1884	0.55943	1.51789	37.1884	0.59754
1.51867	37.9668	0.44275	1.51789	37.9474	0.48608	1.51789	37.9474	0.5569
1.51867	38.7261	0.46816	1.51789	38.7063	0.48218	1.51789	38.7063	0.55464
1.51867	39.4854	0.55607	1.51789	39.4652	0.4681	1.51789	39.4652	0.56475
1.51867	40.2448	0.47119	1.51789	40.2242	0.47069	1.51789	40.2242	0.48283
1.51867	41.0041	0.52014	1.51789	40.9831	0.37322	1.51789	40.9831	0.54357
1.51867	41.7634	0.49022	1.51789	41.7421	0.46969	1.51789	41.7421	0.59898
1.51867	42.5228	0.43599	1.51789	42.501	0.4232	1.51789	42.501	0.61447
1.51867	43.2821	0.45156	1.51789	43.26	0.38756	1.51789	43.26	0.62418
1.51867	44.0415	0.40032	1.51789	44.0189	0.4363	1.51789	44.0189	0.52355
1.51867	44.8008	0.32197	1.51789	44.7779	0.47062	1.51789	44.7779	0.48041
1.51867	45.5601	0.38818	1.51789	45.5368	0.50849	1.51789	45.5368	0.45786
1.51867	46.3195	0.43957	1.51789	46.2958	0.53184	1.51789	46.2958	0.40635
1.51867	47.0788	0.41548	1.51789	47.0547	0.42019	1.51789	47.0547	0.43883
1.51867	47.8381	0.3486	1.51789	47.8137	0.4108	1.51789	47.8137	0.41873
1.51867	48.5975	0.28542	1.51789	48.5726	0.43231	1.51789	48.5726	0.36386
1.51867	49.3568	0.24493	1.51789	49.3316	0.4838	1.51789	49.3316	0.37068
1.51867	50.1161	0.35108	1.51789	50.0905	0.40765	1.51789	50.0905	0.42101
1.51867	50.8755	0.40182	1.51789	50.8494	0.43941	1.51789	50.8494	0.3841
1.51867	51.6348	0.33585	1.51789	51.6084	0.45185	1.51789	51.6084	0.3122
1.51867	52.3941	0.3424	1.51789	52.3673	0.57227	1.51789	52.3673	0.38159
1.51867	53.1535	0.23594	1.51789	53.1263	0.55661	1.51789	53.1263	0.4011
1.51867	53.9128	0.29227	1.51789	53.8852	0.58126	1.51789	53.8852	0.46779
1.51867	54.6722	0.45222	1.51789	54.6442	0.49611	1.51789	54.6442	0.60204
1.51867	55.4315	0.48496	1.51789	55.4031	0.4833	1.51789	55.4031	0.70772
1.51867	56.1908	0.45965	1.51789	56.1621	0.47577	1.51789	56.1621	0.64148
1.51867	56.9502	0.39227	1.51789	56.921	0.56424	1.51789	56.921	0.57013
1.51867	57.7095	0.44696	1.51789	57.68	0.59601	1.51789	57.68	0.46105
1.51867	58.4688	0.55803	1.51789	58.4389	0.58021	1.51789	58.4389	0.43072
1.51867	59.2282	0.54842	1.51789	59.1979	0.49438	1.51789	59.1979	0.48093
1.51867	59.9875	0.63955	1.51789	59.9568	0.46291	1.51789	59.9568	0.37601
1.51867	60.7468	0.5864	1.51789	60.7158	0.46394	1.51789	60.7158	0.41439
1.51867	61.5062	0.526	1.51789	61.4747	0.36829	1.51789	61.4747	0.43899
1.51867	62.2655	0.49612	1.51789	62.2337	0.40214	1.51789	62.2337	0.36963
1.51867	63.0248	0.38595	1.51789	62.9926	0.41422	1.51789	62.9926	0.31424
1.51867	63.7842	0.34601	1.51789	63.7516	0.53711	1.51789	63.7516	0.30508
1.51867	64.5435	0.28522	1.51789	64.5105	0.489	1.51789	64.5105	0.35994
1.51867	65.3029	0.17699	1.51789	65.2694	0.5452	1.51789	65.2694	0.4029
1.51867	66.0622	0.2884	1.51789	66.0284	0.5189	1.51789	66.0284	0.55956
1.51867	66.8215	0.31885	1.51789	66.7873	0.5004	1.51789	66.7873	0.561
1.51867	67.5808	0.41775	1.51789	67.5463	0.49211	1.51789	67.5463	0.51515
1.51867	68.3402	0.3833	1.51789	68.3052	0.50656	1.51789	68.3052	0.50777
1.51867	69.0995	0.3413	1.51789	69.0642	0.47378	1.51789	69.0642	0.56045
1.51867	69.8589	0.19847	1.51789	69.8231	0.49975	1.51789	69.8231	0.45133
1.51867	70.6182	0.26214	1.51789	70.5821	0.50802	1.51789	70.5821	0.46644
1.51867	71.3775	0.28662	1.51789	71.341	0.49133	1.51789	71.341	0.49776
1.51867	72.1369	0.25466	1.51789	72.1	0.50881	1.51789	72.1	0.56843
1.51867	72.8962	0.2122	1.51789	72.8589	0.58076	1.51789	72.8589	0.49002
1.51867	73.6555	0.3624	1.51789	73.6179	0.53015	1.51789	73.6179	0.46542
1.51867	74.4149	0.47368	1.51789	74.3768	0.56597	1.51789	74.3768	0.52756
1.51867	75.1742	0.45014	1.51789	75.1358	0.53564	1.51789	75.1358	0.61234
1.51867	75.9335	0.39816	1.51789	75.8947	0.44856	1.51789	75.8947	0.60893
1.51867	76.6929	0.42182	1.51789	76.6536	0.444	1.51789	76.6536	0.52504
1.51867	77.4522	0.34798	1.51789	77.4126	0.43621	1.51789	77.4126	0.48366
1.51867	78.2116	0.37352	1.51789	78.1715	0.49635	1.51789	78.1715	0.49506
1.51867	78.9709	0.36583	1.51789	78.9305	0.53839	1.51789	78.9305	0.58249
1.51867	79.7302	0.33747	1.51789	79.6894	0.60305	1.51789	79.6894	0.64725
1.51867	80.4896	0.44543	1.51789	80.4484	0.55382	1.51789	80.4484	0.56326
1.51867	81.2489	0.5006	1.51789	81.2073	0.57035	1.51789	81.2073	0.49912
1.51867	82.0082	0.39153	1.51789	81.9663	0.51335	1.51789	81.9663	0.46645
1.51867	82.7676	0.40335	1.51789	82.7252	0.37044	1.51789	82.7252	0.3831
1.51867	83.5269	0.44606	1.51789	83.4842	0.32849	1.51789	83.4842	0.34205
1.51867	84.2862	0.47476	1.51789	84.2431	0.34077	1.51789	84.2431	0.35879
1.51867	85.0456	0.52513	1.51789	85.0021	0.33301	1.51789	85.0021	0.35246
1.51867	85.8049	0.45596	1.51789	85.761	0.40133	1.51789	85.761	0.39624
1.51867	86.5642	0.37827	1.51789	86.52	0.4789	1.51789	86.52	0.48383
1.51867	87.3236	0.34928	1.51789	87.2789	0.46987	1.51789	87.2789	0.49594
1.51867	88.0829	0.35536	1.51789	88.0379	0.37056	1.51789	88.0379	0.41493
1.51867	88.8423	0.40094	1.51789	88.7968	0.38672	1.51789	88.7968	0.45288
1.51867	89.6016	0.47378	1.51789	89.5558	0.34586	1.51789	89.5558	0.48957
1.51867	90.3609	0.4548	1.51789	90.3147	0.48033	1.51789	90.3147	0.52202
1.51867	91.1202	0.42606	1.51789	91.0736	0.55758	1.51789	91.0736	0.49023
1.51867	91.8796	0.40765	1.51789	91.8326	0.46338	1.51789	91.8326	0.48468
1.51867	92.6389	0.36278	1.51789	92.5915	0.40952	1.51789	92.5915	0.48803
1.51867	93.3983	0.40563	1.51789	93.3505	0.47166	1.51789	93.3505	0.51423
1.51867	94.1576	0.3617	1.51789	94.1094	0.54953	1.51789	94.1094	0.4643
1.51867	94.9169	0.371	1.51789	94.8684	0.51346	1.51789	94.8684	0.42188
1.51867	95.6763	0.45883	1.51789	95.6273	0.4178	1.51789	95.6273	0.37846
1.51867	96.4356	0.42369	1.51789	96.3863	0.35864	1.51789	96.3863	0.47974
1.51867	97.1949	0.30134	1.51789	97.1452	0.37673	1.51789	97.1452	0.46675
1.51867	97.9543	0.34246	1.51789	97.9042	0.3653	1.51789	97.9042	0.49693
1.51867	98.7136	0.37584	1.51789	98.6631	0.41966	1.51789	98.6631	0.56456
1.51867	99.4729	0.40193	1.51789	99.4221	0.49313	1.51789	99.4221	0.54887
1.51867	100.232	0.44698	1.51789	100.181	0.49461	1.51789	100.181	0.51643
1.51867	100.992	0.40065	1.51789	100.94	0.46127	1.51789	100.94	0.59797
1.51867	101.751	0.43033	1.51789	101.699	0.42162	1.51789	101.699	0.54206
1.51867	102.51	0.41397	1.51789	102.458	0.4187	1.51789	102.458	0.55744
1.51867	103.27	0.39994	1.51789	103.217	0.52159	1.51789	103.217	0.61936
1.51867	104.029	0.32813	1.51789	103.976	0.57039	1.51789	103.976	0.43231
1.51867	104.788	0.36101	1.51789	104.735	0.55036	1.51789	104.735	0.34361
1.51867	105.548	0.4273	1.51789	105.494	0.50252	1.51789	105.494	0.31692
1.51867	106.307	0.5657	1.51789	106.253	0.55069	1.51789	106.253	0.3533
1.51867	107.066	0.65362	1.51789	107.012	0.44625	1.51789	107.012	0.38729
1.51867	107.826	0.52967	1.51789	107.77	0.34436	1.51789	107.77	0.41721
1.51867	108.585	0.46541	1.51789	108.529	0.35259	1.51789	108.529	0.40929
1.51867	109.344	0.41826	1.51789	109.288	0.32582	1.51789	109.288	0.24241
1.51867	110.104	0.34886	1.51789	110.047	0.26303	1.51789	110.047	0.2441
1.51867	110.863	0.38359	1.51789	110.806	0.27171	1.51789	110.806	0.21877
1.51867	111.622	0.36814	1.51789	111.565	0.38474	1.51789	111.565	0.23823
1.51867	112.382	0.29758	1.51789	112.324	0.33607	1.51789	112.324	0.25079
1.51867	113.141	0.26904	1.51789	113.083	0.36521	1.51789	113.083	0.17606
1.51867	113.9	0.22742	1.51789	113.842	0.33387	1.51789	113.842	0.24361
1.51867	114.66	0.31948	1.51789	114.601	0.30503	1.51789	114.601	0.16997
1.51867	115.419	0.39756	1.51789	115.36	0.26126	1.51789	115.36	0.17646
1.51867	116.178	0.51833	1.51789	116.119	0.2615	1.51789	116.119	0.16926
1.51867	116.938	0.47936	1.51789	116.878	0.37661	1.51789	116.878	0.15714
1.51867	117.697	0.44923	1.51789	117.637	0.46016	1.51789	117.637	0.33163
1.51867	118.456	0.46614	1.51789	118.396	0.50905	1.51789	118.396	0.31904
1.51867	119.216	0.36886	1.51789	119.155	0.50775	1.51789	119.155	0.29525
1.51867	119.975	0.41624	1.51789	119.914	0.57496	1.51789	119.914	0.39254
1.51867	120.734	0.45356	1.51789	120.673	0.5063	1.51789	120.673	0.42257
1.51867	121.494	0.48111	1.51789	121.432	0.42654	1.51789	121.432	0.39913
1.51867	122.253	0.50349	1.51789	122.19	0.39622	1.51789	122.19	0.33206
1.51867	123.012	0.38033	1.51789	122.949	0.39395	1.51789	122.949	0.46144
1.51867	123.772	0.37751	1.51789	123.708	0.42213	1.51789	123.708	0.4248
1.51867	124.531	0.40798	1.51789	124.467	0.41238	1.51789	124.467	0.42338
1.51867	125.29	0.33167	1.51789	125.226	0.2745	1.51789	125.226	0.42448
1.51867	126.05	0.32588	1.51789	125.985	0.33975	1.51789	125.985	0.45676
1.51867	126.809	0.44989	1.51789	126.744	0.36603	1.51789	126.744	0.50147
1.51867	127.568	0.39284	1.51789	127.503	0.4356	1.51789	127.503	0.5411
1.51867	128.328	0.31647	1.51789	128.262	0.29968	1.51789	128.262	0.50573
1.51867	129.087	0.2738	1.51789	129.021	0.26453	1.51789	129.021	0.52824
1.51867	129.846	0.34545	1.51789	129.78	0.35556	1.51789	129.78	0.56352
1.51867	130.606	0.4071	1.51789	130.539	0.45709	1.51789	130.539	0.50371
1.51867	131.365	0.46037	1.51789	131.298	0.44132	1.51789	131.298	0.55546
1.51867	132.124	0.53545	1.51789	132.057	0.39711	1.51789	132.057	0.62663
1.51867	132.884	0.56757	1.51789	132.816	0.41456	1.51789	132.816	0.5964
1.51867	133.643	0.52915	1.51789	133.575	0.39564	1.51789	133.575	0.55569
1.51867	134.402	0.47078	1.51789	134.334	0.39378	1.51789	134.334	0.44454
1.51867	135.162	0.43327	1.51789	135.093	0.38568	1.51789	135.093	0.34598
1.51867	135.921	0.4286	1.51789	135.852	0.43492	1.51789	135.852	0.37378
1.51867	136.68	0.50348	1.51789	136.61	0.41071	1.51789	136.61	0.38756
1.51867	137.44	0.48859	1.51789	137.369	0.4439	1.51789	137.369	0.31626
1.51867	138.199	0.50099	1.51789	138.128	0.42028	1.51789	138.128	0.31942
1.51867	138.958	0.48797	1.51789	138.887	0.35098	1.51789	138.887	0.40098
2.27801	0	0.62276	2.27684	0	0.42748	2.27684	0	0.49374
2.27801	0.75934	0.51386	2.27684	0.75895	0.52975	2.27684	0.75895	0.52612
2.27801	1.51867	0.57591	2.27684	1.51789	0.55486	2.27684	1.51789	0.51934
2.27801	2.27801	0.60893	2.27684	2.27684	0.46384	2.27684	2.27684	0.47569
2.27801	3.03734	0.60792	2.27684	3.03579	0.42137	2.27684	3.03579	0.47084
2.27801	3.79668	0.65954	2.27684	3.79474	0.45198	2.27684	3.79474	0.50186
2.27801	4.55601	0.5058	2.27684	4.55368	0.53995	2.27684	4.55368	0.42232
2.27801	5.31535	0.41028	2.27684	5.31263	0.59947	2.27684	5.31263	0.41471
2.27801	6.07468	0.40862	2.27684	6.07158	0.53556	2.27684	6.07158	0.42815
2.27801	6.83402	0.35658	2.27684	6.83052	0.59754	2.27684	6.83052	0.58788
2.27801	7.59335	0.43163	2.27684	7.58947	0.60047	2.27684	7.58947	0.49407
2.27801	8.35269	0.53531	2.27684	8.34842	0.66993	2.27684	8.34842	0.36274
2.27801	9.11203	0.43625	2.27684	9.10736	0.58587	2.27684	9.10736	0.38566
2.27801	9.87136	0.41637	2.27684	9.86631	0.55773	2.27684	9.86631	0.32475
2.27801	10.6307	0.46061	2.27684	10.6253	0.54572	2.27684	10.6253	0.33267
2.27801	11.39	0.50949	2.27684	11.3842	0.4425	2.27684	11.3842	0.39601
2.27801	12.1494	0.53247	2.27684	12.1432	0.45637	2.27684	12.1432	0.41858
2.27801	12.9087	0.6127	2.27684	12.9021	0.46986	2.27684	12.9021	0.40807
2.27801	13.668	0.51145	2.27684	13.661	0.41746	2.27684	13.661	0.4965
2.27801	14.4274	0.39326	2.27684	14.42	0.37189	2.27684	14.42	0.43259
2.27801	15.1867	0.33043	2.27684	15.1789	0.35612	2.27684	15.1789	0.36788
2.27801	15.946	0.42806	2.27684	15.9379	0.43764	2.27684	15.9379	0.40253
2.27801	16.7054	0.38115	2.27684	16.6968	0.44329	2.27684	16.6968	0.41724
2.27801	17.4647	0.35588	2.27684	17.4558	0.45604	2.27684	17.4558	0.32832
2.27801	18.224	0.41767	2.27684	18.2147	0.53111	2.27684	18.2147	0.31164
2.27801	18.9834	0.42504	2.27684	18.9737	0.51943	2.27684	18.9737	0.27622
2.27801	19.7427	0.43622	2.27684	19.7326	0.43065	2.27684	19.7326	0.27712
2.27801	20.5021	0.57518	2.27684	20.4916	0.36198	2.27684	20.4916	0.36035
2.27801	21.2614	0.41784	2.27684	21.2505	0.46662	2.27684	21.2505	0.34755
2.27801	22.0207	0.36406	2.27684	22.0095	0.45461	2.27684	22.0095	0.19804
2.27801	22.7801	0.36829	2.27684	22.7684	0.27373	2.27684	22.7684	0.17917
2.27801	23.5394	0.37442	2.27684	23.5274	0.30976	2.27684	23.5274	0.2552
2.27801	24.2987	0.38314	2.27684	24.2863	0.30803	2.27684	24.2863	0.37755
2.27801	25.0581	0.30807	2.27684	25.0452	0.27415	2.27684	25.0452	0.57427
2.27801	25.8174	0.3191	2.27684	25.8042	0.26981	2.27684	25.8042	0.57364
2.27801	26.5767	0.28691	2.27684	26.5632	0.39568	2.27684	26.5632	0.55678
2.27801	27.3361	0.45716	2.27684	27.3221	0.43901	2.27684	27.3221	0.56123
2.27801	28.0954	0.51171	2.27684	28.081	0.52043	2.27684	28.081	0.66912
2.27801	28.8547	0.38203	2.27684	28.84	0.56102	2.27684	28.84	0.60117
2.27801	29.6141	0.39776	2.27684	29.5989	0.59075	2.27684	29.5989	0.53725
2.27801	30.3734	0.33077	2.27684	30.3579	0.52082	2.27684	30.3579	0.52071
2.27801	31.1328	0.36153	2.27684	31.1168	0.43741	2.27684	31.1168	0.53041
2.27801	31.8921	0.48766	2.27684	31.8758	0.4329	2.27684	31.8758	0.5165
2.27801	32.6514	0.51055	2.27684	32.6347	0.46344	2.27684	32.6347	0.45289
2.27801	33.4108	0.48149	2.27684	33.3937	0.43254	2.27684	33.3937	0.46459
2.27801	34.1701	0.46748	2.27684	34.1526	0.55566	2.27684	34.1526	0.51389
2.27801	34.9294	0.45891	2.27684	34.9116	0.67212	2.27684	34.9116	0.56581
2.27801	35.6888	0.47231	2.27684	35.6705	0.51941	2.27684	35.6705	0.58151
2.27801	36.4481	0.51106	2.27684	36.4295	0.56785	2.27684	36.4295	0.6157
2.27801	37.2074	0.42981	2.27684	37.1884	0.64099	2.27684	37.1884	0.54243
2.27801	37.9668	0.41142	2.27684	37.9474	0.56612	2.27684	37.9474	0.57559
2.27801	38.7261	0.41095	2.27684	38.7063	0.49152	2.27684	38.7063	0.56653
2.27801	39.4854	0.41975	2.27684	39.4652	0.45353	2.27684	39.4652	0.58612
2.27801	40.2448	0.53586	2.27684	40.2242	0.46551	2.27684	40.2242	0.51739
2.27801	41.0041	0.5145	2.27684	40.9831	0.43056	2.27684	40.9831	0.53451
2.27801	41.7634	0.42166	2.27684	41.7421	0.45597	2.27684	41.7421	0.56247
2.27801	42.5228	0.40435	2.27684	42.501	0.41108	2.27684	42.501	0.59658
2.27801	43.2821	0.40796	2.27684	43.26	0.44561	2.27684	43.26	0.58593
2.27801	44.0415	0.41242	2.27684	44.0189	0.4425	2.27684	44.0189	0.5269
2.27801	44.8008	0.28545	2.27684	44.7779	0.53551	2.27684	44.7779	0.50529
2.27801	45.5601	0.3203	2.27684	45.5368	0.51966	2.27684	45.5368	0.49857
2.27801	46.3195	0.45405	2.27684	46.2958	0.50618	2.27684	46.2958	0.46523
2.27801	47.0788	0.38531	2.27684	47.0547	0.34261	2.27684	47.0547	0.49724
2.27801	47.8381	0.32121	2.27684	47.8137	0.43999	2.27684	47.8137	0.5531
2.27801	48.5975	0.30043	2.27684	48.5726	0.47478	2.27684	48.5726	0.45397
2.27801	49.3568	0.28325	2.27684	49.3316	0.49574	2.27684	49.3316	0.4581
2.27801	50.1161	0.35626	2.27684	50.0905	0.46909	2.27684	50.0905	0.44491
2.27801	50.8755	0.3817	2.27684	50.8494	0.55571	2.27684	50.8494	0.33324
2.27801	51.6348	0.35866	2.27684	51.6084	0.45369	2.27684	51.6084	0.36042
2.27801	52.3941	0.35712	2.27684	52.3673	0.52691	2.27684	52.3673	0.42591
2.27801	53.1535	0.39716	2.27684	53.1263	0.49564	2.27684	53.1263	0.5295
2.27801	53.9128	0.38627	2.27684	53.8852	0.51036	2.27684	53.8852	0.5377
2.27801	54.6722	0.49186	2.27684	54.6442	0.39956	2.27684	54.6442	0.46598
2.27801	55.4315	0.47909	2.27684	55.4031	0.53209	2.27684	55.4031	0.61906
2.27801	56.1908	0.47322	2.27684	56.1621	0.55403	2.27684	56.1621	0.56037
2.27801	56.9502	0.46911	2.27684	56.921	0.57295	2.27684	56.921	0.50969
2.27801	57.7095	0.43928	2.27684	57.68	0.59248	2.27684	57.68	0.44265
2.27801	58.4688	0.54362	2.27684	58.4389	0.61405	2.27684	58.4389	0.35759
2.27801	59.2282	0.53584	2.27684	59.1979	0.53226	2.27684	59.1979	0.4406
2.27801	59.9875	0.57075	2.27684	59.9568	0.47429	2.27684	59.9568	0.47462
2.27801	60.7468	0.59621	2.27684	60.7158	0.46902	2.27684	60.7158	0.41738
2.27801	61.5062	0.42926	2.27684	61.4747	0.51023	2.27684	61.4747	0.42651
2.27801	62.2655	0.39804	2.27684	62.2337	0.53423	2.27684	62.2337	0.41808
2.27801	63.0248	0.34982	2.27684	62.9926	0.47459	2.27684	62.9926	0.37923
2.27801	63.7842	0.32494	2.27684	63.7516	0.55283	2.27684	63.7516	0.37406
2.27801	64.5435	0.2538	2.27684	64.5105	0.53977	2.27684	64.5105	0.42331
2.27801	65.3029	0.26762	2.27684	65.2694	0.46248	2.27684	65.2694	0.43331
2.27801	66.0622	0.30134	2.27684	66.0284	0.55116	2.27684	66.0284	0.47667
2.27801	66.8215	0.29293	2.27684	66.7873	0.61308	2.27684	66.7873	0.47441
2.27801	67.5808	0.36837	2.27684	67.5463	0.62719	2.27684	67.5463	0.45338
2.27801	68.3402	0.35987	2.27684	68.3052	0.52678	2.27684	68.3052	0.42566
2.27801	69.0995	0.25874	2.27684	69.0642	0.35876	2.27684	69.0642	0.55742
2.27801	69.8589	0.24107	2.27684	69.8231	0.36016	2.27684	69.8231	0.52353
2.27801	70.6182	0.19645	2.27684	70.5821	0.37971	2.27684	70.5821	0.53678
2.27801	71.3775	0.28977	2.27684	71.341	0.43993	2.27684	71.341	0.49221
2.27801	72.1369	0.36929	2.27684	72.1	0.46244	2.27684	72.1	0.62505
2.27801	72.8962	0.30709	2.27684	72.8589	0.53373	2.27684	72.8589	0.60818
2.27801	73.6555	0.37297	2.27684	73.6179	0.54129	2.27684	73.6179	0.50428
2.27801	74.4149	0.32988	2.27684	74.3768	0.58703	2.27684	74.3768	0.49186
2.27801	75.1742	0.45574	2.27684	75.1358	0.55356	2.27684	75.1358	0.64328
2.27801	75.9335	0.43465	2.27684	75.8947	0.48287	2.27684	75.8947	0.64225
2.27801	76.6929	0.41802	2.27684	76.6536	0.49366	2.27684	76.6536	0.53397
2.27801	77.4522	0.47936	2.27684	77.4126	0.39886	2.27684	77.4126	0.50236
2.27801	78.2116	0.34071	2.27684	78.1715	0.49755	2.27684	78.1715	0.49023
2.27801	78.9709	0.26759	2.27684	78.9305	0.59084	2.27684	78.9305	0.52815
2.27801	79.7302	0.38655	2.27684	79.6894	0.4929	2.27684	79.6894	0.56961
2.27801	80.4896	0.4719	2.27684	80.4484	0.38906	2.27684	80.4484	0.56652
2.27801	81.2489	0.48998	2.27684	81.2073	0.47602	2.27684	81.2073	0.43761
2.27801	82.0082	0.42756	2.27684	81.9663	0.43228	2.27684	81.9663	0.41495
2.27801	82.7676	0.48323	2.27684	82.7252	0.32195	2.27684	82.7252	0.42288
2.27801	83.5269	0.46873	2.27684	83.4842	0.30338	2.27684	83.4842	0.42188
2.27801	84.2862	0.47961	2.27684	84.2431	0.34701	2.27684	84.2431	0.37943
2.27801	85.0456	0.60594	2.27684	85.0021	0.27632	2.27684	85.0021	0.30724
2.27801	85.8049	0.49475	2.27684	85.761	0.32626	2.27684	85.761	0.38462
2.27801	86.5642	0.42436	2.27684	86.52	0.38039	2.27684	86.52	0.51383
2.27801	87.3236	0.42173	2.27684	87.2789	0.41531	2.27684	87.2789	0.49845
2.27801	88.0829	0.5113	2.27684	88.0379	0.32117	2.27684	88.0379	0.48494
2.27801	88.8423	0.537	2.27684	88.7968	0.35418	2.27684	88.7968	0.35963
2.27801	89.6016	0.51493	2.27684	89.5558	0.45111	2.27684	89.5558	0.37656
2.27801	90.3609	0.48487	2.27684	90.3147	0.49991	2.27684	90.3147	0.44549
2.27801	91.1202	0.5266	2.27684	91.0736	0.45808	2.27684	91.0736	0.38618
2.27801	91.8796	0.43568	2.27684	91.8326	0.43774	2.27684	91.8326	0.35464
2.27801	92.6389	0.31058	2.27684	92.5915	0.40474	2.27684	92.5915	0.41595
2.27801	93.3983	0.39124	2.27684	93.3505	0.40052	2.27684	93.3505	0.45446
2.27801	94.1576	0.31104	2.27684	94.1094	0.53409	2.27684	94.1094	0.42248
2.27801	94.9169	0.34639	2.27684	94.8684	0.46129	2.27684	94.8684	0.42453
2.27801	95.6763	0.42467	2.27684	95.6273	0.34871	2.27684	95.6273	0.47297
2.27801	96.4356	0.37967	2.27684	96.3863	0.35721	2.27684	96.3863	0.51238
2.27801	97.1949	0.32694	2.27684	97.1452	0.49749	2.27684	97.1452	0.51513
2.27801	97.9543	0.36755	2.27684	97.9042	0.47881	2.27684	97.9042	0.6209
2.27801	98.7136	0.3915	2.27684	98.6631	0.46117	2.27684	98.6631	0.63898
2.27801	99.4729	0.35669	2.27684	99.4221	0.42636	2.27684	99.4221	0.71062
2.27801	100.232	0.41875	2.27684	100.181	0.41341	2.27684	100.181	0.63999
2.27801	100.992	0.48672	2.27684	100.94	0.293	2.27684	100.94	0.59189
2.27801	101.751	0.52496	2.27684	101.699	0.38266	2.27684	101.699	0.5721
2.27801	102.51	0.50821	2.27684	102.458	0.50957	2.27684	102.458	0.57145
2.27801	103.27	0.385	2.27684	103.217	0.50113	2.27684	103.217	0.54599
2.27801	104.029	0.40062	2.27684	103.976	0.48809	2.27684	103.976	0.43998
2.27801	104.788	0.42004	2.27684	104.735	0.50117	2.27684	104.735	0.40732
2.27801	105.548	0.41701	2.27684	105.494	0.52725	2.27684	105.494	0.42516
2.27801	106.307	0.5506	2.27684	106.253	0.54433	2.27684	106.253	0.40663
2.27801	107.066	0.62198	2.27684	107.012	0.46477	2.27684	107.012	0.32098
2.27801	107.826	0.6122	2.27684	107.77	0.40613	2.27684	107.77	0.37296
2.27801	108.585	0.55778	2.27684	108.529	0.38473	2.27684	108.529	0.48179
2.27801	109.344	0.41452	2.27684	109.288	0.32533	2.27684	109.288	0.3199
2.27801	110.104	0.35132	2.27684	110.047	0.21221	2.27684	110.047	0.30206
2.27801	110.863	0.44978	2.27684	110.806	0.31111	2.27684	110.806	0.21892
2.27801	111.622	0.47822	2.27684	111.565	0.36245	2.27684	111.565	0.21189
2.27801	112.382	0.32171	2.27684	112.324	0.42046	2.27684	112.324	0.21073
2.27801	113.141	0.33063	2.27684	113.083	0.39641	2.27684	113.083	0.12058
2.27801	113.9	0.35796	2.27684	113.842	0.3606	2.27684	113.842	0.19731
2.27801	114.66	0.32709	2.27684	114.601	0.29757	2.27684	114.601	0.20641
2.27801	115.419	0.44549	2.27684	115.36	0.32516	2.27684	115.36	0.23222
2.27801	116.178	0.62348	2.27684	116.119	0.33292	2.27684	116.119	0.22165
2.27801	116.938	0.47254	2.27684	116.878	0.37852	2.27684	116.878	0.20065
2.27801	117.697	0.36235	2.27684	117.637	0.44232	2.27684	117.637	0.22078
2.27801	118.456	0.37796	2.27684	118.396	0.40872	2.27684	118.396	0.28612
2.27801	119.216	0.46555	2.27684	119.155	0.56867	2.27684	119.155	0.31973
2.27801	119.975	0.46967	2.27684	119.914	0.58234	2.27684	119.914	0.41198
2.27801	120.734	0.46843	2.27684	120.673	0.45345	2.27684	120.673	0.47887
2.27801	121.494	0.4573	2.27684	121.432	0.43591	2.27684	121.432	0.4328
2.27801	122.253	0.49906	2.27684	122.19	0.463	2.27684	122.19	0.40107
2.27801	123.012	0.46026	2.27684	122.949	0.4626	2.27684	122.949	0.45873
2.27801	123.772	0.42714	2.27684	123.708	0.36384	2.27684	123.708	0.44562
2.27801	124.531	0.44049	2.27684	124.467	0.27551	2.27684	124.467	0.44405
2.27801	125.29	0.41435	2.27684	125.226	0.29509	2.27684	125.226	0.49088
2.27801	126.05	0.35199	2.27684	125.985	0.39313	2.27684	125.985	0.45014
2.27801	126.809	0.39027	2.27684	126.744	0.35232	2.27684	126.744	0.49984
2.27801	127.568	0.37552	2.27684	127.503	0.32149	2.27684	127.503	0.59023
2.27801	128.328	0.31595	2.27684	128.262	0.2586	2.27684	128.262	0.49526
2.27801	129.087	0.36441	2.27684	129.021	0.28562	2.27684	129.021	0.55177
2.27801	129.846	0.4721	2.27684	129.78	0.3543	2.27684	129.78	0.5616
2.27801	130.606	0.40875	2.27684	130.539	0.38902	2.27684	130.539	0.57861
2.27801	131.365	0.5426	2.27684	131.298	0.36044	2.27684	131.298	0.53666
2.27801	132.124	0.58306	2.27684	132.057	0.35738	2.27684	132.057	0.51022
2.27801	132.884	0.57705	2.27684	132.816	0.41747	2.27684	132.816	0.44031
2.27801	133.643	0.57155	2.27684	133.575	0.45794	2.27684	133.575	0.39817
2.27801	134.402	0.52847	2.27684	134.334	0.3746	2.27684	134.334	0.43027
2.27801	135.162	0.48199	2.27684	135.093	0.3819	2.27684	135.093	0.40479
2.27801	135.921	0.50815	2.27684	135.852	0.39296	2.27684	135.852	0.32096
2.27801	136.68	0.52249	2.27684	136.61	0.40568	2.27684	136.61	0.37223
2.27801	137.44	0.45438	2.27684	137.369	0.39123	2.27684	137.369	0.36527
2.27801	138.199	0.36819	2.27684	138.128	0.40735	2.27684	138.128	0.40847
2.27801	138.958	0.44881	2.27684	138.887	0.48318	2.27684	138.887	0.51413
3.03734	0	0.55035	3.03579	0	0.4838	3.03579	0	0.47501
3.03734	0.75934	0.61301	3.03579	0.75895	0.54273	3.03579	0.75895	0.58488
3.03734	1.51867	0.61609	3.03579	1.51789	0.50767	3.03579	1.51789	0.4507
3.03734	2.27801	0.57764	3.03579	2.27684	0.50444	3.03579	2.27684	0.42866
3.03734	3.03734	0.62935	3.03579	3.03579	0.56481	3.03579	3.03579	0.40813
3.03734	3.79668	0.53721	3.03579	3.79474	0.59113	3.03579	3.79474	0.43002
3.03734	4.55601	0.46204	3.03579	4.55368	0.66374	3.03579	4.55368	0.45093
3.03734	5.31535	0.38136	3.03579	5.31263	0.63475	3.03579	5.31263	0.48788
3.03734	6.07468	0.38141	3.03579	6.07158	0.67793	3.03579	6.07158	0.58692
3.03734	6.83402	0.37981	3.03579	6.83052	0.66022	3.03579	6.83052	0.52361
3.03734	7.59335	0.43672	3.03579	7.58947	0.5936	3.03579	7.58947	0.4317
3.03734	8.35269	0.44612	3.03579	8.34842	0.57782	3.03579	8.34842	0.44144
3.03734	9.11203	0.45171	3.03579	9.10736	0.59219	3.03579	9.10736	0.42405
3.03734	9.87136	0.49772	3.03579	9.86631	0.61028	3.03579	9.86631	0.43389
3.03734	10.6307	0.48018	3.03579	10.6253	0.58057	3.03579	10.6253	0.52362
3.03734	11.39	0.51305	3.03579	11.3842	0.62072	3.03579	11.3842	0.59148
3.03734	12.1494	0.57288	3.03579	12.1432	0.6225	3.03579	12.1432	0.48646
3.03734	12.9087	0.61729	3.03579	12.9021	0.57434	3.03579	12.9021	0.47947
3.03734	13.668	0.55407	3.03579	13.661	0.42985	3.03579	13.661	0.54247
3.03734	14.4274	0.41728	3.03579	14.42	0.46942	3.03579	14.42	0.48862
3.03734	15.1867	0.41599	3.03579	15.1789	0.47413	3.03579	15.1789	0.47469
3.03734	15.946	0.42251	3.03579	15.9379	0.48839	3.03579	15.9379	0.47018
3.03734	16.7054	0.32245	3.03579	16.6968	0.50616	3.03579	16.6968	0.42184
3.03734	17.4647	0.2925	3.03579	17.4558	0.5451	3.03579	17.4558	0.32542
3.03734	18.224	0.34957	3.03579	18.2147	0.47997	3.03579	18.2147	0.42067
3.03734	18.9834	0.45946	3.03579	18.9737	0.43994	3.03579	18.9737	0.31231
3.03734	19.7427	0.49293	3.03579	19.7326	0.37437	3.03579	19.7326	0.28206
3.03734	20.5021	0.48078	3.03579	20.4916	0.36338	3.03579	20.4916	0.31435
3.03734	21.2614	0.38442	3.03579	21.2505	0.42468	3.03579	21.2505	0.35404
3.03734	22.0207	0.36956	3.03579	22.0095	0.42739	3.03579	22.0095	0.25811
3.03734	22.7801	0.42946	3.03579	22.7684	0.39776	3.03579	22.7684	0.2328
3.03734	23.5394	0.46084	3.03579	23.5274	0.48572	3.03579	23.5274	0.26927
3.03734	24.2987	0.4306	3.03579	24.2863	0.40976	3.03579	24.2863	0.4039
3.03734	25.0581	0.29047	3.03579	25.0452	0.35272	3.03579	25.0452	0.47883
3.03734	25.8174	0.29579	3.03579	25.8042	0.27997	3.03579	25.8042	0.52858
3.03734	26.5767	0.27681	3.03579	26.5632	0.43785	3.03579	26.5632	0.63247
3.03734	27.3361	0.38768	3.03579	27.3221	0.51373	3.03579	27.3221	0.60602
3.03734	28.0954	0.45528	3.03579	28.081	0.51314	3.03579	28.081	0.63336
3.03734	28.8547	0.34211	3.03579	28.84	0.56941	3.03579	28.84	0.59799
3.03734	29.6141	0.37475	3.03579	29.5989	0.55751	3.03579	29.5989	0.54833
3.03734	30.3734	0.37999	3.03579	30.3579	0.48504	3.03579	30.3579	0.54164
3.03734	31.1328	0.40829	3.03579	31.1168	0.42793	3.03579	31.1168	0.51172
3.03734	31.8921	0.54251	3.03579	31.8758	0.466	3.03579	31.8758	0.53673
3.03734	32.6514	0.55363	3.03579	32.6347	0.46387	3.03579	32.6347	0.56427
3.03734	33.4108	0.40935	3.03579	33.3937	0.46867	3.03579	33.3937	0.50718
3.03734	34.1701	0.40077	3.03579	34.1526	0.49758	3.03579	34.1526	0.51404
3.03734	34.9294	0.36294	3.03579	34.9116	0.60172	3.03579	34.9116	0.51804
3.03734	35.6888	0.31167	3.03579	35.6705	0.55261	3.03579	35.6705	0.58784
3.03734	36.4481	0.4705	3.03579	36.4295	0.53563	3.03579	36.4295	0.55614
3.03734	37.2074	0.47335	3.03579	37.1884	0.55749	3.03579	37.1884	0.57407
3.03734	37.9668	0.35779	3.03579	37.9474	0.5029	3.03579	37.9474	0.51689
3.03734	38.7261	0.30925	3.03579	38.7063	0.58781	3.03579	38.7063	0.51253
3.03734	39.4854	0.38825	3.03579	39.4652	0.47788	3.03579	39.4652	0.47001
3.03734	40.2448	0.45481	3.03579	40.2242	0.49517	3.03579	40.2242	0.49754
3.03734	41.0041	0.45416	3.03579	40.9831	0.55473	3.03579	40.9831	0.46618
3.03734	41.7634	0.31449	3.03579	41.7421	0.51034	3.03579	41.7421	0.60888
3.03734	42.5228	0.3183	3.03579	42.501	0.51288	3.03579	42.501	0.55572
3.03734	43.2821	0.33958	3.03579	43.26	0.48462	3.03579	43.26	0.62359
3.03734	44.0415	0.31745	3.03579	44.0189	0.48708	3.03579	44.0189	0.58946
3.03734	44.8008	0.261	3.03579	44.7779	0.50644	3.03579	44.7779	0.47386
3.03734	45.5601	0.2286	3.03579	45.5368	0.47339	3.03579	45.5368	0.32621
3.03734	46.3195	0.26871	3.03579	46.2958	0.44451	3.03579	46.2958	0.4029
3.03734	47.0788	0.40223	3.03579	47.0547	0.34402	3.03579	47.0547	0.43375
3.03734	47.8381	0.39297	3.03579	47.8137	0.44653	3.03579	47.8137	0.48112
3.03734	48.5975	0.34413	3.03579	48.5726	0.46758	3.03579	48.5726	0.38446
3.03734	49.3568	0.36617	3.03579	49.3316	0.4456	3.03579	49.3316	0.36633
3.03734	50.1161	0.38278	3.03579	50.0905	0.49555	3.03579	50.0905	0.45792
3.03734	50.8755	0.36403	3.03579	50.8494	0.48419	3.03579	50.8494	0.43277
3.03734	51.6348	0.33747	3.03579	51.6084	0.44346	3.03579	51.6084	0.43035
3.03734	52.3941	0.39319	3.03579	52.3673	0.3976	3.03579	52.3673	0.45688
3.03734	53.1535	0.54154	3.03579	53.1263	0.37088	3.03579	53.1263	0.47799
3.03734	53.9128	0.57946	3.03579	53.8852	0.40145	3.03579	53.8852	0.51307
3.03734	54.6722	0.517	3.03579	54.6442	0.42183	3.03579	54.6442	0.52981
3.03734	55.4315	0.43949	3.03579	55.4031	0.47415	3.03579	55.4031	0.62629
3.03734	56.1908	0.41693	3.03579	56.1621	0.52927	3.03579	56.1621	0.52414
3.03734	56.9502	0.54782	3.03579	56.921	0.49444	3.03579	56.921	0.52275
3.03734	57.7095	0.60483	3.03579	57.68	0.59493	3.03579	57.68	0.40108
3.03734	58.4688	0.57754	3.03579	58.4389	0.62441	3.03579	58.4389	0.41957
3.03734	59.2282	0.5535	3.03579	59.1979	0.52185	3.03579	59.1979	0.51539
3.03734	59.9875	0.62476	3.03579	59.9568	0.44479	3.03579	59.9568	0.49346
3.03734	60.7468	0.53442	3.03579	60.7158	0.44638	3.03579	60.7158	0.44192
3.03734	61.5062	0.50972	3.03579	61.4747	0.59374	3.03579	61.4747	0.38459
3.03734	62.2655	0.38517	3.03579	62.2337	0.5229	3.03579	62.2337	0.38889
3.03734	63.0248	0.42645	3.03579	62.9926	0.55282	3.03579	62.9926	0.49248
3.03734	63.7842	0.2562	3.03579	63.7516	0.544	3.03579	63.7516	0.43646
3.03734	64.5435	0.26405	3.03579	64.5105	0.69265	3.03579	64.5105	0.38449
3.03734	65.3029	0.29317	3.03579	65.2694	0.50776	3.03579	65.2694	0.45673
3.03734	66.0622	0.31355	3.03579	66.0284	0.47403	3.03579	66.0284	0.40042
3.03734	66.8215	0.35082	3.03579	66.7873	0.50842	3.03579	66.7873	0.34273
3.03734	67.5808	0.43515	3.03579	67.5463	0.57637	3.03579	67.5463	0.43455
3.03734	68.3402	0.38887	3.03579	68.3052	0.51474	3.03579	68.3052	0.36688
3.03734	69.0995	0.31136	3.03579	69.0642	0.3517	3.03579	69.0642	0.45924
3.03734	69.8589	0.26109	3.03579	69.8231	0.30049	3.03579	69.8231	0.55466
3.03734	70.6182	0.21053	3.03579	70.5821	0.32419	3.03579	70.5821	0.64229
3.03734	71.3775	0.27912	3.03579	71.341	0.40108	3.03579	71.341	0.57957
3.03734	72.1369	0.37348	3.03579	72.1	0.45729	3.03579	72.1	0.61946
3.03734	72.8962	0.42597	3.03579	72.8589	0.51949	3.03579	72.8589	0.57295
3.03734	73.6555	0.44128	3.03579	73.6179	0.49886	3.03579	73.6179	0.48216
3.03734	74.4149	0.41742	3.03579	74.3768	0.42837	3.03579	74.3768	0.46209
3.03734	75.1742	0.44036	3.03579	75.1358	0.42606	3.03579	75.1358	0.57185
3.03734	75.9335	0.56238	3.03579	75.8947	0.43551	3.03579	75.8947	0.65138
3.03734	76.6929	0.44991	3.03579	76.6536	0.43643	3.03579	76.6536	0.60764
3.03734	77.4522	0.44407	3.03579	77.4126	0.50089	3.03579	77.4126	0.62681
3.03734	78.2116	0.35601	3.03579	78.1715	0.44557	3.03579	78.1715	0.57456
3.03734	78.9709	0.36793	3.03579	78.9305	0.44009	3.03579	78.9305	0.54628
3.03734	79.7302	0.49828	3.03579	79.6894	0.4143	3.03579	79.6894	0.56288
3.03734	80.4896	0.53466	3.03579	80.4484	0.49581	3.03579	80.4484	0.60658
3.03734	81.2489	0.573	3.03579	81.2073	0.4645	3.03579	81.2073	0.42605
3.03734	82.0082	0.57128	3.03579	81.9663	0.40122	3.03579	81.9663	0.37725
3.03734	82.7676	0.5399	3.03579	82.7252	0.35869	3.03579	82.7252	0.44997
3.03734	83.5269	0.49548	3.03579	83.4842	0.25178	3.03579	83.4842	0.43483
3.03734	84.2862	0.52845	3.03579	84.2431	0.29033	3.03579	84.2431	0.31547
3.03734	85.0456	0.54179	3.03579	85.0021	0.30991	3.03579	85.0021	0.32035
3.03734	85.8049	0.51899	3.03579	85.761	0.28497	3.03579	85.761	0.30851
3.03734	86.5642	0.5229	3.03579	86.52	0.39731	3.03579	86.52	0.463
3.03734	87.3236	0.4756	3.03579	87.2789	0.31915	3.03579	87.2789	0.53258
3.03734	88.0829	0.51448	3.03579	88.0379	0.34511	3.03579	88.0379	0.49637
3.03734	88.8423	0.58683	3.03579	88.7968	0.36143	3.03579	88.7968	0.44911
3.03734	89.6016	0.48301	3.03579	89.5558	0.4015	3.03579	89.5558	0.53434
3.03734	90.3609	0.5419	3.03579	90.3147	0.44612	3.03579	90.3147	0.43961
3.03734	91.1202	0.54886	3.03579	91.0736	0.42966	3.03579	91.0736	0.39045
3.03734	91.8796	0.52209	3.03579	91.8326	0.36145	3.03579	91.8326	0.42867
3.03734	92.6389	0.34675	3.03579	92.5915	0.44108	3.03579	92.5915	0.55853
3.03734	93.3983	0.38434	3.03579	93.3505	0.40487	3.03579	93.3505	0.53039
3.03734	94.1576	0.32276	3.03579	94.1094	0.41548	3.03579	94.1094	0.47882
3.03734	94.9169	0.36452	3.03579	94.8684	0.41537	3.03579	94.8684	0.43344
3.03734	95.6763	0.27131	3.03579	95.6273	0.526	3.03579	95.6273	0.48796
3.03734	96.4356	0.25549	3.03579	96.3863	0.54617	3.03579	96.3863	0.48014
3.03734	97.1949	0.31639	3.03579	97.1452	0.5281	3.03579	97.1452	0.63701
3.03734	97.9543	0.37283	3.03579	97.9042	0.45119	3.03579	97.9042	0.6198
3.03734	98.7136	0.35307	3.03579	98.6631	0.45731	3.03579	98.6631	0.66663
3.03734	99.4729	0.30226	3.03579	99.4221	0.42553	3.03579	99.4221	0.77486
3.03734	100.232	0.35472	3.03579	100.181	0.40096	3.03579	100.181	0.79682
3.03734	100.992	0.42375	3.03579	100.94	0.35066	3.03579	100.94	0.63671
3.03734	101.751	0.4793	3.03579	101.699	0.411	3.03579	101.699	0.52779
3.03734	102.51	0.47029	3.03579	102.458	0.46143	3.03579	102.458	0.53993
3.03734	103.27	0.43046	3.03579	103.217	0.44081	3.03579	103.217	0.58743
3.03734	104.029	0.42295	3.03579	103.976	0.4115	3.03579	103.976	0.49341
3.03734	104.788	0.49938	3.03579	104.735	0.45357	3.03579	104.735	0.51046
3.03734	105.548	0.53806	3.03579	105.494	0.486	3.03579	105.494	0.48761
3.03734	106.307	0.48622	3.03579	106.253	0.50944	3.03579	106.253	0.47977
3.03734	107.066	0.58107	3.03579	107.012	0.47922	3.03579	107.012	0.3405
3.03734	107.826	0.61585	3.03579	107.77	0.39093	3.03579	107.77	0.26516
3.03734	108.585	0.55033	3.03579	108.529	0.39867	3.03579	108.529	0.33531
3.03734	109.344	0.46222	3.03579	109.288	0.33365	3.03579	109.288	0.35788
3.03734	110.104	0.42264	3.03579	110.047	0.3088	3.03579	110.047	0.31881
3.03734	110.863	0.50652	3.03579	110.806	0.42674	3.03579	110.806	0.21629
3.03734	111.622	0.46345	3.03579	111.565	0.4156	3.03579	111.565	0.17292
3.03734	112.382	0.36193	3.03579	112.324	0.45815	3.03579	112.324	0.13671
3.03734	113.141	0.39454	3.03579	113.083	0.44379	3.03579	113.083	0.12159
3.03734	113.9	0.36409	3.03579	113.842	0.47758	3.03579	113.842	0.12341
3.03734	114.66	0.31607	3.03579	114.601	0.39491	3.03579	114.601	0.19423
3.03734	115.419	0.43878	3.03579	115.36	0.37734	3.03579	115.36	0.25015
3.03734	116.178	0.48318	3.03579	116.119	0.38841	3.03579	116.119	0.29553
3.03734	116.938	0.4831	3.03579	116.878	0.46394	3.03579	116.878	0.24352
3.03734	117.697	0.43058	3.03579	117.637	0.561	3.03579	117.637	0.2881
3.03734	118.456	0.41967	3.03579	118.396	0.51824	3.03579	118.396	0.30566
3.03734	119.216	0.47054	3.03579	119.155	0.55296	3.03579	119.155	0.42431
3.03734	119.975	0.41833	3.03579	119.914	0.48348	3.03579	119.914	0.5093
3.03734	120.734	0.42202	3.03579	120.673	0.4397	3.03579	120.673	0.50171
3.03734	121.494	0.52666	3.03579	121.432	0.49023	3.03579	121.432	0.46638
3.03734	122.253	0.43741	3.03579	122.19	0.4958	3.03579	122.19	0.44312
3.03734	123.012	0.3911	3.03579	122.949	0.37829	3.03579	122.949	0.47798
3.03734	123.772	0.33764	3.03579	123.708	0.3527	3.03579	123.708	0.51824
3.03734	124.531	0.40841	3.03579	124.467	0.26838	3.03579	124.467	0.43191
3.03734	125.29	0.30403	3.03579	125.226	0.24454	3.03579	125.226	0.46717
3.03734	126.05	0.33527	3.03579	125.985	0.29282	3.03579	125.985	0.45895
3.03734	126.809	0.34922	3.03579	126.744	0.37494	3.03579	126.744	0.44058
3.03734	127.568	0.38865	3.03579	127.503	0.35574	3.03579	127.503	0.5898
3.03734	128.328	0.2858	3.03579	128.262	0.23939	3.03579	128.262	0.43185
3.03734	129.087	0.36634	3.03579	129.021	0.31598	3.03579	129.021	0.41233
3.03734	129.846	0.43404	3.03579	129.78	0.32606	3.03579	129.78	0.58839
3.03734	130.606	0.44435	3.03579	130.539	0.3806	3.03579	130.539	0.56274
3.03734	131.365	0.56997	3.03579	131.298	0.36217	3.03579	131.298	0.51819
3.03734	132.124	0.53647	3.03579	132.057	0.34668	3.03579	132.057	0.44109
3.03734	132.884	0.55769	3.03579	132.816	0.35828	3.03579	132.816	0.35756
3.03734	133.643	0.48084	3.03579	133.575	0.37102	3.03579	133.575	0.37331
3.03734	134.402	0.52104	3.03579	134.334	0.35807	3.03579	134.334	0.5044
3.03734	135.162	0.46935	3.03579	135.093	0.45763	3.03579	135.093	0.43259
3.03734	135.921	0.48112	3.03579	135.852	0.38026	3.03579	135.852	0.40403
3.03734	136.68	0.55914	3.03579	136.61	0.41039	3.03579	136.61	0.4189
3.03734	137.44	0.46174	3.03579	137.369	0.36675	3.03579	137.369	0.40251
3.03734	138.199	0.47963	3.03579	138.128	0.38836	3.03579	138.128	0.42436
3.03734	138.958	0.54487	3.03579	138.887	0.42748	3.03579	138.887	0.4727
3.79668	0	0.6087	3.79474	0	0.48143	3.79474	0	0.47713
3.79668	0.75934	0.6967	3.79474	0.75895	0.47392	3.79474	0.75895	0.56051
3.79668	1.51867	0.77755	3.79474	1.51789	0.42617	3.79474	1.51789	0.5009
3.79668	2.27801	0.5867	3.79474	2.27684	0.52613	3.79474	2.27684	0.37854
3.79668	3.03734	0.45595	3.79474	3.03579	0.63217	3.79474	3.03579	0.35647
3.79668	3.79668	0.42696	3.79474	3.79474	0.60743	3.79474	3.79474	0.43001
3.79668	4.55601	0.42107	3.79474	4.55368	0.56939	3.79474	4.55368	0.554
3.79668	5.31535	0.35576	3.79474	5.31263	0.61314	3.79474	5.31263	0.59398
3.79668	6.07468	0.31471	3.79474	6.07158	0.59594	3.79474	6.07158	0.57239
3.79668	6.83402	0.34799	3.79474	6.83052	0.56322	3.79474	6.83052	0.53005
3.79668	7.59335	0.35203	3.79474	7.58947	0.54936	3.79474	7.58947	0.49853
3.79668	8.35269	0.41251	3.79474	8.34842	0.64769	3.79474	8.34842	0.37313
3.79668	9.11203	0.44081	3.79474	9.10736	0.60738	3.79474	9.10736	0.33944
3.79668	9.87136	0.52128	3.79474	9.86631	0.53042	3.79474	9.86631	0.46563
3.79668	10.6307	0.50379	3.79474	10.6253	0.48216	3.79474	10.6253	0.56007
3.79668	11.39	0.595	3.79474	11.3842	0.58662	3.79474	11.3842	0.54127
3.79668	12.1494	0.52304	3.79474	12.1432	0.62202	3.79474	12.1432	0.51048
3.79668	12.9087	0.45677	3.79474	12.9021	0.54069	3.79474	12.9021	0.53672
3.79668	13.668	0.4753	3.79474	13.661	0.45258	3.79474	13.661	0.61624
3.79668	14.4274	0.40438	3.79474	14.42	0.52179	3.79474	14.42	0.564
3.79668	15.1867	0.41706	3.79474	15.1789	0.43231	3.79474	15.1789	0.42955
3.79668	15.946	0.32963	3.79474	15.9379	0.44921	3.79474	15.9379	0.38033
3.79668	16.7054	0.31642	3.79474	16.6968	0.51862	3.79474	16.6968	0.41913
3.79668	17.4647	0.34943	3.79474	17.4558	0.54718	3.79474	17.4558	0.45074
3.79668	18.224	0.44986	3.79474	18.2147	0.43326	3.79474	18.2147	0.43059
3.79668	18.9834	0.50992	3.79474	18.9737	0.53393	3.79474	18.9737	0.38813
3.79668	19.7427	0.48082	3.79474	19.7326	0.43729	3.79474	19.7326	0.4378
3.79668	20.5021	0.44433	3.79474	20.4916	0.37957	3.79474	20.4916	0.37317
3.79668	21.2614	0.41837	3.79474	21.2505	0.41218	3.79474	21.2505	0.28886
3.79668	22.0207	0.37497	3.79474	22.0095	0.46841	3.79474	22.0095	0.25939
3.79668	22.7801	0.38472	3.79474	22.7684	0.53062	3.79474	22.7684	0.25951
3.79668	23.5394	0.42549	3.79474	23.5274	0.5944	3.79474	23.5274	0.20638
3.79668	24.2987	0.42969	3.79474	24.2863	0.55323	3.79474	24.2863	0.32977
3.79668	25.0581	0.36203	3.79474	25.0452	0.48413	3.79474	25.0452	0.41503
3.79668	25.8174	0.3495	3.79474	25.8042	0.4451	3.79474	25.8042	0.48665
3.79668	26.5767	0.30904	3.79474	26.5632	0.47266	3.79474	26.5632	0.5808
3.79668	27.3361	0.31774	3.79474	27.3221	0.42011	3.79474	27.3221	0.65933
3.79668	28.0954	0.33833	3.79474	28.081	0.4599	3.79474	28.081	0.66811
3.79668	28.8547	0.33003	3.79474	28.84	0.55305	3.79474	28.84	0.56041
3.79668	29.6141	0.48971	3.79474	29.5989	0.55453	3.79474	29.5989	0.58159
3.79668	30.3734	0.45105	3.79474	30.3579	0.46146	3.79474	30.3579	0.53244
3.79668	31.1328	0.44554	3.79474	31.1168	0.41953	3.79474	31.1168	0.51316
3.79668	31.8921	0.47347	3.79474	31.8758	0.4627	3.79474	31.8758	0.53484
3.79668	32.6514	0.56381	3.79474	32.6347	0.43182	3.79474	32.6347	0.55855
3.79668	33.4108	0.4404	3.79474	33.3937	0.43999	3.79474	33.3937	0.52323
3.79668	34.1701	0.38341	3.79474	34.1526	0.48363	3.79474	34.1526	0.55509
3.79668	34.9294	0.40037	3.79474	34.9116	0.4661	3.79474	34.9116	0.58544
3.79668	35.6888	0.37376	3.79474	35.6705	0.50207	3.79474	35.6705	0.51086
3.79668	36.4481	0.46892	3.79474	36.4295	0.50169	3.79474	36.4295	0.53406
3.79668	37.2074	0.45492	3.79474	37.1884	0.50735	3.79474	37.1884	0.54484
3.79668	37.9668	0.33017	3.79474	37.9474	0.45594	3.79474	37.9474	0.42612
3.79668	38.7261	0.35685	3.79474	38.7063	0.52353	3.79474	38.7063	0.50714
3.79668	39.4854	0.47052	3.79474	39.4652	0.52274	3.79474	39.4652	0.53931
3.79668	40.2448	0.4444	3.79474	40.2242	0.5071	3.79474	40.2242	0.51346
3.79668	41.0041	0.36195	3.79474	40.9831	0.49262	3.79474	40.9831	0.4866
3.79668	41.7634	0.36568	3.79474	41.7421	0.49177	3.79474	41.7421	0.58515
3.79668	42.5228	0.47525	3.79474	42.501	0.53818	3.79474	42.501	0.60334
3.79668	43.2821	0.31129	3.79474	43.26	0.55999	3.79474	43.26	0.53973
3.79668	44.0415	0.24794	3.79474	44.0189	0.52447	3.79474	44.0189	0.56612
3.79668	44.8008	0.2463	3.79474	44.7779	0.47113	3.79474	44.7779	0.47529
3.79668	45.5601	0.17983	3.79474	45.5368	0.43699	3.79474	45.5368	0.38184
3.79668	46.3195	0.23779	3.79474	46.2958	0.43331	3.79474	46.2958	0.32654
3.79668	47.0788	0.38374	3.79474	47.0547	0.4654	3.79474	47.0547	0.26817
3.79668	47.8381	0.4465	3.79474	47.8137	0.52299	3.79474	47.8137	0.38139
3.79668	48.5975	0.40834	3.79474	48.5726	0.49338	3.79474	48.5726	0.36965
3.79668	49.3568	0.47541	3.79474	49.3316	0.46886	3.79474	49.3316	0.32891
3.79668	50.1161	0.48613	3.79474	50.0905	0.47089	3.79474	50.0905	0.45247
3.79668	50.8755	0.38312	3.79474	50.8494	0.37307	3.79474	50.8494	0.43382
3.79668	51.6348	0.38408	3.79474	51.6084	0.37701	3.79474	51.6084	0.44924
3.79668	52.3941	0.35473	3.79474	52.3673	0.32673	3.79474	52.3673	0.58009
3.79668	53.1535	0.50673	3.79474	53.1263	0.30065	3.79474	53.1263	0.56852
3.79668	53.9128	0.47253	3.79474	53.8852	0.25029	3.79474	53.8852	0.61789
3.79668	54.6722	0.40041	3.79474	54.6442	0.41518	3.79474	54.6442	0.66681
3.79668	55.4315	0.44411	3.79474	55.4031	0.39061	3.79474	55.4031	0.65457
3.79668	56.1908	0.55187	3.79474	56.1621	0.46704	3.79474	56.1621	0.56956
3.79668	56.9502	0.5442	3.79474	56.921	0.4665	3.79474	56.921	0.58211
3.79668	57.7095	0.5896	3.79474	57.68	0.45046	3.79474	57.68	0.48431
3.79668	58.4688	0.53412	3.79474	58.4389	0.51131	3.79474	58.4389	0.50353
3.79668	59.2282	0.5504	3.79474	59.1979	0.48606	3.79474	59.1979	0.52513
3.79668	59.9875	0.61507	3.79474	59.9568	0.52059	3.79474	59.9568	0.5334
3.79668	60.7468	0.47674	3.79474	60.7158	0.43843	3.79474	60.7158	0.48892
3.79668	61.5062	0.40683	3.79474	61.4747	0.53679	3.79474	61.4747	0.45949
3.79668	62.2655	0.38511	3.79474	62.2337	0.57413	3.79474	62.2337	0.44734
3.79668	63.0248	0.37422	3.79474	62.9926	0.56656	3.79474	62.9926	0.49694
3.79668	63.7842	0.31437	3.79474	63.7516	0.68195	3.79474	63.7516	0.4081
3.79668	64.5435	0.29174	3.79474	64.5105	0.63116	3.79474	64.5105	0.43288
3.79668	65.3029	0.2963	3.79474	65.2694	0.57808	3.79474	65.2694	0.51953
3.79668	66.0622	0.35638	3.79474	66.0284	0.46371	3.79474	66.0284	0.38645
3.79668	66.8215	0.31124	3.79474	66.7873	0.44087	3.79474	66.7873	0.32349
3.79668	67.5808	0.35065	3.79474	67.5463	0.48341	3.79474	67.5463	0.38572
3.79668	68.3402	0.31438	3.79474	68.3052	0.46101	3.79474	68.3052	0.45882
3.79668	69.0995	0.23139	3.79474	69.0642	0.53205	3.79474	69.0642	0.43865
3.79668	69.8589	0.26758	3.79474	69.8231	0.42977	3.79474	69.8231	0.54401
3.79668	70.6182	0.31184	3.79474	70.5821	0.3987	3.79474	70.5821	0.55124
3.79668	71.3775	0.27935	3.79474	71.341	0.40288	3.79474	71.341	0.43092
3.79668	72.1369	0.30618	3.79474	72.1	0.45633	3.79474	72.1	0.3974
3.79668	72.8962	0.41687	3.79474	72.8589	0.48486	3.79474	72.8589	0.44454
3.79668	73.6555	0.40354	3.79474	73.6179	0.42888	3.79474	73.6179	0.51785
3.79668	74.4149	0.37749	3.79474	74.3768	0.42619	3.79474	74.3768	0.51661
3.79668	75.1742	0.45037	3.79474	75.1358	0.40155	3.79474	75.1358	0.59154
3.79668	75.9335	0.56714	3.79474	75.8947	0.43457	3.79474	75.8947	0.68164
3.79668	76.6929	0.47016	3.79474	76.6536	0.41719	3.79474	76.6536	0.7134
3.79668	77.4522	0.47612	3.79474	77.4126	0.48476	3.79474	77.4126	0.72215
3.79668	78.2116	0.44838	3.79474	78.1715	0.46043	3.79474	78.1715	0.60481
3.79668	78.9709	0.50897	3.79474	78.9305	0.434	3.79474	78.9305	0.52059
3.79668	79.7302	0.54728	3.79474	79.6894	0.4574	3.79474	79.6894	0.58195
3.79668	80.4896	0.60002	3.79474	80.4484	0.56938	3.79474	80.4484	0.66256
3.79668	81.2489	0.6013	3.79474	81.2073	0.58984	3.79474	81.2073	0.48852
3.79668	82.0082	0.546	3.79474	81.9663	0.50323	3.79474	81.9663	0.41221
3.79668	82.7676	0.47113	3.79474	82.7252	0.43091	3.79474	82.7252	0.4307
3.79668	83.5269	0.44287	3.79474	83.4842	0.31772	3.79474	83.4842	0.4241
3.79668	84.2862	0.41803	3.79474	84.2431	0.3085	3.79474	84.2431	0.30195
3.79668	85.0456	0.53582	3.79474	85.0021	0.32796	3.79474	85.0021	0.33517
3.79668	85.8049	0.5572	3.79474	85.761	0.43011	3.79474	85.761	0.43908
3.79668	86.5642	0.59931	3.79474	86.52	0.53611	3.79474	86.52	0.58348
3.79668	87.3236	0.52649	3.79474	87.2789	0.48208	3.79474	87.2789	0.52496
3.79668	88.0829	0.59204	3.79474	88.0379	0.46479	3.79474	88.0379	0.4352
3.79668	88.8423	0.54572	3.79474	88.7968	0.42672	3.79474	88.7968	0.50194
3.79668	89.6016	0.48905	3.79474	89.5558	0.42285	3.79474	89.5558	0.58316
3.79668	90.3609	0.44302	3.79474	90.3147	0.40392	3.79474	90.3147	0.47574
3.79668	91.1202	0.4746	3.79474	91.0736	0.36041	3.79474	91.0736	0.44864
3.79668	91.8796	0.50937	3.79474	91.8326	0.35637	3.79474	91.8326	0.44767
3.79668	92.6389	0.43648	3.79474	92.5915	0.48405	3.79474	92.5915	0.50918
3.79668	93.3983	0.40556	3.79474	93.3505	0.4211	3.79474	93.3505	0.44679
3.79668	94.1576	0.38424	3.79474	94.1094	0.43465	3.79474	94.1094	0.45526
3.79668	94.9169	0.311	3.79474	94.8684	0.51118	3.79474	94.8684	0.56524
3.79668	95.6763	0.30709	3.79474	95.6273	0.58549	3.79474	95.6273	0.52013
3.79668	96.4356	0.35174	3.79474	96.3863	0.61984	3.79474	96.3863	0.57331
3.79668	97.1949	0.30193	3.79474	97.1452	0.55308	3.79474	97.1452	0.65407
3.79668	97.9543	0.37904	3.79474	97.9042	0.4567	3.79474	97.9042	0.66817
3.79668	98.7136	0.41578	3.79474	98.6631	0.47527	3.79474	98.6631	0.73922
3.79668	99.4729	0.32628	3.79474	99.4221	0.55994	3.79474	99.4221	0.80108
3.79668	100.232	0.35767	3.79474	100.181	0.50708	3.79474	100.181	0.7222
3.79668	100.992	0.32707	3.79474	100.94	0.39582	3.79474	100.94	0.70856
3.79668	101.751	0.41682	3.79474	101.699	0.39809	3.79474	101.699	0.62414
3.79668	102.51	0.38373	3.79474	102.458	0.43713	3.79474	102.458	0.59508
3.79668	103.27	0.33295	3.79474	103.217	0.51464	3.79474	103.217	0.62731
3.79668	104.029	0.32614	3.79474	103.976	0.49048	3.79474	103.976	0.60833
3.79668	104.788	0.36162	3.79474	104.735	0.47171	3.79474	104.735	0.48456
3.79668	105.548	0.46635	3.79474	105.494	0.54338	3.79474	105.494	0.55575
3.79668	106.307	0.51356	3.79474	106.253	0.46367	3.79474	106.253	0.53683
3.79668	107.066	0.54771	3.79474	107.012	0.40265	3.79474	107.012	0.43709
3.79668	107.826	0.52765	3.79474	107.77	0.32073	3.79474	107.77	0.30559
3.79668	108.585	0.51093	3.79474	108.529	0.2456	3.79474	108.529	0.30953
3.79668	109.344	0.45738	3.79474	109.288	0.32218	3.79474	109.288	0.34407
3.79668	110.104	0.3675	3.79474	110.047	0.41585	3.79474	110.047	0.30799
3.79668	110.863	0.44307	3.79474	110.806	0.5257	3.79474	110.806	0.2711
3.79668	111.622	0.37561	3.79474	111.565	0.47541	3.79474	111.565	0.22794
3.79668	112.382	0.38323	3.79474	112.324	0.55588	3.79474	112.324	0.27699
3.79668	113.141	0.39654	3.79474	113.083	0.53216	3.79474	113.083	0.19871
3.79668	113.9	0.42657	3.79474	113.842	0.51831	3.79474	113.842	0.14463
3.79668	114.66	0.3512	3.79474	114.601	0.43349	3.79474	114.601	0.25939
3.79668	115.419	0.3499	3.79474	115.36	0.25626	3.79474	115.36	0.34191
3.79668	116.178	0.38356	3.79474	116.119	0.41452	3.79474	116.119	0.42855
3.79668	116.938	0.39189	3.79474	116.878	0.51484	3.79474	116.878	0.37217
3.79668	117.697	0.41352	3.79474	117.637	0.61626	3.79474	117.637	0.40767
3.79668	118.456	0.35985	3.79474	118.396	0.62256	3.79474	118.396	0.4582
3.79668	119.216	0.32967	3.79474	119.155	0.56354	3.79474	119.155	0.45285
3.79668	119.975	0.29494	3.79474	119.914	0.46924	3.79474	119.914	0.5095
3.79668	120.734	0.42019	3.79474	120.673	0.38279	3.79474	120.673	0.41043
3.79668	121.494	0.50062	3.79474	121.432	0.38579	3.79474	121.432	0.35676
3.79668	122.253	0.46221	3.79474	122.19	0.40012	3.79474	122.19	0.37242
3.79668	123.012	0.40075	3.79474	122.949	0.37133	3.79474	122.949	0.44731
3.79668	123.772	0.37145	3.79474	123.708	0.28517	3.79474	123.708	0.43557
3.79668	124.531	0.36606	3.79474	124.467	0.27171	3.79474	124.467	0.43662
3.79668	125.29	0.26845	3.79474	125.226	0.2513	3.79474	125.226	0.38689
3.79668	126.05	0.31953	3.79474	125.985	0.29735	3.79474	125.985	0.41407
3.79668	126.809	0.2392	3.79474	126.744	0.39167	3.79474	126.744	0.37541
3.79668	127.568	0.26464	3.79474	127.503	0.40923	3.79474	127.503	0.49494
3.79668	128.328	0.19704	3.79474	128.262	0.25973	3.79474	128.262	0.50487
3.79668	129.087	0.27893	3.79474	129.021	0.29226	3.79474	129.021	0.47732
3.79668	129.846	0.32293	3.79474	129.78	0.36138	3.79474	129.78	0.4777
3.79668	130.606	0.33637	3.79474	130.539	0.36026	3.79474	130.539	0.46614
3.79668	131.365	0.46221	3.79474	131.298	0.39047	3.79474	131.298	0.56144
3.79668	132.124	0.51534	3.79474	132.057	0.35732	3.79474	132.057	0.47354
3.79668	132.884	0.48891	3.79474	132.816	0.31594	3.79474	132.816	0.50272
3.79668	133.643	0.44574	3.79474	133.575	0.43166	3.79474	133.575	0.43952
3.79668	134.402	0.35115	3.79474	134.334	0.42574	3.79474	134.334	0.4598
3.79668	135.162	0.34322	3.79474	135.093	0.43713	3.79474	135.093	0.51914
3.79668	135.921	0.42523	3.79474	135.852	0.35307	3.79474	135.852	0.42638
3.79668	136.68	0.47639	3.79474	136.61	0.33114	3.79474	136.61	0.44089
3.79668	137.44	0.44373	3.79474	137.369	0.36167	3.79474	137.369	0.47064
3.79668	138.199	0.46558	3.79474	138.128	0.42725	3.79474	138.128	0.48819
3.79668	138.958	0.55855	3.79474	138.887	0.4764	3.79474	138.887	0.49831
4.55601	0	0.72215	4.55368	0	0.52116	4.55368	0	0.50296
4.55601	0.75934	0.75033	4.55368	0.75895	0.46092	4.55368	0.75895	0.54117
4.55601	1.51867	0.66617	4.55368	1.51789	0.39828	4.55368	1.51789	0.5175
4.55601	2.27801	0.62293	4.55368	2.27684	0.44899	4.55368	2.27684	0.41667
4.55601	3.03734	0.53985	4.55368	3.03579	0.42736	4.55368	3.03579	0.40316
4.55601	3.79668	0.46121	4.55368	3.79474	0.51456	4.55368	3.79474	0.44649
4.55601	4.55601	0.39957	4.55368	4.55368	0.54478	4.55368	4.55368	0.55489
4.55601	5.31535	0.36139	4.55368	5.31263	0.55089	4.55368	5.31263	0.5724
4.55601	6.07468	0.32971	4.55368	6.07158	0.48288	4.55368	6.07158	0.55636
4.55601	6.83402	0.31215	4.55368	6.83052	0.49765	4.55368	6.83052	0.54684
4.55601	7.59335	0.40094	4.55368	7.58947	0.55004	4.55368	7.58947	0.45486
4.55601	8.35269	0.45138	4.55368	8.34842	0.64076	4.55368	8.34842	0.3995
4.55601	9.11203	0.34692	4.55368	9.10736	0.63904	4.55368	9.10736	0.38863
4.55601	9.87136	0.36012	4.55368	9.86631	0.57229	4.55368	9.86631	0.44253
4.55601	10.6307	0.41225	4.55368	10.6253	0.47852	4.55368	10.6253	0.56663
4.55601	11.39	0.47725	4.55368	11.3842	0.50114	4.55368	11.3842	0.57463
4.55601	12.1494	0.43062	4.55368	12.1432	0.61066	4.55368	12.1432	0.58669
4.55601	12.9087	0.42301	4.55368	12.9021	0.53256	4.55368	12.9021	0.6065
4.55601	13.668	0.44408	4.55368	13.661	0.48706	4.55368	13.661	0.63251
4.55601	14.4274	0.48365	4.55368	14.42	0.56327	4.55368	14.42	0.55249
4.55601	15.1867	0.57909	4.55368	15.1789	0.54295	4.55368	15.1789	0.42884
4.55601	15.946	0.4862	4.55368	15.9379	0.52914	4.55368	15.9379	0.37547
4.55601	16.7054	0.43437	4.55368	16.6968	0.54124	4.55368	16.6968	0.4448
4.55601	17.4647	0.47549	4.55368	17.4558	0.54559	4.55368	17.4558	0.47439
4.55601	18.224	0.49291	4.55368	18.2147	0.45227	4.55368	18.2147	0.42841
4.55601	18.9834	0.52683	4.55368	18.9737	0.50806	4.55368	18.9737	0.47721
4.55601	19.7427	0.48801	4.55368	19.7326	0.46104	4.55368	19.7326	0.45622
4.55601	20.5021	0.48947	4.55368	20.4916	0.36676	4.55368	20.4916	0.40828
4.55601	21.2614	0.43439	4.55368	21.2505	0.42872	4.55368	21.2505	0.20244
4.55601	22.0207	0.357	4.55368	22.0095	0.40887	4.55368	22.0095	0.23043
4.55601	22.7801	0.32967	4.55368	22.7684	0.46585	4.55368	22.7684	0.35702
4.55601	23.5394	0.3473	4.55368	23.5274	0.58076	4.55368	23.5274	0.31397
4.55601	24.2987	0.38914	4.55368	24.2863	0.57483	4.55368	24.2863	0.27935
4.55601	25.0581	0.37855	4.55368	25.0452	0.56129	4.55368	25.0452	0.44264
4.55601	25.8174	0.45191	4.55368	25.8042	0.45425	4.55368	25.8042	0.48698
4.55601	26.5767	0.42001	4.55368	26.5632	0.39094	4.55368	26.5632	0.60092
4.55601	27.3361	0.35473	4.55368	27.3221	0.45203	4.55368	27.3221	0.55756
4.55601	28.0954	0.38801	4.55368	28.081	0.52081	4.55368	28.081	0.59359
4.55601	28.8547	0.3262	4.55368	28.84	0.54708	4.55368	28.84	0.60314
4.55601	29.6141	0.41493	4.55368	29.5989	0.51866	4.55368	29.5989	0.62422
4.55601	30.3734	0.43056	4.55368	30.3579	0.54737	4.55368	30.3579	0.59337
4.55601	31.1328	0.45329	4.55368	31.1168	0.51	4.55368	31.1168	0.60287
4.55601	31.8921	0.4359	4.55368	31.8758	0.55831	4.55368	31.8758	0.66529
4.55601	32.6514	0.49339	4.55368	32.6347	0.51873	4.55368	32.6347	0.6502
4.55601	33.4108	0.41267	4.55368	33.3937	0.54647	4.55368	33.3937	0.5759
4.55601	34.1701	0.33805	4.55368	34.1526	0.40507	4.55368	34.1526	0.65399
4.55601	34.9294	0.42086	4.55368	34.9116	0.46151	4.55368	34.9116	0.6833
4.55601	35.6888	0.52216	4.55368	35.6705	0.4572	4.55368	35.6705	0.5696
4.55601	36.4481	0.46178	4.55368	36.4295	0.4707	4.55368	36.4295	0.46468
4.55601	37.2074	0.44045	4.55368	37.1884	0.43416	4.55368	37.1884	0.47037
4.55601	37.9668	0.49546	4.55368	37.9474	0.4349	4.55368	37.9474	0.40237
4.55601	38.7261	0.44825	4.55368	38.7063	0.47604	4.55368	38.7063	0.45452
4.55601	39.4854	0.48354	4.55368	39.4652	0.44438	4.55368	39.4652	0.52541
4.55601	40.2448	0.46668	4.55368	40.2242	0.40888	4.55368	40.2242	0.54547
4.55601	41.0041	0.41874	4.55368	40.9831	0.38371	4.55368	40.9831	0.50371
4.55601	41.7634	0.33323	4.55368	41.7421	0.39634	4.55368	41.7421	0.5134
4.55601	42.5228	0.45913	4.55368	42.501	0.53451	4.55368	42.501	0.6061
4.55601	43.2821	0.41478	4.55368	43.26	0.52991	4.55368	43.26	0.54748
4.55601	44.0415	0.34422	4.55368	44.0189	0.57905	4.55368	44.0189	0.41795
4.55601	44.8008	0.24883	4.55368	44.7779	0.46884	4.55368	44.7779	0.47715
4.55601	45.5601	0.21515	4.55368	45.5368	0.43541	4.55368	45.5368	0.44306
4.55601	46.3195	0.27753	4.55368	46.2958	0.38609	4.55368	46.2958	0.33132
4.55601	47.0788	0.27604	4.55368	47.0547	0.46489	4.55368	47.0547	0.27357
4.55601	47.8381	0.33624	4.55368	47.8137	0.42484	4.55368	47.8137	0.3738
4.55601	48.5975	0.45909	4.55368	48.5726	0.49625	4.55368	48.5726	0.37879
4.55601	49.3568	0.45028	4.55368	49.3316	0.51062	4.55368	49.3316	0.38432
4.55601	50.1161	0.48007	4.55368	50.0905	0.37708	4.55368	50.0905	0.44493
4.55601	50.8755	0.41072	4.55368	50.8494	0.31345	4.55368	50.8494	0.48509
4.55601	51.6348	0.31355	4.55368	51.6084	0.32182	4.55368	51.6084	0.53851
4.55601	52.3941	0.38383	4.55368	52.3673	0.33782	4.55368	52.3673	0.49314
4.55601	53.1535	0.43598	4.55368	53.1263	0.27158	4.55368	53.1263	0.47304
4.55601	53.9128	0.43371	4.55368	53.8852	0.27691	4.55368	53.8852	0.51569
4.55601	54.6722	0.49678	4.55368	54.6442	0.41195	4.55368	54.6442	0.56043
4.55601	55.4315	0.55299	4.55368	55.4031	0.44494	4.55368	55.4031	0.58748
4.55601	56.1908	0.57965	4.55368	56.1621	0.45803	4.55368	56.1621	0.52685
4.55601	56.9502	0.50799	4.55368	56.921	0.49261	4.55368	56.921	0.43994
4.55601	57.7095	0.50215	4.55368	57.68	0.47139	4.55368	57.68	0.51867
4.55601	58.4688	0.53362	4.55368	58.4389	0.45356	4.55368	58.4389	0.59992
4.55601	59.2282	0.43131	4.55368	59.1979	0.27443	4.55368	59.1979	0.57575
4.55601	59.9875	0.44511	4.55368	59.9568	0.36764	4.55368	59.9568	0.55677
4.55601	60.7468	0.44597	4.55368	60.7158	0.45389	4.55368	60.7158	0.56095
4.55601	61.5062	0.4652	4.55368	61.4747	0.53566	4.55368	61.4747	0.48537
4.55601	62.2655	0.37488	4.55368	62.2337	0.55361	4.55368	62.2337	0.45942
4.55601	63.0248	0.42759	4.55368	62.9926	0.51789	4.55368	62.9926	0.49391
4.55601	63.7842	0.35992	4.55368	63.7516	0.59041	4.55368	63.7516	0.58633
4.55601	64.5435	0.3369	4.55368	64.5105	0.64592	4.55368	64.5105	0.61589
4.55601	65.3029	0.42435	4.55368	65.2694	0.54015	4.55368	65.2694	0.54515
4.55601	66.0622	0.29172	4.55368	66.0284	0.38455	4.55368	66.0284	0.47494
4.55601	66.8215	0.32718	4.55368	66.7873	0.41005	4.55368	66.7873	0.32803
4.55601	67.5808	0.2734	4.55368	67.5463	0.43851	4.55368	67.5463	0.42188
4.55601	68.3402	0.24146	4.55368	68.3052	0.48292	4.55368	68.3052	0.51028
4.55601	69.0995	0.26512	4.55368	69.0642	0.50997	4.55368	69.0642	0.43449
4.55601	69.8589	0.36449	4.55368	69.8231	0.46637	4.55368	69.8231	0.48981
4.55601	70.6182	0.34986	4.55368	70.5821	0.36144	4.55368	70.5821	0.46769
4.55601	71.3775	0.34208	4.55368	71.341	0.40983	4.55368	71.341	0.38609
4.55601	72.1369	0.34867	4.55368	72.1	0.50705	4.55368	72.1	0.32108
4.55601	72.8962	0.38471	4.55368	72.8589	0.48806	4.55368	72.8589	0.43231
4.55601	73.6555	0.39186	4.55368	73.6179	0.37438	4.55368	73.6179	0.46654
4.55601	74.4149	0.41228	4.55368	74.3768	0.41453	4.55368	74.3768	0.47778
4.55601	75.1742	0.36526	4.55368	75.1358	0.41708	4.55368	75.1358	0.56241
4.55601	75.9335	0.48001	4.55368	75.8947	0.35358	4.55368	75.8947	0.63171
4.55601	76.6929	0.46857	4.55368	76.6536	0.41507	4.55368	76.6536	0.6243
4.55601	77.4522	0.48645	4.55368	77.4126	0.47599	4.55368	77.4126	0.62615
4.55601	78.2116	0.52845	4.55368	78.1715	0.49319	4.55368	78.1715	0.59465
4.55601	78.9709	0.45784	4.55368	78.9305	0.3753	4.55368	78.9305	0.55179
4.55601	79.7302	0.49639	4.55368	79.6894	0.37493	4.55368	79.6894	0.60225
4.55601	80.4896	0.42855	4.55368	80.4484	0.42328	4.55368	80.4484	0.65263
4.55601	81.2489	0.37659	4.55368	81.2073	0.44301	4.55368	81.2073	0.60203
4.55601	82.0082	0.44339	4.55368	81.9663	0.41927	4.55368	81.9663	0.43769
4.55601	82.7676	0.54717	4.55368	82.7252	0.38126	4.55368	82.7252	0.45557
4.55601	83.5269	0.43813	4.55368	83.4842	0.28623	4.55368	83.4842	0.43185
4.55601	84.2862	0.35142	4.55368	84.2431	0.28669	4.55368	84.2431	0.42434
4.55601	85.0456	0.4321	4.55368	85.0021	0.44225	4.55368	85.0021	0.36102
4.55601	85.8049	0.51398	4.55368	85.761	0.50306	4.55368	85.761	0.40471
4.55601	86.5642	0.57983	4.55368	86.52	0.54456	4.55368	86.52	0.59721
4.55601	87.3236	0.4881	4.55368	87.2789	0.53092	4.55368	87.2789	0.53932
4.55601	88.0829	0.55703	4.55368	88.0379	0.44089	4.55368	88.0379	0.4496
4.55601	88.8423	0.47357	4.55368	88.7968	0.30432	4.55368	88.7968	0.37429
4.55601	89.6016	0.41525	4.55368	89.5558	0.37762	4.55368	89.5558	0.3996
4.55601	90.3609	0.45159	4.55368	90.3147	0.41044	4.55368	90.3147	0.39047
4.55601	91.1202	0.41245	4.55368	91.0736	0.38056	4.55368	91.0736	0.3598
4.55601	91.8796	0.45592	4.55368	91.8326	0.39509	4.55368	91.8326	0.49052
4.55601	92.6389	0.46466	4.55368	92.5915	0.37594	4.55368	92.5915	0.49051
4.55601	93.3983	0.42492	4.55368	93.3505	0.3595	4.55368	93.3505	0.35339
4.55601	94.1576	0.44369	4.55368	94.1094	0.42733	4.55368	94.1094	0.39859
4.55601	94.9169	0.40848	4.55368	94.8684	0.46731	4.55368	94.8684	0.53316
4.55601	95.6763	0.47332	4.55368	95.6273	0.59562	4.55368	95.6273	0.55962
4.55601	96.4356	0.37866	4.55368	96.3863	0.45559	4.55368	96.3863	0.58928
4.55601	97.1949	0.36838	4.55368	97.1452	0.50723	4.55368	97.1452	0.62966
4.55601	97.9543	0.42587	4.55368	97.9042	0.45845	4.55368	97.9042	0.67967
4.55601	98.7136	0.4902	4.55368	98.6631	0.51751	4.55368	98.6631	0.79121
4.55601	99.4729	0.38299	4.55368	99.4221	0.60795	4.55368	99.4221	0.79982
4.55601	100.232	0.3845	4.55368	100.181	0.57685	4.55368	100.181	0.77904
4.55601	100.992	0.39599	4.55368	100.94	0.52044	4.55368	100.94	0.74989
4.55601	101.751	0.36357	4.55368	101.699	0.4833	4.55368	101.699	0.71134
4.55601	102.51	0.31905	4.55368	102.458	0.47541	4.55368	102.458	0.55922
4.55601	103.27	0.30809	4.55368	103.217	0.52357	4.55368	103.217	0.50302
4.55601	104.029	0.34231	4.55368	103.976	0.5109	4.55368	103.976	0.52818
4.55601	104.788	0.45214	4.55368	104.735	0.46715	4.55368	104.735	0.47127
4.55601	105.548	0.40723	4.55368	105.494	0.53711	4.55368	105.494	0.44233
4.55601	106.307	0.45024	4.55368	106.253	0.46529	4.55368	106.253	0.49937
4.55601	107.066	0.55661	4.55368	107.012	0.44541	4.55368	107.012	0.50611
4.55601	107.826	0.51274	4.55368	107.77	0.45433	4.55368	107.77	0.43225
4.55601	108.585	0.47403	4.55368	108.529	0.35575	4.55368	108.529	0.42083
4.55601	109.344	0.4914	4.55368	109.288	0.38888	4.55368	109.288	0.38532
4.55601	110.104	0.51316	4.55368	110.047	0.47132	4.55368	110.047	0.25348
4.55601	110.863	0.46833	4.55368	110.806	0.60857	4.55368	110.806	0.2453
4.55601	111.622	0.53729	4.55368	111.565	0.59769	4.55368	111.565	0.33601
4.55601	112.382	0.43556	4.55368	112.324	0.649	4.55368	112.324	0.41284
4.55601	113.141	0.41422	4.55368	113.083	0.57352	4.55368	113.083	0.35876
4.55601	113.9	0.41584	4.55368	113.842	0.56343	4.55368	113.842	0.32384
4.55601	114.66	0.45885	4.55368	114.601	0.41368	4.55368	114.601	0.37663
4.55601	115.419	0.38224	4.55368	115.36	0.32348	4.55368	115.36	0.40965
4.55601	116.178	0.42988	4.55368	116.119	0.47945	4.55368	116.119	0.40695
4.55601	116.938	0.52184	4.55368	116.878	0.53795	4.55368	116.878	0.46166
4.55601	117.697	0.45781	4.55368	117.637	0.59726	4.55368	117.637	0.49096
4.55601	118.456	0.36073	4.55368	118.396	0.53396	4.55368	118.396	0.41334
4.55601	119.216	0.2794	4.55368	119.155	0.52797	4.55368	119.155	0.47864
4.55601	119.975	0.32535	4.55368	119.914	0.4681	4.55368	119.914	0.48303
4.55601	120.734	0.40397	4.55368	120.673	0.37517	4.55368	120.673	0.51483
4.55601	121.494	0.35273	4.55368	121.432	0.33467	4.55368	121.432	0.47601
4.55601	122.253	0.44305	4.55368	122.19	0.28018	4.55368	122.19	0.41639
4.55601	123.012	0.4002	4.55368	122.949	0.27044	4.55368	122.949	0.42517
4.55601	123.772	0.46078	4.55368	123.708	0.2334	4.55368	123.708	0.44057
4.55601	124.531	0.29117	4.55368	124.467	0.28344	4.55368	124.467	0.49911
4.55601	125.29	0.32775	4.55368	125.226	0.25217	4.55368	125.226	0.34908
4.55601	126.05	0.24958	4.55368	125.985	0.32838	4.55368	125.985	0.36762
4.55601	126.809	0.2202	4.55368	126.744	0.44514	4.55368	126.744	0.34398
4.55601	127.568	0.27363	4.55368	127.503	0.47701	4.55368	127.503	0.39756
4.55601	128.328	0.23231	4.55368	128.262	0.29843	4.55368	128.262	0.49854
4.55601	129.087	0.21688	4.55368	129.021	0.22972	4.55368	129.021	0.43477
4.55601	129.846	0.25316	4.55368	129.78	0.32284	4.55368	129.78	0.42112
4.55601	130.606	0.27681	4.55368	130.539	0.42443	4.55368	130.539	0.52396
4.55601	131.365	0.38334	4.55368	131.298	0.40408	4.55368	131.298	0.49625
4.55601	132.124	0.48641	4.55368	132.057	0.32457	4.55368	132.057	0.46708
4.55601	132.884	0.6563	4.55368	132.816	0.38164	4.55368	132.816	0.46229
4.55601	133.643	0.53851	4.55368	133.575	0.46997	4.55368	133.575	0.48093
4.55601	134.402	0.34149	4.55368	134.334	0.51371	4.55368	134.334	0.48827
4.55601	135.162	0.38557	4.55368	135.093	0.39685	4.55368	135.093	0.4686
4.55601	135.921	0.39431	4.55368	135.852	0.39064	4.55368	135.852	0.47003
4.55601	136.68	0.43099	4.55368	136.61	0.36073	4.55368	136.61	0.49405
4.55601	137.44	0.43612	4.55368	137.369	0.38681	4.55368	137.369	0.38439
4.55601	138.199	0.49341	4.55368	138.128	0.46932	4.55368	138.128	0.44396
4.55601	138.958	0.53487	4.55368	138.887	0.45486	4.55368	138.887	0.47595
5.31535	0	0.57913	5.31263	0	0.60052	5.31263	0	0.54391
5.31535	0.75934	0.62381	5.31263	0.75895	0.47821	5.31263	0.75895	0.60743
5.31535	1.51867	0.54616	5.31263	1.51789	0.34495	5.31263	1.51789	0.54013
5.31535	2.27801	0.39616	5.31263	2.27684	0.36632	5.31263	2.27684	0.41032
5.31535	3.03734	0.45721	5.31263	3.03579	0.44938	5.31263	3.03579	0.44562
5.31535	3.79668	0.44094	5.31263	3.79474	0.48773	5.31263	3.79474	0.50724
5.31535	4.55601	0.38553	5.31263	4.55368	0.57742	5.31263	4.55368	0.56986
5.31535	5.31535	0.3966	5.31263	5.31263	0.53368	5.31263	5.31263	0.63301
5.31535	6.07468	0.33821	5.31263	6.07158	0.56395	5.31263	6.07158	0.61441
5.31535	6.83402	0.3569	5.31263	6.83052	0.51491	5.31263	6.83052	0.49187
5.31535	7.59335	0.4368	5.31263	7.58947	0.49448	5.31263	7.58947	0.52443
5.31535	8.35269	0.52415	5.31263	8.34842	0.56336	5.31263	8.34842	0.548
5.31535	9.11203	0.41148	5.31263	9.10736	0.59871	5.31263	9.10736	0.53299
5.31535	9.87136	0.36942	5.31263	9.86631	0.54508	5.31263	9.86631	0.51053
5.31535	10.6307	0.3901	5.31263	10.6253	0.44893	5.31263	10.6253	0.59573
5.31535	11.39	0.3497	5.31263	11.3842	0.50609	5.31263	11.3842	0.54082
5.31535	12.1494	0.38536	5.31263	12.1432	0.52725	5.31263	12.1432	0.64694
5.31535	12.9087	0.46933	5.31263	12.9021	0.52231	5.31263	12.9021	0.61508
5.31535	13.668	0.53774	5.31263	13.661	0.50542	5.31263	13.661	0.55819
5.31535	14.4274	0.55979	5.31263	14.42	0.42894	5.31263	14.42	0.52714
5.31535	15.1867	0.62431	5.31263	15.1789	0.56378	5.31263	15.1789	0.40424
5.31535	15.946	0.57188	5.31263	15.9379	0.50753	5.31263	15.9379	0.4065
5.31535	16.7054	0.54798	5.31263	16.6968	0.54533	5.31263	16.6968	0.40542
5.31535	17.4647	0.55247	5.31263	17.4558	0.5406	5.31263	17.4558	0.42202
5.31535	18.224	0.50545	5.31263	18.2147	0.49844	5.31263	18.2147	0.40411
5.31535	18.9834	0.5105	5.31263	18.9737	0.45914	5.31263	18.9737	0.43724
5.31535	19.7427	0.42848	5.31263	19.7326	0.4139	5.31263	19.7326	0.40901
5.31535	20.5021	0.51068	5.31263	20.4916	0.37403	5.31263	20.4916	0.3173
5.31535	21.2614	0.47645	5.31263	21.2505	0.49429	5.31263	21.2505	0.26171
5.31535	22.0207	0.36807	5.31263	22.0095	0.48526	5.31263	22.0095	0.27657
5.31535	22.7801	0.34282	5.31263	22.7684	0.50997	5.31263	22.7684	0.3296
5.31535	23.5394	0.31343	5.31263	23.5274	0.50136	5.31263	23.5274	0.33118
5.31535	24.2987	0.26514	5.31263	24.2863	0.53079	5.31263	24.2863	0.27388
5.31535	25.0581	0.26822	5.31263	25.0452	0.47456	5.31263	25.0452	0.33962
5.31535	25.8174	0.4098	5.31263	25.8042	0.48393	5.31263	25.8042	0.48935
5.31535	26.5767	0.47254	5.31263	26.5632	0.5581	5.31263	26.5632	0.53706
5.31535	27.3361	0.39325	5.31263	27.3221	0.5706	5.31263	27.3221	0.57833
5.31535	28.0954	0.3986	5.31263	28.081	0.53144	5.31263	28.081	0.56472
5.31535	28.8547	0.29421	5.31263	28.84	0.42993	5.31263	28.84	0.56845
5.31535	29.6141	0.33065	5.31263	29.5989	0.41929	5.31263	29.5989	0.55836
5.31535	30.3734	0.38742	5.31263	30.3579	0.52149	5.31263	30.3579	0.55792
5.31535	31.1328	0.44693	5.31263	31.1168	0.61209	5.31263	31.1168	0.6693
5.31535	31.8921	0.39134	5.31263	31.8758	0.5593	5.31263	31.8758	0.6995
5.31535	32.6514	0.41619	5.31263	32.6347	0.46377	5.31263	32.6347	0.59165
5.31535	33.4108	0.48682	5.31263	33.3937	0.4823	5.31263	33.3937	0.59824
5.31535	34.1701	0.41092	5.31263	34.1526	0.41405	5.31263	34.1526	0.65253
5.31535	34.9294	0.42107	5.31263	34.9116	0.4948	5.31263	34.9116	0.55946
5.31535	35.6888	0.55256	5.31263	35.6705	0.5148	5.31263	35.6705	0.45999
5.31535	36.4481	0.46441	5.31263	36.4295	0.4973	5.31263	36.4295	0.38073
5.31535	37.2074	0.48071	5.31263	37.1884	0.44849	5.31263	37.1884	0.46833
5.31535	37.9668	0.53053	5.31263	37.9474	0.45551	5.31263	37.9474	0.38839
5.31535	38.7261	0.48117	5.31263	38.7063	0.45161	5.31263	38.7063	0.38533
5.31535	39.4854	0.3773	5.31263	39.4652	0.47176	5.31263	39.4652	0.47673
5.31535	40.2448	0.47085	5.31263	40.2242	0.4418	5.31263	40.2242	0.49998
5.31535	41.0041	0.4984	5.31263	40.9831	0.40413	5.31263	40.9831	0.49801
5.31535	41.7634	0.31838	5.31263	41.7421	0.36615	5.31263	41.7421	0.43763
5.31535	42.5228	0.32953	5.31263	42.501	0.52585	5.31263	42.501	0.52172
5.31535	43.2821	0.43428	5.31263	43.26	0.44104	5.31263	43.26	0.47909
5.31535	44.0415	0.43286	5.31263	44.0189	0.46102	5.31263	44.0189	0.38962
5.31535	44.8008	0.32842	5.31263	44.7779	0.46279	5.31263	44.7779	0.40309
5.31535	45.5601	0.24981	5.31263	45.5368	0.44172	5.31263	45.5368	0.29734
5.31535	46.3195	0.32992	5.31263	46.2958	0.43374	5.31263	46.2958	0.33319
5.31535	47.0788	0.30613	5.31263	47.0547	0.39883	5.31263	47.0547	0.36386
5.31535	47.8381	0.31829	5.31263	47.8137	0.3381	5.31263	47.8137	0.45354
5.31535	48.5975	0.36067	5.31263	48.5726	0.36725	5.31263	48.5726	0.42549
5.31535	49.3568	0.37603	5.31263	49.3316	0.4752	5.31263	49.3316	0.44432
5.31535	50.1161	0.38949	5.31263	50.0905	0.3854	5.31263	50.0905	0.38318
5.31535	50.8755	0.36347	5.31263	50.8494	0.32242	5.31263	50.8494	0.54589
5.31535	51.6348	0.25374	5.31263	51.6084	0.38071	5.31263	51.6084	0.48367
5.31535	52.3941	0.31511	5.31263	52.3673	0.40325	5.31263	52.3673	0.44548
5.31535	53.1535	0.31788	5.31263	53.1263	0.29279	5.31263	53.1263	0.45735
5.31535	53.9128	0.35759	5.31263	53.8852	0.33344	5.31263	53.8852	0.45607
5.31535	54.6722	0.40309	5.31263	54.6442	0.4353	5.31263	54.6442	0.56448
5.31535	55.4315	0.43012	5.31263	55.4031	0.4273	5.31263	55.4031	0.54756
5.31535	56.1908	0.49299	5.31263	56.1621	0.50444	5.31263	56.1621	0.51256
5.31535	56.9502	0.55045	5.31263	56.921	0.50968	5.31263	56.921	0.56646
5.31535	57.7095	0.43118	5.31263	57.68	0.49389	5.31263	57.68	0.60639
5.31535	58.4688	0.42732	5.31263	58.4389	0.42146	5.31263	58.4389	0.60207
5.31535	59.2282	0.37809	5.31263	59.1979	0.38798	5.31263	59.1979	0.6534
5.31535	59.9875	0.45291	5.31263	59.9568	0.36725	5.31263	59.9568	0.67081
5.31535	60.7468	0.33058	5.31263	60.7158	0.58551	5.31263	60.7158	0.65124
5.31535	61.5062	0.35239	5.31263	61.4747	0.49615	5.31263	61.4747	0.47975
5.31535	62.2655	0.31165	5.31263	62.2337	0.51781	5.31263	62.2337	0.46801
5.31535	63.0248	0.38553	5.31263	62.9926	0.51518	5.31263	62.9926	0.59446
5.31535	63.7842	0.28177	5.31263	63.7516	0.65083	5.31263	63.7516	0.67313
5.31535	64.5435	0.3536	5.31263	64.5105	0.65464	5.31263	64.5105	0.57912
5.31535	65.3029	0.40546	5.31263	65.2694	0.43495	5.31263	65.2694	0.38836
5.31535	66.0622	0.35919	5.31263	66.0284	0.3534	5.31263	66.0284	0.34818
5.31535	66.8215	0.34961	5.31263	66.7873	0.34065	5.31263	66.7873	0.36716
5.31535	67.5808	0.34819	5.31263	67.5463	0.433	5.31263	67.5463	0.41233
5.31535	68.3402	0.30001	5.31263	68.3052	0.42286	5.31263	68.3052	0.50183
5.31535	69.0995	0.23525	5.31263	69.0642	0.44514	5.31263	69.0642	0.41299
5.31535	69.8589	0.29538	5.31263	69.8231	0.43617	5.31263	69.8231	0.5297
5.31535	70.6182	0.37014	5.31263	70.5821	0.30946	5.31263	70.5821	0.4576
5.31535	71.3775	0.3892	5.31263	71.341	0.4003	5.31263	71.341	0.36514
5.31535	72.1369	0.31311	5.31263	72.1	0.50206	5.31263	72.1	0.37268
5.31535	72.8962	0.31182	5.31263	72.8589	0.44169	5.31263	72.8589	0.4989
5.31535	73.6555	0.38012	5.31263	73.6179	0.41225	5.31263	73.6179	0.42639
5.31535	74.4149	0.43496	5.31263	74.3768	0.45077	5.31263	74.3768	0.41285
5.31535	75.1742	0.5057	5.31263	75.1358	0.46657	5.31263	75.1358	0.51559
5.31535	75.9335	0.47752	5.31263	75.8947	0.33478	5.31263	75.8947	0.60035
5.31535	76.6929	0.52049	5.31263	76.6536	0.38551	5.31263	76.6536	0.6136
5.31535	77.4522	0.55271	5.31263	77.4126	0.44042	5.31263	77.4126	0.5268
5.31535	78.2116	0.4231	5.31263	78.1715	0.45047	5.31263	78.1715	0.50586
5.31535	78.9709	0.37055	5.31263	78.9305	0.32528	5.31263	78.9305	0.56029
5.31535	79.7302	0.39142	5.31263	79.6894	0.3421	5.31263	79.6894	0.60827
5.31535	80.4896	0.41791	5.31263	80.4484	0.35793	5.31263	80.4484	0.62939
5.31535	81.2489	0.4162	5.31263	81.2073	0.37418	5.31263	81.2073	0.59633
5.31535	82.0082	0.50608	5.31263	81.9663	0.34799	5.31263	81.9663	0.57125
5.31535	82.7676	0.5732	5.31263	82.7252	0.25211	5.31263	82.7252	0.43156
5.31535	83.5269	0.48762	5.31263	83.4842	0.27393	5.31263	83.4842	0.4095
5.31535	84.2862	0.42673	5.31263	84.2431	0.3682	5.31263	84.2431	0.40655
5.31535	85.0456	0.51984	5.31263	85.0021	0.38214	5.31263	85.0021	0.43644
5.31535	85.8049	0.50809	5.31263	85.761	0.44421	5.31263	85.761	0.48443
5.31535	86.5642	0.45796	5.31263	86.52	0.51588	5.31263	86.52	0.62803
5.31535	87.3236	0.47839	5.31263	87.2789	0.54691	5.31263	87.2789	0.47514
5.31535	88.0829	0.52365	5.31263	88.0379	0.47897	5.31263	88.0379	0.4129
5.31535	88.8423	0.56471	5.31263	88.7968	0.2661	5.31263	88.7968	0.32987
5.31535	89.6016	0.41648	5.31263	89.5558	0.33012	5.31263	89.5558	0.37226
5.31535	90.3609	0.36931	5.31263	90.3147	0.42463	5.31263	90.3147	0.3555
5.31535	91.1202	0.45225	5.31263	91.0736	0.39483	5.31263	91.0736	0.31939
5.31535	91.8796	0.48904	5.31263	91.8326	0.40839	5.31263	91.8326	0.44368
5.31535	92.6389	0.48501	5.31263	92.5915	0.3971	5.31263	92.5915	0.41359
5.31535	93.3983	0.50023	5.31263	93.3505	0.39786	5.31263	93.3505	0.36657
5.31535	94.1576	0.53302	5.31263	94.1094	0.33401	5.31263	94.1094	0.34589
5.31535	94.9169	0.49466	5.31263	94.8684	0.47276	5.31263	94.8684	0.53412
5.31535	95.6763	0.45455	5.31263	95.6273	0.44631	5.31263	95.6273	0.62079
5.31535	96.4356	0.4554	5.31263	96.3863	0.39081	5.31263	96.3863	0.63207
5.31535	97.1949	0.45802	5.31263	97.1452	0.43333	5.31263	97.1452	0.64092
5.31535	97.9543	0.51968	5.31263	97.9042	0.48748	5.31263	97.9042	0.72904
5.31535	98.7136	0.45657	5.31263	98.6631	0.50997	5.31263	98.6631	0.70264
5.31535	99.4729	0.50663	5.31263	99.4221	0.49943	5.31263	99.4221	0.74196
5.31535	100.232	0.48016	5.31263	100.181	0.45289	5.31263	100.181	0.76842
5.31535	100.992	0.40627	5.31263	100.94	0.50024	5.31263	100.94	0.83744
5.31535	101.751	0.37458	5.31263	101.699	0.53334	5.31263	101.699	0.75511
5.31535	102.51	0.34049	5.31263	102.458	0.50361	5.31263	102.458	0.65262
5.31535	103.27	0.3207	5.31263	103.217	0.52061	5.31263	103.217	0.6664
5.31535	104.029	0.35408	5.31263	103.976	0.55478	5.31263	103.976	0.62269
5.31535	104.788	0.3855	5.31263	104.735	0.47963	5.31263	104.735	0.50149
5.31535	105.548	0.32171	5.31263	105.494	0.4789	5.31263	105.494	0.35009
5.31535	106.307	0.41342	5.31263	106.253	0.48209	5.31263	106.253	0.35457
5.31535	107.066	0.52402	5.31263	107.012	0.36748	5.31263	107.012	0.41273
5.31535	107.826	0.50784	5.31263	107.77	0.32394	5.31263	107.77	0.50346
5.31535	108.585	0.5164	5.31263	108.529	0.30915	5.31263	108.529	0.46146
5.31535	109.344	0.54681	5.31263	109.288	0.3095	5.31263	109.288	0.37512
5.31535	110.104	0.48003	5.31263	110.047	0.4738	5.31263	110.047	0.26701
5.31535	110.863	0.49787	5.31263	110.806	0.52669	5.31263	110.806	0.20838
5.31535	111.622	0.40534	5.31263	111.565	0.50531	5.31263	111.565	0.351
5.31535	112.382	0.45825	5.31263	112.324	0.58772	5.31263	112.324	0.55569
5.31535	113.141	0.37903	5.31263	113.083	0.47711	5.31263	113.083	0.3894
5.31535	113.9	0.37409	5.31263	113.842	0.48681	5.31263	113.842	0.4577
5.31535	114.66	0.49202	5.31263	114.601	0.4774	5.31263	114.601	0.40986
5.31535	115.419	0.4438	5.31263	115.36	0.33667	5.31263	115.36	0.44064
5.31535	116.178	0.3727	5.31263	116.119	0.38449	5.31263	116.119	0.46654
5.31535	116.938	0.43849	5.31263	116.878	0.45951	5.31263	116.878	0.4835
5.31535	117.697	0.47685	5.31263	117.637	0.58216	5.31263	117.637	0.39894
5.31535	118.456	0.46492	5.31263	118.396	0.49555	5.31263	118.396	0.45044
5.31535	119.216	0.43505	5.31263	119.155	0.47227	5.31263	119.155	0.59262
5.31535	119.975	0.37623	5.31263	119.914	0.38495	5.31263	119.914	0.48167
5.31535	120.734	0.26092	5.31263	120.673	0.34313	5.31263	120.673	0.4246
5.31535	121.494	0.33144	5.31263	121.432	0.29232	5.31263	121.432	0.4025
5.31535	122.253	0.49125	5.31263	122.19	0.36847	5.31263	122.19	0.38546
5.31535	123.012	0.45628	5.31263	122.949	0.3071	5.31263	122.949	0.42325
5.31535	123.772	0.43166	5.31263	123.708	0.21664	5.31263	123.708	0.60709
5.31535	124.531	0.35085	5.31263	124.467	0.21398	5.31263	124.467	0.57524
5.31535	125.29	0.28107	5.31263	125.226	0.24755	5.31263	125.226	0.45109
5.31535	126.05	0.30118	5.31263	125.985	0.31376	5.31263	125.985	0.38254
5.31535	126.809	0.28849	5.31263	126.744	0.36941	5.31263	126.744	0.29306
5.31535	127.568	0.3496	5.31263	127.503	0.42058	5.31263	127.503	0.42137
5.31535	128.328	0.33778	5.31263	128.262	0.37041	5.31263	128.262	0.42957
5.31535	129.087	0.36143	5.31263	129.021	0.31196	5.31263	129.021	0.41553
5.31535	129.846	0.40722	5.31263	129.78	0.40509	5.31263	129.78	0.36925
5.31535	130.606	0.40903	5.31263	130.539	0.37481	5.31263	130.539	0.45737
5.31535	131.365	0.554	5.31263	131.298	0.42431	5.31263	131.298	0.46554
5.31535	132.124	0.55669	5.31263	132.057	0.3619	5.31263	132.057	0.41053
5.31535	132.884	0.71031	5.31263	132.816	0.34702	5.31263	132.816	0.32092
5.31535	133.643	0.60289	5.31263	133.575	0.5441	5.31263	133.575	0.43219
5.31535	134.402	0.4743	5.31263	134.334	0.49784	5.31263	134.334	0.4892
5.31535	135.162	0.45454	5.31263	135.093	0.55418	5.31263	135.093	0.47784
5.31535	135.921	0.45235	5.31263	135.852	0.43933	5.31263	135.852	0.45825
5.31535	136.68	0.45966	5.31263	136.61	0.39269	5.31263	136.61	0.39966
5.31535	137.44	0.50098	5.31263	137.369	0.46483	5.31263	137.369	0.34307
5.31535	138.199	0.46368	5.31263	138.128	0.50957	5.31263	138.128	0.36904
5.31535	138.958	0.44807	5.31263	138.887	0.6034	5.31263	138.887	0.46271
6.07468	0	0.6267	6.07158	0	0.59103	6.07158	0	0.57023
6.07468	0.75934	0.55311	6.07158	0.75895	0.45469	6.07158	0.75895	0.55881
6.07468	1.51867	0.54264	6.07158	1.51789	0.427	6.07158	1.51789	0.46565
6.07468	2.27801	0.46787	6.07158	2.27684	0.49269	6.07158	2.27684	0.37134
6.07468	3.03734	0.40295	6.07158	3.03579	0.52277	6.07158	3.03579	0.47366
6.07468	3.79668	0.41681	6.07158	3.79474	0.4999	6.07158	3.79474	0.49889
6.07468	4.55601	0.42103	6.07158	4.55368	0.56834	6.07158	4.55368	0.56492
6.07468	5.31535	0.32037	6.07158	5.31263	0.51897	6.07158	5.31263	0.60931
6.07468	6.07468	0.27826	6.07158	6.07158	0.46949	6.07158	6.07158	0.59174
6.07468	6.83402	0.29464	6.07158	6.83052	0.47393	6.07158	6.83052	0.49219
6.07468	7.59335	0.34543	6.07158	7.58947	0.43543	6.07158	7.58947	0.52728
6.07468	8.35269	0.37655	6.07158	8.34842	0.51441	6.07158	8.34842	0.52496
6.07468	9.11203	0.3774	6.07158	9.10736	0.5184	6.07158	9.10736	0.52088
6.07468	9.87136	0.34132	6.07158	9.86631	0.48496	6.07158	9.86631	0.56135
6.07468	10.6307	0.42996	6.07158	10.6253	0.51539	6.07158	10.6253	0.5793
6.07468	11.39	0.34679	6.07158	11.3842	0.42028	6.07158	11.3842	0.53947
6.07468	12.1494	0.39948	6.07158	12.1432	0.37587	6.07158	12.1432	0.5782
6.07468	12.9087	0.35002	6.07158	12.9021	0.44979	6.07158	12.9021	0.6278
6.07468	13.668	0.41903	6.07158	13.661	0.51262	6.07158	13.661	0.55255
6.07468	14.4274	0.51762	6.07158	14.42	0.46316	6.07158	14.42	0.5576
6.07468	15.1867	0.67983	6.07158	15.1789	0.48095	6.07158	15.1789	0.43623
6.07468	15.946	0.64509	6.07158	15.9379	0.50549	6.07158	15.9379	0.40102
6.07468	16.7054	0.61909	6.07158	16.6968	0.40795	6.07158	16.6968	0.45085
6.07468	17.4647	0.5403	6.07158	17.4558	0.41027	6.07158	17.4558	0.35113
6.07468	18.224	0.54073	6.07158	18.2147	0.4499	6.07158	18.2147	0.38391
6.07468	18.9834	0.48661	6.07158	18.9737	0.3704	6.07158	18.9737	0.44554
6.07468	19.7427	0.46103	6.07158	19.7326	0.34029	6.07158	19.7326	0.38616
6.07468	20.5021	0.43295	6.07158	20.4916	0.43395	6.07158	20.4916	0.283
6.07468	21.2614	0.46943	6.07158	21.2505	0.54479	6.07158	21.2505	0.30246
6.07468	22.0207	0.36198	6.07158	22.0095	0.59527	6.07158	22.0095	0.31348
6.07468	22.7801	0.36616	6.07158	22.7684	0.55622	6.07158	22.7684	0.32114
6.07468	23.5394	0.40337	6.07158	23.5274	0.51064	6.07158	23.5274	0.30541
6.07468	24.2987	0.35552	6.07158	24.2863	0.52344	6.07158	24.2863	0.3321
6.07468	25.0581	0.30098	6.07158	25.0452	0.49886	6.07158	25.0452	0.32244
6.07468	25.8174	0.35462	6.07158	25.8042	0.50606	6.07158	25.8042	0.42349
6.07468	26.5767	0.43512	6.07158	26.5632	0.46619	6.07158	26.5632	0.43783
6.07468	27.3361	0.50698	6.07158	27.3221	0.47947	6.07158	27.3221	0.50183
6.07468	28.0954	0.48654	6.07158	28.081	0.4228	6.07158	28.081	0.47518
6.07468	28.8547	0.40902	6.07158	28.84	0.43226	6.07158	28.84	0.5026
6.07468	29.6141	0.35636	6.07158	29.5989	0.36347	6.07158	29.5989	0.55097
6.07468	30.3734	0.40982	6.07158	30.3579	0.40072	6.07158	30.3579	0.54187
6.07468	31.1328	0.44231	6.07158	31.1168	0.48639	6.07158	31.1168	0.61034
6.07468	31.8921	0.37936	6.07158	31.8758	0.48764	6.07158	31.8758	0.63748
6.07468	32.6514	0.36994	6.07158	32.6347	0.3948	6.07158	32.6347	0.52832
6.07468	33.4108	0.49612	6.07158	33.3937	0.45601	6.07158	33.3937	0.53491
6.07468	34.1701	0.50139	6.07158	34.1526	0.40781	6.07158	34.1526	0.55281
6.07468	34.9294	0.44258	6.07158	34.9116	0.39116	6.07158	34.9116	0.44257
6.07468	35.6888	0.5043	6.07158	35.6705	0.3912	6.07158	35.6705	0.36317
6.07468	36.4481	0.51185	6.07158	36.4295	0.41822	6.07158	36.4295	0.45298
6.07468	37.2074	0.49357	6.07158	37.1884	0.46118	6.07158	37.1884	0.47642
6.07468	37.9668	0.4607	6.07158	37.9474	0.39992	6.07158	37.9474	0.42935
6.07468	38.7261	0.51629	6.07158	38.7063	0.40015	6.07158	38.7063	0.45512
6.07468	39.4854	0.5234	6.07158	39.4652	0.4543	6.07158	39.4652	0.49097
6.07468	40.2448	0.49902	6.07158	40.2242	0.49847	6.07158	40.2242	0.53704
6.07468	41.0041	0.50039	6.07158	40.9831	0.39154	6.07158	40.9831	0.52184
6.07468	41.7634	0.49784	6.07158	41.7421	0.34631	6.07158	41.7421	0.47384
6.07468	42.5228	0.39542	6.07158	42.501	0.43502	6.07158	42.501	0.53524
6.07468	43.2821	0.37921	6.07158	43.26	0.41154	6.07158	43.26	0.49432
6.07468	44.0415	0.45138	6.07158	44.0189	0.44274	6.07158	44.0189	0.36135
6.07468	44.8008	0.38919	6.07158	44.7779	0.46466	6.07158	44.7779	0.40534
6.07468	45.5601	0.3078	6.07158	45.5368	0.47705	6.07158	45.5368	0.3858
6.07468	46.3195	0.31319	6.07158	46.2958	0.5183	6.07158	46.2958	0.47712
6.07468	47.0788	0.34035	6.07158	47.0547	0.44423	6.07158	47.0547	0.47639
6.07468	47.8381	0.27503	6.07158	47.8137	0.24351	6.07158	47.8137	0.48353
6.07468	48.5975	0.22503	6.07158	48.5726	0.36681	6.07158	48.5726	0.46165
6.07468	49.3568	0.28589	6.07158	49.3316	0.49006	6.07158	49.3316	0.48241
6.07468	50.1161	0.38782	6.07158	50.0905	0.42117	6.07158	50.0905	0.38996
6.07468	50.8755	0.37065	6.07158	50.8494	0.35582	6.07158	50.8494	0.44361
6.07468	51.6348	0.3278	6.07158	51.6084	0.3454	6.07158	51.6084	0.53005
6.07468	52.3941	0.27045	6.07158	52.3673	0.41271	6.07158	52.3673	0.56079
6.07468	53.1535	0.37278	6.07158	53.1263	0.38299	6.07158	53.1263	0.56638
6.07468	53.9128	0.40292	6.07158	53.8852	0.29447	6.07158	53.8852	0.52826
6.07468	54.6722	0.48044	6.07158	54.6442	0.29395	6.07158	54.6442	0.46703
6.07468	55.4315	0.31773	6.07158	55.4031	0.41481	6.07158	55.4031	0.47861
6.07468	56.1908	0.43928	6.07158	56.1621	0.49268	6.07158	56.1621	0.46632
6.07468	56.9502	0.46262	6.07158	56.921	0.41916	6.07158	56.921	0.58083
6.07468	57.7095	0.4103	6.07158	57.68	0.45646	6.07158	57.68	0.59231
6.07468	58.4688	0.37417	6.07158	58.4389	0.49116	6.07158	58.4389	0.65036
6.07468	59.2282	0.40429	6.07158	59.1979	0.46093	6.07158	59.1979	0.71601
6.07468	59.9875	0.48938	6.07158	59.9568	0.50074	6.07158	59.9568	0.71451
6.07468	60.7468	0.40405	6.07158	60.7158	0.56629	6.07158	60.7158	0.66085
6.07468	61.5062	0.33329	6.07158	61.4747	0.57716	6.07158	61.4747	0.66226
6.07468	62.2655	0.34704	6.07158	62.2337	0.50575	6.07158	62.2337	0.6003
6.07468	63.0248	0.29823	6.07158	62.9926	0.59292	6.07158	62.9926	0.66954
6.07468	63.7842	0.30235	6.07158	63.7516	0.53237	6.07158	63.7516	0.58379
6.07468	64.5435	0.31085	6.07158	64.5105	0.53754	6.07158	64.5105	0.5501
6.07468	65.3029	0.36257	6.07158	65.2694	0.48771	6.07158	65.2694	0.42763
6.07468	66.0622	0.35695	6.07158	66.0284	0.39796	6.07158	66.0284	0.34376
6.07468	66.8215	0.43506	6.07158	66.7873	0.3846	6.07158	66.7873	0.45394
6.07468	67.5808	0.38264	6.07158	67.5463	0.35763	6.07158	67.5463	0.44801
6.07468	68.3402	0.40956	6.07158	68.3052	0.44081	6.07158	68.3052	0.45947
6.07468	69.0995	0.3124	6.07158	69.0642	0.45678	6.07158	69.0642	0.46558
6.07468	69.8589	0.30499	6.07158	69.8231	0.38155	6.07158	69.8231	0.55904
6.07468	70.6182	0.39901	6.07158	70.5821	0.26718	6.07158	70.5821	0.46919
6.07468	71.3775	0.43467	6.07158	71.341	0.38777	6.07158	71.341	0.3309
6.07468	72.1369	0.38104	6.07158	72.1	0.4702	6.07158	72.1	0.33746
6.07468	72.8962	0.37626	6.07158	72.8589	0.53197	6.07158	72.8589	0.48252
6.07468	73.6555	0.46862	6.07158	73.6179	0.44838	6.07158	73.6179	0.45
6.07468	74.4149	0.47193	6.07158	74.3768	0.3973	6.07158	74.3768	0.4703
6.07468	75.1742	0.43382	6.07158	75.1358	0.42556	6.07158	75.1358	0.52059
6.07468	75.9335	0.44391	6.07158	75.8947	0.36229	6.07158	75.8947	0.55742
6.07468	76.6929	0.53117	6.07158	76.6536	0.40353	6.07158	76.6536	0.60009
6.07468	77.4522	0.50864	6.07158	77.4126	0.45244	6.07158	77.4126	0.46034
6.07468	78.2116	0.50448	6.07158	78.1715	0.38611	6.07158	78.1715	0.54872
6.07468	78.9709	0.54154	6.07158	78.9305	0.39503	6.07158	78.9305	0.60269
6.07468	79.7302	0.52998	6.07158	79.6894	0.35261	6.07158	79.6894	0.59154
6.07468	80.4896	0.49853	6.07158	80.4484	0.38088	6.07158	80.4484	0.5573
6.07468	81.2489	0.51333	6.07158	81.2073	0.32058	6.07158	81.2073	0.54466
6.07468	82.0082	0.56288	6.07158	81.9663	0.35458	6.07158	81.9663	0.61455
6.07468	82.7676	0.53729	6.07158	82.7252	0.27582	6.07158	82.7252	0.48652
6.07468	83.5269	0.5365	6.07158	83.4842	0.24739	6.07158	83.4842	0.50575
6.07468	84.2862	0.5108	6.07158	84.2431	0.21994	6.07158	84.2431	0.40757
6.07468	85.0456	0.51857	6.07158	85.0021	0.3169	6.07158	85.0021	0.41329
6.07468	85.8049	0.52596	6.07158	85.761	0.39514	6.07158	85.761	0.52657
6.07468	86.5642	0.47282	6.07158	86.52	0.57543	6.07158	86.52	0.53468
6.07468	87.3236	0.50347	6.07158	87.2789	0.58128	6.07158	87.2789	0.35983
6.07468	88.0829	0.46656	6.07158	88.0379	0.50418	6.07158	88.0379	0.38433
6.07468	88.8423	0.50676	6.07158	88.7968	0.33103	6.07158	88.7968	0.40142
6.07468	89.6016	0.40976	6.07158	89.5558	0.35825	6.07158	89.5558	0.36433
6.07468	90.3609	0.30683	6.07158	90.3147	0.39804	6.07158	90.3147	0.3487
6.07468	91.1202	0.44284	6.07158	91.0736	0.38195	6.07158	91.0736	0.39117
6.07468	91.8796	0.50325	6.07158	91.8326	0.41502	6.07158	91.8326	0.40219
6.07468	92.6389	0.51003	6.07158	92.5915	0.45106	6.07158	92.5915	0.41936
6.07468	93.3983	0.46048	6.07158	93.3505	0.46681	6.07158	93.3505	0.45841
6.07468	94.1576	0.52908	6.07158	94.1094	0.41682	6.07158	94.1094	0.45048
6.07468	94.9169	0.50017	6.07158	94.8684	0.428	6.07158	94.8684	0.55375
6.07468	95.6763	0.50419	6.07158	95.6273	0.40567	6.07158	95.6273	0.5701
6.07468	96.4356	0.52284	6.07158	96.3863	0.41152	6.07158	96.3863	0.61004
6.07468	97.1949	0.44983	6.07158	97.1452	0.42143	6.07158	97.1452	0.61167
6.07468	97.9543	0.43652	6.07158	97.9042	0.51344	6.07158	97.9042	0.68172
6.07468	98.7136	0.39942	6.07158	98.6631	0.52942	6.07158	98.6631	0.67412
6.07468	99.4729	0.44313	6.07158	99.4221	0.4565	6.07158	99.4221	0.67841
6.07468	100.232	0.42143	6.07158	100.181	0.39194	6.07158	100.181	0.67141
6.07468	100.992	0.43041	6.07158	100.94	0.4193	6.07158	100.94	0.69217
6.07468	101.751	0.40749	6.07158	101.699	0.47328	6.07158	101.699	0.6562
6.07468	102.51	0.4043	6.07158	102.458	0.48868	6.07158	102.458	0.66035
6.07468	103.27	0.43155	6.07158	103.217	0.49032	6.07158	103.217	0.69938
6.07468	104.029	0.37776	6.07158	103.976	0.45355	6.07158	103.976	0.68869
6.07468	104.788	0.40096	6.07158	104.735	0.40687	6.07158	104.735	0.63726
6.07468	105.548	0.29946	6.07158	105.494	0.45734	6.07158	105.494	0.44331
6.07468	106.307	0.38223	6.07158	106.253	0.34441	6.07158	106.253	0.40427
6.07468	107.066	0.43825	6.07158	107.012	0.31252	6.07158	107.012	0.50244
6.07468	107.826	0.42367	6.07158	107.77	0.35086	6.07158	107.77	0.51251
6.07468	108.585	0.50767	6.07158	108.529	0.42024	6.07158	108.529	0.33362
6.07468	109.344	0.50889	6.07158	109.288	0.45097	6.07158	109.288	0.39558
6.07468	110.104	0.50466	6.07158	110.047	0.4443	6.07158	110.047	0.32056
6.07468	110.863	0.55803	6.07158	110.806	0.46576	6.07158	110.806	0.33418
6.07468	111.622	0.42141	6.07158	111.565	0.42388	6.07158	111.565	0.40862
6.07468	112.382	0.42631	6.07158	112.324	0.50989	6.07158	112.324	0.50219
6.07468	113.141	0.41894	6.07158	113.083	0.41355	6.07158	113.083	0.39222
6.07468	113.9	0.40353	6.07158	113.842	0.51442	6.07158	113.842	0.41308
6.07468	114.66	0.49039	6.07158	114.601	0.50511	6.07158	114.601	0.37254
6.07468	115.419	0.48239	6.07158	115.36	0.43977	6.07158	115.36	0.43108
6.07468	116.178	0.43813	6.07158	116.119	0.35364	6.07158	116.119	0.53211
6.07468	116.938	0.52377	6.07158	116.878	0.35655	6.07158	116.878	0.3969
6.07468	117.697	0.52374	6.07158	117.637	0.56443	6.07158	117.637	0.37346
6.07468	118.456	0.48212	6.07158	118.396	0.51848	6.07158	118.396	0.47646
6.07468	119.216	0.37054	6.07158	119.155	0.39859	6.07158	119.155	0.49268
6.07468	119.975	0.27526	6.07158	119.914	0.37714	6.07158	119.914	0.42909
6.07468	120.734	0.20008	6.07158	120.673	0.41009	6.07158	120.673	0.34895
6.07468	121.494	0.3004	6.07158	121.432	0.37476	6.07158	121.432	0.36471
6.07468	122.253	0.40278	6.07158	122.19	0.29185	6.07158	122.19	0.36436
6.07468	123.012	0.44579	6.07158	122.949	0.27555	6.07158	122.949	0.39527
6.07468	123.772	0.45909	6.07158	123.708	0.23299	6.07158	123.708	0.51021
6.07468	124.531	0.41727	6.07158	124.467	0.18079	6.07158	124.467	0.49073
6.07468	125.29	0.29094	6.07158	125.226	0.19464	6.07158	125.226	0.47492
6.07468	126.05	0.3105	6.07158	125.985	0.27449	6.07158	125.985	0.39386
6.07468	126.809	0.32865	6.07158	126.744	0.32643	6.07158	126.744	0.31985
6.07468	127.568	0.3412	6.07158	127.503	0.37109	6.07158	127.503	0.36737
6.07468	128.328	0.43803	6.07158	128.262	0.33166	6.07158	128.262	0.50314
6.07468	129.087	0.46391	6.07158	129.021	0.32066	6.07158	129.021	0.51353
6.07468	129.846	0.52546	6.07158	129.78	0.40582	6.07158	129.78	0.47697
6.07468	130.606	0.52308	6.07158	130.539	0.42931	6.07158	130.539	0.49093
6.07468	131.365	0.51127	6.07158	131.298	0.39576	6.07158	131.298	0.43247
6.07468	132.124	0.54909	6.07158	132.057	0.45526	6.07158	132.057	0.48495
6.07468	132.884	0.5477	6.07158	132.816	0.46462	6.07158	132.816	0.40795
6.07468	133.643	0.53043	6.07158	133.575	0.5579	6.07158	133.575	0.44002
6.07468	134.402	0.46791	6.07158	134.334	0.41904	6.07158	134.334	0.45633
6.07468	135.162	0.427	6.07158	135.093	0.53176	6.07158	135.093	0.48409
6.07468	135.921	0.43545	6.07158	135.852	0.43408	6.07158	135.852	0.43306
6.07468	136.68	0.57723	6.07158	136.61	0.37994	6.07158	136.61	0.45522
6.07468	137.44	0.63975	6.07158	137.369	0.44932	6.07158	137.369	0.46233
6.07468	138.199	0.58418	6.07158	138.128	0.50101	6.07158	138.128	0.37072
6.07468	138.958	0.61393	6.07158	138.887	0.63618	6.07158	138.887	0.41883
6.83402	0	0.58975	6.83052	0	0.52931	6.83052	0	0.53526
6.83402	0.75934	0.53837	6.83052	0.75895	0.5114	6.83052	0.75895	0.4952
6.83402	1.51867	0.56216	6.83052	1.51789	0.45739	6.83052	1.51789	0.5133
6.83402	2.27801	0.50215	6.83052	2.27684	0.53712	6.83052	2.27684	0.55855
6.83402	3.03734	0.45327	6.83052	3.03579	0.55657	6.83052	3.03579	0.50899
6.83402	3.79668	0.44585	6.83052	3.79474	0.56087	6.83052	3.79474	0.54227
6.83402	4.55601	0.43338	6.83052	4.55368	0.48883	6.83052	4.55368	0.60158
6.83402	5.31535	0.40897	6.83052	5.31263	0.41774	6.83052	5.31263	0.63389
6.83402	6.07468	0.33087	6.83052	6.07158	0.45486	6.83052	6.07158	0.4965
6.83402	6.83402	0.28153	6.83052	6.83052	0.40129	6.83052	6.83052	0.43507
6.83402	7.59335	0.23511	6.83052	7.58947	0.43554	6.83052	7.58947	0.45297
6.83402	8.35269	0.29684	6.83052	8.34842	0.47877	6.83052	8.34842	0.48955
6.83402	9.11203	0.3093	6.83052	9.10736	0.46818	6.83052	9.10736	0.49761
6.83402	9.87136	0.33552	6.83052	9.86631	0.5572	6.83052	9.86631	0.44676
6.83402	10.6307	0.42297	6.83052	10.6253	0.61494	6.83052	10.6253	0.66891
6.83402	11.39	0.3728	6.83052	11.3842	0.36781	6.83052	11.3842	0.57535
6.83402	12.1494	0.35865	6.83052	12.1432	0.31536	6.83052	12.1432	0.51428
6.83402	12.9087	0.3807	6.83052	12.9021	0.36832	6.83052	12.9021	0.56904
6.83402	13.668	0.32905	6.83052	13.661	0.44682	6.83052	13.661	0.57049
6.83402	14.4274	0.43968	6.83052	14.42	0.49791	6.83052	14.42	0.53793
6.83402	15.1867	0.52488	6.83052	15.1789	0.50961	6.83052	15.1789	0.38057
6.83402	15.946	0.54462	6.83052	15.9379	0.54664	6.83052	15.9379	0.33221
6.83402	16.7054	0.5352	6.83052	16.6968	0.51225	6.83052	16.6968	0.42512
6.83402	17.4647	0.47817	6.83052	17.4558	0.45311	6.83052	17.4558	0.43776
6.83402	18.224	0.45095	6.83052	18.2147	0.41882	6.83052	18.2147	0.44552
6.83402	18.9834	0.55627	6.83052	18.9737	0.43862	6.83052	18.9737	0.41596
6.83402	19.7427	0.50011	6.83052	19.7326	0.37931	6.83052	19.7326	0.39365
6.83402	20.5021	0.44077	6.83052	20.4916	0.4605	6.83052	20.4916	0.37174
6.83402	21.2614	0.38362	6.83052	21.2505	0.56835	6.83052	21.2505	0.38706
6.83402	22.0207	0.31754	6.83052	22.0095	0.58073	6.83052	22.0095	0.34811
6.83402	22.7801	0.29683	6.83052	22.7684	0.54329	6.83052	22.7684	0.31302
6.83402	23.5394	0.4135	6.83052	23.5274	0.57139	6.83052	23.5274	0.26685
6.83402	24.2987	0.41935	6.83052	24.2863	0.56233	6.83052	24.2863	0.35505
6.83402	25.0581	0.52324	6.83052	25.0452	0.47741	6.83052	25.0452	0.36445
6.83402	25.8174	0.45993	6.83052	25.8042	0.35004	6.83052	25.8042	0.39429
6.83402	26.5767	0.47778	6.83052	26.5632	0.47444	6.83052	26.5632	0.48093
6.83402	27.3361	0.53032	6.83052	27.3221	0.38559	6.83052	27.3221	0.51782
6.83402	28.0954	0.49966	6.83052	28.081	0.35162	6.83052	28.081	0.47666
6.83402	28.8547	0.48025	6.83052	28.84	0.32744	6.83052	28.84	0.46222
6.83402	29.6141	0.38657	6.83052	29.5989	0.32859	6.83052	29.5989	0.4875
6.83402	30.3734	0.39642	6.83052	30.3579	0.35781	6.83052	30.3579	0.50353
6.83402	31.1328	0.43836	6.83052	31.1168	0.4294	6.83052	31.1168	0.49648
6.83402	31.8921	0.39753	6.83052	31.8758	0.36976	6.83052	31.8758	0.47873
6.83402	32.6514	0.36768	6.83052	32.6347	0.37021	6.83052	32.6347	0.54052
6.83402	33.4108	0.4935	6.83052	33.3937	0.46717	6.83052	33.3937	0.55351
6.83402	34.1701	0.59831	6.83052	34.1526	0.44925	6.83052	34.1526	0.33773
6.83402	34.9294	0.52422	6.83052	34.9116	0.40789	6.83052	34.9116	0.28294
6.83402	35.6888	0.43901	6.83052	35.6705	0.38213	6.83052	35.6705	0.31584
6.83402	36.4481	0.5203	6.83052	36.4295	0.34136	6.83052	36.4295	0.45371
6.83402	37.2074	0.51696	6.83052	37.1884	0.34544	6.83052	37.1884	0.4085
6.83402	37.9668	0.53709	6.83052	37.9474	0.2561	6.83052	37.9474	0.44926
6.83402	38.7261	0.53325	6.83052	38.7063	0.24949	6.83052	38.7063	0.51828
6.83402	39.4854	0.48567	6.83052	39.4652	0.41631	6.83052	39.4652	0.4158
6.83402	40.2448	0.49435	6.83052	40.2242	0.50014	6.83052	40.2242	0.46913
6.83402	41.0041	0.47503	6.83052	40.9831	0.47593	6.83052	40.9831	0.4568
6.83402	41.7634	0.42651	6.83052	41.7421	0.3837	6.83052	41.7421	0.49427
6.83402	42.5228	0.38185	6.83052	42.501	0.48217	6.83052	42.501	0.47379
6.83402	43.2821	0.34792	6.83052	43.26	0.47905	6.83052	43.26	0.41931
6.83402	44.0415	0.39172	6.83052	44.0189	0.51297	6.83052	44.0189	0.3635
6.83402	44.8008	0.41583	6.83052	44.7779	0.49541	6.83052	44.7779	0.41641
6.83402	45.5601	0.31879	6.83052	45.5368	0.4595	6.83052	45.5368	0.46227
6.83402	46.3195	0.23807	6.83052	46.2958	0.39083	6.83052	46.2958	0.52469
6.83402	47.0788	0.22788	6.83052	47.0547	0.43924	6.83052	47.0547	0.4945
6.83402	47.8381	0.23387	6.83052	47.8137	0.42652	6.83052	47.8137	0.47031
6.83402	48.5975	0.20534	6.83052	48.5726	0.39237	6.83052	48.5726	0.50031
6.83402	49.3568	0.25638	6.83052	49.3316	0.33723	6.83052	49.3316	0.54498
6.83402	50.1161	0.29521	6.83052	50.0905	0.41724	6.83052	50.0905	0.49493
6.83402	50.8755	0.25656	6.83052	50.8494	0.38534	6.83052	50.8494	0.5439
6.83402	51.6348	0.35319	6.83052	51.6084	0.3787	6.83052	51.6084	0.51291
6.83402	52.3941	0.35251	6.83052	52.3673	0.34801	6.83052	52.3673	0.62463
6.83402	53.1535	0.35675	6.83052	53.1263	0.37035	6.83052	53.1263	0.56531
6.83402	53.9128	0.47704	6.83052	53.8852	0.27481	6.83052	53.8852	0.54175
6.83402	54.6722	0.62596	6.83052	54.6442	0.35422	6.83052	54.6442	0.50027
6.83402	55.4315	0.48277	6.83052	55.4031	0.46106	6.83052	55.4031	0.45442
6.83402	56.1908	0.378	6.83052	56.1621	0.49316	6.83052	56.1621	0.45218
6.83402	56.9502	0.36141	6.83052	56.921	0.39132	6.83052	56.921	0.5258
6.83402	57.7095	0.32656	6.83052	57.68	0.4364	6.83052	57.68	0.62722
6.83402	58.4688	0.31827	6.83052	58.4389	0.54346	6.83052	58.4389	0.65852
6.83402	59.2282	0.29155	6.83052	59.1979	0.56264	6.83052	59.1979	0.65457
6.83402	59.9875	0.4042	6.83052	59.9568	0.46397	6.83052	59.9568	0.63826
6.83402	60.7468	0.46431	6.83052	60.7158	0.518	6.83052	60.7158	0.61364
6.83402	61.5062	0.39992	6.83052	61.4747	0.62335	6.83052	61.4747	0.61495
6.83402	62.2655	0.30346	6.83052	62.2337	0.46578	6.83052	62.2337	0.53791
6.83402	63.0248	0.31292	6.83052	62.9926	0.53489	6.83052	62.9926	0.51293
6.83402	63.7842	0.33533	6.83052	63.7516	0.43487	6.83052	63.7516	0.48679
6.83402	64.5435	0.28347	6.83052	64.5105	0.47441	6.83052	64.5105	0.47777
6.83402	65.3029	0.37373	6.83052	65.2694	0.4124	6.83052	65.2694	0.45962
6.83402	66.0622	0.38072	6.83052	66.0284	0.32549	6.83052	66.0284	0.41957
6.83402	66.8215	0.36031	6.83052	66.7873	0.30004	6.83052	66.7873	0.43563
6.83402	67.5808	0.34792	6.83052	67.5463	0.45248	6.83052	67.5463	0.43617
6.83402	68.3402	0.35482	6.83052	68.3052	0.46347	6.83052	68.3052	0.41977
6.83402	69.0995	0.42724	6.83052	69.0642	0.42562	6.83052	69.0642	0.46002
6.83402	69.8589	0.41641	6.83052	69.8231	0.35502	6.83052	69.8231	0.5591
6.83402	70.6182	0.40358	6.83052	70.5821	0.28236	6.83052	70.5821	0.524
6.83402	71.3775	0.42179	6.83052	71.341	0.31023	6.83052	71.341	0.44229
6.83402	72.1369	0.32779	6.83052	72.1	0.41611	6.83052	72.1	0.3691
6.83402	72.8962	0.40728	6.83052	72.8589	0.37334	6.83052	72.8589	0.51735
6.83402	73.6555	0.41034	6.83052	73.6179	0.37343	6.83052	73.6179	0.563
6.83402	74.4149	0.47383	6.83052	74.3768	0.39588	6.83052	74.3768	0.53956
6.83402	75.1742	0.59273	6.83052	75.1358	0.3993	6.83052	75.1358	0.56696
6.83402	75.9335	0.5655	6.83052	75.8947	0.35571	6.83052	75.8947	0.46785
6.83402	76.6929	0.57015	6.83052	76.6536	0.37043	6.83052	76.6536	0.43533
6.83402	77.4522	0.55025	6.83052	77.4126	0.40175	6.83052	77.4126	0.52272
6.83402	78.2116	0.62973	6.83052	78.1715	0.36292	6.83052	78.1715	0.48624
6.83402	78.9709	0.5637	6.83052	78.9305	0.3728	6.83052	78.9305	0.575
6.83402	79.7302	0.66467	6.83052	79.6894	0.33958	6.83052	79.6894	0.5974
6.83402	80.4896	0.57726	6.83052	80.4484	0.30105	6.83052	80.4484	0.6133
6.83402	81.2489	0.55729	6.83052	81.2073	0.28729	6.83052	81.2073	0.66558
6.83402	82.0082	0.59545	6.83052	81.9663	0.37384	6.83052	81.9663	0.6933
6.83402	82.7676	0.53722	6.83052	82.7252	0.34913	6.83052	82.7252	0.55811
6.83402	83.5269	0.57481	6.83052	83.4842	0.26412	6.83052	83.4842	0.54108
6.83402	84.2862	0.59519	6.83052	84.2431	0.27764	6.83052	84.2431	0.53406
6.83402	85.0456	0.51935	6.83052	85.0021	0.34159	6.83052	85.0021	0.46522
6.83402	85.8049	0.45425	6.83052	85.761	0.4362	6.83052	85.761	0.515
6.83402	86.5642	0.45363	6.83052	86.52	0.67352	6.83052	86.52	0.4603
6.83402	87.3236	0.52068	6.83052	87.2789	0.58418	6.83052	87.2789	0.35383
6.83402	88.0829	0.37884	6.83052	88.0379	0.50856	6.83052	88.0379	0.4208
6.83402	88.8423	0.46049	6.83052	88.7968	0.38921	6.83052	88.7968	0.3939
6.83402	89.6016	0.507	6.83052	89.5558	0.40474	6.83052	89.5558	0.34926
6.83402	90.3609	0.47594	6.83052	90.3147	0.42185	6.83052	90.3147	0.38552
6.83402	91.1202	0.46703	6.83052	91.0736	0.34117	6.83052	91.0736	0.42747
6.83402	91.8796	0.41747	6.83052	91.8326	0.393	6.83052	91.8326	0.45769
6.83402	92.6389	0.41109	6.83052	92.5915	0.46229	6.83052	92.5915	0.44159
6.83402	93.3983	0.31728	6.83052	93.3505	0.41765	6.83052	93.3505	0.39591
6.83402	94.1576	0.42987	6.83052	94.1094	0.37342	6.83052	94.1094	0.47191
6.83402	94.9169	0.48834	6.83052	94.8684	0.42267	6.83052	94.8684	0.46676
6.83402	95.6763	0.50285	6.83052	95.6273	0.33743	6.83052	95.6273	0.48418
6.83402	96.4356	0.5253	6.83052	96.3863	0.3959	6.83052	96.3863	0.49975
6.83402	97.1949	0.40717	6.83052	97.1452	0.35207	6.83052	97.1452	0.58817
6.83402	97.9543	0.40786	6.83052	97.9042	0.39131	6.83052	97.9042	0.63307
6.83402	98.7136	0.49672	6.83052	98.6631	0.54186	6.83052	98.6631	0.62532
6.83402	99.4729	0.45125	6.83052	99.4221	0.48155	6.83052	99.4221	0.59543
6.83402	100.232	0.43634	6.83052	100.181	0.36381	6.83052	100.181	0.66426
6.83402	100.992	0.43494	6.83052	100.94	0.37485	6.83052	100.94	0.5355
6.83402	101.751	0.3947	6.83052	101.699	0.40311	6.83052	101.699	0.65848
6.83402	102.51	0.40916	6.83052	102.458	0.41114	6.83052	102.458	0.64508
6.83402	103.27	0.41571	6.83052	103.217	0.37828	6.83052	103.217	0.70226
6.83402	104.029	0.37104	6.83052	103.976	0.41124	6.83052	103.976	0.67028
6.83402	104.788	0.4628	6.83052	104.735	0.32344	6.83052	104.735	0.63806
6.83402	105.548	0.4414	6.83052	105.494	0.41344	6.83052	105.494	0.55016
6.83402	106.307	0.3765	6.83052	106.253	0.34268	6.83052	106.253	0.43181
6.83402	107.066	0.44513	6.83052	107.012	0.31157	6.83052	107.012	0.46254
6.83402	107.826	0.56906	6.83052	107.77	0.37128	6.83052	107.77	0.51151
6.83402	108.585	0.52379	6.83052	108.529	0.47086	6.83052	108.529	0.45454
6.83402	109.344	0.52201	6.83052	109.288	0.52074	6.83052	109.288	0.48273
6.83402	110.104	0.50954	6.83052	110.047	0.53966	6.83052	110.047	0.39592
6.83402	110.863	0.63222	6.83052	110.806	0.4527	6.83052	110.806	0.48246
6.83402	111.622	0.53267	6.83052	111.565	0.50576	6.83052	111.565	0.47864
6.83402	112.382	0.4038	6.83052	112.324	0.51674	6.83052	112.324	0.44303
6.83402	113.141	0.38039	6.83052	113.083	0.48165	6.83052	113.083	0.43252
6.83402	113.9	0.36815	6.83052	113.842	0.40483	6.83052	113.842	0.38811
6.83402	114.66	0.41895	6.83052	114.601	0.41635	6.83052	114.601	0.24817
6.83402	115.419	0.46856	6.83052	115.36	0.37817	6.83052	115.36	0.25897
6.83402	116.178	0.52611	6.83052	116.119	0.41958	6.83052	116.119	0.37384
6.83402	116.938	0.58056	6.83052	116.878	0.44703	6.83052	116.878	0.33516
6.83402	117.697	0.50724	6.83052	117.637	0.53015	6.83052	117.637	0.40494
6.83402	118.456	0.42991	6.83052	118.396	0.54241	6.83052	118.396	0.41658
6.83402	119.216	0.32585	6.83052	119.155	0.42715	6.83052	119.155	0.43701
6.83402	119.975	0.34628	6.83052	119.914	0.33851	6.83052	119.914	0.4488
6.83402	120.734	0.34777	6.83052	120.673	0.4323	6.83052	120.673	0.34298
6.83402	121.494	0.36678	6.83052	121.432	0.4037	6.83052	121.432	0.35244
6.83402	122.253	0.36287	6.83052	122.19	0.31063	6.83052	122.19	0.41952
6.83402	123.012	0.44093	6.83052	122.949	0.302	6.83052	122.949	0.42661
6.83402	123.772	0.37695	6.83052	123.708	0.25629	6.83052	123.708	0.45763
6.83402	124.531	0.38077	6.83052	124.467	0.23938	6.83052	124.467	0.39648
6.83402	125.29	0.31956	6.83052	125.226	0.16484	6.83052	125.226	0.39408
6.83402	126.05	0.3109	6.83052	125.985	0.18674	6.83052	125.985	0.34343
6.83402	126.809	0.28636	6.83052	126.744	0.28284	6.83052	126.744	0.28806
6.83402	127.568	0.35573	6.83052	127.503	0.31763	6.83052	127.503	0.38671
6.83402	128.328	0.40377	6.83052	128.262	0.27327	6.83052	128.262	0.5643
6.83402	129.087	0.40474	6.83052	129.021	0.2822	6.83052	129.021	0.52873
6.83402	129.846	0.44762	6.83052	129.78	0.40677	6.83052	129.78	0.46295
6.83402	130.606	0.44999	6.83052	130.539	0.40982	6.83052	130.539	0.43543
6.83402	131.365	0.48699	6.83052	131.298	0.38201	6.83052	131.298	0.47976
6.83402	132.124	0.58706	6.83052	132.057	0.45828	6.83052	132.057	0.5356
6.83402	132.884	0.6133	6.83052	132.816	0.49204	6.83052	132.816	0.51147
6.83402	133.643	0.53079	6.83052	133.575	0.58003	6.83052	133.575	0.46614
6.83402	134.402	0.45174	6.83052	134.334	0.5187	6.83052	134.334	0.4581
6.83402	135.162	0.35138	6.83052	135.093	0.50072	6.83052	135.093	0.44346
6.83402	135.921	0.41711	6.83052	135.852	0.4499	6.83052	135.852	0.42384
6.83402	136.68	0.5745	6.83052	136.61	0.41019	6.83052	136.61	0.39317
6.83402	137.44	0.69627	6.83052	137.369	0.39943	6.83052	137.369	0.41202
6.83402	138.199	0.59186	6.83052	138.128	0.44259	6.83052	138.128	0.4627
6.83402	138.958	0.5769	6.83052	138.887	0.51961	6.83052	138.887	0.46526
7.59335	0	0.5759	7.58947	0	0.41981	7.58947	0	0.49643
7.59335	0.75934	0.4768	7.58947	0.75895	0.52118	7.58947	0.75895	0.5288
7.59335	1.51867	0.5651	7.58947	1.51789	0.50892	7.58947	1.51789	0.54055
7.59335	2.27801	0.51122	7.58947	2.27684	0.47833	7.58947	2.27684	0.57955
7.59335	3.03734	0.51458	7.58947	3.03579	0.56281	7.58947	3.03579	0.49723
7.59335	3.79668	0.4184	7.58947	3.79474	0.51735	7.58947	3.79474	0.44017
7.59335	4.55601	0.4033	7.58947	4.55368	0.35517	7.58947	4.55368	0.49702
7.59335	5.31535	0.43019	7.58947	5.31263	0.29551	7.58947	5.31263	0.4941
7.59335	6.07468	0.36259	7.58947	6.07158	0.43376	7.58947	6.07158	0.39749
7.59335	6.83402	0.29924	7.58947	6.83052	0.424	7.58947	6.83052	0.42034
7.59335	7.59335	0.29028	7.58947	7.58947	0.54672	7.58947	7.58947	0.55624
7.59335	8.35269	0.28554	7.58947	8.34842	0.57464	7.58947	8.34842	0.57014
7.59335	9.11203	0.3045	7.58947	9.10736	0.48099	7.58947	9.10736	0.51507
7.59335	9.87136	0.33875	7.58947	9.86631	0.40799	7.58947	9.86631	0.56321
7.59335	10.6307	0.42782	7.58947	10.6253	0.37708	7.58947	10.6253	0.63688
7.59335	11.39	0.42191	7.58947	11.3842	0.31175	7.58947	11.3842	0.50964
7.59335	12.1494	0.36539	7.58947	12.1432	0.35171	7.58947	12.1432	0.49983
7.59335	12.9087	0.35886	7.58947	12.9021	0.36599	7.58947	12.9021	0.50413
7.59335	13.668	0.36503	7.58947	13.661	0.42811	7.58947	13.661	0.48889
7.59335	14.4274	0.41162	7.58947	14.42	0.52774	7.58947	14.42	0.56672
7.59335	15.1867	0.55609	7.58947	15.1789	0.55504	7.58947	15.1789	0.46536
7.59335	15.946	0.52794	7.58947	15.9379	0.64647	7.58947	15.9379	0.38697
7.59335	16.7054	0.51023	7.58947	16.6968	0.66066	7.58947	16.6968	0.44588
7.59335	17.4647	0.47456	7.58947	17.4558	0.55683	7.58947	17.4558	0.49094
7.59335	18.224	0.50324	7.58947	18.2147	0.39985	7.58947	18.2147	0.47434
7.59335	18.9834	0.47212	7.58947	18.9737	0.40723	7.58947	18.9737	0.47658
7.59335	19.7427	0.44187	7.58947	19.7326	0.40724	7.58947	19.7326	0.61223
7.59335	20.5021	0.43518	7.58947	20.4916	0.56844	7.58947	20.4916	0.49584
7.59335	21.2614	0.42172	7.58947	21.2505	0.61538	7.58947	21.2505	0.44453
7.59335	22.0207	0.43879	7.58947	22.0095	0.58116	7.58947	22.0095	0.42651
7.59335	22.7801	0.36888	7.58947	22.7684	0.60062	7.58947	22.7684	0.36019
7.59335	23.5394	0.42393	7.58947	23.5274	0.56481	7.58947	23.5274	0.35736
7.59335	24.2987	0.39352	7.58947	24.2863	0.50877	7.58947	24.2863	0.37511
7.59335	25.0581	0.50316	7.58947	25.0452	0.42302	7.58947	25.0452	0.34703
7.59335	25.8174	0.45354	7.58947	25.8042	0.30523	7.58947	25.8042	0.32958
7.59335	26.5767	0.40871	7.58947	26.5632	0.44559	7.58947	26.5632	0.4288
7.59335	27.3361	0.4935	7.58947	27.3221	0.45719	7.58947	27.3221	0.46312
7.59335	28.0954	0.47915	7.58947	28.081	0.40664	7.58947	28.081	0.4311
7.59335	28.8547	0.45387	7.58947	28.84	0.30036	7.58947	28.84	0.39907
7.59335	29.6141	0.42124	7.58947	29.5989	0.26462	7.58947	29.5989	0.45804
7.59335	30.3734	0.45016	7.58947	30.3579	0.33509	7.58947	30.3579	0.41119
7.59335	31.1328	0.48888	7.58947	31.1168	0.49497	7.58947	31.1168	0.34402
7.59335	31.8921	0.42232	7.58947	31.8758	0.48167	7.58947	31.8758	0.37221
7.59335	32.6514	0.41349	7.58947	32.6347	0.38924	7.58947	32.6347	0.53049
7.59335	33.4108	0.43538	7.58947	33.3937	0.43674	7.58947	33.3937	0.46946
7.59335	34.1701	0.53246	7.58947	34.1526	0.46652	7.58947	34.1526	0.41737
7.59335	34.9294	0.50504	7.58947	34.9116	0.38173	7.58947	34.9116	0.37601
7.59335	35.6888	0.52732	7.58947	35.6705	0.35595	7.58947	35.6705	0.43927
7.59335	36.4481	0.51408	7.58947	36.4295	0.31007	7.58947	36.4295	0.48121
7.59335	37.2074	0.56261	7.58947	37.1884	0.28665	7.58947	37.1884	0.47389
7.59335	37.9668	0.62646	7.58947	37.9474	0.26928	7.58947	37.9474	0.419
7.59335	38.7261	0.56428	7.58947	38.7063	0.33207	7.58947	38.7063	0.48753
7.59335	39.4854	0.52361	7.58947	39.4652	0.4854	7.58947	39.4652	0.4302
7.59335	40.2448	0.49175	7.58947	40.2242	0.56863	7.58947	40.2242	0.4123
7.59335	41.0041	0.49488	7.58947	40.9831	0.49012	7.58947	40.9831	0.49232
7.59335	41.7634	0.5011	7.58947	41.7421	0.49195	7.58947	41.7421	0.43325
7.59335	42.5228	0.39525	7.58947	42.501	0.52207	7.58947	42.501	0.46265
7.59335	43.2821	0.35261	7.58947	43.26	0.58343	7.58947	43.26	0.4495
7.59335	44.0415	0.32811	7.58947	44.0189	0.57927	7.58947	44.0189	0.40399
7.59335	44.8008	0.33586	7.58947	44.7779	0.58606	7.58947	44.7779	0.37404
7.59335	45.5601	0.39433	7.58947	45.5368	0.43725	7.58947	45.5368	0.39425
7.59335	46.3195	0.32405	7.58947	46.2958	0.33852	7.58947	46.2958	0.48684
7.59335	47.0788	0.26279	7.58947	47.0547	0.33317	7.58947	47.0547	0.48619
7.59335	47.8381	0.28838	7.58947	47.8137	0.36064	7.58947	47.8137	0.58262
7.59335	48.5975	0.24575	7.58947	48.5726	0.47107	7.58947	48.5726	0.62132
7.59335	49.3568	0.32836	7.58947	49.3316	0.3581	7.58947	49.3316	0.58277
7.59335	50.1161	0.28048	7.58947	50.0905	0.45944	7.58947	50.0905	0.58564
7.59335	50.8755	0.36944	7.58947	50.8494	0.41018	7.58947	50.8494	0.47594
7.59335	51.6348	0.40472	7.58947	51.6084	0.47326	7.58947	51.6084	0.50747
7.59335	52.3941	0.37053	7.58947	52.3673	0.37104	7.58947	52.3673	0.5037
7.59335	53.1535	0.46759	7.58947	53.1263	0.30193	7.58947	53.1263	0.48852
7.59335	53.9128	0.44435	7.58947	53.8852	0.35647	7.58947	53.8852	0.50124
7.59335	54.6722	0.43346	7.58947	54.6442	0.43884	7.58947	54.6442	0.58794
7.59335	55.4315	0.5124	7.58947	55.4031	0.49269	7.58947	55.4031	0.61746
7.59335	56.1908	0.41487	7.58947	56.1621	0.45188	7.58947	56.1621	0.57657
7.59335	56.9502	0.22488	7.58947	56.921	0.30829	7.58947	56.921	0.57511
7.59335	57.7095	0.30444	7.58947	57.68	0.34733	7.58947	57.68	0.61544
7.59335	58.4688	0.27628	7.58947	58.4389	0.4863	7.58947	58.4389	0.63263
7.59335	59.2282	0.24024	7.58947	59.1979	0.49663	7.58947	59.1979	0.57441
7.59335	59.9875	0.22924	7.58947	59.9568	0.46988	7.58947	59.9568	0.51277
7.59335	60.7468	0.37799	7.58947	60.7158	0.53737	7.58947	60.7158	0.57464
7.59335	61.5062	0.35924	7.58947	61.4747	0.60846	7.58947	61.4747	0.63847
7.59335	62.2655	0.2602	7.58947	62.2337	0.46057	7.58947	62.2337	0.44754
7.59335	63.0248	0.25512	7.58947	62.9926	0.4996	7.58947	62.9926	0.29722
7.59335	63.7842	0.39925	7.58947	63.7516	0.4662	7.58947	63.7516	0.28626
7.59335	64.5435	0.37387	7.58947	64.5105	0.496	7.58947	64.5105	0.34432
7.59335	65.3029	0.3227	7.58947	65.2694	0.40432	7.58947	65.2694	0.4844
7.59335	66.0622	0.32337	7.58947	66.0284	0.26561	7.58947	66.0284	0.37066
7.59335	66.8215	0.32117	7.58947	66.7873	0.3454	7.58947	66.7873	0.34149
7.59335	67.5808	0.3198	7.58947	67.5463	0.4416	7.58947	67.5463	0.33569
7.59335	68.3402	0.40423	7.58947	68.3052	0.48263	7.58947	68.3052	0.44695
7.59335	69.0995	0.47314	7.58947	69.0642	0.4651	7.58947	69.0642	0.43851
7.59335	69.8589	0.40217	7.58947	69.8231	0.43013	7.58947	69.8231	0.45782
7.59335	70.6182	0.41214	7.58947	70.5821	0.3785	7.58947	70.5821	0.51331
7.59335	71.3775	0.41224	7.58947	71.341	0.37649	7.58947	71.341	0.51519
7.59335	72.1369	0.3986	7.58947	72.1	0.31298	7.58947	72.1	0.43228
7.59335	72.8962	0.46389	7.58947	72.8589	0.34808	7.58947	72.8589	0.47751
7.59335	73.6555	0.41774	7.58947	73.6179	0.35134	7.58947	73.6179	0.55986
7.59335	74.4149	0.46688	7.58947	74.3768	0.43205	7.58947	74.3768	0.6304
7.59335	75.1742	0.51485	7.58947	75.1358	0.43744	7.58947	75.1358	0.61171
7.59335	75.9335	0.5399	7.58947	75.8947	0.35788	7.58947	75.8947	0.49833
7.59335	76.6929	0.58724	7.58947	76.6536	0.30319	7.58947	76.6536	0.43669
7.59335	77.4522	0.51773	7.58947	77.4126	0.26767	7.58947	77.4126	0.56203
7.59335	78.2116	0.4785	7.58947	78.1715	0.24786	7.58947	78.1715	0.58067
7.59335	78.9709	0.49083	7.58947	78.9305	0.24363	7.58947	78.9305	0.55851
7.59335	79.7302	0.57391	7.58947	79.6894	0.28411	7.58947	79.6894	0.61839
7.59335	80.4896	0.58095	7.58947	80.4484	0.29753	7.58947	80.4484	0.64213
7.59335	81.2489	0.51498	7.58947	81.2073	0.27721	7.58947	81.2073	0.70493
7.59335	82.0082	0.52935	7.58947	81.9663	0.25866	7.58947	81.9663	0.55809
7.59335	82.7676	0.55731	7.58947	82.7252	0.25339	7.58947	82.7252	0.53587
7.59335	83.5269	0.55016	7.58947	83.4842	0.22407	7.58947	83.4842	0.51101
7.59335	84.2862	0.54854	7.58947	84.2431	0.33728	7.58947	84.2431	0.50593
7.59335	85.0456	0.56565	7.58947	85.0021	0.52318	7.58947	85.0021	0.48083
7.59335	85.8049	0.5346	7.58947	85.761	0.45174	7.58947	85.761	0.49578
7.59335	86.5642	0.45788	7.58947	86.52	0.53946	7.58947	86.52	0.45476
7.59335	87.3236	0.47656	7.58947	87.2789	0.42475	7.58947	87.2789	0.42843
7.59335	88.0829	0.45221	7.58947	88.0379	0.44441	7.58947	88.0379	0.48032
7.59335	88.8423	0.45264	7.58947	88.7968	0.41378	7.58947	88.7968	0.32833
7.59335	89.6016	0.47986	7.58947	89.5558	0.36128	7.58947	89.5558	0.27709
7.59335	90.3609	0.48482	7.58947	90.3147	0.35665	7.58947	90.3147	0.36257
7.59335	91.1202	0.42692	7.58947	91.0736	0.41321	7.58947	91.0736	0.38896
7.59335	91.8796	0.39237	7.58947	91.8326	0.41099	7.58947	91.8326	0.37847
7.59335	92.6389	0.33562	7.58947	92.5915	0.36773	7.58947	92.5915	0.38111
7.59335	93.3983	0.32878	7.58947	93.3505	0.25587	7.58947	93.3505	0.33804
7.59335	94.1576	0.45816	7.58947	94.1094	0.3447	7.58947	94.1094	0.27907
7.59335	94.9169	0.54144	7.58947	94.8684	0.34412	7.58947	94.8684	0.31504
7.59335	95.6763	0.52778	7.58947	95.6273	0.24545	7.58947	95.6273	0.33808
7.59335	96.4356	0.52447	7.58947	96.3863	0.331	7.58947	96.3863	0.39738
7.59335	97.1949	0.39482	7.58947	97.1452	0.39541	7.58947	97.1452	0.45407
7.59335	97.9543	0.39387	7.58947	97.9042	0.43229	7.58947	97.9042	0.47552
7.59335	98.7136	0.38152	7.58947	98.6631	0.54348	7.58947	98.6631	0.57911
7.59335	99.4729	0.42741	7.58947	99.4221	0.45934	7.58947	99.4221	0.52913
7.59335	100.232	0.47238	7.58947	100.181	0.32919	7.58947	100.181	0.51572
7.59335	100.992	0.42597	7.58947	100.94	0.32502	7.58947	100.94	0.45222
7.59335	101.751	0.35481	7.58947	101.699	0.34564	7.58947	101.699	0.59475
7.59335	102.51	0.42761	7.58947	102.458	0.38976	7.58947	102.458	0.65717
7.59335	103.27	0.37756	7.58947	103.217	0.38159	7.58947	103.217	0.71466
7.59335	104.029	0.3205	7.58947	103.976	0.41944	7.58947	103.976	0.65488
7.59335	104.788	0.33007	7.58947	104.735	0.27877	7.58947	104.735	0.61047
7.59335	105.548	0.38538	7.58947	105.494	0.36184	7.58947	105.494	0.53375
7.59335	106.307	0.39472	7.58947	106.253	0.33187	7.58947	106.253	0.46401
7.59335	107.066	0.40148	7.58947	107.012	0.314	7.58947	107.012	0.46118
7.59335	107.826	0.56204	7.58947	107.77	0.38948	7.58947	107.77	0.50908
7.59335	108.585	0.60144	7.58947	108.529	0.43854	7.58947	108.529	0.51054
7.59335	109.344	0.56889	7.58947	109.288	0.45278	7.58947	109.288	0.47117
7.59335	110.104	0.47555	7.58947	110.047	0.55374	7.58947	110.047	0.48792
7.59335	110.863	0.56144	7.58947	110.806	0.58197	7.58947	110.806	0.44121
7.59335	111.622	0.54558	7.58947	111.565	0.53647	7.58947	111.565	0.43506
7.59335	112.382	0.52755	7.58947	112.324	0.44754	7.58947	112.324	0.35009
7.59335	113.141	0.48445	7.58947	113.083	0.37216	7.58947	113.083	0.36663
7.59335	113.9	0.40328	7.58947	113.842	0.36037	7.58947	113.842	0.33573
7.59335	114.66	0.40054	7.58947	114.601	0.43984	7.58947	114.601	0.24878
7.59335	115.419	0.411	7.58947	115.36	0.437	7.58947	115.36	0.23715
7.59335	116.178	0.46641	7.58947	116.119	0.46228	7.58947	116.119	0.30739
7.59335	116.938	0.51321	7.58947	116.878	0.52053	7.58947	116.878	0.30802
7.59335	117.697	0.431	7.58947	117.637	0.47404	7.58947	117.637	0.38692
7.59335	118.456	0.40842	7.58947	118.396	0.45463	7.58947	118.396	0.46269
7.59335	119.216	0.36803	7.58947	119.155	0.46025	7.58947	119.155	0.42929
[truncated: 31,858 more rows]

## Sheet: Extended_Data_Fig7d
Experiment		CGMD(N326)		CGMD(N651)		CGMD(N1304)
1/nm	Intensity	1/nm	Intensity	1/nm	Intensity	1/nm	Intensity
	arb. unit		arb. unit		arb. unit		arb. unit
0	4753665	0	215313000	0	216180000	0	212644000
0.03958	47933.7	0.04497	1385.75	0.04499	1271.19	0.04499	3740.11
0.0798	18865.8	0.08994	3808.5	0.08999	1700.08	0.08999	8644.73
0.11938	10563.4	0.13491	7358.02	0.13498	3193.64	0.13498	9593.48
0.15896	11699.6	0.17988	5680.87	0.17997	5017.54	0.17997	14669
0.19855	9074.1	0.22485	3579.41	0.22497	6194.53	0.22497	7686.77
0.23876	8079.2	0.26982	8691.59	0.26996	12213.7	0.26996	31281.3
0.27835	7231.9	0.31479	10164.9	0.31496	8217.72	0.31496	9803.19
0.31793	6513.25	0.35976	7294.49	0.35995	10329	0.35995	11373.6
0.35814	7025.85	0.40474	5703.53	0.40494	5016.53	0.40494	13219.3
0.39773	6089.6	0.44971	4502.25	0.44994	7229.62	0.44994	6219.63
0.43731	4554.3	0.49468	4810.53	0.49493	6781.93	0.49493	3754.23
0.47689	5603.25	0.53965	2522.52	0.53992	5365.83	0.53992	3847.17
0.51711	5152.3	0.58462	3095.71	0.58492	3698.44	0.58492	4184.38
0.55669	5591.45	0.62959	2100.41	0.62991	3276.21	0.62991	2741.77
0.59627	4416.45	0.67456	2184.5	0.6749	3002.47	0.6749	2598.94
0.63649	4204.2	0.71953	2566.74	0.7199	2071.01	0.7199	2438.26
0.67607	3323.3	0.7645	2284.86	0.76489	2130.09	0.76489	2262.08
0.71565	3691.28	0.80947	1566.51	0.80988	1932.3	0.80988	2317.34
0.75587	3371.77	0.85444	1153.99	0.85488	1633.89	0.85488	1734.99
0.79545	3100.17	0.89941	1222.74	0.89987	1339.03	0.89987	1502.69
0.83504	2463.53	0.94438	1389.84	0.94487	1142.94	0.94487	1342.91
0.87462	2194.1	0.98935	1160.7	0.98986	1366.05	0.98986	1015.02
0.91483	2026.03	1.03432	1161.53	1.03485	1456.24	1.03485	1029.47
0.95442	1817.84	1.07929	823.695	1.07985	1283.92	1.07985	1058.17
0.994	1936.44	1.12426	1015.98	1.12484	793.389	1.12484	1012.59
1.03421	1516.23	1.16923	869.655	1.16983	837.484	1.16983	934.382
1.0738	1324.69	1.21421	828.56	1.21483	803.184	1.21483	795.04
1.11338	1427.26	1.25918	778.445	1.25982	814.673	1.25982	841.605
1.15296	1284.78	1.30415	621.222	1.30481	636.06	1.30481	647.433
1.19318	1087	1.34912	598.384	1.34981	500.397	1.34981	522.446
1.23276	896.365	1.39409	595.592	1.3948	497.808	1.3948	567.075
1.27235	864.3	1.43906	458.007	1.43979	502.468	1.43979	513.856
1.31256	912.035	1.48403	467.916	1.48479	446.571	1.48479	469.475
1.35214	662.79	1.529	414.294	1.52978	441.724	1.52978	518.796
1.39173	628.575	1.57397	493.425	1.57478	433.325	1.57478	479.798
1.43131	556.025	1.61894	393.076	1.61977	399.207	1.61977	385.067
1.47152	541.6	1.66391	413.516	1.66476	354.5	1.66476	370.887
1.51111	437.805	1.70888	338.844	1.70976	347.533	1.70976	347.365
1.55069	473.665	1.75385	321.006	1.75475	377.608	1.75475	368.392
		1.79882	271.415	1.79974	312.744	1.79974	293.745
		1.84379	264.603	1.84474	268.662	1.84474	285.802
		1.88876	305.511	1.88973	274.237	1.88973	299.889
		1.93373	206.857	1.93472	267.199	1.93472	215.075
		1.97871	229.498	1.97972	233.59	1.97972	229.498
		2.02368	218.235	2.02471	270.936	2.02471	198.387
		2.06865	219.802	2.0697	208.123	2.0697	256.015
		2.11362	192.915	2.1147	182.886	2.1147	228.677
		2.15859	173.872	2.15969	182.48	2.15969	185.376
		2.20356	149.124	2.20469	189.396	2.20469	169.722
		2.24853	153.958	2.24968	163.384	2.24968	170.257
		2.2935	173.488	2.29467	148.828	2.29467	157.225
		2.33847	158.326	2.33967	172.585	2.33967	146.557
		2.38344	152.239	2.38466	152.753	2.38466	140.131
		2.42841	136.647	2.42965	156.463	2.42965	140.038
		2.47338	140.125	2.47465	122.63	2.47465	135.818
		2.51835	124.814	2.51964	119.062	2.51964	125.334
		2.56332	98.2403	2.56463	129.623	2.56463	126.149
		2.60829	123.093	2.60963	105.988	2.60963	121.329
		2.65326	104.544	2.65462	99.5843	2.65462	106.027
		2.69823	89.6636	2.69961	102.807	2.69961	89.6322
		2.7432	86.9179	2.74461	95.6634	2.74461	89.4886
		2.78818	87.3623	2.7896	88.4645	2.7896	98.5086
		2.83315	89.6111	2.8346	91.3629	2.8346	91.0012
		2.87812	86.1955	2.87959	77.0021	2.87959	87.2612
		2.92309	88.8756	2.92458	78.3778	2.92458	77.8195
		2.96806	75.9088	2.96958	87.4577	2.96958	73.1348
		3.01303	84.6545	3.01457	71.808	3.01457	70.5714
		3.058	70.7192	3.05956	71.18	3.05956	82.0114
		3.10297	66.79	3.10456	68.7611	3.10456	75.711
		3.14794	62.4014	3.14955	68.3781	3.14955	63.7906
		3.19291	60.5734	3.19454	66.4529	3.19454	65.9347
		3.23788	65.774	3.23954	62.8546	3.23954	57.401
		3.28285	64.1055	3.28453	59.7406	3.28453	58.3848
		3.32782	60.4325	3.32953	56.7775	3.32953	63.7129
		3.37279	54.4666	3.37452	51.8113	3.37452	59.6703
		3.41776	50.067	3.41951	48.1056	3.41951	46.6093
		3.46273	42.4585	3.46451	51.5177	3.46451	45.7091
		3.5077	45.2155	3.5095	45.4913	3.5095	47.3512
		3.55267	46.5409	3.55449	49.2613	3.55449	44.4148
		3.59765	44.8699	3.59949	47.0676	3.59949	44.0199
		3.64262	39.0125	3.64448	38.9183	3.64448	41.3631
		3.68759	41.8554	3.68947	45.9468	3.68947	43.6685
		3.73256	41.6402	3.73447	38.1879	3.73447	40.8527
		3.77753	36.1797	3.77946	36.4936	3.77946	39.4931
		3.8225	42.516	3.82445	37.5984	3.82445	40.8678
		3.86747	43.4374	3.86945	37.1629	3.86945	38.4979
		3.91244	34.953	3.91444	35.9401	3.91444	36.7525
		3.95741	35.9588	3.95944	31.7826	3.95944	32.8365
		4.00238	31.5328	4.00443	30.263	4.00443	30.5962
		4.04735	33.1931	4.04942	32.4382	4.04942	32.6966
		4.09232	33.2617	4.09442	35.395	4.09442	32.7856
		4.13729	28.4408	4.13941	35.0495	4.13941	31.5237
		4.18226	29.7793	4.1844	32.0405	4.1844	34.8713
		4.22723	28.5059	4.2294	33.1289	4.2294	35.4884
		4.2722	29.846	4.27439	34.4719	4.27439	34.206
		4.31717	34.6711	4.31938	31.5491	4.31938	32.733
		4.36215	34.2612	4.36438	30.3082	4.36438	30.3265
		4.40712	31.6116	4.40937	29.3958	4.40937	32.7489
		4.45209	31.4496	4.45436	30.891	4.45436	32.8905
		4.49706	27.7922	4.49936	31.5053	4.49936	28.2353
		4.54203	32.4314	4.54435	28.0252	4.54435	30.2849
		4.587	33.2652	4.58935	32.757	4.58935	30.3911
		4.63197	29.4538	4.63434	29.8074	4.63434	30.0013
		4.67694	31.673	4.67933	29.9793	4.67933	32.963
		4.72191	30.2308	4.72433	32.8425	4.72433	30.4471
		4.76688	31.2927	4.76932	32.5449	4.76932	28.2811
		4.81185	36.137	4.81431	31.4299	4.81431	28.2695
		4.85682	35.2486	4.85931	32.6778	4.85931	27.2245
		4.90179	38.3674	4.9043	32.8499	4.9043	31.8782
		4.94676	34.2025	4.94929	35.8783	4.94929	35.7231
		4.99173	36.5021	4.99429	37.4239	4.99429	35.9548
		5.0367	33.1137	5.03928	35.0069	5.03928	35.4861
		5.08167	35.462	5.08427	36.0929	5.08427	35.6101
		5.12664	35.3388	5.12927	34.0868	5.12927	35.4427
		5.17162	34.899	5.17426	31.8254	5.17426	37.764
		5.21659	36.2714	5.21926	38.3961	5.21926	40.2529
		5.26156	40.4463	5.26425	39.3626	5.26425	36.8727
		5.30653	36.3388	5.30924	37.5761	5.30924	37.1013
		5.3515	39.0789	5.35424	42.7856	5.35424	36.3531
		5.39647	43.0014	5.39923	41.9884	5.39923	39.8632
		5.44144	38.5886	5.44422	41.2314	5.44422	39.8236
		5.48641	50.2156	5.48922	37.5007	5.48922	42.0194
		5.53138	47.493	5.53421	45.1384	5.53421	51.9078
		5.57635	49.1522	5.5792	51.1985	5.5792	46.5423
		5.62132	48.3153	5.6242	54.8132	5.6242	46.6736
		5.66629	53.8843	5.66919	55.4886	5.66919	52.537
		5.71126	46.4904	5.71419	51.3165	5.71419	48.7683
		5.75623	54.8201	5.75918	64.7963	5.75918	57.9375
		5.8012	51.8704	5.80417	59.5149	5.80417	57.3523
		5.84617	63.5346	5.84917	62.5673	5.84917	59.8658
		5.89114	63.9639	5.89416	54.3859	5.89416	56.2135
		5.93612	71.5499	5.93915	62.2552	5.93915	68.4462
		5.98109	68.9439	5.98415	73.8669	5.98415	71.9993
		6.02606	70.8897	6.02914	64.3316	6.02914	69.4814
		6.07103	74.8812	6.07413	73.0884	6.07413	72.586
		6.116	68.2585	6.11913	70.4208	6.11913	68.2849
		6.16097	76.1652	6.16412	80.2236	6.16412	78.8058
		6.20594	83.2801	6.20911	91.4587	6.20911	75.7695
		6.25091	82.2606	6.25411	87.4182	6.25411	85.6288
		6.29588	88.0985	6.2991	82.6571	6.2991	91.0912
		6.34085	89.7643	6.3441	92.6646	6.3441	81.5584
		6.38582	100.376	6.38909	86.901	6.38909	83.9178
		6.43079	100.137	6.43408	95.6755	6.43408	104.71
		6.47576	101.459	6.47908	99.2263	6.47908	98.9329
		6.52073	98.8288	6.52407	106.053	6.52407	103.241
		6.5657	106.873	6.56906	129.086	6.56906	92.0568
		6.61067	102.916	6.61406	113.702	6.61406	124.7
		6.65564	113.476	6.65905	122.373	6.65905	133.905
		6.70061	118.548	6.70404	129.16	6.70404	112.859
		6.74559	128.781	6.74904	132.556	6.74904	115.104
		6.79056	130.189	6.79403	116.504	6.79403	145.317
		6.83553	161.293	6.83902	137.827	6.83902	134.714
		6.8805	166.985	6.88402	165.853	6.88402	167.153
		6.92547	161.072	6.92901	155.786	6.92901	159.333
		6.97044	162.544	6.97401	175.867	6.97401	147.159
		7.01541	190.518	7.019	169.736	7.019	182.243
		7.06038	204.645	7.06399	154.911	7.06399	191.035
		7.10535	195.662	7.10899	188.91	7.10899	181.852
		7.15032	252.812	7.15398	180.807	7.15398	186.98
		7.19529	208.106	7.19897	218.268	7.19897	179.408
		7.24026	210.927	7.24397	223.342	7.24397	194.709
		7.28523	223.301	7.28896	294.308	7.28896	238.777
		7.3302	280.284	7.33395	262.89	7.33395	309.205
		7.37517	308.486	7.37895	263.684	7.37895	334.191
		7.42014	281.707	7.42394	339.566	7.42394	284.53
		7.46511	290.511	7.46893	326.094	7.46893	370.738
		7.51008	365.865	7.51393	311.263	7.51393	349.492
		7.55506	305.447	7.55892	329.342	7.55892	389.781
		7.60003	344.93	7.60392	345.451	7.60392	355.507
		7.645	405.103	7.64891	439.532	7.64891	376.163
		7.68997	383.904	7.6939	416.957	7.6939	431.762
		7.73494	436.055	7.7389	557.277	7.7389	467.523
		7.77991	651.448	7.78389	540.727	7.78389	537.794
		7.82488	797.266	7.82888	570.467	7.82888	575.011
		7.86985	626.05	7.87388	629.767	7.87388	729.391
		7.91482	736.417	7.91887	813.797	7.91887	899.904
		7.95979	838.631	7.96386	862.201	7.96386	1002.91
		8.00476	852.053	8.00886	1051.55	8.00886	2682.69
		8.04973	905.233	8.05385	812.624	8.05385	867.52
		8.0947	821.574	8.09884	1173.32	8.09884	1084.24
		8.13967	744.357	8.14384	1050.1	8.14384	2023.4
		8.18464	870.552	8.18883	913.182	8.18883	1099.55
		8.22961	469.57	8.23383	364.95	8.23383	487.185
