# Supplementary material for: Nanoscale C–H/C–D mapping of organic materials using electron spectroscopy
Source: Nat Nanotechnol. 2025 Mar 24;20(6):740–6. doi: 10.1038/s41565-025-01893-5 (PMC12532599; doi:10.1038/s41565-025-01893-5)
Supplement: Supplementary file 12 — Computed compositional profile data of dPS and hPS. [file 41565_2025_1893_MOESM12_ESM.xlsx]

## Sheet: Extended_Data_Fig8b-c
b_dPS			c_hPS
x	y	intensity	x	y	intensity
0	0	0.13968	0	0	0.9412
0	0.75591	0.14295	0	0.75591	0.89548
0	1.51183	0.15649	0	1.51183	0.89867
0	2.26774	0.31365	0	2.26774	0.60977
0	3.02366	0.37015	0	3.02366	0.6383
0	3.77957	0.26236	0	3.77957	0.6589
0	4.53548	0.17371	0	4.53548	0.76059
0	5.2914	0.25692	0	5.2914	0.79668
0	6.04731	0.44675	0	6.04731	0.5488
0	6.80323	0.5736	0	6.80323	0.39843
0	7.55914	0.54567	0	7.55914	0.54315
0	8.31505	0.28265	0	8.31505	0.69058
0	9.07097	0.36404	0	9.07097	0.56536
0	9.82688	0.14208	0	9.82688	0.91053
0	10.5828	0.10222	0	10.5828	0.97826
0	11.3387	0.26512	0	11.3387	0.61394
0	12.0946	0.75147	0	12.0946	0.31504
0	12.8505	0.60607	0	12.8505	0.32665
0	13.6065	0.80966	0	13.6065	0.303
0	14.3624	0.72126	0	14.3624	0.2485
0	15.1183	1.00454	0	15.1183	0.04434
0	15.8742	1.03242	0	15.8742	0.01278
0	16.6301	0.93946	0	16.6301	0.02351
0	17.386	0.93444	0	17.386	0.05496
0	18.1419	0.96726	0	18.1419	0.08179
0	18.8978	0.81241	0	18.8978	0.17875
0	19.6538	0.53907	0	19.6538	0.47133
0	20.4097	0.523	0	20.4097	0.46376
0	21.1656	0.37526	0	21.1656	0.50946
0	21.9215	0.74965	0	21.9215	0.22712
0	22.6774	0.6335	0	22.6774	0.31971
0	23.4333	0.56871	0	23.4333	0.33373
0	24.1893	0.4517	0	24.1893	0.55838
0	24.9452	0.49307	0	24.9452	0.61535
0	25.7011	0.38243	0	25.7011	0.58883
0	26.457	0.4719	0	26.457	0.55609
0	27.2129	0.71853	0	27.2129	0.36969
0	27.9688	0.4152	0	27.9688	0.46325
0	28.7247	0.47774	0	28.7247	0.60721
0	29.4807	0.57538	0	29.4807	0.35455
0	30.2366	0.63751	0	30.2366	0.40485
0	30.9925	0.76787	0	30.9925	0.16038
0	31.7484	0.82502	0	31.7484	0.14753
0	32.5043	0.98566	0	32.5043	0.02361
0	33.2602	1.05785	0	33.2602	0
0	34.0161	0.7148	0	34.0161	0.29298
0	34.772	0.56458	0	34.772	0.48941
0	35.528	0.61827	0	35.528	0.36827
0	36.2839	0.94254	0	36.2839	0.13196
0	37.0398	0.61233	0	37.0398	0.21358
0	37.7957	0.52324	0	37.7957	0.42578
0	38.5516	0.41869	0	38.5516	0.63948
0	39.3075	0.46136	0	39.3075	0.5223
0	40.0634	0.42603	0	40.0634	0.53392
0	40.8194	0.23054	0	40.8194	0.62255
0	41.5753	0.22901	0	41.5753	0.7635
0	42.3312	0.02784	0	42.3312	0.93612
0	43.0871	0.11569	0	43.0871	0.83441
0	43.843	0.45205	0	43.843	0.63355
0	44.5989	0.54315	0	44.5989	0.42372
0	45.3548	0.40522	0	45.3548	0.54019
0	46.1108	0.41862	0	46.1108	0.49923
0	46.8667	0.44851	0	46.8667	0.49411
0	47.6226	0.61751	0	47.6226	0.39286
0	48.3785	0.28066	0	48.3785	0.72857
0	49.1344	0.26297	0	49.1344	0.80348
0	49.8903	0.5935	0	49.8903	0.43069
0	50.6462	0.59385	0	50.6462	0.24663
0	51.4021	0.72195	0	51.4021	0.15666
0	52.1581	0.62671	0	52.1581	0.28277
0	52.914	0.571	0	52.914	0.46249
0	53.6699	0.65586	0	53.6699	0.22977
0	54.4258	0.84256	0	54.4258	0.09667
0	55.1817	0.77005	0	55.1817	0.16191
0	55.9376	0.7708	0	55.9376	0.25094
0	56.6936	0.77903	0	56.6936	0.26658
0	57.4495	0.267	0	57.4495	0.63719
0	58.2054	0.13868	0	58.2054	0.74016
0	58.9613	0.10825	0	58.9613	0.92143
0	59.7172	0.12304	0	59.7172	0.78595
0	60.4731	0.28889	0	60.4731	0.74203
0	61.229	0.24462	0	61.229	0.77095
0	61.9849	0.05266	0	61.9849	0.82507
0	62.7409	0.11674	0	62.7409	0.85571
0	63.4968	0.11883	0	63.4968	0.79845
0	64.2527	0.29482	0	64.2527	0.68051
0	65.0086	0.48814	0	65.0086	0.57537
0	65.7645	0.5256	0	65.7645	0.52862
0	66.5204	0.54104	0	66.5204	0.60328
0	67.2763	0.55612	0	67.2763	0.40506
0	68.0323	0.58356	0	68.0323	0.3194
0	68.7882	0.49082	0	68.7882	0.45353
0	69.5441	0.44079	0	69.5441	0.66473
0	70.3	0.47048	0	70.3	0.43283
0	71.0559	0.64294	0	71.0559	0.37537
0	71.8118	0.50669	0	71.8118	0.44779
0	72.5677	0.63141	0	72.5677	0.42611
0	73.3237	0.26012	0	73.3237	0.65991
0	74.0796	0.2417	0	74.0796	0.72813
0	74.8355	0.63502	0	74.8355	0.36181
0	75.5914	0.69671	0	75.5914	0.20902
0	76.3473	0.84234	0	76.3473	0.32918
0	77.1032	0.39194	0	77.1032	0.49822
0	77.8591	0.32325	0	77.8591	0.71635
0	78.615	0.19573	0	78.615	0.86503
0	79.371	0.10064	0	79.371	0.82487
0	80.1269	0.16531	0	80.1269	0.78714
0	80.8828	0.25433	0	80.8828	0.71978
0	81.6387	0.03168	0	81.6387	0.78258
0	82.3946	0.06061	0	82.3946	1.03863
0	83.1505	0.2287	0	83.1505	0.66226
0	83.9065	0.15642	0	83.9065	0.87763
0	84.6624	0.25444	0	84.6624	0.77591
0	85.4183	0.34493	0	85.4183	0.68983
0	86.1742	0.30709	0	86.1742	0.54803
0	86.9301	0.41788	0	86.9301	0.60427
0	87.686	0.23646	0	87.686	0.83957
0	88.4419	0.05403	0	88.4419	0.99198
0	89.1979	0.63541	0	89.1979	0.36978
0	89.9538	0.70017	0	89.9538	0.23372
0	90.7097	0.75773	0	90.7097	0.39256
0	91.4656	0.44387	0	91.4656	0.47833
0	92.2215	0.59093	0	92.2215	0.38808
0	92.9774	0.6562	0	92.9774	0.34795
0	93.7333	0.53545	0	93.7333	0.42294
0	94.4892	0.6355	0	94.4892	0.48282
0	95.2452	0.53433	0	95.2452	0.43816
0	96.0011	0.37311	0	96.0011	0.56673
0	96.757	0.28796	0	96.757	0.6568
0	97.5129	0.37633	0	97.5129	0.54067
0	98.2688	0.17847	0	98.2688	0.81666
0	99.0247	0.37815	0	99.0247	0.52056
0	99.7806	0.7458	0	99.7806	0.31027
0	100.537	0.74592	0	100.537	0.20892
0	101.292	0.94593	0	101.292	0.01774
0	102.048	1.01073	0	102.048	0.00219
0	102.804	1.02537	0	102.804	0
0	103.56	0.96331	0	103.56	0
0	104.316	0.85779	0	104.316	0
0	105.072	0.87649	0	105.072	0.06212
0	105.828	0.65473	0	105.828	0.33252
0	106.584	0.56057	0	106.584	0.35606
0	107.34	0.67668	0	107.34	0.32836
0	108.096	0.52445	0	108.096	0.40857
0	108.852	0.27525	0	108.852	0.62823
0	109.608	0.26929	0	109.608	0.77421
0	110.363	0.21609	0	110.363	0.75206
0	111.119	0.22171	0	111.119	0.70869
0	111.875	0.21796	0	111.875	0.81365
0	112.631	0.2695	0	112.631	0.74366
0	113.387	0.35604	0	113.387	0.6244
0	114.143	0.35306	0	114.143	0.6854
0	114.899	0.29268	0	114.899	0.68489
0	115.655	0.44684	0	115.655	0.41321
0	116.411	0.56508	0	116.411	0.38049
0	117.167	0.45723	0	117.167	0.6177
0	117.923	0.55118	0	117.923	0.48559
0	118.678	0.5748	0	118.678	0.25625
0	119.434	0.53042	0	119.434	0.45113
0	120.19	0.55191	0	120.19	0.47871
0	120.946	0.24897	0	120.946	0.81873
0	121.702	0.25955	0	121.702	0.74824
0	122.458	0.37816	0	122.458	0.58722
0	123.214	0.45462	0	123.214	0.47973
0	123.97	0.48721	0	123.97	0.45946
0	124.726	0.41663	0	124.726	0.52465
0	125.482	0.29607	0	125.482	0.57515
0	126.238	0.41962	0	126.238	0.67353
0	126.994	0.6095	0	126.994	0.3718
0	127.749	0.5359	0	127.749	0.23744
0	128.505	0.6099	0	128.505	0.39882
0	129.261	0.66404	0	129.261	0.33248
0	130.017	0.1634	0	130.017	0.86524
0	130.773	0.0871	0	130.773	0.98769
0	131.529	0.17269	0	131.529	0.85883
0	132.285	0.19994	0	132.285	0.7316
0	133.041	0.39702	0	133.041	0.55795
0	133.797	0.54016	0	133.797	0.35332
0	134.553	0.59153	0	134.553	0.32014
0	135.309	0.71612	0	135.309	0.38667
0	136.065	0.59225	0	136.065	0.3207
0	136.82	0.44071	0	136.82	0.47682
0	137.576	0.29136	0	137.576	0.72916
0	138.332	0.43284	0	138.332	0.56188
0	139.088	0.41141	0	139.088	0.67724
0	139.844	0.1872	0	139.844	0.78868
0.75591	0	0.13277	0.75591	0	0.78107
0.75591	0.75591	0.1935	0.75591	0.75591	0.87671
0.75591	1.51183	0.26124	0.75591	1.51183	0.63281
0.75591	2.26774	0.34807	0.75591	2.26774	0.54997
0.75591	3.02366	0.542	0.75591	3.02366	0.44269
0.75591	3.77957	0.18476	0.75591	3.77957	0.7349
0.75591	4.53548	0.23982	0.75591	4.53548	0.6937
0.75591	5.2914	0.35521	0.75591	5.2914	0.67882
0.75591	6.04731	0.58905	0.75591	6.04731	0.27745
0.75591	6.80323	0.28215	0.75591	6.80323	0.61723
0.75591	7.55914	0.15172	0.75591	7.55914	0.7157
0.75591	8.31505	0.26253	0.75591	8.31505	0.82706
0.75591	9.07097	0.55099	0.75591	9.07097	0.46576
0.75591	9.82688	0.32835	0.75591	9.82688	0.65581
0.75591	10.5828	0.25379	0.75591	10.5828	0.71724
0.75591	11.3387	0.53001	0.75591	11.3387	0.45886
0.75591	12.0946	0.6272	0.75591	12.0946	0.43488
0.75591	12.8505	0.67501	0.75591	12.8505	0.43538
0.75591	13.6065	0.60176	0.75591	13.6065	0.40794
0.75591	14.3624	0.88895	0.75591	14.3624	0.14568
0.75591	15.1183	1.02717	0.75591	15.1183	0.03505
0.75591	15.8742	0.87563	0.75591	15.8742	0.07175
0.75591	16.6301	0.93205	0.75591	16.6301	0.11891
0.75591	17.386	0.64956	0.75591	17.386	0.31591
0.75591	18.1419	0.74588	0.75591	18.1419	0.41398
0.75591	18.8978	0.64675	0.75591	18.8978	0.28507
0.75591	19.6538	0.61972	0.75591	19.6538	0.51537
0.75591	20.4097	0.8618	0.75591	20.4097	0.2178
0.75591	21.1656	0.62992	0.75591	21.1656	0.40847
0.75591	21.9215	0.61275	0.75591	21.9215	0.412
0.75591	22.6774	0.72182	0.75591	22.6774	0.2822
0.75591	23.4333	0.69594	0.75591	23.4333	0.40793
0.75591	24.1893	0.38368	0.75591	24.1893	0.5365
0.75591	24.9452	0.43761	0.75591	24.9452	0.6074
0.75591	25.7011	0.27308	0.75591	25.7011	0.72035
0.75591	26.457	0.2068	0.75591	26.457	0.8272
0.75591	27.2129	0.14118	0.75591	27.2129	0.78594
0.75591	27.9688	0.20954	0.75591	27.9688	0.84801
0.75591	28.7247	0.24503	0.75591	28.7247	0.92295
0.75591	29.4807	0.36593	0.75591	29.4807	0.54259
0.75591	30.2366	0.62526	0.75591	30.2366	0.34037
0.75591	30.9925	0.6885	0.75591	30.9925	0.21095
0.75591	31.7484	1.00662	0.75591	31.7484	0.03861
0.75591	32.5043	0.88471	0.75591	32.5043	0.10131
0.75591	33.2602	0.64421	0.75591	33.2602	0.34197
0.75591	34.0161	0.58228	0.75591	34.0161	0.369
0.75591	34.772	0.52234	0.75591	34.772	0.29706
0.75591	35.528	1.02868	0.75591	35.528	0.12248
0.75591	36.2839	0.71938	0.75591	36.2839	0.14564
0.75591	37.0398	0.48061	0.75591	37.0398	0.43028
0.75591	37.7957	0.39538	0.75591	37.7957	0.73859
0.75591	38.5516	0.51635	0.75591	38.5516	0.55882
0.75591	39.3075	0.49513	0.75591	39.3075	0.62157
0.75591	40.0634	0.49137	0.75591	40.0634	0.45988
0.75591	40.8194	0.413	0.75591	40.8194	0.58329
0.75591	41.5753	0.25969	0.75591	41.5753	0.66024
0.75591	42.3312	0.03026	0.75591	42.3312	0.87818
0.75591	43.0871	0.00945	0.75591	43.0871	0.88386
0.75591	43.843	0.34135	0.75591	43.843	0.64654
0.75591	44.5989	0.68813	0.75591	44.5989	0.36633
0.75591	45.3548	0.43411	0.75591	45.3548	0.64627
0.75591	46.1108	0.59842	0.75591	46.1108	0.33987
0.75591	46.8667	0.68706	0.75591	46.8667	0.32413
0.75591	47.6226	0.85122	0.75591	47.6226	0.19449
0.75591	48.3785	0.41592	0.75591	48.3785	0.536
0.75591	49.1344	0.35341	0.75591	49.1344	0.83725
0.75591	49.8903	0.43589	0.75591	49.8903	0.47909
0.75591	50.6462	0.78397	0.75591	50.6462	0.17537
0.75591	51.4021	0.88516	0.75591	51.4021	0.25822
0.75591	52.1581	0.77671	0.75591	52.1581	0.20618
0.75591	52.914	0.63942	0.75591	52.914	0.40918
0.75591	53.6699	0.56123	0.75591	53.6699	0.34125
0.75591	54.4258	0.66774	0.75591	54.4258	0.29196
0.75591	55.1817	0.50134	0.75591	55.1817	0.54364
0.75591	55.9376	0.29196	0.75591	55.9376	0.69854
0.75591	56.6936	0.40699	0.75591	56.6936	0.56979
0.75591	57.4495	0.26747	0.75591	57.4495	0.72085
0.75591	58.2054	0.21315	0.75591	58.2054	0.80969
0.75591	58.9613	0.20611	0.75591	58.9613	0.72066
0.75591	59.7172	0.10469	0.75591	59.7172	0.77797
0.75591	60.4731	0.47188	0.75591	60.4731	0.58547
0.75591	61.229	0.27347	0.75591	61.229	0.7223
0.75591	61.9849	0.04666	0.75591	61.9849	0.82384
0.75591	62.7409	0.00146	0.75591	62.7409	1.02608
0.75591	63.4968	0.000675032	0.75591	63.4968	1.12451
0.75591	64.2527	0.14189	0.75591	64.2527	0.94017
0.75591	65.0086	0.30075	0.75591	65.0086	0.66357
0.75591	65.7645	0.5575	0.75591	65.7645	0.51304
0.75591	66.5204	0.49943	0.75591	66.5204	0.386
0.75591	67.2763	0.68893	0.75591	67.2763	0.29869
0.75591	68.0323	0.56972	0.75591	68.0323	0.39214
0.75591	68.7882	0.46861	0.75591	68.7882	0.44262
0.75591	69.5441	0.58085	0.75591	69.5441	0.39792
0.75591	70.3	0.74216	0.75591	70.3	0.27458
0.75591	71.0559	0.72394	0.75591	71.0559	0.15164
0.75591	71.8118	0.90582	0.75591	71.8118	0.08177
0.75591	72.5677	0.56926	0.75591	72.5677	0.37962
0.75591	73.3237	0.15666	0.75591	73.3237	0.7665
0.75591	74.0796	0.29689	0.75591	74.0796	0.69749
0.75591	74.8355	0.5983	0.75591	74.8355	0.43295
0.75591	75.5914	0.82874	0.75591	75.5914	0.23285
0.75591	76.3473	0.51585	0.75591	76.3473	0.57413
0.75591	77.1032	0.3803	0.75591	77.1032	0.65188
0.75591	77.8591	0.42501	0.75591	77.8591	0.65037
0.75591	78.615	0.20556	0.75591	78.615	0.78784
0.75591	79.371	0.11649	0.75591	79.371	0.92215
0.75591	80.1269	0.10884	0.75591	80.1269	0.90084
0.75591	80.8828	0.04031	0.75591	80.8828	0.83791
0.75591	81.6387	0	0.75591	81.6387	0.93928
0.75591	82.3946	0.000332048	0.75591	82.3946	0.92553
0.75591	83.1505	0.02129	0.75591	83.1505	1.03201
0.75591	83.9065	0.12548	0.75591	83.9065	0.83054
0.75591	84.6624	0.28808	0.75591	84.6624	0.59546
0.75591	85.4183	0.25242	0.75591	85.4183	0.80495
0.75591	86.1742	0.26063	0.75591	86.1742	0.77971
0.75591	86.9301	0.22674	0.75591	86.9301	0.82342
0.75591	87.686	0.30374	0.75591	87.686	0.65143
0.75591	88.4419	0.17694	0.75591	88.4419	0.8603
0.75591	89.1979	0.27486	0.75591	89.1979	0.54222
0.75591	89.9538	0.51769	0.75591	89.9538	0.327
0.75591	90.7097	0.72525	0.75591	90.7097	0.33353
0.75591	91.4656	0.52947	0.75591	91.4656	0.34425
0.75591	92.2215	0.48041	0.75591	92.2215	0.40914
0.75591	92.9774	0.59445	0.75591	92.9774	0.42705
0.75591	93.7333	0.61496	0.75591	93.7333	0.44321
0.75591	94.4892	0.39062	0.75591	94.4892	0.47735
0.75591	95.2452	0.44943	0.75591	95.2452	0.50278
0.75591	96.0011	0.51298	0.75591	96.0011	0.37908
0.75591	96.757	0.44763	0.75591	96.757	0.59603
0.75591	97.5129	0.42124	0.75591	97.5129	0.41044
0.75591	98.2688	0.3538	0.75591	98.2688	0.68177
0.75591	99.0247	0.54247	0.75591	99.0247	0.37267
0.75591	99.7806	0.65237	0.75591	99.7806	0.33243
0.75591	100.537	0.70152	0.75591	100.537	0.38411
0.75591	101.292	0.54129	0.75591	101.292	0.35309
0.75591	102.048	0.71981	0.75591	102.048	0.28954
0.75591	102.804	0.79526	0.75591	102.804	0.27943
0.75591	103.56	0.60407	0.75591	103.56	0.17403
0.75591	104.316	0.70431	0.75591	104.316	0.32027
0.75591	105.072	0.5966	0.75591	105.072	0.43024
0.75591	105.828	0.50218	0.75591	105.828	0.47539
0.75591	106.584	0.42832	0.75591	106.584	0.65549
0.75591	107.34	0.30424	0.75591	107.34	0.61298
0.75591	108.096	0.2477	0.75591	108.096	0.68617
0.75591	108.852	0.19809	0.75591	108.852	0.57736
0.75591	109.608	0.16756	0.75591	109.608	0.82385
0.75591	110.363	0.13528	0.75591	110.363	0.88948
0.75591	111.119	0.14939	0.75591	111.119	0.76356
0.75591	111.875	0.24373	0.75591	111.875	0.77552
0.75591	112.631	0.4027	0.75591	112.631	0.67989
0.75591	113.387	0.26732	0.75591	113.387	0.55328
0.75591	114.143	0.49492	0.75591	114.143	0.59765
0.75591	114.899	0.53849	0.75591	114.899	0.54491
0.75591	115.655	0.57422	0.75591	115.655	0.30936
0.75591	116.411	0.53591	0.75591	116.411	0.49849
0.75591	117.167	0.30634	0.75591	117.167	0.64564
0.75591	117.923	0.6482	0.75591	117.923	0.36965
0.75591	118.678	0.61532	0.75591	118.678	0.28912
0.75591	119.434	0.68509	0.75591	119.434	0.39371
0.75591	120.19	0.31653	0.75591	120.19	0.44604
0.75591	120.946	0.2228	0.75591	120.946	0.86134
0.75591	121.702	0.31139	0.75591	121.702	0.70644
0.75591	122.458	0.29018	0.75591	122.458	0.61379
0.75591	123.214	0.41484	0.75591	123.214	0.65615
0.75591	123.97	0.2588	0.75591	123.97	0.74246
0.75591	124.726	0.37569	0.75591	124.726	0.51363
0.75591	125.482	0.71332	0.75591	125.482	0.38027
0.75591	126.238	0.42308	0.75591	126.238	0.5366
0.75591	126.994	0.68555	0.75591	126.994	0.1836
0.75591	127.749	0.68263	0.75591	127.749	0.28484
0.75591	128.505	0.57179	0.75591	128.505	0.44908
0.75591	129.261	0.56529	0.75591	129.261	0.59189
0.75591	130.017	0.06034	0.75591	130.017	0.94584
0.75591	130.773	0.11931	0.75591	130.773	0.89115
0.75591	131.529	0.20346	0.75591	131.529	0.79756
0.75591	132.285	0.23133	0.75591	132.285	0.73032
0.75591	133.041	0.3976	0.75591	133.041	0.56807
0.75591	133.797	0.46515	0.75591	133.797	0.49437
0.75591	134.553	0.37988	0.75591	134.553	0.64986
0.75591	135.309	0.5841	0.75591	135.309	0.3284
0.75591	136.065	0.78777	0.75591	136.065	0.24674
0.75591	136.82	0.50994	0.75591	136.82	0.42486
0.75591	137.576	0.21849	0.75591	137.576	0.87454
0.75591	138.332	0.37186	0.75591	138.332	0.66703
0.75591	139.088	0.29624	0.75591	139.088	0.67986
0.75591	139.844	0.14743	0.75591	139.844	0.9019
1.51183	0	0.19319	1.51183	0	0.764
1.51183	0.75591	0.16406	1.51183	0.75591	0.80651
1.51183	1.51183	0.25699	1.51183	1.51183	0.7145
1.51183	2.26774	0.36143	1.51183	2.26774	0.69802
1.51183	3.02366	0.12679	1.51183	3.02366	0.82476
1.51183	3.77957	0.16458	1.51183	3.77957	0.90905
1.51183	4.53548	0.5185	1.51183	4.53548	0.39689
1.51183	5.2914	0.67774	1.51183	5.2914	0.29998
1.51183	6.04731	0.57969	1.51183	6.04731	0.46083
1.51183	6.80323	0.38704	1.51183	6.80323	0.43684
1.51183	7.55914	0.54428	1.51183	7.55914	0.37713
1.51183	8.31505	0.49789	1.51183	8.31505	0.55246
1.51183	9.07097	0.53624	1.51183	9.07097	0.40182
1.51183	9.82688	0.49406	1.51183	9.82688	0.46657
1.51183	10.5828	0.35161	1.51183	10.5828	0.50722
1.51183	11.3387	0.70822	1.51183	11.3387	0.3185
1.51183	12.0946	0.74598	1.51183	12.0946	0.25916
1.51183	12.8505	0.61295	1.51183	12.8505	0.36582
1.51183	13.6065	0.53451	1.51183	13.6065	0.53866
1.51183	14.3624	0.77334	1.51183	14.3624	0.27882
1.51183	15.1183	0.60424	1.51183	15.1183	0.28499
1.51183	15.8742	0.61921	1.51183	15.8742	0.39703
1.51183	16.6301	0.54063	1.51183	16.6301	0.37019
1.51183	17.386	0.6485	1.51183	17.386	0.31731
1.51183	18.1419	0.62172	1.51183	18.1419	0.55462
1.51183	18.8978	0.49701	1.51183	18.8978	0.57654
1.51183	19.6538	0.56854	1.51183	19.6538	0.49045
1.51183	20.4097	0.67809	1.51183	20.4097	0.31775
1.51183	21.1656	0.63256	1.51183	21.1656	0.35401
1.51183	21.9215	0.60335	1.51183	21.9215	0.38858
1.51183	22.6774	0.48158	1.51183	22.6774	0.46327
1.51183	23.4333	0.45985	1.51183	23.4333	0.60061
1.51183	24.1893	0.30675	1.51183	24.1893	0.73417
1.51183	24.9452	0.31314	1.51183	24.9452	0.69107
1.51183	25.7011	0.26884	1.51183	25.7011	0.65027
1.51183	26.457	0.09918	1.51183	26.457	0.96806
1.51183	27.2129	0.00234	1.51183	27.2129	1.02904
1.51183	27.9688	0.1583	1.51183	27.9688	0.76693
1.51183	28.7247	0.30046	1.51183	28.7247	0.67956
1.51183	29.4807	0.32368	1.51183	29.4807	0.60234
1.51183	30.2366	0.5879	1.51183	30.2366	0.27308
1.51183	30.9925	0.82559	1.51183	30.9925	0.34599
1.51183	31.7484	0.87249	1.51183	31.7484	0.21397
1.51183	32.5043	0.44615	1.51183	32.5043	0.49079
1.51183	33.2602	0.22609	1.51183	33.2602	0.58316
1.51183	34.0161	0.55151	1.51183	34.0161	0.4924
1.51183	34.772	0.72357	1.51183	34.772	0.39657
1.51183	35.528	0.67362	1.51183	35.528	0.26842
1.51183	36.2839	0.75488	1.51183	36.2839	0.25672
1.51183	37.0398	0.4774	1.51183	37.0398	0.58001
1.51183	37.7957	0.6007	1.51183	37.7957	0.42177
1.51183	38.5516	0.75157	1.51183	38.5516	0.07614
1.51183	39.3075	0.66731	1.51183	39.3075	0.35884
1.51183	40.0634	0.52417	1.51183	40.0634	0.4872
1.51183	40.8194	0.44271	1.51183	40.8194	0.40814
1.51183	41.5753	0.59183	1.51183	41.5753	0.49818
1.51183	42.3312	0.33544	1.51183	42.3312	0.61845
1.51183	43.0871	0.00356	1.51183	43.0871	0.90826
1.51183	43.843	0.20109	1.51183	43.843	0.76827
1.51183	44.5989	0.29877	1.51183	44.5989	0.66916
1.51183	45.3548	0.44282	1.51183	45.3548	0.63291
1.51183	46.1108	0.45605	1.51183	46.1108	0.55533
1.51183	46.8667	0.48149	1.51183	46.8667	0.52341
1.51183	47.6226	0.79175	1.51183	47.6226	0.16259
1.51183	48.3785	0.65471	1.51183	48.3785	0.18374
1.51183	49.1344	0.5653	1.51183	49.1344	0.48414
1.51183	49.8903	0.53681	1.51183	49.8903	0.44913
1.51183	50.6462	0.50175	1.51183	50.6462	0.44809
1.51183	51.4021	0.50997	1.51183	51.4021	0.40886
1.51183	52.1581	0.59728	1.51183	52.1581	0.321
1.51183	52.914	0.46217	1.51183	52.914	0.43395
1.51183	53.6699	0.49765	1.51183	53.6699	0.4428
1.51183	54.4258	0.45937	1.51183	54.4258	0.50447
1.51183	55.1817	0.20442	1.51183	55.1817	0.74132
1.51183	55.9376	0.0912	1.51183	55.9376	0.92462
1.51183	56.6936	0.27402	1.51183	56.6936	0.68623
1.51183	57.4495	0.43463	1.51183	57.4495	0.55227
1.51183	58.2054	0.29324	1.51183	58.2054	0.74869
1.51183	58.9613	0.21298	1.51183	58.9613	0.8763
1.51183	59.7172	0.04726	1.51183	59.7172	0.92744
1.51183	60.4731	0.32569	1.51183	60.4731	0.79316
1.51183	61.229	0.21652	1.51183	61.229	0.79432
1.51183	61.9849	0.21064	1.51183	61.9849	0.74382
1.51183	62.7409	0.13737	1.51183	62.7409	0.86196
1.51183	63.4968	0.30306	1.51183	63.4968	0.64807
1.51183	64.2527	0.24415	1.51183	64.2527	0.72062
1.51183	65.0086	0.50106	1.51183	65.0086	0.50281
1.51183	65.7645	0.57412	1.51183	65.7645	0.31832
1.51183	66.5204	0.49745	1.51183	66.5204	0.45943
1.51183	67.2763	0.61379	1.51183	67.2763	0.29986
1.51183	68.0323	0.90095	1.51183	68.0323	0.18353
1.51183	68.7882	0.86843	1.51183	68.7882	0.16564
1.51183	69.5441	0.72046	1.51183	69.5441	0.26479
1.51183	70.3	0.72331	1.51183	70.3	0.20829
1.51183	71.0559	0.9604	1.51183	71.0559	0.10289
1.51183	71.8118	0.9063	1.51183	71.8118	0.19113
1.51183	72.5677	0.55022	1.51183	72.5677	0.51336
1.51183	73.3237	0.40141	1.51183	73.3237	0.50821
1.51183	74.0796	0.46958	1.51183	74.0796	0.64272
1.51183	74.8355	0.37635	1.51183	74.8355	0.5648
1.51183	75.5914	0.80177	1.51183	75.5914	0.28568
1.51183	76.3473	0.51785	1.51183	76.3473	0.43912
1.51183	77.1032	0.39244	1.51183	77.1032	0.63559
1.51183	77.8591	0.34584	1.51183	77.8591	0.65375
1.51183	78.615	0.05505	1.51183	78.615	0.82284
1.51183	79.371	0	1.51183	79.371	0.85669
1.51183	80.1269	0	1.51183	80.1269	0.90911
1.51183	80.8828	0	1.51183	80.8828	0.99551
1.51183	81.6387	0	1.51183	81.6387	1.05201
1.51183	82.3946	0	1.51183	82.3946	0.82397
1.51183	83.1505	0	1.51183	83.1505	1.10099
1.51183	83.9065	0.00141	1.51183	83.9065	1.03827
1.51183	84.6624	0.03239	1.51183	84.6624	0.9306
1.51183	85.4183	0.2158	1.51183	85.4183	0.77575
1.51183	86.1742	0.34252	1.51183	86.1742	0.63276
1.51183	86.9301	0.25954	1.51183	86.9301	0.7908
1.51183	87.686	0.24358	1.51183	87.686	0.88912
1.51183	88.4419	0.23233	1.51183	88.4419	0.81029
1.51183	89.1979	0.08364	1.51183	89.1979	0.88896
1.51183	89.9538	0.45782	1.51183	89.9538	0.54868
1.51183	90.7097	0.65644	1.51183	90.7097	0.31313
1.51183	91.4656	0.79239	1.51183	91.4656	0.16829
1.51183	92.2215	0.64016	1.51183	92.2215	0.25507
1.51183	92.9774	0.47623	1.51183	92.9774	0.50454
1.51183	93.7333	0.61004	1.51183	93.7333	0.47618
1.51183	94.4892	0.25736	1.51183	94.4892	0.68792
1.51183	95.2452	0.16568	1.51183	95.2452	0.8481
1.51183	96.0011	0.31479	1.51183	96.0011	0.60773
1.51183	96.757	0.39833	1.51183	96.757	0.57288
1.51183	97.5129	0.70811	1.51183	97.5129	0.31468
1.51183	98.2688	0.55412	1.51183	98.2688	0.41102
1.51183	99.0247	0.78405	1.51183	99.0247	0.29678
1.51183	99.7806	0.69699	1.51183	99.7806	0.25595
1.51183	100.537	0.64299	1.51183	100.537	0.43925
1.51183	101.292	0.44834	1.51183	101.292	0.53875
1.51183	102.048	0.29135	1.51183	102.048	0.64173
1.51183	102.804	0.71163	1.51183	102.804	0.36121
1.51183	103.56	0.61062	1.51183	103.56	0.49916
1.51183	104.316	0.35563	1.51183	104.316	0.4802
1.51183	105.072	0.50567	1.51183	105.072	0.56831
1.51183	105.828	0.57878	1.51183	105.828	0.35296
1.51183	106.584	0.55713	1.51183	106.584	0.41049
1.51183	107.34	0.29391	1.51183	107.34	0.75478
1.51183	108.096	0.10041	1.51183	108.096	0.79491
1.51183	108.852	0	1.51183	108.852	1.0002
1.51183	109.608	0	1.51183	109.608	0.97975
1.51183	110.363	0.04656	1.51183	110.363	0.78716
1.51183	111.119	0.25673	1.51183	111.119	0.85076
1.51183	111.875	0.24958	1.51183	111.875	0.62188
1.51183	112.631	0.23064	1.51183	112.631	0.72313
1.51183	113.387	0.18179	1.51183	113.387	0.83574
1.51183	114.143	0.61332	1.51183	114.143	0.4247
1.51183	114.899	0.60212	1.51183	114.899	0.35336
1.51183	115.655	0.73483	1.51183	115.655	0.27365
1.51183	116.411	0.54894	1.51183	116.411	0.38746
1.51183	117.167	0.52383	1.51183	117.167	0.5969
1.51183	117.923	0.42416	1.51183	117.923	0.43138
1.51183	118.678	0.82414	1.51183	118.678	0.23954
1.51183	119.434	0.51697	1.51183	119.434	0.34692
1.51183	120.19	0.62326	1.51183	120.19	0.27176
1.51183	120.946	0.36729	1.51183	120.946	0.66879
1.51183	121.702	0.29139	1.51183	121.702	0.70309
1.51183	122.458	0.58172	1.51183	122.458	0.41265
1.51183	123.214	0.39661	1.51183	123.214	0.49196
1.51183	123.97	0.31419	1.51183	123.97	0.62323
1.51183	124.726	0.59237	1.51183	124.726	0.28958
1.51183	125.482	0.77702	1.51183	125.482	0.23867
1.51183	126.238	0.56083	1.51183	126.238	0.40288
1.51183	126.994	0.64221	1.51183	126.994	0.35802
1.51183	127.749	0.39712	1.51183	127.749	0.42741
1.51183	128.505	0.43629	1.51183	128.505	0.39319
1.51183	129.261	0.51384	1.51183	129.261	0.45894
1.51183	130.017	0.34465	1.51183	130.017	0.66071
1.51183	130.773	0.21315	1.51183	130.773	0.81732
1.51183	131.529	0.24769	1.51183	131.529	0.70907
1.51183	132.285	0.20585	1.51183	132.285	0.66173
1.51183	133.041	0.44918	1.51183	133.041	0.54641
1.51183	133.797	0.35824	1.51183	133.797	0.46028
1.51183	134.553	0.49784	1.51183	134.553	0.4648
1.51183	135.309	0.57085	1.51183	135.309	0.4738
1.51183	136.065	0.56005	1.51183	136.065	0.39683
1.51183	136.82	0.62138	1.51183	136.82	0.46925
1.51183	137.576	0.33609	1.51183	137.576	0.61996
1.51183	138.332	0.34739	1.51183	138.332	0.70554
1.51183	139.088	0.3497	1.51183	139.088	0.65117
1.51183	139.844	0.20476	1.51183	139.844	0.73581
2.26774	0	0.3825	2.26774	0	0.63146
2.26774	0.75591	0.31247	2.26774	0.75591	0.79174
2.26774	1.51183	0.23367	2.26774	1.51183	0.77046
2.26774	2.26774	0.34314	2.26774	2.26774	0.68168
2.26774	3.02366	0.1239	2.26774	3.02366	0.79945
2.26774	3.77957	0.02269	2.26774	3.77957	0.96081
2.26774	4.53548	0.29495	2.26774	4.53548	0.56919
2.26774	5.2914	0.61272	2.26774	5.2914	0.35233
2.26774	6.04731	0.76576	2.26774	6.04731	0.25098
2.26774	6.80323	0.87785	2.26774	6.80323	0.13414
2.26774	7.55914	0.6777	2.26774	7.55914	0.18997
2.26774	8.31505	0.71772	2.26774	8.31505	0.41559
2.26774	9.07097	0.66916	2.26774	9.07097	0.37565
2.26774	9.82688	0.49155	2.26774	9.82688	0.4338
2.26774	10.5828	0.34501	2.26774	10.5828	0.56866
2.26774	11.3387	0.35597	2.26774	11.3387	0.59709
2.26774	12.0946	0.67893	2.26774	12.0946	0.34042
2.26774	12.8505	0.76643	2.26774	12.8505	0.26432
2.26774	13.6065	0.64031	2.26774	13.6065	0.38968
2.26774	14.3624	0.42671	2.26774	14.3624	0.63991
2.26774	15.1183	0.33662	2.26774	15.1183	0.70813
2.26774	15.8742	0.2888	2.26774	15.8742	0.61708
2.26774	16.6301	0.34198	2.26774	16.6301	0.53101
2.26774	17.386	0.50655	2.26774	17.386	0.38923
2.26774	18.1419	0.64196	2.26774	18.1419	0.2631
2.26774	18.8978	0.7937	2.26774	18.8978	0.21711
2.26774	19.6538	0.85398	2.26774	19.6538	0.21139
2.26774	20.4097	0.75903	2.26774	20.4097	0.30154
2.26774	21.1656	0.48464	2.26774	21.1656	0.42304
2.26774	21.9215	0.35901	2.26774	21.9215	0.72428
2.26774	22.6774	0.20899	2.26774	22.6774	0.77134
2.26774	23.4333	0.16307	2.26774	23.4333	0.82988
2.26774	24.1893	0.20918	2.26774	24.1893	0.76041
2.26774	24.9452	0.12601	2.26774	24.9452	0.91773
2.26774	25.7011	0.15286	2.26774	25.7011	0.92841
2.26774	26.457	0.11922	2.26774	26.457	0.65193
2.26774	27.2129	0.10768	2.26774	27.2129	0.9803
2.26774	27.9688	0.38619	2.26774	27.9688	0.71742
2.26774	28.7247	0.29347	2.26774	28.7247	0.53507
2.26774	29.4807	0.35996	2.26774	29.4807	0.47614
2.26774	30.2366	0.54399	2.26774	30.2366	0.43436
2.26774	30.9925	0.59003	2.26774	30.9925	0.53822
2.26774	31.7484	0.46073	2.26774	31.7484	0.6623
2.26774	32.5043	0.22922	2.26774	32.5043	0.74859
2.26774	33.2602	0.35866	2.26774	33.2602	0.69569
2.26774	34.0161	0.34322	2.26774	34.0161	0.5959
2.26774	34.772	0.27105	2.26774	34.772	0.63063
2.26774	35.528	0.77547	2.26774	35.528	0.27455
2.26774	36.2839	0.64009	2.26774	36.2839	0.3585
2.26774	37.0398	0.52254	2.26774	37.0398	0.41488
2.26774	37.7957	0.84769	2.26774	37.7957	0.18872
2.26774	38.5516	0.72261	2.26774	38.5516	0.1008
2.26774	39.3075	0.64051	2.26774	39.3075	0.21962
2.26774	40.0634	0.59854	2.26774	40.0634	0.37756
2.26774	40.8194	0.75104	2.26774	40.8194	0.26873
2.26774	41.5753	0.67115	2.26774	41.5753	0.26213
2.26774	42.3312	0.56071	2.26774	42.3312	0.36558
2.26774	43.0871	0.28133	2.26774	43.0871	0.78118
2.26774	43.843	0.36143	2.26774	43.843	0.72447
2.26774	44.5989	0.22462	2.26774	44.5989	0.81628
2.26774	45.3548	0.18238	2.26774	45.3548	0.87007
2.26774	46.1108	0.25149	2.26774	46.1108	0.79962
2.26774	46.8667	0.15708	2.26774	46.8667	0.77292
2.26774	47.6226	0.69998	2.26774	47.6226	0.30231
2.26774	48.3785	0.63904	2.26774	48.3785	0.34309
2.26774	49.1344	0.67834	2.26774	49.1344	0.41279
2.26774	49.8903	0.77543	2.26774	49.8903	0.17839
2.26774	50.6462	0.49637	2.26774	50.6462	0.52035
2.26774	51.4021	0.5	2.26774	51.4021	0.63829
2.26774	52.1581	0.44457	2.26774	52.1581	0.51235
2.26774	52.914	0.43838	2.26774	52.914	0.37773
2.26774	53.6699	0.56628	2.26774	53.6699	0.45046
2.26774	54.4258	0.59932	2.26774	54.4258	0.5096
2.26774	55.1817	0.46074	2.26774	55.1817	0.71331
2.26774	55.9376	0.46613	2.26774	55.9376	0.63006
2.26774	56.6936	0.45385	2.26774	56.6936	0.46491
2.26774	57.4495	0.31981	2.26774	57.4495	0.64303
2.26774	58.2054	0.10814	2.26774	58.2054	0.77019
2.26774	58.9613	0.26854	2.26774	58.9613	0.74475
2.26774	59.7172	0.21525	2.26774	59.7172	0.74514
2.26774	60.4731	0.35818	2.26774	60.4731	0.83571
2.26774	61.229	0.31736	2.26774	61.229	0.60387
2.26774	61.9849	0.24883	2.26774	61.9849	0.70657
2.26774	62.7409	0.17873	2.26774	62.7409	0.85091
2.26774	63.4968	0.14544	2.26774	63.4968	0.78656
2.26774	64.2527	0.33251	2.26774	64.2527	0.77621
2.26774	65.0086	0.33004	2.26774	65.0086	0.57942
2.26774	65.7645	0.28133	2.26774	65.7645	0.66034
2.26774	66.5204	0.31684	2.26774	66.5204	0.468
2.26774	67.2763	0.75547	2.26774	67.2763	0.28068
2.26774	68.0323	0.77844	2.26774	68.0323	0.09091
2.26774	68.7882	0.87229	2.26774	68.7882	0.04258
2.26774	69.5441	0.62314	2.26774	69.5441	0.42377
2.26774	70.3	0.53655	2.26774	70.3	0.37386
2.26774	71.0559	0.65551	2.26774	71.0559	0.36084
2.26774	71.8118	0.5333	2.26774	71.8118	0.40953
2.26774	72.5677	0.48783	2.26774	72.5677	0.46819
2.26774	73.3237	0.42378	2.26774	73.3237	0.74279
2.26774	74.0796	0.74953	2.26774	74.0796	0.31928
2.26774	74.8355	0.7232	2.26774	74.8355	0.33051
2.26774	75.5914	0.78515	2.26774	75.5914	0.29622
2.26774	76.3473	0.52561	2.26774	76.3473	0.51492
2.26774	77.1032	0.46962	2.26774	77.1032	0.47792
2.26774	77.8591	0.31057	2.26774	77.8591	0.5857
2.26774	78.615	0.03271	2.26774	78.615	1.01805
2.26774	79.371	0.00166	2.26774	79.371	1.03799
2.26774	80.1269	0.00341	2.26774	80.1269	0.99696
2.26774	80.8828	0	2.26774	80.8828	1.08865
2.26774	81.6387	0	2.26774	81.6387	0.95572
2.26774	82.3946	0	2.26774	82.3946	1.0318
2.26774	83.1505	0	2.26774	83.1505	0.95972
2.26774	83.9065	0	2.26774	83.9065	1.10057
2.26774	84.6624	0.03972	2.26774	84.6624	0.9144
2.26774	85.4183	0.19103	2.26774	85.4183	0.82219
2.26774	86.1742	0.31836	2.26774	86.1742	0.73602
2.26774	86.9301	0.22197	2.26774	86.9301	0.73238
2.26774	87.686	0.2402	2.26774	87.686	0.8475
2.26774	88.4419	0.15116	2.26774	88.4419	0.79873
2.26774	89.1979	0.37608	2.26774	89.1979	0.64097
2.26774	89.9538	0.32713	2.26774	89.9538	0.60441
2.26774	90.7097	0.40078	2.26774	90.7097	0.41086
2.26774	91.4656	0.59163	2.26774	91.4656	0.39391
2.26774	92.2215	0.52344	2.26774	92.2215	0.4466
2.26774	92.9774	0.35201	2.26774	92.9774	0.47725
2.26774	93.7333	0.64791	2.26774	93.7333	0.43817
2.26774	94.4892	0.40577	2.26774	94.4892	0.57966
2.26774	95.2452	0.04575	2.26774	95.2452	1.01003
2.26774	96.0011	0.29346	2.26774	96.0011	0.78047
2.26774	96.757	0.52665	2.26774	96.757	0.63165
2.26774	97.5129	0.35246	2.26774	97.5129	0.71213
2.26774	98.2688	0.4652	2.26774	98.2688	0.50756
2.26774	99.0247	0.83088	2.26774	99.0247	0.18718
2.26774	99.7806	0.73022	2.26774	99.7806	0.27831
2.26774	100.537	0.57676	2.26774	100.537	0.428
2.26774	101.292	0.48952	2.26774	101.292	0.54677
2.26774	102.048	0.31218	2.26774	102.048	0.69786
2.26774	102.804	0.54608	2.26774	102.804	0.35681
2.26774	103.56	0.25664	2.26774	103.56	0.69481
2.26774	104.316	0.25992	2.26774	104.316	0.84702
2.26774	105.072	0.40835	2.26774	105.072	0.55441
2.26774	105.828	0.72801	2.26774	105.828	0.25911
2.26774	106.584	0.57627	2.26774	106.584	0.45993
2.26774	107.34	0.42092	2.26774	107.34	0.70213
2.26774	108.096	0.04166	2.26774	108.096	0.90892
2.26774	108.852	0	2.26774	108.852	0.94712
2.26774	109.608	0	2.26774	109.608	0.97633
2.26774	110.363	0.14621	2.26774	110.363	0.88481
2.26774	111.119	0.2245	2.26774	111.119	0.70473
2.26774	111.875	0.39691	2.26774	111.875	0.55448
2.26774	112.631	0.282	2.26774	112.631	0.60939
2.26774	113.387	0.31704	2.26774	113.387	0.72339
2.26774	114.143	0.60876	2.26774	114.143	0.41575
2.26774	114.899	0.64462	2.26774	114.899	0.29697
2.26774	115.655	0.44764	2.26774	115.655	0.4244
2.26774	116.411	0.49239	2.26774	116.411	0.46089
2.26774	117.167	0.59683	2.26774	117.167	0.54907
2.26774	117.923	0.50555	2.26774	117.923	0.37953
2.26774	118.678	0.74945	2.26774	118.678	0.16627
2.26774	119.434	0.70426	2.26774	119.434	0.16191
2.26774	120.19	0.77526	2.26774	120.19	0.3584
2.26774	120.946	0.43182	2.26774	120.946	0.47372
2.26774	121.702	0.46461	2.26774	121.702	0.50137
2.26774	122.458	0.52496	2.26774	122.458	0.52458
2.26774	123.214	0.43968	2.26774	123.214	0.50543
2.26774	123.97	0.32163	2.26774	123.97	0.66607
2.26774	124.726	0.41589	2.26774	124.726	0.38995
2.26774	125.482	0.5618	2.26774	125.482	0.43461
2.26774	126.238	0.46214	2.26774	126.238	0.40136
2.26774	126.994	0.57092	2.26774	126.994	0.32399
2.26774	127.749	0.47473	2.26774	127.749	0.44965
2.26774	128.505	0.62518	2.26774	128.505	0.50549
2.26774	129.261	0.41919	2.26774	129.261	0.59803
2.26774	130.017	0.14198	2.26774	130.017	0.80228
2.26774	130.773	0.03303	2.26774	130.773	1.08113
2.26774	131.529	0.16162	2.26774	131.529	0.88744
2.26774	132.285	0.1577	2.26774	132.285	0.88938
2.26774	133.041	0.36367	2.26774	133.041	0.65306
2.26774	133.797	0.55258	2.26774	133.797	0.44027
2.26774	134.553	0.54096	2.26774	134.553	0.40721
2.26774	135.309	0.3958	2.26774	135.309	0.58034
2.26774	136.065	0.24472	2.26774	136.065	0.73946
2.26774	136.82	0.50404	2.26774	136.82	0.39986
2.26774	137.576	0.39689	2.26774	137.576	0.50976
2.26774	138.332	0.21812	2.26774	138.332	0.58208
2.26774	139.088	0.43557	2.26774	139.088	0.60215
2.26774	139.844	0.41575	2.26774	139.844	0.64602
3.02366	0	0.33187	3.02366	0	0.59363
3.02366	0.75591	0.45573	3.02366	0.75591	0.48506
3.02366	1.51183	0.40241	3.02366	1.51183	0.65677
3.02366	2.26774	0.07711	3.02366	2.26774	0.77794
3.02366	3.02366	0.2481	3.02366	3.02366	0.68769
3.02366	3.77957	0.04727	3.02366	3.77957	0.94975
3.02366	4.53548	0.39475	3.02366	4.53548	0.56198
3.02366	5.2914	0.45438	3.02366	5.2914	0.32928
3.02366	6.04731	0.49721	3.02366	6.04731	0.43314
3.02366	6.80323	0.75062	3.02366	6.80323	0.38185
3.02366	7.55914	0.45652	3.02366	7.55914	0.61654
3.02366	8.31505	0.40653	3.02366	8.31505	0.49902
3.02366	9.07097	0.61687	3.02366	9.07097	0.47997
3.02366	9.82688	0.66224	3.02366	9.82688	0.35804
3.02366	10.5828	0.49911	3.02366	10.5828	0.47813
3.02366	11.3387	0.30321	3.02366	11.3387	0.53307
3.02366	12.0946	0.42844	3.02366	12.0946	0.65851
3.02366	12.8505	0.63803	3.02366	12.8505	0.47661
3.02366	13.6065	0.57182	3.02366	13.6065	0.38307
3.02366	14.3624	0.40507	3.02366	14.3624	0.59793
3.02366	15.1183	0.24916	3.02366	15.1183	0.7162
3.02366	15.8742	0.39807	3.02366	15.8742	0.63933
3.02366	16.6301	0.49319	3.02366	16.6301	0.53614
3.02366	17.386	0.7088	3.02366	17.386	0.30447
3.02366	18.1419	0.84895	3.02366	18.1419	0.203
3.02366	18.8978	0.67417	3.02366	18.8978	0.26162
3.02366	19.6538	0.78384	3.02366	19.6538	0.23144
3.02366	20.4097	0.85594	3.02366	20.4097	0.19565
3.02366	21.1656	0.68372	3.02366	21.1656	0.32161
3.02366	21.9215	0.48833	3.02366	21.9215	0.45767
3.02366	22.6774	0.12206	3.02366	22.6774	0.77315
3.02366	23.4333	0.000584397	3.02366	23.4333	1.00524
3.02366	24.1893	0.08609	3.02366	24.1893	0.85123
3.02366	24.9452	0.09148	3.02366	24.9452	0.98645
3.02366	25.7011	0.10528	3.02366	25.7011	0.96898
3.02366	26.457	0.06753	3.02366	26.457	0.87611
3.02366	27.2129	0.17582	3.02366	27.2129	0.90882
3.02366	27.9688	0.33087	3.02366	27.9688	0.57609
3.02366	28.7247	0.47176	3.02366	28.7247	0.47603
3.02366	29.4807	0.50695	3.02366	29.4807	0.40944
3.02366	30.2366	0.43688	3.02366	30.2366	0.53729
3.02366	30.9925	0.46278	3.02366	30.9925	0.60047
3.02366	31.7484	0.46255	3.02366	31.7484	0.43645
3.02366	32.5043	0.42953	3.02366	32.5043	0.50435
3.02366	33.2602	0.34945	3.02366	33.2602	0.51354
3.02366	34.0161	0.47763	3.02366	34.0161	0.54456
3.02366	34.772	0.55535	3.02366	34.772	0.41583
3.02366	35.528	0.50479	3.02366	35.528	0.4734
3.02366	36.2839	0.51839	3.02366	36.2839	0.39418
3.02366	37.0398	0.52686	3.02366	37.0398	0.40781
3.02366	37.7957	0.68777	3.02366	37.7957	0.36837
3.02366	38.5516	0.81909	3.02366	38.5516	0.13739
3.02366	39.3075	0.72048	3.02366	39.3075	0.34417
3.02366	40.0634	0.85039	3.02366	40.0634	0.22593
3.02366	40.8194	0.74378	3.02366	40.8194	0.28033
3.02366	41.5753	0.76623	3.02366	41.5753	0.15958
3.02366	42.3312	0.75838	3.02366	42.3312	0.12505
3.02366	43.0871	0.29489	3.02366	43.0871	0.58532
3.02366	43.843	0.41783	3.02366	43.843	0.59472
3.02366	44.5989	0.37546	3.02366	44.5989	0.60931
3.02366	45.3548	0.19114	3.02366	45.3548	0.82967
3.02366	46.1108	0.22683	3.02366	46.1108	0.72438
3.02366	46.8667	0.29228	3.02366	46.8667	0.68266
3.02366	47.6226	0.60627	3.02366	47.6226	0.28471
3.02366	48.3785	0.77092	3.02366	48.3785	0.34459
3.02366	49.1344	0.60417	3.02366	49.1344	0.49968
3.02366	49.8903	0.51133	3.02366	49.8903	0.45534
3.02366	50.6462	0.42314	3.02366	50.6462	0.52665
3.02366	51.4021	0.43602	3.02366	51.4021	0.58786
3.02366	52.1581	0.39038	3.02366	52.1581	0.50203
3.02366	52.914	0.25184	3.02366	52.914	0.70065
3.02366	53.6699	0.42342	3.02366	53.6699	0.5169
3.02366	54.4258	0.49797	3.02366	54.4258	0.44634
3.02366	55.1817	0.38974	3.02366	55.1817	0.52184
3.02366	55.9376	0.5087	3.02366	55.9376	0.49156
3.02366	56.6936	0.51044	3.02366	56.6936	0.49505
3.02366	57.4495	0.40327	3.02366	57.4495	0.52048
3.02366	58.2054	0.28799	3.02366	58.2054	0.64218
3.02366	58.9613	0.27955	3.02366	58.9613	0.66685
3.02366	59.7172	0.36637	3.02366	59.7172	0.62024
3.02366	60.4731	0.34255	3.02366	60.4731	0.78367
3.02366	61.229	0.33834	3.02366	61.229	0.66176
3.02366	61.9849	0.4611	3.02366	61.9849	0.67107
3.02366	62.7409	0.20498	3.02366	62.7409	0.76328
3.02366	63.4968	0.0849	3.02366	63.4968	0.91522
3.02366	64.2527	0.12865	3.02366	64.2527	0.91967
3.02366	65.0086	0.14796	3.02366	65.0086	0.91144
3.02366	65.7645	0.1656	3.02366	65.7645	0.72668
3.02366	66.5204	0.48279	3.02366	66.5204	0.42457
3.02366	67.2763	0.41304	3.02366	67.2763	0.3817
3.02366	68.0323	0.58066	3.02366	68.0323	0.34658
3.02366	68.7882	0.71806	3.02366	68.7882	0.1807
3.02366	69.5441	0.4776	3.02366	69.5441	0.48563
3.02366	70.3	0.3185	3.02366	70.3	0.6935
3.02366	71.0559	0.40067	3.02366	71.0559	0.67669
3.02366	71.8118	0.22097	3.02366	71.8118	0.76232
3.02366	72.5677	0.25199	3.02366	72.5677	0.5945
3.02366	73.3237	0.33125	3.02366	73.3237	0.5513
3.02366	74.0796	0.64408	3.02366	74.0796	0.36237
3.02366	74.8355	0.59475	3.02366	74.8355	0.33015
3.02366	75.5914	0.46094	3.02366	75.5914	0.55661
3.02366	76.3473	0.44899	3.02366	76.3473	0.47934
3.02366	77.1032	0.59648	3.02366	77.1032	0.38064
3.02366	77.8591	0.32152	3.02366	77.8591	0.69933
3.02366	78.615	0.0874	3.02366	78.615	1.02088
3.02366	79.371	0.12862	3.02366	79.371	0.83843
3.02366	80.1269	0.11762	3.02366	80.1269	0.93252
3.02366	80.8828	0	3.02366	80.8828	1.01644
3.02366	81.6387	0	3.02366	81.6387	0.97948
3.02366	82.3946	0	3.02366	82.3946	0.89073
3.02366	83.1505	0	3.02366	83.1505	1.04293
3.02366	83.9065	0	3.02366	83.9065	1.08803
3.02366	84.6624	0.00597	3.02366	84.6624	0.99981
3.02366	85.4183	0.11732	3.02366	85.4183	0.99986
3.02366	86.1742	0.28903	3.02366	86.1742	0.66682
3.02366	86.9301	0.10745	3.02366	86.9301	0.80879
3.02366	87.686	0.21814	3.02366	87.686	0.57571
3.02366	88.4419	0.27575	3.02366	88.4419	0.8567
3.02366	89.1979	0.39923	3.02366	89.1979	0.68776
3.02366	89.9538	0.39335	3.02366	89.9538	0.50107
3.02366	90.7097	0.4968	3.02366	90.7097	0.35286
3.02366	91.4656	0.63379	3.02366	91.4656	0.19758
3.02366	92.2215	0.54443	3.02366	92.2215	0.3408
3.02366	92.9774	0.41772	3.02366	92.9774	0.63464
3.02366	93.7333	0.54477	3.02366	93.7333	0.50724
3.02366	94.4892	0.47664	3.02366	94.4892	0.45925
3.02366	95.2452	0.15461	3.02366	95.2452	0.64569
3.02366	96.0011	0.17168	3.02366	96.0011	0.65877
3.02366	96.757	0.38424	3.02366	96.757	0.66378
3.02366	97.5129	0.25771	3.02366	97.5129	0.75879
3.02366	98.2688	0.28153	3.02366	98.2688	0.70985
3.02366	99.0247	0.343	3.02366	99.0247	0.55582
3.02366	99.7806	0.47888	3.02366	99.7806	0.55254
3.02366	100.537	0.42083	3.02366	100.537	0.63821
3.02366	101.292	0.34351	3.02366	101.292	0.65006
3.02366	102.048	0.37445	3.02366	102.048	0.53738
3.02366	102.804	0.24028	3.02366	102.804	0.7564
3.02366	103.56	0.02054	3.02366	103.56	1.09534
3.02366	104.316	0.23183	3.02366	104.316	0.82457
3.02366	105.072	0.80657	3.02366	105.072	0.24897
3.02366	105.828	0.5879	3.02366	105.828	0.37584
3.02366	106.584	0.44905	3.02366	106.584	0.633
3.02366	107.34	0.28995	3.02366	107.34	0.69221
3.02366	108.096	0.02371	3.02366	108.096	1.00963
3.02366	108.852	0	3.02366	108.852	0.96993
3.02366	109.608	0	3.02366	109.608	1.03835
3.02366	110.363	0.1139	3.02366	110.363	0.87002
3.02366	111.119	0.25172	3.02366	111.119	0.67933
3.02366	111.875	0.31422	3.02366	111.875	0.55568
3.02366	112.631	0.2052	3.02366	112.631	0.70998
3.02366	113.387	0.37395	3.02366	113.387	0.67972
3.02366	114.143	0.39044	3.02366	114.143	0.59331
3.02366	114.899	0.58862	3.02366	114.899	0.48973
3.02366	115.655	0.20409	3.02366	115.655	0.64893
3.02366	116.411	0.49633	3.02366	116.411	0.53404
3.02366	117.167	0.43449	3.02366	117.167	0.54353
3.02366	117.923	0.38119	3.02366	117.923	0.53353
3.02366	118.678	0.60452	3.02366	118.678	0.42699
3.02366	119.434	0.41815	3.02366	119.434	0.5956
3.02366	120.19	0.66536	3.02366	120.19	0.36879
3.02366	120.946	0.54231	3.02366	120.946	0.37184
3.02366	121.702	0.55822	3.02366	121.702	0.37277
3.02366	122.458	0.52544	3.02366	122.458	0.49734
3.02366	123.214	0.492	3.02366	123.214	0.4545
3.02366	123.97	0.43791	3.02366	123.97	0.72647
3.02366	124.726	0.26456	3.02366	124.726	0.58462
3.02366	125.482	0.54916	3.02366	125.482	0.44149
3.02366	126.238	0.72445	3.02366	126.238	0.25354
3.02366	126.994	0.727	3.02366	126.994	0.23591
3.02366	127.749	0.77678	3.02366	127.749	0.27568
3.02366	128.505	0.47869	3.02366	128.505	0.4787
3.02366	129.261	0.14283	3.02366	129.261	0.75803
3.02366	130.017	0.000483841	3.02366	130.017	0.90886
3.02366	130.773	0	3.02366	130.773	1.08376
3.02366	131.529	0.02695	3.02366	131.529	0.96514
3.02366	132.285	0.175	3.02366	132.285	0.81938
3.02366	133.041	0.20149	3.02366	133.041	0.9266
3.02366	133.797	0.41621	3.02366	133.797	0.56913
3.02366	134.553	0.33267	3.02366	134.553	0.56395
3.02366	135.309	0.37382	3.02366	135.309	0.42916
3.02366	136.065	0.34261	3.02366	136.065	0.55448
3.02366	136.82	0.36789	3.02366	136.82	0.62755
3.02366	137.576	0.29371	3.02366	137.576	0.70163
3.02366	138.332	0.41407	3.02366	138.332	0.46144
3.02366	139.088	0.74482	3.02366	139.088	0.42211
3.02366	139.844	0.3278	3.02366	139.844	0.85575
3.77957	0	0.46904	3.77957	0	0.54877
3.77957	0.75591	0.46468	3.77957	0.75591	0.48257
3.77957	1.51183	0.43651	3.77957	1.51183	0.53402
3.77957	2.26774	0.23044	3.77957	2.26774	0.75357
3.77957	3.02366	0.18618	3.77957	3.02366	0.78487
3.77957	3.77957	0.17207	3.77957	3.77957	0.9035
3.77957	4.53548	0.06781	3.77957	4.53548	0.80509
3.77957	5.2914	0.53577	3.77957	5.2914	0.60139
3.77957	6.04731	0.55868	3.77957	6.04731	0.52788
3.77957	6.80323	0.72231	3.77957	6.80323	0.44013
3.77957	7.55914	0.32264	3.77957	7.55914	0.74359
3.77957	8.31505	0.48724	3.77957	8.31505	0.59772
3.77957	9.07097	0.38143	3.77957	9.07097	0.56896
3.77957	9.82688	0.29316	3.77957	9.82688	0.87168
3.77957	10.5828	0.42005	3.77957	10.5828	0.60918
3.77957	11.3387	0.60482	3.77957	11.3387	0.46077
3.77957	12.0946	0.45964	3.77957	12.0946	0.57244
3.77957	12.8505	0.4618	3.77957	12.8505	0.52638
3.77957	13.6065	0.68133	3.77957	13.6065	0.39073
3.77957	14.3624	0.4879	3.77957	14.3624	0.44308
3.77957	15.1183	0.2819	3.77957	15.1183	0.68094
3.77957	15.8742	0.36918	3.77957	15.8742	0.66062
3.77957	16.6301	0.50316	3.77957	16.6301	0.47779
3.77957	17.386	0.72959	3.77957	17.386	0.2397
3.77957	18.1419	0.87274	3.77957	18.1419	0.2142
3.77957	18.8978	0.65953	3.77957	18.8978	0.43012
3.77957	19.6538	0.50942	3.77957	19.6538	0.33345
3.77957	20.4097	0.80895	3.77957	20.4097	0.27683
3.77957	21.1656	0.81015	3.77957	21.1656	0.30949
3.77957	21.9215	0.60207	3.77957	21.9215	0.48449
3.77957	22.6774	0.2294	3.77957	22.6774	0.73154
3.77957	23.4333	0.0478	3.77957	23.4333	0.68344
3.77957	24.1893	0.06251	3.77957	24.1893	0.84001
3.77957	24.9452	0.16888	3.77957	24.9452	0.69379
3.77957	25.7011	0.1841	3.77957	25.7011	0.85565
3.77957	26.457	0.25264	3.77957	26.457	0.8314
3.77957	27.2129	0.30147	3.77957	27.2129	0.6331
3.77957	27.9688	0.47233	3.77957	27.9688	0.50704
3.77957	28.7247	0.48065	3.77957	28.7247	0.40164
3.77957	29.4807	0.34244	3.77957	29.4807	0.67926
3.77957	30.2366	0.24803	3.77957	30.2366	0.70226
3.77957	30.9925	0.12951	3.77957	30.9925	0.89123
3.77957	31.7484	0.21921	3.77957	31.7484	0.69436
3.77957	32.5043	0.38824	3.77957	32.5043	0.60308
3.77957	33.2602	0.40616	3.77957	33.2602	0.5987
3.77957	34.0161	0.61504	3.77957	34.0161	0.428
3.77957	34.772	0.40723	3.77957	34.772	0.49677
3.77957	35.528	0.28511	3.77957	35.528	0.62212
3.77957	36.2839	0.5647	3.77957	36.2839	0.47322
3.77957	37.0398	0.42214	3.77957	37.0398	0.54146
3.77957	37.7957	0.38223	3.77957	37.7957	0.71125
3.77957	38.5516	0.40767	3.77957	38.5516	0.51122
3.77957	39.3075	0.5663	3.77957	39.3075	0.36255
3.77957	40.0634	0.85465	3.77957	40.0634	0.17385
3.77957	40.8194	0.69619	3.77957	40.8194	0.36323
3.77957	41.5753	0.4455	3.77957	41.5753	0.43948
3.77957	42.3312	0.66624	3.77957	42.3312	0.09729
3.77957	43.0871	0.63795	3.77957	43.0871	0.31477
3.77957	43.843	0.60701	3.77957	43.843	0.39973
3.77957	44.5989	0.58838	3.77957	44.5989	0.41076
3.77957	45.3548	0.51849	3.77957	45.3548	0.51761
3.77957	46.1108	0.33761	3.77957	46.1108	0.66574
3.77957	46.8667	0.59092	3.77957	46.8667	0.49848
3.77957	47.6226	0.66663	3.77957	47.6226	0.29559
3.77957	48.3785	0.56688	3.77957	48.3785	0.4048
3.77957	49.1344	0.44215	3.77957	49.1344	0.62166
3.77957	49.8903	0.35903	3.77957	49.8903	0.60331
3.77957	50.6462	0.53603	3.77957	50.6462	0.42483
3.77957	51.4021	0.62754	3.77957	51.4021	0.34704
3.77957	52.1581	0.55828	3.77957	52.1581	0.40018
3.77957	52.914	0.23806	3.77957	52.914	0.57458
3.77957	53.6699	0.15759	3.77957	53.6699	0.85319
3.77957	54.4258	0.53763	3.77957	54.4258	0.46055
3.77957	55.1817	0.38954	3.77957	55.1817	0.75938
3.77957	55.9376	0.51557	3.77957	55.9376	0.51475
3.77957	56.6936	0.44641	3.77957	56.6936	0.42285
3.77957	57.4495	0.50704	3.77957	57.4495	0.5032
3.77957	58.2054	0.3568	3.77957	58.2054	0.47063
3.77957	58.9613	0.25993	3.77957	58.9613	0.6035
3.77957	59.7172	0.37405	3.77957	59.7172	0.66871
3.77957	60.4731	0.18523	3.77957	60.4731	0.81865
3.77957	61.229	0.19622	3.77957	61.229	0.70466
3.77957	61.9849	0.23543	3.77957	61.9849	0.73536
3.77957	62.7409	0.16437	3.77957	62.7409	0.84203
3.77957	63.4968	0.14505	3.77957	63.4968	0.95902
3.77957	64.2527	0.11983	3.77957	64.2527	0.92656
3.77957	65.0086	0.17967	3.77957	65.0086	0.93444
3.77957	65.7645	0.31578	3.77957	65.7645	0.57475
3.77957	66.5204	0.48563	3.77957	66.5204	0.33571
3.77957	67.2763	0.6367	3.77957	67.2763	0.36175
3.77957	68.0323	0.65431	3.77957	68.0323	0.30369
3.77957	68.7882	0.45789	3.77957	68.7882	0.46298
3.77957	69.5441	0.42067	3.77957	69.5441	0.72197
3.77957	70.3	0.28615	3.77957	70.3	0.68936
3.77957	71.0559	0.24576	3.77957	71.0559	0.42802
3.77957	71.8118	0.46938	3.77957	71.8118	0.53387
3.77957	72.5677	0.38509	3.77957	72.5677	0.60491
3.77957	73.3237	0.37212	3.77957	73.3237	0.58816
3.77957	74.0796	0.37462	3.77957	74.0796	0.5595
3.77957	74.8355	0.42963	3.77957	74.8355	0.54794
3.77957	75.5914	0.33992	3.77957	75.5914	0.49879
3.77957	76.3473	0.5118	3.77957	76.3473	0.48414
3.77957	77.1032	0.55812	3.77957	77.1032	0.35598
3.77957	77.8591	0.52149	3.77957	77.8591	0.49908
3.77957	78.615	0.16614	3.77957	78.615	0.7508
3.77957	79.371	0.19952	3.77957	79.371	0.72648
3.77957	80.1269	0.21949	3.77957	80.1269	0.55336
3.77957	80.8828	0.04839	3.77957	80.8828	0.87435
3.77957	81.6387	0	3.77957	81.6387	1.01511
3.77957	82.3946	0	3.77957	82.3946	0.88035
3.77957	83.1505	0	3.77957	83.1505	0.99999
3.77957	83.9065	0	3.77957	83.9065	1.01524
3.77957	84.6624	0	3.77957	84.6624	1.01761
3.77957	85.4183	0.10955	3.77957	85.4183	0.8041
3.77957	86.1742	0.22187	3.77957	86.1742	0.78829
3.77957	86.9301	0.24278	3.77957	86.9301	0.80165
3.77957	87.686	0.22424	3.77957	87.686	0.66611
3.77957	88.4419	0.20414	3.77957	88.4419	0.8773
3.77957	89.1979	0.29592	3.77957	89.1979	0.77933
3.77957	89.9538	0.39634	3.77957	89.9538	0.6183
3.77957	90.7097	0.63594	3.77957	90.7097	0.47818
3.77957	91.4656	0.87173	3.77957	91.4656	0.04717
3.77957	92.2215	0.89177	3.77957	92.2215	0.14454
3.77957	92.9774	0.61913	3.77957	92.9774	0.49299
3.77957	93.7333	0.57632	3.77957	93.7333	0.47117
3.77957	94.4892	0.65353	3.77957	94.4892	0.36142
3.77957	95.2452	0.35864	3.77957	95.2452	0.69425
3.77957	96.0011	0.31909	3.77957	96.0011	0.52069
3.77957	96.757	0.51588	3.77957	96.757	0.53725
3.77957	97.5129	0.37051	3.77957	97.5129	0.60356
3.77957	98.2688	0.29406	3.77957	98.2688	0.65348
3.77957	99.0247	0.06122	3.77957	99.0247	1.05267
3.77957	99.7806	0.12102	3.77957	99.7806	0.94189
3.77957	100.537	0.21061	3.77957	100.537	0.75515
3.77957	101.292	0.34845	3.77957	101.292	0.5732
3.77957	102.048	0.5433	3.77957	102.048	0.49538
3.77957	102.804	0.44619	3.77957	102.804	0.54337
3.77957	103.56	0.1982	3.77957	103.56	0.78545
3.77957	104.316	0.47979	3.77957	104.316	0.58241
3.77957	105.072	0.51074	3.77957	105.072	0.5239
3.77957	105.828	0.79533	3.77957	105.828	0.23386
3.77957	106.584	0.52733	3.77957	106.584	0.38368
3.77957	107.34	0.09003	3.77957	107.34	0.8444
3.77957	108.096	0.20725	3.77957	108.096	0.75365
3.77957	108.852	0.1665	3.77957	108.852	0.94122
3.77957	109.608	0	3.77957	109.608	0.89077
3.77957	110.363	0.12962	3.77957	110.363	0.89641
3.77957	111.119	0.07392	3.77957	111.119	0.8584
3.77957	111.875	0.19448	3.77957	111.875	0.68843
3.77957	112.631	0.32288	3.77957	112.631	0.6852
3.77957	113.387	0.3113	3.77957	113.387	0.69764
3.77957	114.143	0.19003	3.77957	114.143	0.87837
3.77957	114.899	0.37238	3.77957	114.899	0.60421
3.77957	115.655	0.1668	3.77957	115.655	0.78513
3.77957	116.411	0.11407	3.77957	116.411	0.69993
3.77957	117.167	0.36728	3.77957	117.167	0.67527
3.77957	117.923	0.59425	3.77957	117.923	0.56868
3.77957	118.678	0.57298	3.77957	118.678	0.41058
3.77957	119.434	0.61407	3.77957	119.434	0.40739
3.77957	120.19	0.43591	3.77957	120.19	0.46625
3.77957	120.946	0.41221	3.77957	120.946	0.38107
3.77957	121.702	0.70971	3.77957	121.702	0.26283
3.77957	122.458	0.32703	3.77957	122.458	0.57291
3.77957	123.214	0.17385	3.77957	123.214	0.68177
3.77957	123.97	0.18833	3.77957	123.97	0.78383
3.77957	124.726	0.3594	3.77957	124.726	0.65843
3.77957	125.482	0.34606	3.77957	125.482	0.57617
3.77957	126.238	0.49443	3.77957	126.238	0.56984
3.77957	126.994	0.53385	3.77957	126.994	0.4634
3.77957	127.749	0.52416	3.77957	127.749	0.51691
3.77957	128.505	0.30971	3.77957	128.505	0.55911
3.77957	129.261	0.23888	3.77957	129.261	0.65984
3.77957	130.017	0.13028	3.77957	130.017	0.75255
3.77957	130.773	0.07592	3.77957	130.773	0.81659
3.77957	131.529	0.02489	3.77957	131.529	0.84151
3.77957	132.285	0.16791	3.77957	132.285	0.7845
3.77957	133.041	0.24713	3.77957	133.041	0.74976
3.77957	133.797	0.46789	3.77957	133.797	0.48101
3.77957	134.553	0.41729	3.77957	134.553	0.61148
3.77957	135.309	0.35579	3.77957	135.309	0.49363
3.77957	136.065	0.38789	3.77957	136.065	0.65625
3.77957	136.82	0.3244	3.77957	136.82	0.65508
3.77957	137.576	0.11205	3.77957	137.576	0.94491
3.77957	138.332	0.48782	3.77957	138.332	0.54739
3.77957	139.088	0.49331	3.77957	139.088	0.46025
3.77957	139.844	0.35938	3.77957	139.844	0.46276
4.53548	0	0.26908	4.53548	0	0.70789
4.53548	0.75591	0.65735	4.53548	0.75591	0.30331
4.53548	1.51183	0.40906	4.53548	1.51183	0.68138
4.53548	2.26774	0.23053	4.53548	2.26774	0.67854
4.53548	3.02366	0.26753	4.53548	3.02366	0.79954
4.53548	3.77957	0.29558	4.53548	3.77957	0.65521
4.53548	4.53548	0.04286	4.53548	4.53548	0.9234
4.53548	5.2914	0.40847	4.53548	5.2914	0.61321
4.53548	6.04731	0.59677	4.53548	6.04731	0.39815
4.53548	6.80323	0.4741	4.53548	6.80323	0.3636
4.53548	7.55914	0.39869	4.53548	7.55914	0.55671
4.53548	8.31505	0.48212	4.53548	8.31505	0.41681
4.53548	9.07097	0.56649	4.53548	9.07097	0.48186
4.53548	9.82688	0.36704	4.53548	9.82688	0.70166
4.53548	10.5828	0.50065	4.53548	10.5828	0.36035
4.53548	11.3387	0.9053	4.53548	11.3387	0.09197
4.53548	12.0946	0.85034	4.53548	12.0946	0.16678
4.53548	12.8505	0.65852	4.53548	12.8505	0.32747
4.53548	13.6065	0.74135	4.53548	13.6065	0.26954
4.53548	14.3624	0.51761	4.53548	14.3624	0.27933
4.53548	15.1183	0.52574	4.53548	15.1183	0.56858
4.53548	15.8742	0.42487	4.53548	15.8742	0.47197
4.53548	16.6301	0.39022	4.53548	16.6301	0.62332
4.53548	17.386	0.32416	4.53548	17.386	0.55006
4.53548	18.1419	0.31266	4.53548	18.1419	0.64578
4.53548	18.8978	0.29128	4.53548	18.8978	0.59708
4.53548	19.6538	0.41701	4.53548	19.6538	0.66162
4.53548	20.4097	0.50515	4.53548	20.4097	0.48831
4.53548	21.1656	0.59226	4.53548	21.1656	0.42818
4.53548	21.9215	0.39908	4.53548	21.9215	0.54132
4.53548	22.6774	0.34956	4.53548	22.6774	0.70876
4.53548	23.4333	0.25737	4.53548	23.4333	0.77609
4.53548	24.1893	0.16726	4.53548	24.1893	0.80926
4.53548	24.9452	0.25523	4.53548	24.9452	0.6596
4.53548	25.7011	0.36463	4.53548	25.7011	0.62569
4.53548	26.457	0.30563	4.53548	26.457	0.69825
4.53548	27.2129	0.3608	4.53548	27.2129	0.64805
4.53548	27.9688	0.50692	4.53548	27.9688	0.45898
4.53548	28.7247	0.3455	4.53548	28.7247	0.6025
4.53548	29.4807	0.41795	4.53548	29.4807	0.51992
4.53548	30.2366	0.12954	4.53548	30.2366	0.8541
4.53548	30.9925	0	4.53548	30.9925	1.04662
4.53548	31.7484	0.02215	4.53548	31.7484	0.7755
4.53548	32.5043	0.06816	4.53548	32.5043	1.02483
4.53548	33.2602	0.44944	4.53548	33.2602	0.59027
4.53548	34.0161	0.48118	4.53548	34.0161	0.58453
4.53548	34.772	0.2437	4.53548	34.772	0.68546
4.53548	35.528	0.32028	4.53548	35.528	0.65363
4.53548	36.2839	0.35369	4.53548	36.2839	0.51269
4.53548	37.0398	0.56019	4.53548	37.0398	0.47333
4.53548	37.7957	0.68914	4.53548	37.7957	0.33123
4.53548	38.5516	0.77497	4.53548	38.5516	0.19884
4.53548	39.3075	0.84184	4.53548	39.3075	0.24205
4.53548	40.0634	0.50889	4.53548	40.0634	0.51115
4.53548	40.8194	0.5509	4.53548	40.8194	0.57629
4.53548	41.5753	0.28577	4.53548	41.5753	0.63676
4.53548	42.3312	0.4835	4.53548	42.3312	0.4314
4.53548	43.0871	0.83857	4.53548	43.0871	0.16216
4.53548	43.843	0.7726	4.53548	43.843	0.17527
4.53548	44.5989	0.48006	4.53548	44.5989	0.5214
4.53548	45.3548	0.35905	4.53548	45.3548	0.59695
4.53548	46.1108	0.34107	4.53548	46.1108	0.61828
4.53548	46.8667	0.77256	4.53548	46.8667	0.28107
4.53548	47.6226	0.86032	4.53548	47.6226	0.05903
4.53548	48.3785	0.51538	4.53548	48.3785	0.50448
4.53548	49.1344	0.66967	4.53548	49.1344	0.38706
4.53548	49.8903	0.68451	4.53548	49.8903	0.28003
4.53548	50.6462	0.45009	4.53548	50.6462	0.59137
4.53548	51.4021	0.4546	4.53548	51.4021	0.48754
4.53548	52.1581	0.55581	4.53548	52.1581	0.47445
4.53548	52.914	0.3396	4.53548	52.914	0.65245
4.53548	53.6699	0.28979	4.53548	53.6699	0.62026
4.53548	54.4258	0.43865	4.53548	54.4258	0.50311
4.53548	55.1817	0.37379	4.53548	55.1817	0.51782
4.53548	55.9376	0.3878	4.53548	55.9376	0.48167
4.53548	56.6936	0.59155	4.53548	56.6936	0.41335
4.53548	57.4495	0.44	4.53548	57.4495	0.47001
4.53548	58.2054	0.46951	4.53548	58.2054	0.52154
4.53548	58.9613	0.4229	4.53548	58.9613	0.58606
4.53548	59.7172	0.47798	4.53548	59.7172	0.48233
4.53548	60.4731	0.37859	4.53548	60.4731	0.71911
4.53548	61.229	0.31082	4.53548	61.229	0.68658
4.53548	61.9849	0.40363	4.53548	61.9849	0.53341
4.53548	62.7409	0.28069	4.53548	62.7409	0.76311
4.53548	63.4968	0.25451	4.53548	63.4968	0.80614
4.53548	64.2527	0.37099	4.53548	64.2527	0.60962
4.53548	65.0086	0.34687	4.53548	65.0086	0.61873
4.53548	65.7645	0.37843	4.53548	65.7645	0.44257
4.53548	66.5204	0.44328	4.53548	66.5204	0.47278
4.53548	67.2763	0.33045	4.53548	67.2763	0.53553
4.53548	68.0323	0.50694	4.53548	68.0323	0.54069
4.53548	68.7882	0.49834	4.53548	68.7882	0.50038
4.53548	69.5441	0.3473	4.53548	69.5441	0.76915
4.53548	70.3	0.34045	4.53548	70.3	0.68516
4.53548	71.0559	0.31444	4.53548	71.0559	0.69502
4.53548	71.8118	0.40178	4.53548	71.8118	0.667
4.53548	72.5677	0.48154	4.53548	72.5677	0.66341
4.53548	73.3237	0.40692	4.53548	73.3237	0.6715
4.53548	74.0796	0.19875	4.53548	74.0796	0.76918
4.53548	74.8355	0.54644	4.53548	74.8355	0.48211
4.53548	75.5914	0.64381	4.53548	75.5914	0.42634
4.53548	76.3473	0.70975	4.53548	76.3473	0.23901
4.53548	77.1032	0.77096	4.53548	77.1032	0.21233
4.53548	77.8591	0.62572	4.53548	77.8591	0.19873
4.53548	78.615	0.29233	4.53548	78.615	0.77828
4.53548	79.371	0.19937	4.53548	79.371	0.84996
4.53548	80.1269	0.34531	4.53548	80.1269	0.57458
4.53548	80.8828	0.0637	4.53548	80.8828	0.79906
4.53548	81.6387	0	4.53548	81.6387	0.81783
4.53548	82.3946	0	4.53548	82.3946	0.98755
4.53548	83.1505	0	4.53548	83.1505	1.05786
4.53548	83.9065	0	4.53548	83.9065	0.99952
4.53548	84.6624	0	4.53548	84.6624	0.95468
4.53548	85.4183	0.15083	4.53548	85.4183	0.89874
4.53548	86.1742	0.06931	4.53548	86.1742	0.90462
4.53548	86.9301	0.02873	4.53548	86.9301	0.86207
4.53548	87.686	0.15339	4.53548	87.686	0.82888
4.53548	88.4419	0.2426	4.53548	88.4419	0.63567
4.53548	89.1979	0.20078	4.53548	89.1979	0.79477
4.53548	89.9538	0.16697	4.53548	89.9538	0.77359
4.53548	90.7097	0.43765	4.53548	90.7097	0.68064
4.53548	91.4656	0.57153	4.53548	91.4656	0.22573
4.53548	92.2215	0.96936	4.53548	92.2215	0.02248
4.53548	92.9774	0.69097	4.53548	92.9774	0.39652
4.53548	93.7333	0.58904	4.53548	93.7333	0.39018
4.53548	94.4892	0.43728	4.53548	94.4892	0.55191
4.53548	95.2452	0.19296	4.53548	95.2452	0.73494
4.53548	96.0011	0.36743	4.53548	96.0011	0.55933
4.53548	96.757	0.48543	4.53548	96.757	0.42214
4.53548	97.5129	0.43279	4.53548	97.5129	0.65069
4.53548	98.2688	0.30033	4.53548	98.2688	0.71915
4.53548	99.0247	0.20804	4.53548	99.0247	0.92974
4.53548	99.7806	0.14116	4.53548	99.7806	0.94268
4.53548	100.537	0.15881	4.53548	100.537	0.78983
4.53548	101.292	0.22904	4.53548	101.292	0.7526
4.53548	102.048	0.45213	4.53548	102.048	0.62569
4.53548	102.804	0.56122	4.53548	102.804	0.49938
4.53548	103.56	0.78499	4.53548	103.56	0.26206
4.53548	104.316	0.48008	4.53548	104.316	0.58323
4.53548	105.072	0.10391	4.53548	105.072	0.74906
4.53548	105.828	0.51948	4.53548	105.828	0.50735
4.53548	106.584	0.3589	4.53548	106.584	0.5275
4.53548	107.34	0.24617	4.53548	107.34	0.71954
4.53548	108.096	0.34269	4.53548	108.096	0.70295
4.53548	108.852	0.15787	4.53548	108.852	0.85091
4.53548	109.608	0	4.53548	109.608	1.08343
4.53548	110.363	0.14638	4.53548	110.363	0.82029
4.53548	111.119	0.11888	4.53548	111.119	0.92401
4.53548	111.875	0.16635	4.53548	111.875	0.96127
4.53548	112.631	0.35991	4.53548	112.631	0.60644
4.53548	113.387	0.3575	4.53548	113.387	0.4402
4.53548	114.143	0.40563	4.53548	114.143	0.56931
4.53548	114.899	0.28165	4.53548	114.899	0.74805
4.53548	115.655	0.1894	4.53548	115.655	0.78882
4.53548	116.411	0.17275	4.53548	116.411	0.95001
4.53548	117.167	0.19843	4.53548	117.167	0.74227
4.53548	117.923	0.59323	4.53548	117.923	0.41252
4.53548	118.678	0.48229	4.53548	118.678	0.46728
4.53548	119.434	0.56728	4.53548	119.434	0.50962
4.53548	120.19	0.25866	4.53548	120.19	0.65303
4.53548	120.946	0.31099	4.53548	120.946	0.77358
4.53548	121.702	0.44124	4.53548	121.702	0.58652
4.53548	122.458	0.256	4.53548	122.458	0.68468
4.53548	123.214	0.22938	4.53548	123.214	0.70877
4.53548	123.97	0.09391	4.53548	123.97	0.90807
4.53548	124.726	0.24958	4.53548	124.726	0.64293
4.53548	125.482	0.543	4.53548	125.482	0.52863
4.53548	126.238	0.26451	4.53548	126.238	0.66374
4.53548	126.994	0.35367	4.53548	126.994	0.63887
4.53548	127.749	0.40647	4.53548	127.749	0.53335
4.53548	128.505	0.50095	4.53548	128.505	0.53804
4.53548	129.261	0.28711	4.53548	129.261	0.68579
4.53548	130.017	0.09347	4.53548	130.017	0.80466
4.53548	130.773	0.11157	4.53548	130.773	0.97388
4.53548	131.529	0.03359	4.53548	131.529	0.97102
4.53548	132.285	0.08525	4.53548	132.285	0.69895
4.53548	133.041	0.13839	4.53548	133.041	0.78747
4.53548	133.797	0.22796	4.53548	133.797	0.80533
4.53548	134.553	0.36697	4.53548	134.553	0.6701
4.53548	135.309	0.43385	4.53548	135.309	0.56305
4.53548	136.065	0.10069	4.53548	136.065	0.84334
4.53548	136.82	0.20453	4.53548	136.82	0.73836
4.53548	137.576	0.26332	4.53548	137.576	0.74761
4.53548	138.332	0.3631	4.53548	138.332	0.6397
4.53548	139.088	0.26713	4.53548	139.088	0.63477
4.53548	139.844	0.45832	4.53548	139.844	0.60062
5.2914	0	0.35303	5.2914	0	0.67121
5.2914	0.75591	0.37043	5.2914	0.75591	0.53445
5.2914	1.51183	0.389	5.2914	1.51183	0.69508
5.2914	2.26774	0.23778	5.2914	2.26774	0.80519
5.2914	3.02366	0.48196	5.2914	3.02366	0.53566
5.2914	3.77957	0.32298	5.2914	3.77957	0.54604
5.2914	4.53548	0.11474	5.2914	4.53548	0.91544
5.2914	5.2914	0.17069	5.2914	5.2914	0.92338
5.2914	6.04731	0.33057	5.2914	6.04731	0.64374
5.2914	6.80323	0.73811	5.2914	6.80323	0.27282
5.2914	7.55914	0.59597	5.2914	7.55914	0.37126
5.2914	8.31505	0.7504	5.2914	8.31505	0.24968
5.2914	9.07097	0.83522	5.2914	9.07097	0.15502
5.2914	9.82688	0.69603	5.2914	9.82688	0.19759
5.2914	10.5828	0.86898	5.2914	10.5828	0.11735
5.2914	11.3387	0.7625	5.2914	11.3387	0.10386
5.2914	12.0946	0.82033	5.2914	12.0946	0.26007
5.2914	12.8505	0.7236	5.2914	12.8505	0.31999
5.2914	13.6065	0.81662	5.2914	13.6065	0.25832
5.2914	14.3624	0.62448	5.2914	14.3624	0.36169
5.2914	15.1183	0.58788	5.2914	15.1183	0.30277
5.2914	15.8742	0.78173	5.2914	15.8742	0.18744
5.2914	16.6301	0.37245	5.2914	16.6301	0.65529
5.2914	17.386	0.28758	5.2914	17.386	0.68308
5.2914	18.1419	0.15108	5.2914	18.1419	0.85157
5.2914	18.8978	0.17923	5.2914	18.8978	0.79945
5.2914	19.6538	0.24975	5.2914	19.6538	0.80421
5.2914	20.4097	0.34559	5.2914	20.4097	0.56897
5.2914	21.1656	0.27038	5.2914	21.1656	0.44094
5.2914	21.9215	0.2235	5.2914	21.9215	0.66413
5.2914	22.6774	0.34674	5.2914	22.6774	0.69004
5.2914	23.4333	0.2506	5.2914	23.4333	0.79855
5.2914	24.1893	0.2603	5.2914	24.1893	0.71235
5.2914	24.9452	0.349	5.2914	24.9452	0.5741
5.2914	25.7011	0.47324	5.2914	25.7011	0.55489
5.2914	26.457	0.34688	5.2914	26.457	0.58439
5.2914	27.2129	0.3219	5.2914	27.2129	0.74794
5.2914	27.9688	0.42323	5.2914	27.9688	0.69089
5.2914	28.7247	0.4442	5.2914	28.7247	0.62744
5.2914	29.4807	0.3976	5.2914	29.4807	0.5792
5.2914	30.2366	0.13291	5.2914	30.2366	0.85354
5.2914	30.9925	0.05065	5.2914	30.9925	0.97228
5.2914	31.7484	0.07484	5.2914	31.7484	0.84848
5.2914	32.5043	0.24291	5.2914	32.5043	0.74912
5.2914	33.2602	0.15778	5.2914	33.2602	0.86705
5.2914	34.0161	0.34389	5.2914	34.0161	0.67308
5.2914	34.772	0.37368	5.2914	34.772	0.65669
5.2914	35.528	0.46822	5.2914	35.528	0.60718
5.2914	36.2839	0.5331	5.2914	36.2839	0.48532
5.2914	37.0398	0.58455	5.2914	37.0398	0.37336
5.2914	37.7957	0.77635	5.2914	37.7957	0.2025
5.2914	38.5516	0.81889	5.2914	38.5516	0.23835
5.2914	39.3075	0.4667	5.2914	39.3075	0.437
5.2914	40.0634	0.29924	5.2914	40.0634	0.66894
5.2914	40.8194	0.42826	5.2914	40.8194	0.5778
5.2914	41.5753	0.50423	5.2914	41.5753	0.49558
5.2914	42.3312	0.55702	5.2914	42.3312	0.45725
5.2914	43.0871	0.79883	5.2914	43.0871	0.28465
5.2914	43.843	0.70304	5.2914	43.843	0.23808
5.2914	44.5989	0.72594	5.2914	44.5989	0.19854
5.2914	45.3548	0.42566	5.2914	45.3548	0.60239
5.2914	46.1108	0.43126	5.2914	46.1108	0.57334
5.2914	46.8667	0.89391	5.2914	46.8667	0.10962
5.2914	47.6226	0.80753	5.2914	47.6226	0.04668
5.2914	48.3785	0.87736	5.2914	48.3785	0.17822
5.2914	49.1344	0.89041	5.2914	49.1344	0.05234
5.2914	49.8903	0.84561	5.2914	49.8903	0.12333
5.2914	50.6462	0.68378	5.2914	50.6462	0.36164
5.2914	51.4021	0.51785	5.2914	51.4021	0.51437
5.2914	52.1581	0.60424	5.2914	52.1581	0.28108
5.2914	52.914	0.64716	5.2914	52.914	0.46732
5.2914	53.6699	0.69411	5.2914	53.6699	0.34976
5.2914	54.4258	0.40114	5.2914	54.4258	0.47685
5.2914	55.1817	0.35707	5.2914	55.1817	0.58214
5.2914	55.9376	0.53571	5.2914	55.9376	0.57333
5.2914	56.6936	0.44166	5.2914	56.6936	0.71743
5.2914	57.4495	0.42989	5.2914	57.4495	0.6528
5.2914	58.2054	0.41775	5.2914	58.2054	0.62881
5.2914	58.9613	0.37262	5.2914	58.9613	0.5023
5.2914	59.7172	0.51446	5.2914	59.7172	0.46785
5.2914	60.4731	0.44378	5.2914	60.4731	0.56981
5.2914	61.229	0.49978	5.2914	61.229	0.48796
5.2914	61.9849	0.57724	5.2914	61.9849	0.40776
5.2914	62.7409	0.344	5.2914	62.7409	0.51284
5.2914	63.4968	0.26673	5.2914	63.4968	0.69795
5.2914	64.2527	0.25167	5.2914	64.2527	0.6302
5.2914	65.0086	0.43256	5.2914	65.0086	0.57645
5.2914	65.7645	0.4123	5.2914	65.7645	0.52149
5.2914	66.5204	0.46683	5.2914	66.5204	0.511
5.2914	67.2763	0.2779	5.2914	67.2763	0.68605
5.2914	68.0323	0.18179	5.2914	68.0323	0.62394
5.2914	68.7882	0.36616	5.2914	68.7882	0.6331
5.2914	69.5441	0.45876	5.2914	69.5441	0.4973
5.2914	70.3	0.45797	5.2914	70.3	0.60294
5.2914	71.0559	0.37806	5.2914	71.0559	0.69952
5.2914	71.8118	0.44749	5.2914	71.8118	0.63365
5.2914	72.5677	0.55705	5.2914	72.5677	0.39266
5.2914	73.3237	0.40442	5.2914	73.3237	0.44855
5.2914	74.0796	0.4429	5.2914	74.0796	0.49404
5.2914	74.8355	0.54449	5.2914	74.8355	0.40597
5.2914	75.5914	0.61714	5.2914	75.5914	0.39716
5.2914	76.3473	0.81139	5.2914	76.3473	0.17094
5.2914	77.1032	0.88889	5.2914	77.1032	0.08083
5.2914	77.8591	0.5804	5.2914	77.8591	0.33235
5.2914	78.615	0.28203	5.2914	78.615	0.63552
5.2914	79.371	0.22603	5.2914	79.371	0.76955
5.2914	80.1269	0.50757	5.2914	80.1269	0.64232
5.2914	80.8828	0.07159	5.2914	80.8828	0.92535
5.2914	81.6387	0	5.2914	81.6387	1.0102
5.2914	82.3946	0	5.2914	82.3946	0.97405
5.2914	83.1505	0	5.2914	83.1505	0.93337
5.2914	83.9065	0	5.2914	83.9065	1.00976
5.2914	84.6624	0	5.2914	84.6624	0.93449
5.2914	85.4183	0	5.2914	85.4183	1.04245
5.2914	86.1742	0	5.2914	86.1742	1.03951
5.2914	86.9301	0.00143	5.2914	86.9301	0.95188
5.2914	87.686	0.10615	5.2914	87.686	0.83318
5.2914	88.4419	0.20924	5.2914	88.4419	0.71446
5.2914	89.1979	0.17936	5.2914	89.1979	0.76805
5.2914	89.9538	0.12747	5.2914	89.9538	0.6919
5.2914	90.7097	0.34852	5.2914	90.7097	0.5831
5.2914	91.4656	0.3464	5.2914	91.4656	0.60909
5.2914	92.2215	0.90362	5.2914	92.2215	0.11003
5.2914	92.9774	0.85247	5.2914	92.9774	0.1559
5.2914	93.7333	0.74735	5.2914	93.7333	0.13978
5.2914	94.4892	0.59266	5.2914	94.4892	0.52048
5.2914	95.2452	0.31396	5.2914	95.2452	0.57899
5.2914	96.0011	0.42739	5.2914	96.0011	0.60837
5.2914	96.757	0.40474	5.2914	96.757	0.36174
5.2914	97.5129	0.46625	5.2914	97.5129	0.61437
5.2914	98.2688	0.28278	5.2914	98.2688	0.73333
5.2914	99.0247	0.27728	5.2914	99.0247	0.68366
5.2914	99.7806	0.10377	5.2914	99.7806	0.84017
5.2914	100.537	0	5.2914	100.537	0.85602
5.2914	101.292	0.038	5.2914	101.292	0.87033
5.2914	102.048	0.30085	5.2914	102.048	0.68481
5.2914	102.804	0.49108	5.2914	102.804	0.61942
5.2914	103.56	0.62987	5.2914	103.56	0.40995
5.2914	104.316	0.69037	5.2914	104.316	0.32639
5.2914	105.072	0.46319	5.2914	105.072	0.44507
5.2914	105.828	0.59865	5.2914	105.828	0.34943
5.2914	106.584	0.23616	5.2914	106.584	0.73304
5.2914	107.34	0.05681	5.2914	107.34	0.9454
5.2914	108.096	0.13453	5.2914	108.096	0.87028
5.2914	108.852	0.06118	5.2914	108.852	1.02286
5.2914	109.608	0	5.2914	109.608	0.96873
5.2914	110.363	0.00351	5.2914	110.363	0.90825
5.2914	111.119	0.13803	5.2914	111.119	0.93236
5.2914	111.875	0.20861	5.2914	111.875	0.59589
5.2914	112.631	0.29425	5.2914	112.631	0.65365
5.2914	113.387	0.3353	5.2914	113.387	0.56985
5.2914	114.143	0.4684	5.2914	114.143	0.60026
5.2914	114.899	0.52866	5.2914	114.899	0.43225
5.2914	115.655	0.58739	5.2914	115.655	0.38465
5.2914	116.411	0.47743	5.2914	116.411	0.61723
5.2914	117.167	0.27159	5.2914	117.167	0.70053
5.2914	117.923	0.50418	5.2914	117.923	0.53633
5.2914	118.678	0.42872	5.2914	118.678	0.49498
5.2914	119.434	0.22915	5.2914	119.434	0.73942
5.2914	120.19	0.45144	5.2914	120.19	0.5253
5.2914	120.946	0.39551	5.2914	120.946	0.50577
5.2914	121.702	0.3241	5.2914	121.702	0.75032
5.2914	122.458	0.38076	5.2914	122.458	0.50904
5.2914	123.214	0.41611	5.2914	123.214	0.71291
5.2914	123.97	0.19471	5.2914	123.97	0.65337
5.2914	124.726	0.2481	5.2914	124.726	0.66604
5.2914	125.482	0.48441	5.2914	125.482	0.50358
5.2914	126.238	0.24189	5.2914	126.238	0.56764
5.2914	126.994	0.28919	5.2914	126.994	0.76924
5.2914	127.749	0.36558	5.2914	127.749	0.68691
5.2914	128.505	0.37286	5.2914	128.505	0.73787
5.2914	129.261	0.2883	5.2914	129.261	0.75596
5.2914	130.017	0.17444	5.2914	130.017	0.79452
5.2914	130.773	0.19619	5.2914	130.773	0.76304
5.2914	131.529	0.1644	5.2914	131.529	0.68241
5.2914	132.285	0.13499	5.2914	132.285	0.84047
5.2914	133.041	0.14133	5.2914	133.041	0.79853
5.2914	133.797	0.33603	5.2914	133.797	0.79871
5.2914	134.553	0.53962	5.2914	134.553	0.45075
5.2914	135.309	0.30066	5.2914	135.309	0.78523
5.2914	136.065	0.12907	5.2914	136.065	0.95961
5.2914	136.82	0.29127	5.2914	136.82	0.72482
5.2914	137.576	0.26996	5.2914	137.576	0.67935
5.2914	138.332	0.10647	5.2914	138.332	0.83744
5.2914	139.088	0.02875	5.2914	139.088	0.92841
5.2914	139.844	0.28218	5.2914	139.844	0.62323
6.04731	0	0.07231	6.04731	0	0.85452
6.04731	0.75591	0.05089	6.04731	0.75591	0.89494
6.04731	1.51183	0.18306	6.04731	1.51183	0.78268
6.04731	2.26774	0.26505	6.04731	2.26774	0.74635
6.04731	3.02366	0.20894	6.04731	3.02366	0.69836
6.04731	3.77957	0.31705	6.04731	3.77957	0.58453
6.04731	4.53548	0.28118	6.04731	4.53548	0.72108
6.04731	5.2914	0.2116	6.04731	5.2914	0.55901
6.04731	6.04731	0.42066	6.04731	6.04731	0.56067
6.04731	6.80323	0.43996	6.04731	6.80323	0.57172
6.04731	7.55914	0.57755	6.04731	7.55914	0.26873
6.04731	8.31505	0.72368	6.04731	8.31505	0.29699
6.04731	9.07097	0.91581	6.04731	9.07097	0.13329
6.04731	9.82688	0.78938	6.04731	9.82688	0.22471
6.04731	10.5828	0.46571	6.04731	10.5828	0.44807
6.04731	11.3387	0.49062	6.04731	11.3387	0.54524
6.04731	12.0946	0.65755	6.04731	12.0946	0.22605
6.04731	12.8505	0.78146	6.04731	12.8505	0.32731
6.04731	13.6065	0.40517	6.04731	13.6065	0.51089
6.04731	14.3624	0.53605	6.04731	14.3624	0.372
6.04731	15.1183	0.66347	6.04731	15.1183	0.30564
6.04731	15.8742	0.52482	6.04731	15.8742	0.37451
6.04731	16.6301	0.34626	6.04731	16.6301	0.36758
6.04731	17.386	0.34737	6.04731	17.386	0.7821
6.04731	18.1419	0.17773	6.04731	18.1419	0.81447
6.04731	18.8978	0.22856	6.04731	18.8978	0.8883
6.04731	19.6538	0.1821	6.04731	19.6538	0.8132
6.04731	20.4097	0.24586	6.04731	20.4097	0.74025
6.04731	21.1656	0.16206	6.04731	21.1656	0.73243
6.04731	21.9215	0.28756	6.04731	21.9215	0.64581
6.04731	22.6774	0.28933	6.04731	22.6774	0.63017
6.04731	23.4333	0.37207	6.04731	23.4333	0.57156
6.04731	24.1893	0.12168	6.04731	24.1893	0.82671
6.04731	24.9452	0.29797	6.04731	24.9452	0.60757
6.04731	25.7011	0.40561	6.04731	25.7011	0.46385
6.04731	26.457	0.36033	6.04731	26.457	0.53633
6.04731	27.2129	0.40654	6.04731	27.2129	0.64713
6.04731	27.9688	0.4432	6.04731	27.9688	0.53988
6.04731	28.7247	0.39632	6.04731	28.7247	0.57258
6.04731	29.4807	0.35158	6.04731	29.4807	0.69566
6.04731	30.2366	0.40221	6.04731	30.2366	0.68466
6.04731	30.9925	0.28285	6.04731	30.9925	0.83057
6.04731	31.7484	0.19782	6.04731	31.7484	0.85361
6.04731	32.5043	0.24541	6.04731	32.5043	0.75028
6.04731	33.2602	0.26201	6.04731	33.2602	0.62266
6.04731	34.0161	0.30503	6.04731	34.0161	0.52999
6.04731	34.772	0.13747	6.04731	34.772	0.81283
6.04731	35.528	0.14482	6.04731	35.528	0.79145
6.04731	36.2839	0.17498	6.04731	36.2839	0.80483
6.04731	37.0398	0.40383	6.04731	37.0398	0.55672
6.04731	37.7957	0.53739	6.04731	37.7957	0.40138
6.04731	38.5516	0.36302	6.04731	38.5516	0.48499
6.04731	39.3075	0.42256	6.04731	39.3075	0.64133
6.04731	40.0634	0.59959	6.04731	40.0634	0.364
6.04731	40.8194	0.66964	6.04731	40.8194	0.39809
6.04731	41.5753	0.54564	6.04731	41.5753	0.45425
6.04731	42.3312	0.44675	6.04731	42.3312	0.35332
6.04731	43.0871	0.50319	6.04731	43.0871	0.44297
6.04731	43.843	0.54673	6.04731	43.843	0.35463
6.04731	44.5989	0.65381	6.04731	44.5989	0.26958
6.04731	45.3548	0.82782	6.04731	45.3548	0.24707
6.04731	46.1108	0.92885	6.04731	46.1108	0.18811
6.04731	46.8667	0.83942	6.04731	46.8667	0.05363
6.04731	47.6226	0.74561	6.04731	47.6226	0.14911
6.04731	48.3785	0.66819	6.04731	48.3785	0.22858
6.04731	49.1344	0.8598	6.04731	49.1344	0.1927
6.04731	49.8903	0.80616	6.04731	49.8903	0.182
6.04731	50.6462	0.85446	6.04731	50.6462	0.09559
6.04731	51.4021	0.59714	6.04731	51.4021	0.34349
6.04731	52.1581	0.73591	6.04731	52.1581	0.21186
6.04731	52.914	0.71541	6.04731	52.914	0.3001
6.04731	53.6699	0.79512	6.04731	53.6699	0.34844
6.04731	54.4258	0.60087	6.04731	54.4258	0.37145
6.04731	55.1817	0.17469	6.04731	55.1817	0.67773
6.04731	55.9376	0.46429	6.04731	55.9376	0.45597
6.04731	56.6936	0.53854	6.04731	56.6936	0.44983
6.04731	57.4495	0.39086	6.04731	57.4495	0.55578
6.04731	58.2054	0.36727	6.04731	58.2054	0.6945
6.04731	58.9613	0.47965	6.04731	58.9613	0.45841
6.04731	59.7172	0.50152	6.04731	59.7172	0.40694
6.04731	60.4731	0.55466	6.04731	60.4731	0.40636
6.04731	61.229	0.67191	6.04731	61.229	0.3469
6.04731	61.9849	0.81471	6.04731	61.9849	0.299
6.04731	62.7409	0.51701	6.04731	62.7409	0.53645
6.04731	63.4968	0.31124	6.04731	63.4968	0.64978
6.04731	64.2527	0.48917	6.04731	64.2527	0.54132
6.04731	65.0086	0.51739	6.04731	65.0086	0.56042
6.04731	65.7645	0.4096	6.04731	65.7645	0.65422
6.04731	66.5204	0.4013	6.04731	66.5204	0.58615
6.04731	67.2763	0.28277	6.04731	67.2763	0.85332
6.04731	68.0323	0.24133	6.04731	68.0323	0.69101
6.04731	68.7882	0.2711	6.04731	68.7882	0.72226
6.04731	69.5441	0.47013	6.04731	69.5441	0.54633
6.04731	70.3	0.45294	6.04731	70.3	0.40007
6.04731	71.0559	0.49138	6.04731	71.0559	0.5584
6.04731	71.8118	0.41231	6.04731	71.8118	0.56684
6.04731	72.5677	0.72773	6.04731	72.5677	0.27497
6.04731	73.3237	0.61347	6.04731	73.3237	0.28399
6.04731	74.0796	0.64122	6.04731	74.0796	0.37451
6.04731	74.8355	0.76321	6.04731	74.8355	0.27678
6.04731	75.5914	0.73455	6.04731	75.5914	0.2424
6.04731	76.3473	0.77416	6.04731	76.3473	0.17155
6.04731	77.1032	0.79839	6.04731	77.1032	0.12349
6.04731	77.8591	0.58156	6.04731	77.8591	0.53919
6.04731	78.615	0.51124	6.04731	78.615	0.47003
6.04731	79.371	0.37173	6.04731	79.371	0.54669
6.04731	80.1269	0.22037	6.04731	80.1269	0.76407
6.04731	80.8828	0.06451	6.04731	80.8828	0.92662
6.04731	81.6387	0	6.04731	81.6387	1.02521
6.04731	82.3946	0.01634	6.04731	82.3946	1.03044
6.04731	83.1505	0.11657	6.04731	83.1505	0.86743
6.04731	83.9065	0	6.04731	83.9065	1.02289
6.04731	84.6624	0	6.04731	84.6624	1.0008
6.04731	85.4183	0	6.04731	85.4183	0.86597
6.04731	86.1742	0	6.04731	86.1742	1.09435
6.04731	86.9301	0	6.04731	86.9301	0.94361
6.04731	87.686	0.05818	6.04731	87.686	0.91815
6.04731	88.4419	0.31197	6.04731	88.4419	0.70587
6.04731	89.1979	0.20698	6.04731	89.1979	0.86731
6.04731	89.9538	0.16232	6.04731	89.9538	0.7836
6.04731	90.7097	0.44624	6.04731	90.7097	0.55706
6.04731	91.4656	0.41363	6.04731	91.4656	0.57836
6.04731	92.2215	0.99741	6.04731	92.2215	0.07169
6.04731	92.9774	1.09476	6.04731	92.9774	0.01784
6.04731	93.7333	1.0336	6.04731	93.7333	0.01697
6.04731	94.4892	0.79407	6.04731	94.4892	0.07526
6.04731	95.2452	0.83893	6.04731	95.2452	0.09262
6.04731	96.0011	0.53448	6.04731	96.0011	0.37683
6.04731	96.757	0.16025	6.04731	96.757	0.83619
6.04731	97.5129	0.18384	6.04731	97.5129	0.74679
6.04731	98.2688	0.27734	6.04731	98.2688	0.75555
6.04731	99.0247	0.04798	6.04731	99.0247	0.89963
6.04731	99.7806	0.00645	6.04731	99.7806	0.94805
6.04731	100.537	0.00792	6.04731	100.537	0.9081
6.04731	101.292	0.01936	6.04731	101.292	1.01673
6.04731	102.048	0.276	6.04731	102.048	0.72245
6.04731	102.804	0.47837	6.04731	102.804	0.43731
6.04731	103.56	0.76287	6.04731	103.56	0.34182
6.04731	104.316	0.59388	6.04731	104.316	0.45814
6.04731	105.072	0.56709	6.04731	105.072	0.33708
6.04731	105.828	0.66206	6.04731	105.828	0.32588
6.04731	106.584	0.44395	6.04731	106.584	0.66055
6.04731	107.34	0.20612	6.04731	107.34	0.77958
6.04731	108.096	0.03016	6.04731	108.096	0.78969
6.04731	108.852	0	6.04731	108.852	0.99442
6.04731	109.608	0	6.04731	109.608	0.97386
6.04731	110.363	0	6.04731	110.363	0.90688
6.04731	111.119	0.04317	6.04731	111.119	0.93879
6.04731	111.875	0.09154	6.04731	111.875	0.78456
6.04731	112.631	0.18776	6.04731	112.631	0.82246
6.04731	113.387	0.25387	6.04731	113.387	0.76982
6.04731	114.143	0.40624	6.04731	114.143	0.69131
6.04731	114.899	0.55682	6.04731	114.899	0.38737
6.04731	115.655	0.6798	6.04731	115.655	0.36519
6.04731	116.411	0.49548	6.04731	116.411	0.53263
6.04731	117.167	0.52008	6.04731	117.167	0.49273
6.04731	117.923	0.61718	6.04731	117.923	0.41499
6.04731	118.678	0.46232	6.04731	118.678	0.567
6.04731	119.434	0.49049	6.04731	119.434	0.54319
6.04731	120.19	0.59154	6.04731	120.19	0.4178
6.04731	120.946	0.45523	6.04731	120.946	0.44591
6.04731	121.702	0.30133	6.04731	121.702	0.75815
6.04731	122.458	0.39175	6.04731	122.458	0.58035
6.04731	123.214	0.18199	6.04731	123.214	0.69021
6.04731	123.97	0.11766	6.04731	123.97	0.88309
6.04731	124.726	0.2273	6.04731	124.726	0.72031
6.04731	125.482	0.36714	6.04731	125.482	0.70783
6.04731	126.238	0.37753	6.04731	126.238	0.60818
6.04731	126.994	0.38631	6.04731	126.994	0.54294
6.04731	127.749	0.26536	6.04731	127.749	0.80908
6.04731	128.505	0.26956	6.04731	128.505	0.79686
6.04731	129.261	0.19461	6.04731	129.261	0.70012
6.04731	130.017	0.33502	6.04731	130.017	0.64688
6.04731	130.773	0.21965	6.04731	130.773	0.62906
6.04731	131.529	0.24237	6.04731	131.529	0.63213
6.04731	132.285	0.12648	6.04731	132.285	0.80698
6.04731	133.041	0.15233	6.04731	133.041	0.91386
6.04731	133.797	0.16924	6.04731	133.797	0.72846
6.04731	134.553	0.21098	6.04731	134.553	0.86648
6.04731	135.309	0.18759	6.04731	135.309	0.71059
6.04731	136.065	0.20597	6.04731	136.065	0.69492
6.04731	136.82	0.19851	6.04731	136.82	0.78411
6.04731	137.576	0.21731	6.04731	137.576	0.68477
6.04731	138.332	0.0688	6.04731	138.332	0.96633
6.04731	139.088	0.00347	6.04731	139.088	0.95783
6.04731	139.844	0.01231	6.04731	139.844	0.92547
6.80323	0	0.13233	6.80323	0	0.82495
6.80323	0.75591	0.1226	6.80323	0.75591	0.9252
6.80323	1.51183	0.32766	6.80323	1.51183	0.70845
6.80323	2.26774	0.28838	6.80323	2.26774	0.72882
6.80323	3.02366	0.02806	6.80323	3.02366	0.96248
6.80323	3.77957	0.10028	6.80323	3.77957	0.87237
6.80323	4.53548	0.2911	6.80323	4.53548	0.8083
6.80323	5.2914	0.46171	6.80323	5.2914	0.62137
6.80323	6.04731	0.67101	6.80323	6.04731	0.43526
6.80323	6.80323	0.46267	6.80323	6.80323	0.50664
6.80323	7.55914	0.70115	6.80323	7.55914	0.29549
6.80323	8.31505	0.82749	6.80323	8.31505	0.25162
6.80323	9.07097	0.88744	6.80323	9.07097	0.13896
6.80323	9.82688	0.56809	6.80323	9.82688	0.30408
6.80323	10.5828	0.35203	6.80323	10.5828	0.69221
6.80323	11.3387	0.45202	6.80323	11.3387	0.41285
6.80323	12.0946	0.53402	6.80323	12.0946	0.31195
6.80323	12.8505	0.50649	6.80323	12.8505	0.4045
6.80323	13.6065	0.4092	6.80323	13.6065	0.59334
6.80323	14.3624	0.68508	6.80323	14.3624	0.41272
6.80323	15.1183	0.54981	6.80323	15.1183	0.41373
6.80323	15.8742	0.3243	6.80323	15.8742	0.52728
6.80323	16.6301	0.59179	6.80323	16.6301	0.37436
6.80323	17.386	0.26774	6.80323	17.386	0.72193
6.80323	18.1419	0.01033	6.80323	18.1419	1.01575
6.80323	18.8978	0.24203	6.80323	18.8978	0.81431
6.80323	19.6538	0.29526	6.80323	19.6538	0.70291
6.80323	20.4097	0.23078	6.80323	20.4097	0.75407
6.80323	21.1656	0.10119	6.80323	21.1656	0.91295
6.80323	21.9215	0.24646	6.80323	21.9215	0.66821
6.80323	22.6774	0.18503	6.80323	22.6774	0.94935
6.80323	23.4333	0.16054	6.80323	23.4333	0.82313
6.80323	24.1893	0.04034	6.80323	24.1893	0.83449
6.80323	24.9452	0.21292	6.80323	24.9452	0.94045
6.80323	25.7011	0.65846	6.80323	25.7011	0.36675
6.80323	26.457	0.75333	6.80323	26.457	0.19051
6.80323	27.2129	0.58429	6.80323	27.2129	0.46456
6.80323	27.9688	0.57904	6.80323	27.9688	0.37795
6.80323	28.7247	0.36399	6.80323	28.7247	0.49004
6.80323	29.4807	0.34439	6.80323	29.4807	0.6403
6.80323	30.2366	0.40007	6.80323	30.2366	0.53734
6.80323	30.9925	0.28605	6.80323	30.9925	0.59956
6.80323	31.7484	0.16707	6.80323	31.7484	0.80185
6.80323	32.5043	0.05637	6.80323	32.5043	0.90213
6.80323	33.2602	0.33566	6.80323	33.2602	0.60895
6.80323	34.0161	0.15053	6.80323	34.0161	0.74475
6.80323	34.772	0.05003	6.80323	34.772	0.93143
6.80323	35.528	0.07158	6.80323	35.528	0.96973
6.80323	36.2839	0.00547	6.80323	36.2839	1.01571
6.80323	37.0398	0.27861	6.80323	37.0398	0.58299
6.80323	37.7957	0.419	6.80323	37.7957	0.49141
6.80323	38.5516	0.24849	6.80323	38.5516	0.68636
6.80323	39.3075	0.41098	6.80323	39.3075	0.63806
6.80323	40.0634	0.55108	6.80323	40.0634	0.3518
6.80323	40.8194	0.90414	6.80323	40.8194	0.15335
6.80323	41.5753	0.49316	6.80323	41.5753	0.42608
6.80323	42.3312	0.28991	6.80323	42.3312	0.74603
6.80323	43.0871	0.46154	6.80323	43.0871	0.47455
6.80323	43.843	0.59718	6.80323	43.843	0.48074
6.80323	44.5989	0.43246	6.80323	44.5989	0.39831
6.80323	45.3548	0.71274	6.80323	45.3548	0.21804
6.80323	46.1108	0.60385	6.80323	46.1108	0.38973
6.80323	46.8667	0.76474	6.80323	46.8667	0.22371
6.80323	47.6226	0.96178	6.80323	47.6226	0.08507
6.80323	48.3785	0.72544	6.80323	48.3785	0.11443
6.80323	49.1344	0.99065	6.80323	49.1344	0.1585
6.80323	49.8903	1.02487	6.80323	49.8903	0.09663
6.80323	50.6462	0.90183	6.80323	50.6462	0.13473
6.80323	51.4021	0.77849	6.80323	51.4021	0.15585
6.80323	52.1581	0.74013	6.80323	52.1581	0.19358
6.80323	52.914	0.61879	6.80323	52.914	0.45793
6.80323	53.6699	0.62119	6.80323	53.6699	0.35677
6.80323	54.4258	0.76771	6.80323	54.4258	0.09455
6.80323	55.1817	0.54756	6.80323	55.1817	0.37987
6.80323	55.9376	0.57008	6.80323	55.9376	0.4743
6.80323	56.6936	0.77306	6.80323	56.6936	0.21181
6.80323	57.4495	0.6974	6.80323	57.4495	0.34331
6.80323	58.2054	0.52467	6.80323	58.2054	0.55107
6.80323	58.9613	0.51183	6.80323	58.9613	0.26617
6.80323	59.7172	0.50513	6.80323	59.7172	0.51148
6.80323	60.4731	0.71049	6.80323	60.4731	0.33583
6.80323	61.229	0.82951	6.80323	61.229	0.23456
6.80323	61.9849	0.96186	6.80323	61.9849	0.1416
6.80323	62.7409	0.6065	6.80323	62.7409	0.39489
6.80323	63.4968	0.44991	6.80323	63.4968	0.53113
6.80323	64.2527	0.53146	6.80323	64.2527	0.48827
6.80323	65.0086	0.34787	6.80323	65.0086	0.6236
6.80323	65.7645	0.40523	6.80323	65.7645	0.66489
6.80323	66.5204	0.16831	6.80323	66.5204	0.73628
6.80323	67.2763	0.14001	6.80323	67.2763	0.86624
6.80323	68.0323	0.22515	6.80323	68.0323	0.74524
6.80323	68.7882	0.27346	6.80323	68.7882	0.81146
6.80323	69.5441	0.54862	6.80323	69.5441	0.42582
6.80323	70.3	0.48255	6.80323	70.3	0.40927
6.80323	71.0559	0.57106	6.80323	71.0559	0.29328
6.80323	71.8118	0.58389	6.80323	71.8118	0.32568
6.80323	72.5677	0.81794	6.80323	72.5677	0.23403
6.80323	73.3237	0.8044	6.80323	73.3237	0.25166
6.80323	74.0796	0.65551	6.80323	74.0796	0.18683
6.80323	74.8355	0.60987	6.80323	74.8355	0.20121
6.80323	75.5914	0.65489	6.80323	75.5914	0.30942
6.80323	76.3473	0.56401	6.80323	76.3473	0.35629
6.80323	77.1032	0.75669	6.80323	77.1032	0.16302
6.80323	77.8591	0.74932	6.80323	77.8591	0.19866
6.80323	78.615	0.50749	6.80323	78.615	0.43104
6.80323	79.371	0.52442	6.80323	79.371	0.45017
6.80323	80.1269	0.33645	6.80323	80.1269	0.63366
6.80323	80.8828	0.03096	6.80323	80.8828	0.98216
6.80323	81.6387	0	6.80323	81.6387	0.89527
6.80323	82.3946	0.07219	6.80323	82.3946	0.85834
6.80323	83.1505	0.26595	6.80323	83.1505	0.66339
6.80323	83.9065	0.0819	6.80323	83.9065	0.87223
6.80323	84.6624	0	6.80323	84.6624	0.94806
6.80323	85.4183	0	6.80323	85.4183	1.02441
6.80323	86.1742	0.00296	6.80323	86.1742	0.93185
6.80323	86.9301	0.01032	6.80323	86.9301	1.04627
6.80323	87.686	0.0041	6.80323	87.686	0.94723
6.80323	88.4419	0.22255	6.80323	88.4419	0.7651
6.80323	89.1979	0.2161	6.80323	89.1979	0.72208
6.80323	89.9538	0.25504	6.80323	89.9538	0.80323
6.80323	90.7097	0.4407	6.80323	90.7097	0.50102
6.80323	91.4656	0.66467	6.80323	91.4656	0.28346
6.80323	92.2215	0.78319	6.80323	92.2215	0.23548
6.80323	92.9774	0.84838	6.80323	92.9774	0.12024
6.80323	93.7333	0.91268	6.80323	93.7333	0.08987
6.80323	94.4892	0.97719	6.80323	94.4892	0.03528
6.80323	95.2452	0.87304	6.80323	95.2452	0.04236
6.80323	96.0011	0.73247	6.80323	96.0011	0.13127
6.80323	96.757	0.47474	6.80323	96.757	0.46059
6.80323	97.5129	0.47102	6.80323	97.5129	0.48386
6.80323	98.2688	0.2215	6.80323	98.2688	0.52706
6.80323	99.0247	0.15303	6.80323	99.0247	0.7928
6.80323	99.7806	0.33764	6.80323	99.7806	0.66828
6.80323	100.537	0.32532	6.80323	100.537	0.6783
6.80323	101.292	0.3874	6.80323	101.292	0.52367
6.80323	102.048	0.31146	6.80323	102.048	0.55619
6.80323	102.804	0.51681	6.80323	102.804	0.56722
6.80323	103.56	0.57942	6.80323	103.56	0.3375
6.80323	104.316	0.62845	6.80323	104.316	0.28879
6.80323	105.072	0.77302	6.80323	105.072	0.20955
6.80323	105.828	0.95342	6.80323	105.828	0.04454
6.80323	106.584	0.54802	6.80323	106.584	0.41269
6.80323	107.34	0.20584	6.80323	107.34	0.80147
6.80323	108.096	0.10918	6.80323	108.096	0.80939
6.80323	108.852	0.17739	6.80323	108.852	0.74322
6.80323	109.608	0.14528	6.80323	109.608	0.90103
6.80323	110.363	0	6.80323	110.363	0.80173
6.80323	111.119	0.04154	6.80323	111.119	0.98907
6.80323	111.875	0.30871	6.80323	111.875	0.6405
6.80323	112.631	0.22189	6.80323	112.631	0.78104
6.80323	113.387	0.18003	6.80323	113.387	0.69647
6.80323	114.143	0.23791	6.80323	114.143	0.82819
6.80323	114.899	0.40961	6.80323	114.899	0.67612
6.80323	115.655	0.69533	6.80323	115.655	0.35849
6.80323	116.411	0.85981	6.80323	116.411	0.28524
6.80323	117.167	0.71864	6.80323	117.167	0.29221
6.80323	117.923	0.66166	6.80323	117.923	0.36199
6.80323	118.678	0.38271	6.80323	118.678	0.49544
6.80323	119.434	0.43968	6.80323	119.434	0.68354
6.80323	120.19	0.15282	6.80323	120.19	0.81344
6.80323	120.946	0.37227	6.80323	120.946	0.70634
6.80323	121.702	0.30886	6.80323	121.702	0.72356
6.80323	122.458	0.12024	6.80323	122.458	0.86385
6.80323	123.214	0.1389	6.80323	123.214	0.7841
6.80323	123.97	0.05469	6.80323	123.97	0.88053
6.80323	124.726	0.06316	6.80323	124.726	0.81018
6.80323	125.482	0.20097	6.80323	125.482	0.82446
6.80323	126.238	0.24878	6.80323	126.238	0.6435
6.80323	126.994	0.3272	6.80323	126.994	0.62417
6.80323	127.749	0.34216	6.80323	127.749	0.6394
6.80323	128.505	0.32311	6.80323	128.505	0.62813
6.80323	129.261	0.40747	6.80323	129.261	0.7412
6.80323	130.017	0.20152	6.80323	130.017	0.85113
6.80323	130.773	0.26615	6.80323	130.773	0.62995
6.80323	131.529	0.29247	6.80323	131.529	0.74623
6.80323	132.285	0.34067	6.80323	132.285	0.62591
6.80323	133.041	0.46684	6.80323	133.041	0.3543
6.80323	133.797	0.33544	6.80323	133.797	0.73006
6.80323	134.553	0.34792	6.80323	134.553	0.7441
6.80323	135.309	0.36174	6.80323	135.309	0.65842
6.80323	136.065	0.44833	6.80323	136.065	0.58781
6.80323	136.82	0.34209	6.80323	136.82	0.6632
6.80323	137.576	0.31697	6.80323	137.576	0.56358
6.80323	138.332	0.27464	6.80323	138.332	0.78238
6.80323	139.088	0.08747	6.80323	139.088	0.86657
6.80323	139.844	0.24352	6.80323	139.844	0.74354
7.55914	0	0.23888	7.55914	0	0.72853
7.55914	0.75591	0.17234	7.55914	0.75591	0.82272
7.55914	1.51183	0.31697	7.55914	1.51183	0.59971
7.55914	2.26774	0.08663	7.55914	2.26774	0.81322
7.55914	3.02366	0.11037	7.55914	3.02366	0.8758
7.55914	3.77957	0.3732	7.55914	3.77957	0.64371
7.55914	4.53548	0.36053	7.55914	4.53548	0.71273
7.55914	5.2914	0.5712	7.55914	5.2914	0.33959
7.55914	6.04731	0.94794	7.55914	6.04731	0.08245
7.55914	6.80323	0.72443	7.55914	6.80323	0.21917
7.55914	7.55914	0.66071	7.55914	7.55914	0.40777
7.55914	8.31505	0.71677	7.55914	8.31505	0.26349
7.55914	9.07097	0.52966	7.55914	9.07097	0.28248
7.55914	9.82688	0.44492	7.55914	9.82688	0.55071
7.55914	10.5828	0.22257	7.55914	10.5828	0.93078
7.55914	11.3387	0.34169	7.55914	11.3387	0.69445
7.55914	12.0946	0.48084	7.55914	12.0946	0.54885
7.55914	12.8505	0.27993	7.55914	12.8505	0.73688
7.55914	13.6065	0.24881	7.55914	13.6065	0.81144
7.55914	14.3624	0.25076	7.55914	14.3624	0.81775
7.55914	15.1183	0.13305	7.55914	15.1183	0.75088
7.55914	15.8742	0.27543	7.55914	15.8742	0.72893
7.55914	16.6301	0.59678	7.55914	16.6301	0.5455
7.55914	17.386	0.6046	7.55914	17.386	0.29243
7.55914	18.1419	0.34926	7.55914	18.1419	0.60119
7.55914	18.8978	0.37508	7.55914	18.8978	0.61344
7.55914	19.6538	0.26791	7.55914	19.6538	0.76072
7.55914	20.4097	0.16329	7.55914	20.4097	0.94698
7.55914	21.1656	0.00815	7.55914	21.1656	0.98596
7.55914	21.9215	0.0254	7.55914	21.9215	0.93417
7.55914	22.6774	0.00608	7.55914	22.6774	1.00407
7.55914	23.4333	0.07441	7.55914	23.4333	0.95616
7.55914	24.1893	0.2942	7.55914	24.1893	0.7126
7.55914	24.9452	0.14131	7.55914	24.9452	0.79125
7.55914	25.7011	0.29522	7.55914	25.7011	0.61707
7.55914	26.457	0.64309	7.55914	26.457	0.26024
7.55914	27.2129	0.60744	7.55914	27.2129	0.30791
7.55914	27.9688	0.53356	7.55914	27.9688	0.36991
7.55914	28.7247	0.44704	7.55914	28.7247	0.58983
7.55914	29.4807	0.44725	7.55914	29.4807	0.57387
7.55914	30.2366	0.34082	7.55914	30.2366	0.61853
7.55914	30.9925	0.4142	7.55914	30.9925	0.55266
7.55914	31.7484	0.14556	7.55914	31.7484	0.82153
7.55914	32.5043	0.02533	7.55914	32.5043	1.06388
7.55914	33.2602	0.23282	7.55914	33.2602	0.79166
7.55914	34.0161	0.26275	7.55914	34.0161	0.62392
7.55914	34.772	0.30969	7.55914	34.772	0.73291
7.55914	35.528	0.19654	7.55914	35.528	0.72818
7.55914	36.2839	0.000900479	7.55914	36.2839	0.95201
7.55914	37.0398	0.01796	7.55914	37.0398	0.91731
7.55914	37.7957	0.10511	7.55914	37.7957	0.79139
7.55914	38.5516	0.40529	7.55914	38.5516	0.39492
7.55914	39.3075	0.56733	7.55914	39.3075	0.50233
7.55914	40.0634	0.70365	7.55914	40.0634	0.26993
7.55914	40.8194	0.79103	7.55914	40.8194	0.2527
7.55914	41.5753	0.47847	7.55914	41.5753	0.64193
7.55914	42.3312	0.55273	7.55914	42.3312	0.4628
7.55914	43.0871	0.51132	7.55914	43.0871	0.40201
7.55914	43.843	0.43829	7.55914	43.843	0.48306
7.55914	44.5989	0.50915	7.55914	44.5989	0.55691
7.55914	45.3548	0.34883	7.55914	45.3548	0.621
7.55914	46.1108	0.46627	7.55914	46.1108	0.61624
7.55914	46.8667	0.45465	7.55914	46.8667	0.51442
7.55914	47.6226	1.04749	7.55914	47.6226	0.07043
7.55914	48.3785	0.8357	7.55914	48.3785	0.06216
7.55914	49.1344	0.87503	7.55914	49.1344	0.10573
7.55914	49.8903	0.91343	7.55914	49.8903	0.05786
7.55914	50.6462	0.80514	7.55914	50.6462	0.1604
7.55914	51.4021	0.70083	7.55914	51.4021	0.31547
7.55914	52.1581	0.58983	7.55914	52.1581	0.4494
7.55914	52.914	0.63538	7.55914	52.914	0.38252
7.55914	53.6699	0.60894	7.55914	53.6699	0.34703
7.55914	54.4258	0.81792	7.55914	54.4258	0.1227
7.55914	55.1817	0.56593	7.55914	55.1817	0.33331
7.55914	55.9376	0.63617	7.55914	55.9376	0.38401
7.55914	56.6936	0.67042	7.55914	56.6936	0.3719
7.55914	57.4495	0.60975	7.55914	57.4495	0.4398
7.55914	58.2054	0.5916	7.55914	58.2054	0.50054
7.55914	58.9613	0.65373	7.55914	58.9613	0.32069
7.55914	59.7172	0.50989	7.55914	59.7172	0.40316
7.55914	60.4731	0.79321	7.55914	60.4731	0.23147
7.55914	61.229	0.95243	7.55914	61.229	0.09069
7.55914	61.9849	0.84626	7.55914	61.9849	0.13024
7.55914	62.7409	0.61337	7.55914	62.7409	0.44582
7.55914	63.4968	0.67385	7.55914	63.4968	0.30459
7.55914	64.2527	0.39905	7.55914	64.2527	0.65352
7.55914	65.0086	0.3793	7.55914	65.0086	0.63382
7.55914	65.7645	0.43301	7.55914	65.7645	0.61815
7.55914	66.5204	0.24423	7.55914	66.5204	0.57948
7.55914	67.2763	0.19108	7.55914	67.2763	0.82439
7.55914	68.0323	0.2035	7.55914	68.0323	0.80888
7.55914	68.7882	0.12454	7.55914	68.7882	0.83802
7.55914	69.5441	0.26113	7.55914	69.5441	0.63348
7.55914	70.3	0.10504	7.55914	70.3	0.96153
7.55914	71.0559	0.22039	7.55914	71.0559	0.71264
7.55914	71.8118	0.34925	7.55914	71.8118	0.7548
7.55914	72.5677	0.55599	7.55914	72.5677	0.54163
7.55914	73.3237	0.71973	7.55914	73.3237	0.208
7.55914	74.0796	0.79049	7.55914	74.0796	0.16708
7.55914	74.8355	0.64194	7.55914	74.8355	0.30289
7.55914	75.5914	0.6192	7.55914	75.5914	0.33252
7.55914	76.3473	0.3867	7.55914	76.3473	0.52602
7.55914	77.1032	0.65381	7.55914	77.1032	0.26237
7.55914	77.8591	0.68328	7.55914	77.8591	0.33393
7.55914	78.615	0.54627	7.55914	78.615	0.40671
7.55914	79.371	0.52038	7.55914	79.371	0.41415
7.55914	80.1269	0.43755	7.55914	80.1269	0.51164
7.55914	80.8828	0.10236	7.55914	80.8828	0.83735
7.55914	81.6387	0	7.55914	81.6387	0.84831
7.55914	82.3946	0	7.55914	82.3946	0.9742
7.55914	83.1505	0.22373	7.55914	83.1505	0.71489
7.55914	83.9065	0.21674	7.55914	83.9065	0.72705
7.55914	84.6624	0	7.55914	84.6624	0.87198
7.55914	85.4183	0	7.55914	85.4183	1.00118
7.55914	86.1742	0.11809	7.55914	86.1742	0.96545
7.55914	86.9301	0.19393	7.55914	86.9301	0.88126
7.55914	87.686	0.23923	7.55914	87.686	0.76702
7.55914	88.4419	0.10129	7.55914	88.4419	0.70076
7.55914	89.1979	0.10313	7.55914	89.1979	0.77128
7.55914	89.9538	0.27462	7.55914	89.9538	0.67882
7.55914	90.7097	0.51581	7.55914	90.7097	0.48905
7.55914	91.4656	0.49663	7.55914	91.4656	0.5422
7.55914	92.2215	0.58264	7.55914	92.2215	0.356
7.55914	92.9774	0.56875	7.55914	92.9774	0.2995
7.55914	93.7333	0.46151	7.55914	93.7333	0.36584
7.55914	94.4892	0.70148	7.55914	94.4892	0.24783
7.55914	95.2452	0.85609	7.55914	95.2452	0.20194
7.55914	96.0011	0.86098	7.55914	96.0011	0.12508
7.55914	96.757	0.36624	7.55914	96.757	0.49383
7.55914	97.5129	0.30619	7.55914	97.5129	0.55575
7.55914	98.2688	0.56566	7.55914	98.2688	0.51154
7.55914	99.0247	0.35248	7.55914	99.0247	0.54764
7.55914	99.7806	0.38618	7.55914	99.7806	0.72136
7.55914	100.537	0.52705	7.55914	100.537	0.58612
7.55914	101.292	0.31573	7.55914	101.292	0.6592
7.55914	102.048	0.16806	7.55914	102.048	0.81157
7.55914	102.804	0.30859	7.55914	102.804	0.62542
7.55914	103.56	0.6736	7.55914	103.56	0.39048
[truncated: 32,598 more rows]
