# Supplementary material for: Nanoscale C–H/C–D mapping of organic materials using electron spectroscopy
Source: Nat Nanotechnol. 2025 Mar 24;20(6):740–6. doi: 10.1038/s41565-025-01893-5 (PMC12532599; doi:10.1038/s41565-025-01893-5)
Supplement: Supplementary file 13 — EELS spectral data of dPS. [file 41565_2025_1893_MOESM13_ESM.xlsx]

## Sheet: Extended_Data_Fig9a
1st		2nd		3rd		4th		5th
Energy loss	Normalised intensity	Energy loss	Normalised intensity	Energy loss	Normalised intensity	Energy loss	Normalised intensity	Energy loss	Normalised intensity
meV	arb. unit	meV	arb. unit	meV	arb. unit	meV	arb. unit	meV	arb. unit
0.22206	-0.02837	0.22001	0.10052	0.22638	0.03017	0.21856	0.05483	0.22472	0.0514206
0.22456	0.02888	0.22251	0.03958	0.22888	-0.03499	0.22106	-0.01165	0.22722	0.0013144
0.22706	0.14104	0.22501	-0.09194	0.23138	0.00446	0.22356	-0.03379	0.22972	-0.0880224
0.22956	0.08784	0.22751	-0.05611	0.23388	0.0641	0.22606	0.0172	0.23222	-0.0442444
0.23206	0.02721	0.23001	0.04176	0.23638	0.15346	0.22856	0.03017	0.23472	0.0780478
0.23456	0.06709	0.23251	0.11492	0.23888	0.26918	0.23106	-0.0588	0.23722	0.122123
0.23706	0.06054	0.23501	0.1818	0.24138	0.35214	0.23356	-0.06198	0.23972	0.150011
0.23956	0.11801	0.23751	0.29142	0.24388	0.46272	0.23606	0.09375	0.24222	0.278992
0.24206	0.31576	0.24001	0.33628	0.24638	0.54946	0.23856	0.12743	0.24472	0.406605
0.24456	0.39414	0.24251	0.3536	0.24888	0.60134	0.24106	0.23565	0.24722	0.497098
0.24706	0.47967	0.24501	0.44775	0.25138	0.68374	0.24356	0.40635	0.24972	0.613941
0.24956	0.57867	0.24751	0.51778	0.25388	0.79141	0.24606	0.54103	0.25222	0.720365
0.25206	0.7162	0.25001	0.64779	0.25638	0.86043	0.24856	0.55494	0.25472	0.726397
0.25456	0.76949	0.25251	0.77162	0.25888	0.9283	0.25106	0.60666	0.25722	0.740972
0.25706	0.73161	0.25501	0.8052	0.26138	0.97122	0.25356	0.72987	0.25972	0.764069
0.25956	0.88097	0.25751	0.81967	0.26388	0.95995	0.25606	0.87402	0.26222	0.92662
0.26206	1	0.26001	0.90897	0.26638	0.99513	0.25856	0.84789	0.26472	1.01987
0.26456	0.97297	0.26251	0.97042	0.26888	1	0.26106	0.93159	0.26722	1.00222
0.26706	0.89115	0.26501	1	0.27138	0.94775	0.26356	0.95725	0.26972	0.946803
0.26956	0.90741	0.26751	0.97137	0.27388	0.91796	0.26606	0.91127	0.27222	0.902622
0.27206	0.93264	0.27001	0.95933	0.27638	0.80366	0.26856	0.87851	0.27472	0.827606
0.27456	0.90184	0.27251	0.94088	0.27888	0.77094	0.27106	0.89813	0.27722	0.890336
0.27706	0.83744	0.27501	0.91917	0.28138	0.7466	0.27356	0.91481	0.27972	0.905314
0.27956	0.77996	0.27751	0.85343	0.28388	0.73255	0.27606	0.89676	0.28222	0.881549
0.28206	0.71474	0.28001	0.86936	0.28638	0.71012	0.27856	0.75872	0.28472	0.838237
0.28456	0.68629	0.28251	0.80589	0.28888	0.62438	0.28106	0.60203	0.28722	0.71639
0.28706	0.67629	0.28501	0.69448	0.29138	0.49517	0.28356	0.62272	0.28972	0.709861
0.28956	0.5591	0.28751	0.57262	0.29388	0.39056	0.28606	0.6312	0.29222	0.659744
0.29206	0.47351	0.29001	0.4777	0.29638	0.28485	0.28856	0.58889	0.29472	0.616846
0.29456	0.34795	0.29251	0.43799	0.29888	0.25179	0.29106	0.52877	0.29722	0.552885
0.29706	0.32619	0.29501	0.41708	0.30138	0.21646	0.29356	0.49297	0.29972	0.493462
0.29956	0.26989	0.29751	0.39396	0.30388	0.15041	0.29606	0.51322	0.30222	0.327911
0.30206	0.26015	0.30001	0.32484	0.30638	0.10234	0.29856	0.42551	0.30472	0.214745
0.30456	0.16589	0.30251	0.25031	0.30888	0.09396	0.30106	0.36867	0.30722	0.171646
0.30706	0.11141	0.30501	0.17256	0.31138	0.0743	0.30356	0.3019	0.30972	0.16818
0.30956	0.08618	0.30751	0.14342	0.31388	0.03444	0.30606	0.19031	0.31222	0.0760232
0.31206	0.04559	0.31001	0.14237	0.31638	0.04765	0.30856	0.12078	0.31472	0.0091584
0.31456	0.00809	0.31251	0.08993	0.31888	0.00247	0.31106	0.08306	0.31722	0.0112466
0.31706	0.04497	0.31501	0.07879	0.32138	-0.00712	0.31356	0.01693	0.31972	0.0510814
0.31956	0.05572	0.31751	0.01701	0.32388	-0.00554	0.31606	0.02264	0.32222	0.0623704
0.32206	0.01953	0.32001	-0.02449	0.32638	0.01303	0.31856	0.01296	0.32472	0.127073
0.32456	-0.01797	0.32251	-0.01861	0.32888	0.06278	0.32106	0.02841	0.32722	0.140747
0.32706	-0.00208	0.32501	0.00516	0.33138	0.08891	0.32356	0.03699	0.32972	0.147181
0.32956	0.00942	0.32751	0.02065	0.33388	0.09136	0.32606	0.05703	0.33222	0.129903
0.33206	0.03869	0.33001	-0.01555	0.33638	0.08264	0.32856	0.03571	0.33472	0.0873546
0.33456	0.06292	0.33251	-0.00821	0.33888	0.03157	0.33106	-0.01271	0.33722	-0.0145114
0.33706	0.08326	0.33501	-0.02391	0.34138	0.04353	0.33356	-0.02499	0.33972	-0.0371212
0.33956	0.05842	0.33751	0.03497	0.34388	0.08724	0.33606	-0.02131	0.34222	-0.034238
0.34206	0.05721	0.34001	0.06216	0.34638	0.07065	0.33856	0.02348	0.34472	0.0431314
0.34456	0.07234	0.34251	0.04292	0.34888	0.06432	0.34106	0.03756	0.34722	0.0739032
0.34706	0.05045	0.34501	0.03633	0.35138	0.08671	0.34356	0.03871	0.34972	0.0938842
0.34956	0.06369	0.34751	0.04867	0.35388	0.08027	0.34606	0.04895	0.35222	0.114862
0.35206	0.02353	0.35001	0.04765	0.35638	0.06549	0.34856	0.12179	0.35472	0.111671
0.35456	0.01571	0.35251	0.08326	0.35888	0.05049	0.35106	0.08918	0.35722	0.111618
0.35706	0.03671	0.35501	0.11552	0.36138	0.0261	0.35356	0.0572	0.35972	0.116505
0.35956	0.09774	0.35751	0.09978	0.36388	0.03892	0.35606	0.02808	0.36222	0.120607
0.36206	0.1233	0.36001	0.08197	0.36638	0.07092	0.35856	0.02545	0.36472	0.105428
0.36456	0.07872	0.36251	0.1196	0.36888	0.07493	0.36106	0.04257	0.36722	0.110145
0.36706	0.04253	0.36501	0.18217	0.37138	0.098	0.36356	0.00443	0.36972	0.143736
0.36956	0.06686	0.36751	0.15329	0.37388	0.07824	0.36606	0.05616	0.37222	0.114427
0.37206	0.0875	0.37001	0.12292	0.37638	0.08269	0.36856	0.1174	0.37472	0.0917218
0.37456	0.1293	0.37251	0.10494	0.37888	0.1032	0.37106	0.08425	0.37722	0.111597
0.37706	0.13712	0.37501	0.08735	0.38138	0.08114	0.37356	0.05185	0.37972	0.0956756
0.37956	0.08955	0.37751	0.09236	0.38388	0.04708	0.37606	0.05064	0.38222	0.13833
0.38206	0.06681	0.38001	0.06308	0.38638	0.00814	0.37856	0.10992	0.38472	0.103435
0.38456	0.04751	0.38251	0.02901	0.38888	0.02753	0.38106	0.11237	0.38722	0.04611
0.38706	0.06729	0.38501	0.00153	0.39138	0.01881	0.38356	0.08801	0.38972	0.072133
0.38956	0.04685	0.38751	0.03957	0.39388	0.03243	0.38606	0.05491	0.39222	0.0531484
0.39206	0.05741	0.39001	0.04576	0.39638	0.022	0.38856	0.03946	0.39472	0.0572612
0.39456	0.06204	0.39251	0.07405	0.39888	-0.02212	0.39106	-0.00123	0.39722	0.0914144
0.39706	0.05445	0.39501	0.08293	0.40138	-0.04198	0.39356	0.01479	0.39972	0.10371
0.39956	0.06452	0.39751	0.07928	0.40388	-0.02343	0.39606	0.01018	0.40222	0.143503
0.40206	0.08353	0.40001	0.06912	0.40638	0.00306	0.39856	0.00255	0.40472	0.157813
0.40456	0.07252	0.40251	0.07503	0.40888	0.01574	0.40106	0.0369	0.40722	0.12544
0.40706	0.0415	0.40501	0.07442	0.41138	0.03157	0.40356	0.04825	0.40972	0.0599536
0.40956	0.02215	0.40751	0.02451	0.41388	0.04092	0.40606	0.05169	0.41222	0.054219
0.41206	0.0231	0.41001	0.01571	0.41638	0.04288	0.40856	-0.00187	0.41472	0.0540812
0.41456	0.04986	0.41251	0.04577	0.41888	0.02388	0.41106	-0.02087	0.41722	0.0355418
0.41706	0.06521	0.41501	0.05876	0.42138	0.04235	0.41356	0.00734	0.41972	0.082892
0.41956	0.0581	0.41751	0.06634	0.42388	0.03064	0.41606	0.00831	0.42222	0.117671
0.42206	0.03716	0.42001	0.06639	0.42638	0.03826	0.41856	0.03374	0.42472	0.149216
0.42456	0.01233	0.42251	0.05352	0.42888	0.03029	0.42106	0.00164	0.42722	0.127921
0.42706	-0.01188	0.42501	0.04274	0.43138	0.03996	0.42356	-0.01935	0.42972	0.0856904
0.42956	0.02939	0.42751	0.05484	0.43388	0.02795	0.42606	-0.02316	0.43222	0.133655
0.43206	0.07788	0.43001	0.04625	0.43638	0.00537	0.42856	0.00128	0.43472	0.095665
0.43456	0.1125	0.43251	0.0426	0.43888	-0.00956	0.43106	0.04882	0.43722	0.0663348
0.43706	0.09376	0.43501	0.04566	0.44138	0.02566	0.43356	0.08591	0.43972	0.0921776
0.43956	0.07514	0.43751	0.07868	0.44388	0.0495	0.43606	0.03711	0.44222	0.102385
0.44206	0.07306	0.44001	0.08289	0.44638	0.05209	0.43856	0.02716	0.44472	0.141658
0.44456	0.06521	0.44251	0.10147	0.44888	0.04307	0.44106	0.05107	0.44722	0.117247
0.44706	0.06752	0.44501	0.10832	0.45138	0.04633	0.44356	0.07198	0.44972	0.108067
0.44956	0.05187	0.44751	0.07742	0.45388	0.04743	0.44606	0.03661	0.45222	0.121105
0.45206	0.05526	0.45001	0.03948	0.45638	0.03971	0.44856	0.00639	0.45472	0.10794
0.45456	0.04799	0.45251	0.03307	0.45888	0.02816	0.45106	0.02671	0.45722	0.0764366
0.45706	0.05661	0.45501	0.04866	0.46138	0.01566	0.45356	0.03728	0.45972	0.0836022
0.45956	0.07499	0.45751	0.08318	0.46388	-0.01406	0.45606	0.08685	0.46222	0.0886902
0.46206	0.0644	0.46001	0.09618	0.46638	-0.0068	0.45856	0.07861	0.46472	0.109138
