# Supplementary material for: Nanoscale C–H/C–D mapping of organic materials using electron spectroscopy
Source: Nat Nanotechnol. 2025 Mar 24;20(6):740–6. doi: 10.1038/s41565-025-01893-5 (PMC12532599; doi:10.1038/s41565-025-01893-5)
Supplement: Supplementary file 14 — EELS spectral data of PMMA, ADF intensity profile data and C–H peak position’s plots during a line scan. [file 41565_2025_1893_MOESM14_ESM.xlsx]

## Sheet: Extended Data Fig10c
EELS I		EELS II		EELS III		FTIR
Energy loss	Intensity	Energy loss	Intensity	Energy loss	Intensity	Energy loss	Intensity
meV	arb. Unit	meV	arb. Unit	meV	arb. Unit	meV	arb. Unit
0.2716	0.0305	0.2716	0.0816	0.2716	0.0985	0.04955	0.20027
0.2741	-0.0066	0.2741	0.1214	0.2741	0.0717	0.04961	0.19462
0.2766	-0.0237	0.2766	0.0528	0.2766	0.0022	0.04967	0.19155
0.2791	-0.0108	0.2791	-0.0369	0.2791	-0.0922	0.04973	0.1892
0.2816	0.0074	0.2816	-0.0483	0.2816	-0.0655	0.04979	0.1858
0.2841	0.0146	0.2841	-0.0585	0.2841	-0.0565	0.04985	0.18055
0.2866	0.0048	0.2866	-0.0555	0.2866	-0.0073	0.04991	0.17397
0.2891	-0.0065	0.2891	-0.0445	0.2891	0.0109	0.04997	0.16761
0.2916	-0.0088	0.2916	-0.0288	0.2916	0.0313	0.05003	0.16322
0.2941	-0.0079	0.2941	-0.0262	0.2941	0.0414	0.05009	0.1617
0.2966	-0.0081	0.2966	-0.0661	0.2966	0.0807	0.05015	0.16246
0.2991	0.0247	0.2991	-0.0726	0.2991	0.1259	0.05021	0.16386
0.3016	0.0556	0.3016	-0.0632	0.3016	0.1334	0.05027	0.16433
0.3041	0.0626	0.3041	-0.0451	0.3041	0.1038	0.05033	0.16326
0.3066	0.0696	0.3066	-0.0302	0.3066	0.0967	0.05039	0.16117
0.3091	0.0886	0.3091	0.0481	0.3091	0.1525	0.05045	0.159
0.3116	0.1228	0.3116	0.0716	0.3116	0.2048	0.05051	0.15728
0.3141	0.1768	0.3141	0.0707	0.3141	0.2317	0.05057	0.15573
0.3166	0.1824	0.3166	0.1604	0.3166	0.2925	0.05063	0.15341
0.3191	0.1855	0.3191	0.2067	0.3191	0.3602	0.05069	0.14934
0.3216	0.2153	0.3216	0.2324	0.3216	0.3913	0.05075	0.14307
0.3241	0.2282	0.3241	0.3092	0.3241	0.4727	0.05081	0.1351
0.3266	0.3212	0.3266	0.3067	0.3266	0.5438	0.05087	0.12687
0.3291	0.4166	0.3291	0.3705	0.3291	0.6005	0.05093	0.12035
0.3316	0.4181	0.3316	0.4234	0.3316	0.6275	0.05099	0.11748
0.3341	0.4611	0.3341	0.4069	0.3341	0.6508	0.05105	0.11938
0.3366	0.5409	0.3366	0.4801	0.3366	0.6782	0.05111	0.12577
0.3391	0.6134	0.3391	0.5839	0.3391	0.7049	0.05117	0.13487
0.3416	0.662	0.3416	0.6451	0.3416	0.7503	0.05123	0.14379
0.3441	0.7074	0.3441	0.6985	0.3441	0.7826	0.05129	0.14946
0.3466	0.799	0.3466	0.7559	0.3466	0.8435	0.05135	0.14984
0.3491	0.8171	0.3491	0.7554	0.3491	0.8886	0.05141	0.14483
0.3516	0.8494	0.3516	0.7728	0.3516	0.9168	0.05147	0.1362
0.3541	0.8993	0.3541	0.818	0.3541	0.9318	0.05153	0.12661
0.3566	0.9154	0.3566	0.8891	0.3566	0.9639	0.05159	0.11827
0.3591	0.8753	0.3591	0.9339	0.3591	0.9857	0.05165	0.11245
0.3616	0.899	0.3616	0.9575	0.3616	1	0.0517	0.10957
0.3641	0.9507	0.3641	0.9376	0.3641	0.9928	0.05176	0.10954
0.3666	1	0.3666	0.9361	0.3666	0.9592	0.05182	0.11159
0.3691	0.9879	0.3691	0.9461	0.3691	0.9264	0.05188	0.11325
0.3716	0.9391	0.3716	0.9403	0.3716	0.8904	0.05194	0.11065
0.3741	0.9295	0.3741	0.9813	0.3741	0.8751	0.052	0.10401
0.3766	0.9638	0.3766	1	0.3766	0.8334	0.05206	0.09815
0.3791	0.9706	0.3791	0.9705	0.3791	0.821	0.05212	0.09543
0.3816	0.9677	0.3816	0.962	0.3816	0.7962	0.05218	0.09543
0.3841	0.9674	0.3841	0.9218	0.3841	0.7567	0.05224	0.09721
0.3866	0.933	0.3866	0.9124	0.3866	0.6999	0.0523	0.09991
0.3891	0.8764	0.3891	0.8753	0.3891	0.6516	0.05236	0.10264
0.3916	0.8602	0.3916	0.8559	0.3916	0.6094	0.05242	0.10443
0.3941	0.8578	0.3941	0.825	0.3941	0.5806	0.05248	0.10451
0.3966	0.783	0.3966	0.7959	0.3966	0.5394	0.05254	0.10261
0.3991	0.7494	0.3991	0.8013	0.3991	0.5161	0.0526	0.09901
0.4016	0.7397	0.4016	0.7677	0.4016	0.4564	0.05266	0.09437
0.4041	0.6803	0.4041	0.7006	0.4041	0.4095	0.05272	0.08972
0.4066	0.6395	0.4066	0.6245	0.4066	0.367	0.05278	0.08639
0.4091	0.6275	0.4091	0.6238	0.4091	0.3747	0.05284	0.08558
0.4116	0.5286	0.4116	0.5919	0.4116	0.3541	0.0529	0.08772
0.4141	0.4684	0.4141	0.5512	0.4141	0.2811	0.05296	0.09208
0.4166	0.4571	0.4166	0.5168	0.4166	0.2078	0.05302	0.097
0.4191	0.4504	0.4191	0.4951	0.4191	0.1766	0.05308	0.10043
0.4216	0.4482	0.4216	0.4792	0.4216	0.1357	0.05314	0.10074
0.4241	0.4179	0.4241	0.4731	0.4241	0.1285	0.0532	0.09759
0.4266	0.4005	0.4266	0.4563	0.4266	0.1109	0.05326	0.09229
0.4291	0.337	0.4291	0.3958	0.4291	0.1122	0.05332	0.08735
0.4316	0.3113	0.4316	0.3842	0.4316	0.1044	0.05338	0.08506
0.4341	0.2924	0.4341	0.3662	0.4341	0.0738	0.05344	0.0862
0.4366	0.2628	0.4366	0.3345	0.4366	0.0309	0.0535	0.08945
0.4391	0.2457	0.4391	0.2634	0.4391	-0.0177	0.05356	0.09212
0.4416	0.2226	0.4416	0.2502	0.4416	-0.0103	0.05362	0.09184
0.4441	0.2034	0.4441	0.2401	0.4441	-0.0039	0.05368	0.08797
0.4466	0.191	0.4466	0.2143	0.4466	-0.0162	0.05374	0.08194
0.4491	0.1575	0.4491	0.1986	0.4491	-0.0149	0.0538	0.07639
0.4516	0.1479	0.4516	0.1785	0.4516	-0.0324	0.05386	0.07378
0.4541	0.1566	0.4541	0.1749	0.4541	-0.0365	0.05392	0.07528
0.4566	0.1528	0.4566	0.1801	0.4566	-0.0263	0.05398	0.08014
0.4591	0.1461	0.4591	0.1694	0.4591	-0.0268	0.05404	0.08596
0.4616	0.1222	0.4616	0.1677	0.4616	0	0.0541	0.08987
0.4641	0.1135	0.4641	0.1245	0.4641	-0.0097	0.05416	0.09007
0.4666	0.0979	0.4666	0.0962	0.4666	-0.0343	0.05422	0.08682
0.4691	0.0747	0.4691	0.0856	0.4691	-0.0628	0.05428	0.08183
0.4716	0.042	0.4716	0.1043	0.4716	-0.0324	0.05433	0.07705
0.4741	0.0338	0.4741	0.0756	0.4741	-0.0335	0.05439	0.07377
0.4766	0.0429	0.4766	0.0638	0.4766	-0.0555	0.05445	0.07248
0.4791	0.0594	0.4791	0.0616	0.4791	-0.0339	0.05451	0.07311
0.4816	0.0486	0.4816	0.0796	0.4816	-0.0032	0.05457	0.07528
0.4841	0.0311	0.4841	0.0702	0.4841	0.0167	0.05463	0.07839
0.4866	0.0227	0.4866	0.0562	0.4866	-0.0077	0.05469	0.08156
0.4891	0.0348	0.4891	0.0343	0.4891	-0.0373	0.05475	0.08372
0.4916	0.0541	0.4916	0.0482	0.4916	0.0012	0.05481	0.0839
0.4941	0.0674	0.4941	0.0709	0.4941	0.0253	0.05487	0.08198
0.4966	0.0437	0.4966	0.0434	0.4966	0.034	0.05493	0.07906
0.4991	0.0341	0.4991	0.0126	0.4991	-0.0016	0.05499	0.07695
0.5016	0.0234	0.5016	0.0195	0.5016	-0.017	0.05505	0.07705
0.5041	-0.0102	0.5041	0.0224	0.5041	-0.0145	0.05511	0.07955
0.5066	-0.0047	0.5066	0.0065	0.5066	-0.0067	0.05517	0.08359
0.5091	0.0016	0.5091	0.0147	0.5091	0.0065	0.05523	0.08765
0.5116	-0.0032	0.5116	0.0092	0.5116	0.0219	0.05529	0.09012
0.5141	-0.004	0.5141	0.0136	0.5141	0.0146	0.05535	0.08984
0.5166	-0.0268	0.5166	0.0198	0.5166	-0.003	0.05541	0.0867
0.5191	-0.0114	0.5191	-0.0072	0.5191	-0.0019	0.05547	0.08187
0.5216	0.0094	0.5216	-0.0107	0.5216	0.0126	0.05553	0.07713
0.5241	-0.0004	0.5241	0.0168	0.5241	0.0259	0.05559	0.07393
0.5266	-0.0043	0.5266	0.0167	0.5266	0.0122	0.05565	0.07297
0.5291	-0.0096	0.5291	0.0117	0.5291	0.012	0.05571	0.07419
0.5316	0.0037	0.5316	0.0244	0.5316	0.0018	0.05577	0.07699
0.5341	-0.0105	0.5341	-0.0026	0.5341	-0.0168	0.05583	0.08045
0.5366	-0.018	0.5366	-0.0159	0.5366	-0.0339	0.05589	0.08358
0.5391	0.0209	0.5391	-0.0154	0.5391	0.0041	0.05595	0.08563
0.5416	0.0231	0.5416	-0.005	0.5416	0.0032	0.05601	0.08629
0.5441	-0.0039	0.5441	0.0041	0.5441	-0.0122	0.05607	0.08575
0.5466	0.0034	0.5466	-0.0057	0.5466	-0.012	0.05613	0.08457
0.5491	0.0266	0.5491	-0.0022	0.5491	0.0061	0.05619	0.08344
0.5516	0.0211	0.5516	-0.0004	0.5516	-0.0018	0.05625	0.08291
0.5541	0.0305	0.5541	0.0081	0.5541	-0.0002	0.05631	0.08334
0.5566	0.0466	0.5566	-0.006	0.5566	-0.0065	0.05637	0.08488
0.5591	0.042	0.5591	-0.0176	0.5591	-0.0314	0.05643	0.0876
0.5616	0.0269	0.5616	-0.0213	0.5616	-0.0642	0.05649	0.09141
0.5641	0.025	0.5641	0.021	0.5641	-0.0459	0.05655	0.09598
0.5666	0.008	0.5666	0.0302	0.5666	-0.0211	0.05661	0.1005
0.5691	0.0016	0.5691	0.0147	0.5691	-0.0238	0.05667	0.10354
0.5716	-0.0012	0.5716	-0.0034	0.5716	-0.035	0.05673	0.10361
0.5741	0.0132	0.5741	0.0039	0.5741	-0.0424	0.05679	0.1007
0.5766	-0.0044	0.5766	0.0092	0.5766	-0.024	0.05685	0.09678
0.5791	0.0092	0.5791	0.0062	0.5791	-0.0376	0.05691	0.09367
0.5816	0.0019	0.5816	0.0146	0.5816	-0.0298	0.05697	0.09166
0.5841	-0.0119	0.5841	0.0198	0.5841	-0.0109	0.05702	0.09006
0.5866	-0.0136	0.5866	0.0199	0.5866	-0.0223	0.05708	0.08818
0.5891	0.0045	0.5891	0.0171	0.5891	-0.0199	0.05714	0.08581
0.5916	0.0112	0.5916	0.0297	0.5916	-0.0179	0.0572	0.0834
0.5941	-0.0094	0.5941	0.0126	0.5941	-0.0329	0.05726	0.08177
0.5966	0.0083	0.5966	-0.0024	0.5966	-0.0403	0.05732	0.08155
0.5991	-0.0018	0.5991	0.0001	0.5991	-0.0198	0.05738	0.08274
0.6016	0.0095	0.6016	-0.0042	0.6016	-0.0308	0.05744	0.08486
0.6041	-0.0026	0.6041	-0.0282	0.6041	-0.0364	0.0575	0.08733
0.6066	-0.0233	0.6066	-0.0204	0.6066	-0.0124	0.05756	0.08977
0.6091	-0.0069	0.6091	-0.014	0.6091	-0.0008	0.05762	0.09202
0.6116	-0.026	0.6116	-0.0167	0.6116	0.0159	0.05768	0.09402
0.6141	-0.0492	0.6141	-0.0094	0.6141	0.0096	0.05774	0.09563
0.6166	-0.0613	0.6166	-0.0008	0.6166	0.0054	0.0578	0.09662
0.6191	-0.0732	0.6191	0.0311	0.6191	0.0369	0.05786	0.09687
0.6216	-0.0976	0.6216	0.0085	0.6216	0.0413	0.05792	0.09653
0.6241	-0.0746	0.6241	-0.0351	0.6241	0.0356	0.05798	0.09614
0.6266	-0.0691	0.6266	-0.0409	0.6266	0.0366	0.05804	0.0965
0.6291	-0.0601	0.6291	-0.0416	0.6291	0.0331	0.0581	0.09819
0.6316	-0.0521	0.6316	-0.0278	0.6316	0.035	0.05816	0.10132
0.6341	-0.0547	0.6341	-0.0051	0.6341	0.0443	0.05822	0.10555
0.6366	-0.0401	0.6366	-0.0201	0.6366	0.0459	0.05828	0.11044
0.6391	-0.0207	0.6391	-0.0221	0.6391	0.0364	0.05834	0.11568
0.6416	-0.0044	0.6416	-0.0022	0.6416	0.0321	0.0584	0.12095
0.6441	0.0037	0.6441	0.0097	0.6441	0.0408	0.05846	0.12556
0.6466	0.024	0.6466	0.027	0.6466	0.0468	0.05852	0.12827
0.6491	0.0231	0.6491	0.0112	0.6491	0.0371	0.05858	0.12794
0.6516	0.059	0.6516	0.024	0.6516	0.0374	0.05864	0.12484
0.6541	0.0764	0.6541	0.0055	0.6541	0.0334	0.0587	0.12084
0.6566	0.0782	0.6566	0.0243	0.6566	0.0288	0.05876	0.1178
0.6591	0.0741	0.6591	0.0484	0.6591	0.0458	0.05882	0.11648
0.6616	0.0879	0.6616	0.0839	0.6616	0.0366	0.05888	0.11676
0.6641	0.078	0.6641	0.1314	0.6641	0.0498	0.05894	0.11812
0.6666	0.0637	0.6666	0.1195	0.6666	0.038	0.059	0.12012
0.6691	0.0865	0.6691	0.1016	0.6691	0.0279	0.05906	0.12261
0.6716	0.0971	0.6716	0.1231	0.6716	0.036	0.05912	0.12578
0.6741	0.1027	0.6741	0.113	0.6741	0.0222	0.05918	0.12979
0.6766	0.1086	0.6766	0.0844	0.6766	0.0249	0.05924	0.13448
0.6791	0.1045	0.6791	0.1113	0.6791	0.0262	0.0593	0.13927
0.6816	0.1017	0.6816	0.1401	0.6816	0.0437	0.05936	0.14347
0.6841	0.0997	0.6841	0.1266	0.6841	0.0363	0.05942	0.14655
0.6866	0.0938	0.6866	0.115	0.6866	0.0218	0.05948	0.14842
0.6891	0.1044	0.6891	0.1301	0.6891	0.0365	0.05954	0.14935
0.6916	0.1062	0.6916	0.1201	0.6916	0.0385	0.0596	0.14973
0.6941	0.1014	0.6941	0.1152	0.6941	0.0482	0.05965	0.14976
0.6966	0.0924	0.6966	0.1035	0.6966	0.0653	0.05971	0.14949
0.6991	0.102	0.6991	0.0915	0.6991	0.0618	0.05977	0.14893
0.7016	0.0869	0.7016	0.1221	0.7016	0.0487	0.05983	0.14826
0.7041	0.0866	0.7041	0.1167	0.7041	0.0212	0.05989	0.14784
0.7066	0.0763	0.7066	0.1012	0.7066	0.0234	0.05995	0.14798
0.7091	0.0666	0.7091	0.1046	0.7091	0.04	0.06001	0.14857
0.7116	0.063	0.7116	0.1141	0.7116	0.0363	0.06007	0.14894
0.7141	0.0442	0.7141	0.1158	0.7141	0.0526	0.06013	0.14811
0.7166	0.0502	0.7166	0.0852	0.7166	0.0525	0.06019	0.1454
0.7191	0.0487	0.7191	0.0731	0.7191	0.0627	0.06025	0.14083
0.7216	0.0563	0.7216	0.0762	0.7216	0.0702	0.06031	0.13514
0.7241	0.0678	0.7241	0.0741	0.7241	0.0593	0.06037	0.12941
0.7266	0.0703	0.7266	0.0779	0.7266	0.0569	0.06043	0.12467
0.7291	0.05	0.7291	0.0563	0.7291	0.055	0.06049	0.12147
0.7316	0.0377	0.7316	0.0567	0.7316	0.0833	0.06055	0.11984
0.7341	0.0371	0.7341	0.0636	0.7341	0.0715	0.06061	0.11949
0.7366	0.0431	0.7366	0.0616	0.7366	0.0676	0.06067	0.12016
0.7391	0.05	0.7391	0.0658	0.7391	0.0494	0.06073	0.12166
0.7416	0.0277	0.7416	0.0955	0.7416	0.0548	0.06079	0.12377
0.7441	0.0221	0.7441	0.0905	0.7441	0.0442	0.06085	0.1259
0.7466	0.018	0.7466	0.0891	0.7466	0.0446	0.06091	0.12706
0.7491	0.023	0.7491	0.0838	0.7491	0.0448	0.06097	0.1262
0.7516	0.0211	0.7516	0.0667	0.7516	0.0272	0.06103	0.12297
0.7541	0.0364	0.7541	0.0511	0.7541	0.0266	0.06109	0.11806
0.7566	0.0123	0.7566	0.0577	0.7566	0.0273	0.06115	0.11291
0.7591	0.0061	0.7591	0.0606	0.7591	0.0214	0.06121	0.10886
0.7616	0.0318	0.7616	0.0612	0.7616	0.0046	0.06127	0.10657
0.7641	0.0519	0.7641	0.0783	0.7641	-0.0163	0.06133	0.10601
0.7666	0.0384	0.7666	0.0701	0.7666	-0.0193	0.06139	0.10667
0.7691	0.0279	0.7691	0.0575	0.7691	-0.0048	0.06145	0.10795
0.7716	0.0579	0.7716	0.0539	0.7716	0.0003	0.06151	0.10938
0.7741	0.0742	0.7741	0.0586	0.7741	0.0025	0.06157	0.11062
0.7766	0.0703	0.7766	0.0585	0.7766	0.0174	0.06163	0.11135
0.7791	0.0276	0.7791	0.0725	0.7791	0.0261	0.06169	0.11119
0.7816	0.0323	0.7816	0.0685	0.7816	0.0127	0.06175	0.1099
0.7841	0.0446	0.7841	0.0594	0.7841	0.0051	0.06181	0.10763
0.7866	0.0123	0.7866	0.0495	0.7866	0.0096	0.06187	0.10501
0.7891	0.0197	0.7891	0.0483	0.7891	0.0135	0.06193	0.1029
0.7916	0.0237	0.7916	0.0575	0.7916	0.0031	0.06199	0.10189
0.7941	0.0373	0.7941	0.0418	0.7941	-0.0026	0.06205	0.10213
0.7966	0.0337	0.7966	0.0393	0.7966	0.0106	0.06211	0.10321
0.7991	0.0276	0.7991	0.0571	0.7991	0.0116	0.06217	0.10442
0.8016	0.0226	0.8016	0.0519	0.8016	0.0164	0.06223	0.10498
0.8041	0.0152	0.8041	0.0504	0.8041	0.0186	0.06228	0.10444
0.8066	0.0021	0.8066	0.0463	0.8066	0.0164	0.06234	0.10298
0.8091	0.0007	0.8091	0.0467	0.8091	0.0214	0.0624	0.10122
0.8116	0.005	0.8116	0.0669	0.8116	0.0347	0.06246	0.09975
0.8141	-0.0088	0.8141	0.0386	0.8141	0.0449	0.06252	0.09896
0.8166	-0.0358	0.8166	0.0207	0.8166	0.0522	0.06258	0.09906
0.8191	-0.0236	0.8191	0.008	0.8191	0.0317	0.06264	0.10007
0.8216	-0.0012	0.8216	0.0045	0.8216	0.0376	0.0627	0.10184
0.8241	-0.0162	0.8241	0.0007	0.8241	0.057	0.06276	0.10387
0.8266	-0.0294	0.8266	-0.0041	0.8266	0.0626	0.06282	0.10542
0.8291	-0.0242	0.8291	-0.0017	0.8291	0.0641	0.06288	0.10579
0.8316	-0.0133	0.8316	0.004	0.8316	0.0554	0.06294	0.10478
0.8341	-0.0267	0.8341	-0.0129	0.8341	0.0708	0.063	0.10276
0.8366	-0.0271	0.8366	-0.0128	0.8366	0.0798	0.06306	0.10039
0.8391	-0.0104	0.8391	-0.0081	0.8391	0.0696	0.06312	0.09825
0.8416	0.0071	0.8416	-0.0034	0.8416	0.0837	0.06318	0.09662
0.8441	0.0152	0.8441	0.0131	0.8441	0.0925	0.06324	0.09546
0.8466	0.025	0.8466	0.0176	0.8466	0.0887	0.0633	0.09456
0.8491	0.0248	0.8491	0.0366	0.8491	0.1039	0.06336	0.09363
0.8516	0.0241	0.8516	0.0459	0.8516	0.0961	0.06342	0.09249
0.8541	0.0372	0.8541	0.0472	0.8541	0.103	0.06348	0.09106
0.8566	0.0481	0.8566	0.0684	0.8566	0.0782	0.06354	0.08942
0.8591	0.0583	0.8591	0.0698	0.8591	0.0823	0.0636	0.08772
0.8616	0.0577	0.8616	0.0805	0.8616	0.0955	0.06366	0.08616
0.8641	0.0682	0.8641	0.0888	0.8641	0.1064	0.06372	0.08495
0.8666	0.0902	0.8666	0.0965	0.8666	0.1042	0.06378	0.08421
0.8691	0.091	0.8691	0.106	0.8691	0.0991	0.06384	0.0839
0.8716	0.092	0.8716	0.0994	0.8716	0.0945	0.0639	0.08383
0.8741	0.1043	0.8741	0.095	0.8741	0.0919	0.06396	0.08373
0.8766	0.1118	0.8766	0.1104	0.8766	0.0872	0.06402	0.08335
0.8791	0.0998	0.8791	0.1043	0.8791	0.0635	0.06408	0.08268
0.8816	0.0726	0.8816	0.1082	0.8816	0.0635	0.06414	0.08194
0.8841	0.0816	0.8841	0.1163	0.8841	0.0639	0.0642	0.08146
0.8866	0.1054	0.8866	0.1158	0.8866	0.0729	0.06426	0.08142
0.8891	0.1294	0.8891	0.1203	0.8891	0.0541	0.06432	0.08171
0.8916	0.1116	0.8916	0.1224	0.8916	0.0393	0.06438	0.082
0.8941	0.1211	0.8941	0.1385	0.8941	0.0274	0.06444	0.08189
0.8966	0.1176	0.8966	0.1453	0.8966	0.0488	0.0645	0.08116
0.8991	0.1279	0.8991	0.1335	0.8991	0.0478	0.06456	0.07979
0.9016	0.117	0.9016	0.1312	0.9016	0.0441	0.06462	0.07791
0.9041	0.1154	0.9041	0.1456	0.9041	0.0173	0.06468	0.07567
0.9066	0.1069	0.9066	0.1623	0.9066	0.0288	0.06474	0.07324
0.9091	0.0998	0.9091	0.1331	0.9091	0.0289	0.0648	0.07084
0.9116	0.0985	0.9116	0.1049	0.9116	0.024	0.06486	0.06882
0.9141	0.0851	0.9141	0.1159	0.9141	0.0155	0.06492	0.06754
0.9166	0.093	0.9166	0.1362	0.9166	0.0108	0.06497	0.06718
0.9191	0.073	0.9191	0.1296	0.9191	0.0152	0.06503	0.06767
0.9216	0.0677	0.9216	0.1234	0.9216	0.0368	0.06509	0.06856
0.9241	0.0693	0.9241	0.114	0.9241	0.0324	0.06515	0.0692
0.9266	0.0656	0.9266	0.0964	0.9266	0.0303	0.06521	0.06906
0.9291	0.0566	0.9291	0.0827	0.9291	0.0175	0.06527	0.06811
0.9316	0.0484	0.9316	0.0688	0.9316	0.0153	0.06533	0.06683
0.9341	0.0633	0.9341	0.0819	0.9341	-0.0015	0.06539	0.06574
0.9366	0.0494	0.9366	0.0801	0.9366	-0.0052	0.06545	0.06503
0.9391	0.031	0.9391	0.0758	0.9391	-0.0061	0.06551	0.06454
0.9416	0.0145	0.9416	0.0734	0.9416	-0.0098	0.06557	0.06393
0.9441	0.0017	0.9441	0.0702	0.9441	0.006	0.06563	0.06303
0.9466	0.0069	0.9466	0.0576	0.9466	-0.004	0.06569	0.06194
0.9491	0.0071	0.9491	0.0488	0.9491	-0.0097	0.06575	0.06105
0.9516	0.0237	0.9516	0.0558	0.9516	-0.0182	0.06581	0.06078
0.9541	0.0359	0.9541	0.0735	0.9541	0.0022	0.06587	0.06127
0.9566	0.0222	0.9566	0.0599	0.9566	0.0147	0.06593	0.06235
0.9591	0.0222	0.9591	0.0405	0.9591	0.0154	0.06599	0.06357
0.9616	0.0178	0.9616	0.0506	0.9616	0.0342	0.06605	0.06447
0.9641	0.029	0.9641	0.0531	0.9641	0.0324	0.06611	0.06478
0.9666	0.0235	0.9666	0.037	0.9666	0.0291	0.06617	0.06446
0.9691	0.0139	0.9691	0.0345	0.9691	0.0293	0.06623	0.06364
0.9716	0.0227	0.9716	0.0405	0.9716	0.0306	0.06629	0.06253
0.9741	0.0293	0.9741	0.0529	0.9741	0.0509	0.06635	0.06132
0.9766	0.028	0.9766	0.0462	0.9766	0.0441	0.06641	0.06017
0.9791	0.0164	0.9791	0.0518	0.9791	0.048	0.06647	0.05927
0.9816	0.0043	0.9816	0.0429	0.9816	0.0525	0.06653	0.05877
0.9841	0.0208	0.9841	0.0331	0.9841	0.0461	0.06659	0.05878
0.9866	0.0159	0.9866	0.0314	0.9866	0.0727	0.06665	0.05924
0.9891	0.0087	0.9891	0.0351	0.9891	0.0739	0.06671	0.05999
0.9916	0.0069	0.9916	0.0201	0.9916	0.084	0.06677	0.06076
0.9941	0.0128	0.9941	0.026	0.9941	0.0791	0.06683	0.06124
0.9966	0.0124	0.9966	0.0291	0.9966	0.0814	0.06689	0.06123
0.9991	0.0045	0.9991	0.0376	0.9991	0.093	0.06695	0.06065
1.0016	0.0164	1.0016	0.0518	1.0016	0.1111	0.06701	0.05958
1.0041	0.0016	1.0041	0.0591	1.0041	0.1155	0.06707	0.05828
1.0066	0.0044	1.0066	0.0594	1.0066	0.1168	0.06713	0.05707
1.0091	0.0134	1.0091	0.0294	1.0091	0.1017	0.06719	0.05628
1.0116	0.0169	1.0116	0.0493	1.0116	0.1087	0.06725	0.05606
1.0141	0.0065	1.0141	0.0521	1.0141	0.0901	0.06731	0.0564
1.0166	0.0165	1.0166	0.0567	1.0166	0.0994	0.06737	0.05712
1.0191	0.0276	1.0191	0.0704	1.0191	0.1023	0.06743	0.05797
1.0216	0.0474	1.0216	0.0651	1.0216	0.1065	0.06749	0.05874
1.0241	0.0551	1.0241	0.0823	1.0241	0.12	0.06755	0.05929
1.0266	0.0793	1.0266	0.0882	1.0266	0.1095	0.0676	0.05958
1.0291	0.0996	1.0291	0.0985	1.0291	0.1026	0.06766	0.05965
1.0316	0.1168	1.0316	0.1071	1.0316	0.0877	0.06772	0.05954
1.0341	0.1166	1.0341	0.121	1.0341	0.0824	0.06778	0.05933
1.0366	0.1059	1.0366	0.1266	1.0366	0.0672	0.06784	0.05908
1.0391	0.1334	1.0391	0.1565	1.0391	0.0511	0.0679	0.05891
1.0416	0.125	1.0416	0.1537	1.0416	0.0553	0.06796	0.05892
1.0441	0.1417	1.0441	0.1446	1.0441	0.0517	0.06802	0.05916
1.0466	0.1713	1.0466	0.1433	1.0466	0.0436	0.06808	0.05964
1.0491	0.1695	1.0491	0.1639	1.0491	0.0385	0.06814	0.06033
1.0516	0.1779	1.0516	0.1557	1.0516	0.0316	0.0682	0.06115
1.0541	0.1648	1.0541	0.1533	1.0541	0.0442	0.06826	0.0621
1.0566	0.1453	1.0566	0.1685	1.0566	0.0368	0.06832	0.06317
1.0591	0.1339	1.0591	0.1603	1.0591	0.0298	0.06838	0.06438
1.0616	0.1276	1.0616	0.1619	1.0616	0.0294	0.06844	0.06567
1.0641	0.1294	1.0641	0.1437	1.0641	0.032	0.0685	0.06685
1.0666	0.13	1.0666	0.1634	1.0666	0.0241	0.06856	0.06768
1.0691	0.1268	1.0691	0.1804	1.0691	0.0151	0.06862	0.0679
1.0716	0.0995	1.0716	0.1504	1.0716	0.0125	0.06868	0.0674
1.0741	0.0905	1.0741	0.1501	1.0741	0.015	0.06874	0.0663
1.0766	0.088	1.0766	0.1378	1.0766	-0.0012	0.0688	0.06489
1.0791	0.0936	1.0791	0.1267	1.0791	0.0012	0.06886	0.06355
1.0816	0.0878	1.0816	0.1043	1.0816	0.0031	0.06892	0.06255
1.0841	0.0634	1.0841	0.0929	1.0841	0.0052	0.06898	0.06201
1.0866	0.0456	1.0866	0.0972	1.0866	0.0026	0.06904	0.06185
1.0891	0.05	1.0891	0.085	1.0891	-0.0091	0.0691	0.06191
1.0916	0.0298	1.0916	0.0852	1.0916	-0.004	0.06916	0.06202
1.0941	0.049	1.0941	0.0826	1.0941	0.0029	0.06922	0.0621
1.0966	0.0638	1.0966	0.0693	1.0966	0.0009	0.06928	0.06213
1.0991	0.0385	1.0991	0.0664	1.0991	-0.0045	0.06934	0.06212
1.1016	0.0239	1.1016	0.0549	1.1016	0.0057	0.0694	0.06198
1.1041	0.02	1.1041	0.0673	1.1041	0.0263	0.06946	0.06155
1.1066	0.0162	1.1066	0.0711	1.1066	0.011	0.06952	0.06064
1.1091	0.0061	1.1091	0.0608	1.1091	0.0155	0.06958	0.05921
1.1116	-0.0074	1.1116	0.0549	1.1116	0.0133	0.06964	0.05739
1.1141	0.0009	1.1141	0.0496	1.1141	0.0189	0.0697	0.05551
1.1166	-0.0024	1.1166	0.0546	1.1166	0.0356	0.06976	0.05394
1.1191	0.0094	1.1191	0.0367	1.1191	0.0299	0.06982	0.05291
1.1216	0.0107	1.1216	0.0236	1.1216	0.0407	0.06988	0.05241
1.1241	0.0173	1.1241	0.0259	1.1241	0.039	0.06994	0.05227
1.1266	0.034	1.1266	0.0355	1.1266	0.0544	0.07	0.05231
1.1291	0.04	1.1291	0.0462	1.1291	0.0664	0.07006	0.05244
1.1316	0.0481	1.1316	0.0404	1.1316	0.0632	0.07012	0.05269
1.1341	0.0461	1.1341	0.0446	1.1341	0.065	0.07018	0.05315
1.1366	0.0392	1.1366	0.0464	1.1366	0.0642	0.07023	0.05382
1.1391	0.0194	1.1391	0.0477	1.1391	0.0711	0.07029	0.05455
1.1416	0.0129	1.1416	0.0409	1.1416	0.082	0.07035	0.05511
1.1441	0.0201	1.1441	0.0431	1.1441	0.0822	0.07041	0.0553
1.1466	0.0274	1.1466	0.0411	1.1466	0.0844	0.07047	0.05509
1.1491	0.0261	1.1491	0.0433	1.1491	0.0802	0.07053	0.05458
1.1516	0.022	1.1516	0.0569	1.1516	0.1069	0.07059	0.05398
1.1541	0.0256	1.1541	0.0611	1.1541	0.0893	0.07065	0.05344
1.1566	0.0421	1.1566	0.066	1.1566	0.0758	0.07071	0.05297
1.1591	0.0403	1.1591	0.0775	1.1591	0.0737	0.07077	0.05248
1.1616	0.045	1.1616	0.0766	1.1616	0.0907	0.07083	0.05182
1.1641	0.047	1.1641	0.0758	1.1641	0.0795	0.07089	0.05095
1.1666	0.0628	1.1666	0.0932	1.1666	0.088	0.07095	0.04999
1.1691	0.0683	1.1691	0.1003	1.1691	0.1053	0.07101	0.04916
1.1716	0.0629	1.1716	0.1005	1.1716	0.1005	0.07107	0.04873
1.1741	0.0661	1.1741	0.0941	1.1741	0.084	0.07113	0.04881
1.1766	0.0701	1.1766	0.1041	1.1766	0.0672	0.07119	0.04933
1.1791	0.0862	1.1791	0.11	1.1791	0.0576	0.07125	0.05003
1.1816	0.0803	1.1816	0.1074	1.1816	0.0599	0.07131	0.05055
1.1841	0.0725	1.1841	0.1072	1.1841	0.0556	0.07137	0.05062
1.1866	0.1045	1.1866	0.1169	1.1866	0.049	0.07143	0.0502
1.1891	0.1215	1.1891	0.1252	1.1891	0.0511	0.07149	0.04957
1.1916	0.1261	1.1916	0.1139	1.1916	0.0566	0.07155	0.0491
1.1941	0.1301	1.1941	0.1249	1.1941	0.0563	0.07161	0.04904
1.1966	0.1266	1.1966	0.1376	1.1966	0.0457	0.07167	0.04939
1.1991	0.121	1.1991	0.1394	1.1991	0.0471	0.07173	0.04989
1.2016	0.1091	1.2016	0.1483	1.2016	0.0535	0.07179	0.05014
1.2041	0.1181	1.2041	0.1572	1.2041	0.0472	0.07185	0.04983
1.2066	0.1251	1.2066	0.1433	1.2066	0.03	0.07191	0.04884
1.2091	0.1101	1.2091	0.1314	1.2091	0.0342	0.07197	0.04736
1.2116	0.1005	1.2116	0.1195	1.2116	0.036	0.07203	0.04582
1.2141	0.1271	1.2141	0.1206	1.2141	0.0286	0.07209	0.04463
1.2166	0.1408	1.2166	0.1329	1.2166	0.0263	0.07215	0.04398
1.2191	0.1385	1.2191	0.1296	1.2191	0.0232	0.07221	0.04377
1.2216	0.1128	1.2216	0.1224	1.2216	0.0337	0.07227	0.04377
1.2241	0.1195	1.2241	0.1387	1.2241	0.0356	0.07233	0.04378
1.2266	0.1108	1.2266	0.1313	1.2266	0.0321	0.07239	0.04374
1.2291	0.0736	1.2291	0.1065	1.2291	0.0391	0.07245	0.04372
1.2316	0.0618	1.2316	0.11	1.2316	0.0373	0.07251	0.04384
1.2341	0.0479	1.2341	0.1135	1.2341	0.0409	0.07257	0.04412
1.2366	0.0446	1.2366	0.1168	1.2366	0.0531	0.07263	0.04447
1.2391	0.055	1.2391	0.0854	1.2391	0.052	0.07269	0.04475
1.2416	0.0342	1.2416	0.0957	1.2416	0.0636	0.07275	0.04487
1.2441	0.0458	1.2441	0.0965	1.2441	0.0574	0.07281	0.04486
1.2466	0.0401	1.2466	0.089	1.2466	0.0681	0.07287	0.04485
1.2491	0.0204	1.2491	0.0821	1.2491	0.0727	0.07292	0.04498
1.2516	0.0279	1.2516	0.0625	1.2516	0.0729	0.07298	0.0453
1.2541	0.0367	1.2541	0.0807	1.2541	0.0706	0.07304	0.04574
1.2566	0.0424	1.2566	0.0826	1.2566	0.0738	0.0731	0.04617
1.2591	0.0534	1.2591	0.0784	1.2591	0.0744	0.07316	0.04645
1.2616	0.0521	1.2616	0.0799	1.2616	0.0712	0.07322	0.04652
1.2641	0.0512	1.2641	0.0741	1.2641	0.0762	0.07328	0.04638
1.2666	0.0427	1.2666	0.0777	1.2666	0.0805	0.07334	0.04608
1.2691	0.048	1.2691	0.0762	1.2691	0.0727	0.0734	0.04569
1.2716	0.0527	1.2716	0.0819	1.2716	0.0542	0.07346	0.04528
1.2741	0.0629	1.2741	0.1063	1.2741	0.066	0.07352	0.04489
1.2766	0.0599	1.2766	0.0934	1.2766	0.083	0.07358	0.04455
1.2791	0.0494	1.2791	0.0918	1.2791	0.0832	0.07364	0.04425
1.2816	0.0695	1.2816	0.096	1.2816	0.0695	0.0737	0.04398
1.2841	0.0689	1.2841	0.1031	1.2841	0.0863	0.07376	0.04371
1.2866	0.087	1.2866	0.0958	1.2866	0.0806	0.07382	0.04342
1.2891	0.1084	1.2891	0.0973	1.2891	0.0694	0.07388	0.04312
1.2916	0.1155	1.2916	0.1204	1.2916	0.0561	0.07394	0.04279
1.2941	0.1005	1.2941	0.1121	1.2941	0.0537	0.074	0.04245
1.2966	0.094	1.2966	0.1063	1.2966	0.028	0.07406	0.04212
1.2991	0.113	1.2991	0.13	1.2991	0.0425	0.07412	0.0418
1.3016	0.1148	1.3016	0.1407	1.3016	0.0307	0.07418	0.04152
1.3041	0.1118	1.3041	0.135	1.3041	0.0246	0.07424	0.0413
1.3066	0.0995	1.3066	0.117	1.3066	0.0158	0.0743	0.04115
1.3091	0.1142	1.3091	0.1308	1.3091	0.0079	0.07436	0.04107
1.3116	0.1172	1.3116	0.1353	1.3116	0.0021	0.07442	0.04108
1.3141	0.1229	1.3141	0.127	1.3141	0	0.07448	0.04116
1.3166	0.1196	1.3166	0.1417	1.3166	0.0105	0.07454	0.0413
1.3191	0.1332	1.3191	0.1482	1.3191	0.0119	0.0746	0.04147
1.3216	0.0979	1.3216	0.159	1.3216	0.0105	0.07466	0.04165
1.3241	0.102	1.3241	0.1572	1.3241	0.0269	0.07472	0.04177
1.3266	0.1063	1.3266	0.1342	1.3266	-0.0006	0.07478	0.04179
1.3291	0.1058	1.3291	0.1318	1.3291	-0.0054	0.07484	0.04167
1.3316	0.0963	1.3316	0.1062	1.3316	-0.0083	0.0749	0.0414
1.3341	0.1056	1.3341	0.0856	1.3341	-0.0076	0.07496	0.04102
1.3366	0.0905	1.3366	0.1036	1.3366	0.0051	0.07502	0.04062
1.3391	0.0829	1.3391	0.11	1.3391	-0.009	0.07508	0.04031
1.3416	0.0759	1.3416	0.1075	1.3416	0.0002	0.07514	0.0402
1.3441	0.0639	1.3441	0.1042	1.3441	-0.0109	0.0752	0.04034
1.3466	0.0558	1.3466	0.099	1.3466	-0.0056	0.07526	0.04066
1.3491	0.0463	1.3491	0.1023	1.3491	0.0022	0.07532	0.04096
1.3516	0.0407	1.3516	0.0902	1.3516	-0.0044	0.07538	0.04099
1.3541	0.0163	1.3541	0.078	1.3541	0.008	0.07544	0.0406
1.3566	0.0123	1.3566	0.062	1.3566	0.0085	0.0755	0.03983
1.3591	0.0137	1.3591	0.056	1.3591	-0.0099	0.07555	0.03891
1.3616	0.0117	1.3616	0.0778	1.3616	-0.0141	0.07561	0.03815
1.3641	-0.0072	1.3641	0.0528	1.3641	-0.0257	0.07567	0.03779
1.3666	-0.0032	1.3666	0.0573	1.3666	-0.0118	0.07573	0.03782
1.3691	-0.0231	1.3691	0.0541	1.3691	-0.0055	0.07579	0.03808
1.3716	-0.0165	1.3716	0.0444	1.3716	0.0058	0.07585	0.03831
1.3741	-0.0376	1.3741	0.0491	1.3741	0.0072	0.07591	0.03839
1.3766	-0.0099	1.3766	0.0511	1.3766	0.0107	0.07597	0.03832
1.3791	-0.0053	1.3791	0.0516	1.3791	0.0166	0.07603	0.0382
1.3816	-0.0129	1.3816	0.0369	1.3816	0.0075	0.07609	0.03812
1.3841	-0.0004	1.3841	0.0096	1.3841	-0.0118	0.07615	0.03813
1.3866	0.0134	1.3866	0.0279	1.3866	0.0034	0.07621	0.03821
1.3891	0.0332	1.3891	0.0487	1.3891	-0.0055	0.07627	0.03835
1.3916	0.035	1.3916	0.045	1.3916	-0.0122	0.07633	0.03857
1.3941	0.046	1.3941	0.0517	1.3941	-0.0058	0.07639	0.03884
1.3966	0.0463	1.3966	0.0287	1.3966	-0.0021	0.07645	0.03909
1.3991	0.0511	1.3991	0.0337	1.3991	-0.0036	0.07651	0.03914
1.4016	0.0573	1.4016	0.0392	1.4016	-0.0041	0.07657	0.03881
1.4041	0.0466	1.4041	0.0535	1.4041	-0.0111	0.07663	0.03809
1.4066	0.026	1.4066	0.0589	1.4066	-0.0212	0.07669	0.03716
1.4091	0.0304	1.4091	0.069	1.4091	-0.0161	0.07675	0.03631
1.4116	0.0238	1.4116	0.0673	1.4116	0.0034	0.07681	0.03579
1.4141	0.0254	1.4141	0.0555	1.4141	-0.0086	0.07687	0.03564
1.4166	0.0281	1.4166	0.0574	1.4166	-0.004	0.07693	0.03573
1.4191	0.0411	1.4191	0.0703	1.4191	-0.0208	0.07699	0.0358
1.4216	0.0486	1.4216	0.0523	1.4216	-0.0177	0.07705	0.03567
1.4241	0.0147	1.4241	0.0405	1.4241	-0.0136	0.07711	0.03531
1.4266	-0.0188	1.4266	0.0456	1.4266	-0.0032	0.07717	0.03491
1.4291	-0.0265	1.4291	0.0595	1.4291	0.0088	0.07723	0.03472
1.4316	-0.0091	1.4316	0.0546	1.4316	0.0092	0.07729	0.03492
1.4341	-0.0217	1.4341	0.0359	1.4341	0.0068	0.07735	0.03551
1.4366	-0.0334	1.4366	0.0273	1.4366	0.0147	0.07741	0.03633
1.4391	-0.0052	1.4391	0.0388	1.4391	0.036	0.07747	0.03711
1.4416	-0.0098	1.4416	0.0359	1.4416	0.039	0.07753	0.03764
1.4441	-0.018	1.4441	0.019	1.4441	0.0297	0.07759	0.03786
1.4466	-0.0074	1.4466	0.0194	1.4466	0.0297	0.07765	0.03789
1.4491	-0.0031	1.4491	0.0246	1.4491	0.028	0.07771	0.03791
1.4516	0.0184	1.4516	0.0546	1.4516	0.0333	0.07777	0.03805
1.4541	0.0154	1.4541	0.0596	1.4541	0.0301	0.07783	0.03835
1.4566	0.0278	1.4566	0.0576	1.4566	0.027	0.07789	0.03872
1.4591	0.0321	1.4591	0.0393	1.4591	0.0206	0.07795	0.03903
1.4616	0.037	1.4616	0.0428	1.4616	0.032	0.07801	0.0392
1.4641	0.0445	1.4641	0.0387	1.4641	0.0243	0.07807	0.03921
1.4666	0.0264	1.4666	0.038	1.4666	0.0289	0.07813	0.03915
1.4691	0.0317	1.4691	0.061	1.4691	0.03	0.07818	0.03913
1.4716	0.0398	1.4716	0.0602	1.4716	0.0065	0.07824	0.03919
1.4741	0.0475	1.4741	0.0701	1.4741	0.0109	0.0783	0.03933
1.4766	0.0393	1.4766	0.0736	1.4766	0.0301	0.07836	0.03945
1.4791	0.0475	1.4791	0.0826	1.4791	0.0091	0.07842	0.03945
1.4816	0.0599	1.4816	0.0712	1.4816	0.0099	0.07848	0.0393
1.4841	0.0503	1.4841	0.0788	1.4841	0.0085	0.07854	0.03907
1.4866	0.0338	1.4866	0.0837	1.4866	0.0245	0.0786	0.03887
1.4891	0.0436	1.4891	0.0846	1.4891	0.0231	0.07866	0.0388
1.4916	0.051	1.4916	0.0815	1.4916	0.023	0.07872	0.03882
1.4941	0.0521	1.4941	0.0768	1.4941	0.0305	0.07878	0.03879
1.4966	0.0581	1.4966	0.0977	1.4966	0.0196	0.07884	0.03857
1.4991	0.0512	1.4991	0.0885	1.4991	0.0089	0.0789	0.03809
1.5016	0.0565	1.5016	0.0882	1.5016	0.0322	0.07896	0.03747
1.5041	0.0648	1.5041	0.1008	1.5041	0.0435	0.07902	0.03694
1.5066	0.0751	1.5066	0.0937	1.5066	0.0349	0.07908	0.03675
1.5091	0.0805	1.5091	0.0917	1.5091	0.0161	0.07914	0.03699
1.5116	0.0856	1.5116	0.0926	1.5116	0.0205	0.0792	0.03761
1.5141	0.092	1.5141	0.1012	1.5141	0.0281	0.07926	0.03842
1.5166	0.0989	1.5166	0.093	1.5166	0.0261	0.07932	0.03926
1.5191	0.0935	1.5191	0.1002	1.5191	0.0313	0.07938	0.04005
1.5216	0.0698	1.5216	0.1148	1.5216	0.0212	0.07944	0.0408
1.5241	0.0685	1.5241	0.1185	1.5241	0.0297	0.0795	0.04157
1.5266	0.0601	1.5266	0.0989	1.5266	0.0213	0.07956	0.04235
1.5291	0.0323	1.5291	0.0992	1.5291	0.0338	0.07962	0.04311
1.5316	0.0251	1.5316	0.0871	1.5316	0.0212	0.07968	0.04381
1.5341	0.0146	1.5341	0.0731	1.5341	0.0276	0.07974	0.04446
1.5366	0.0123	1.5366	0.0847	1.5366	0.0488	0.0798	0.04507
1.5391	0.0227	1.5391	0.0652	1.5391	0.0569	0.07986	0.04566
1.5416	0.0142	1.5416	0.0733	1.5416	0.0526	0.07992	0.0462
1.5441	0.0126	1.5441	0.0719	1.5441	0.0568	0.07998	0.04666
1.5466	0.0091	1.5466	0.0692	1.5466	0.0624	0.08004	0.04702
1.5491	0.0111	1.5491	0.0711	1.5491	0.0542	0.0801	0.04734
1.5516	0.0249	1.5516	0.0571	1.5516	0.0357	0.08016	0.04774
1.5541	0.0409	1.5541	0.0662	1.5541	0.0287	0.08022	0.04829
1.5566	0.0253	1.5566	0.0726	1.5566	0.036	0.08028	0.04897
1.5591	0.0491	1.5591	0.0555	1.5591	0.0517	0.08034	0.04964
1.5616	0.0518	1.5616	0.0618	1.5616	0.0349	0.0804	0.05006
1.5641	0.0735	1.5641	0.0805	1.5641	0.0484	0.08046	0.05004
1.5666	0.0847	1.5666	0.076	1.5666	0.0358	0.08052	0.04951
1.5691	0.1015	1.5691	0.08	1.5691	0.0511	0.08058	0.04859
1.5716	0.098	1.5716	0.0877	1.5716	0.0605	0.08064	0.04747
1.5741	0.0983	1.5741	0.0903	1.5741	0.0421	0.0807	0.04635
1.5766	0.106	1.5766	0.1083	1.5766	0.0304	0.08076	0.04539
1.5791	0.0916	1.5791	0.1126	1.5791	0.025	0.08082	0.04468
1.5816	0.0946	1.5816	0.1152	1.5816	0.0258	0.08087	0.04424
1.5841	0.0762	1.5841	0.1183	1.5841	0.0447	0.08093	0.04401
1.5866	0.0942	1.5866	0.1191	1.5866	0.0329	0.08099	0.04392
1.5891	0.0801	1.5891	0.1011	1.5891	0.0273	0.08105	0.04388
1.5916	0.0833	1.5916	0.0907	1.5916	0.0144	0.08111	0.04384
1.5941	0.0737	1.5941	0.0977	1.5941	-0.0002	0.08117	0.04383
1.5966	0.0595	1.5966	0.1079	1.5966	0.0006	0.08123	0.04395
1.5991	0.0624	1.5991	0.1002	1.5991	-0.0042	0.08129	0.0443
1.6016	0.0459	1.6016	0.1113	1.6016	0.0122	0.08135	0.04489
1.6041	0.0326	1.6041	0.1023	1.6041	0.018	0.08141	0.0456
1.6066	0.0227	1.6066	0.0959	1.6066	0.0137	0.08147	0.04622
1.6091	0.0232	1.6091	0.1176	1.6091	0.0131	0.08153	0.04651
1.6116	0.0452	1.6116	0.0996	1.6116	0.015	0.08159	0.04636
1.6141	0.0524	1.6141	0.0816	1.6141	0.0167	0.08165	0.04585
1.6166	0.07	1.6166	0.0846	1.6166	0.0156	0.08171	0.0452
1.6191	0.0688	1.6191	0.0969	1.6191	0.0125	0.08177	0.04463
1.6216	0.0645	1.6216	0.1116	1.6216	0.0102	0.08183	0.0443
1.6241	0.0787	1.6241	0.1092	1.6241	0.0231	0.08189	0.0442
1.6266	0.0701	1.6266	0.1035	1.6266	0.0074	0.08195	0.04423
1.6291	0.0734	1.6291	0.0919	1.6291	0.0016	0.08201	0.04426
1.6316	0.0735	1.6316	0.0989	1.6316	0.015	0.08207	0.04416
1.6341	0.072	1.6341	0.0935	1.6341	0.0204	0.08213	0.04391
1.6366	0.0788	1.6366	0.081	1.6366	0.0233	0.08219	0.04349
1.6391	0.0625	1.6391	0.0814	1.6391	0.0128	0.08225	0.04293
1.6416	0.0596	1.6416	0.076	1.6416	0.0151	0.08231	0.04231
1.6441	0.0536	1.6441	0.0715	1.6441	0.0053	0.08237	0.04175
1.6466	0.06	1.6466	0.0707	1.6466	-0.0002	0.08243	0.04138
1.6491	0.0454	1.6491	0.0693	1.6491	0.0196	0.08249	0.04132
1.6516	0.0471	1.6516	0.0661	1.6516	0.0159	0.08255	0.0417
1.6541	0.0572	1.6541	0.0518	1.6541	0.0038	0.08261	0.04277
1.6566	0.043	1.6566	0.072	1.6566	0.0147	0.08267	0.04511
1.6591	0.0499	1.6591	0.0709	1.6591	0.0185	0.08273	0.04973
1.6616	0.05	1.6616	0.0781	1.6616	0.0166	0.08279	0.05737
1.6641	0.0309	1.6641	0.0867	1.6641	0.0267	0.08285	0.06472
1.6666	0.0286	1.6666	0.0739	1.6666	0.0335	0.08291	0.0649
1.6691	-0.0053	1.6691	0.071	1.6691	0.0185	0.08297	0.05937
1.6716	-0.0104	1.6716	0.0516	1.6716	0.0112	0.08303	0.05334
1.6741	0.0024	1.6741	0.0422	1.6741	0.0179	0.08309	0.04851
1.6766	0.0072	1.6766	0.0593	1.6766	0.0233	0.08315	0.04484
1.6791	0.0076	1.6791	0.0476	1.6791	0.0301	0.08321	0.04208
1.6816	0.015	1.6816	0.05	1.6816	0.0119	0.08327	0.0401
1.6841	0.0269	1.6841	0.0559	1.6841	0.0077	0.08333	0.03877
1.6866	0.029	1.6866	0.0629	1.6866	0.0197	0.08339	0.038
1.6891	0.0535	1.6891	0.0555	1.6891	0.0228	0.08345	0.03764
1.6916	0.0649	1.6916	0.0652	1.6916	0.0163	0.0835	0.03755
1.6941	0.0664	1.6941	0.0787	1.6941	-0.0036	0.08356	0.03767
1.6966	0.0583	1.6966	0.0737	1.6966	0.0018	0.08362	0.03795
1.6991	0.0778	1.6991	0.0629	1.6991	-0.0105	0.08368	0.03841
1.7016	0.0804	1.7016	0.0884	1.7016	-0.0213	0.08374	0.03906
1.7041	0.0882	1.7041	0.0983	1.7041	-0.0309	0.0838	0.03991
1.7066	0.0956	1.7066	0.1014	1.7066	-0.0268	0.08386	0.04091
1.7091	0.0762	1.7091	0.0846	1.7091	-0.0309	0.08392	0.04192
1.7116	0.0645	1.7116	0.0841	1.7116	-0.0317	0.08398	0.04278
1.7141	0.0649	1.7141	0.0931	1.7141	-0.0354	0.08404	0.0433
1.7166	0.0499	1.7166	0.102	1.7166	-0.0326	0.0841	0.04338
1.7191	0.0466	1.7191	0.0906	1.7191	-0.0413	0.08416	0.04308
1.7216	0.0656	1.7216	0.0832	1.7216	-0.0342	0.08422	0.04259
1.7241	0.044	1.7241	0.0946	1.7241	-0.0279	0.08428	0.04212
1.7266	0.0399	1.7266	0.0943	1.7266	-0.0292	0.08434	0.04183
1.7291	0.0324	1.7291	0.0836	1.7291	-0.0374	0.0844	0.04177
1.7316	0.0226	1.7316	0.0821	1.7316	-0.0412	0.08446	0.0419
1.7341	0.0196	1.7341	0.0679	1.7341	-0.053	0.08452	0.04211
1.7366	0.0143	1.7366	0.0573	1.7366	-0.0485	0.08458	0.0423
1.7391	-0.0099	1.7391	0.0675	1.7391	-0.0388	0.08464	0.04239
1.7416	-0.0156	1.7416	0.0593	1.7416	-0.0478	0.0847	0.04232
1.7441	-0.0127	1.7441	0.0546	1.7441	-0.0525	0.08476	0.04205
1.7466	-0.0417	1.7466	0.0522	1.7466	-0.0385	0.08482	0.04161
1.7491	-0.0266	1.7491	0.0391	1.7491	-0.0433	0.08488	0.04105
1.7516	-0.0194	1.7516	0.0336	1.7516	-0.0532	0.08494	0.04047
1.7541	-0.0263	1.7541	0.0431	1.7541	-0.069	0.085	0.03994
1.7566	-0.0198	1.7566	0.0211	1.7566	-0.0582	0.08506	0.03946
1.7591	-0.0181	1.7591	0.0269	1.7591	-0.044	0.08512	0.03897
1.7616	0.0079	1.7616	0.032	1.7616	-0.0516	0.08518	0.03839
1.7641	0.0181	1.7641	0.0261	1.7641	-0.0553	0.08524	0.03769
1.7666	0.0118	1.7666	0.0243	1.7666	-0.0417	0.0853	0.03694
1.7691	0.0016	1.7691	0.015	1.7691	-0.0532	0.08536	0.03628
1.7716	-0.0186	1.7716	0.0267	1.7716	-0.0398	0.08542	0.03583
1.7741	-0.0142	1.7741	0.0339	1.7741	-0.0358	0.08548	0.03562
1.7766	-0.0107	1.7766	0.0272	1.7766	-0.0256	0.08554	0.03555
1.7791	-0.0181	1.7791	0.0222	1.7791	-0.0393	0.0856	0.03547
1.7816	-0.016	1.7816	0.0139	1.7816	-0.05	0.08566	0.03524
1.7841	-0.0216	1.7841	-0.0005	1.7841	-0.0498	0.08572	0.03481
1.7866	-0.0182	1.7866	-0.0144	1.7866	-0.0611	0.08578	0.03424
1.7891	-0.0306	1.7891	-0.0058	1.7891	-0.0546	0.08584	0.03365
1.7916	-0.0267	1.7916	0.0036	1.7916	-0.0558	0.0859	0.03317
1.7941	-0.0242	1.7941	-0.0047	1.7941	-0.0414	0.08596	0.03292
1.7966	-0.048	1.7966	-0.0029	1.7966	-0.0403	0.08602	0.03292
1.7991	-0.0376	1.7991	-0.0093	1.7991	-0.0212	0.08608	0.03315
1.8016	-0.027	1.8016	0.0029	1.8016	-0.0286	0.08613	0.03354
1.8041	-0.0501	1.8041	0.0189	1.8041	-0.0128	0.08619	0.03401
1.8066	-0.0469	1.8066	0.0005	1.8066	-0.0002	0.08625	0.03449
1.8091	-0.0224	1.8091	0.0019	1.8091	0.0024	0.08631	0.03495
1.8116	-0.0479	1.8116	-0.0131	1.8116	0.003	0.08637	0.03535
1.8141	-0.0422	1.8141	-0.0178	1.8141	0.0262	0.08643	0.03567
1.8166	-0.0536	1.8166	0.0007	1.8166	0.0176	0.08649	0.03588
1.8191	-0.0484	1.8191	0.0032	1.8191	0.004	0.08655	0.03597
1.8216	-0.0585	1.8216	-0.0028	1.8216	0.008	0.08661	0.03593
1.8241	-0.047	1.8241	-0.0129	1.8241	0.0341	0.08667	0.03579
1.8266	-0.0365	1.8266	0.003	1.8266	0.0529	0.08673	0.0356
1.8291	-0.0056	1.8291	0.0023	1.8291	0.0403	0.08679	0.03539
1.8316	0.0054	1.8316	0.0021	1.8316	0.0122	0.08685	0.03519
1.8341	0.0055	1.8341	0.0153	1.8341	0.0054	0.08691	0.035
1.8366	0.0263	1.8366	0.019	1.8366	0.0232	0.08697	0.0348
1.8391	0.0434	1.8391	0.0327	1.8391	0.0268	0.08703	0.03457
1.8416	0.0289	1.8416	0.0409	1.8416	0.0347	0.08709	0.03435
1.8441	0.0392	1.8441	0.0342	1.8441	0.027	0.08715	0.03414
1.8466	0.0466	1.8466	0.0605	1.8466	0.012	0.08721	0.034
1.8491	0.0557	1.8491	0.0683	1.8491	0.0261	0.08727	0.0339
1.8516	0.0604	1.8516	0.051	1.8516	0.0264	0.08733	0.03381
1.8541	0.04	1.8541	0.0554	1.8541	0.0352	0.08739	0.03365
1.8566	0.0316	1.8566	0.0662	1.8566	0.049	0.08745	0.03339
1.8591	0.0202	1.8591	0.0611	1.8591	0.0541	0.08751	0.03302
1.8616	0.0447	1.8616	0.0662	1.8616	0.0583	0.08757	0.0326
1.8641	0.0297	1.8641	0.0759	1.8641	0.0539	0.08763	0.03222
1.8666	0.0167	1.8666	0.0837	1.8666	0.0555	0.08769	0.03195
1.8691	-0.0057	1.8691	0.0727	1.8691	0.0484	0.08775	0.0318
1.8716	0.0133	1.8716	0.0764	1.8716	0.0571	0.08781	0.03174
1.8741	0.0176	1.8741	0.0823	1.8741	0.0658	0.08787	0.03169
1.8766	0.0077	1.8766	0.0669	1.8766	0.0645	0.08793	0.03161
1.8791	0.0154	1.8791	0.0787	1.8791	0.0688	0.08799	0.03147
1.8816	0.0338	1.8816	0.0845	1.8816	0.0749	0.08805	0.03133
1.8841	0.0282	1.8841	0.101	1.8841	0.0879	0.08811	0.03126
1.8866	0.035	1.8866	0.0688	1.8866	0.0706	0.08817	0.03135
1.8891	0.0611	1.8891	0.0761	1.8891	0.0795	0.08823	0.03163
1.8916	0.0518	1.8916	0.0835	1.8916	0.0728	0.08829	0.03209
1.8941	0.0618	1.8941	0.0904	1.8941	0.0849	0.08835	0.03262
1.8966	0.0526	1.8966	0.0734	1.8966	0.0935	0.08841	0.03313
1.8991	0.0891	1.8991	0.0865	1.8991	0.0935	0.08847	0.03356
1.9016	0.1242	1.9016	0.0848	1.9016	0.0944	0.08853	0.03391
1.9041	0.0883	1.9041	0.0802	1.9041	0.0958	0.08859	0.03425
1.9066	0.1	1.9066	0.0956	1.9066	0.0992	0.08865	0.03469
1.9091	0.1031	1.9091	0.1146	1.9091	0.0974	0.08871	0.03526
1.9116	0.1087	1.9116	0.1198	1.9116	0.081	0.08877	0.03593
1.9141	0.1046	1.9141	0.1215	1.9141	0.0847	0.08882	0.0366
1.9166	0.1152	1.9166	0.1606	1.9166	0.0797	0.08888	0.03722
1.9191	0.114	1.9191	0.1602	1.9191	0.073	0.08894	0.03781
1.9216	0.1098	1.9216	0.1675	1.9216	0.0727	0.089	0.0385
1.9241	0.0988	1.9241	0.1666	1.9241	0.059	0.08906	0.03944
1.9266	0.1161	1.9266	0.16	1.9266	0.0504	0.08912	0.04068
1.9291	0.1339	1.9291	0.17	1.9291	0.0678	0.08918	0.0421
1.9316	0.1358	1.9316	0.1738	1.9316	0.0812	0.08924	0.04339
1.9341	0.1389	1.9341	0.1436	1.9341	0.072	0.0893	0.04419
1.9366	0.1228	1.9366	0.1515	1.9366	0.0698	0.08936	0.04428
1.9391	0.1107	1.9391	0.166	1.9391	0.0807	0.08942	0.04378
1.9416	0.1003	1.9416	0.1628	1.9416	0.0857	0.08948	0.04301
1.9441	0.0906	1.9441	0.1757	1.9441	0.0781	0.08954	0.04241
1.9466	0.0882	1.9466	0.1727	1.9466	0.0758	0.0896	0.04227
1.9491	0.0958	1.9491	0.1743	1.9491	0.0946	0.08966	0.04271
1.9516	0.1035	1.9516	0.1607	1.9516	0.0964	0.08972	0.04364
1.9541	0.1223	1.9541	0.1471	1.9541	0.0944	0.08978	0.04487
1.9566	0.1317	1.9566	0.157	1.9566	0.0853	0.08984	0.04617
1.9591	0.1466	1.9591	0.165	1.9591	0.0635	0.0899	0.04742
1.9616	0.1321	1.9616	0.159	1.9616	0.054	0.08996	0.04858
1.9641	0.1226	1.9641	0.1554	1.9641	0.0598	0.09002	0.04975
1.9666	0.1398	1.9666	0.157	1.9666	0.0507	0.09008	0.05105
1.9691	0.1242	1.9691	0.1673	1.9691	0.0304	0.09014	0.0526
1.9716	0.1292	1.9716	0.1541	1.9716	0.034	0.0902	0.05443
1.9741	0.1194	1.9741	0.1616	1.9741	0.0211	0.09026	0.0565
1.9766	0.0967	1.9766	0.1664	1.9766	0.0431	0.09032	0.05868
1.9791	0.1068	1.9791	0.148	1.9791	0.0387	0.09038	0.06082
1.9816	0.119	1.9816	0.1696	1.9816	0.0402	0.09044	0.06283
1.9841	0.1265	1.9841	0.1954	1.9841	0.0343	0.0905	0.06466
1.9866	0.128	1.9866	0.187	1.9866	0.0492	0.09056	0.06637
1.9891	0.1123	1.9891	0.1628	1.9891	0.0426	0.09062	0.06805
1.9916	0.1042	1.9916	0.1531	1.9916	0.0402	0.09068	0.06979
1.9941	0.1048	1.9941	0.179	1.9941	0.0507	0.09074	0.07157
1.9966	0.109	1.9966	0.171	1.9966	0.0398	0.0908	0.07334
1.9991	0.1099	1.9991	0.1384	1.9991	0.0445	0.09086	0.07503
2.0016	0.0918	2.0016	0.1361	2.0016	0.0592	0.09092	0.07661
2.0041	0.0911	2.0041	0.1397	2.0041	0.0515	0.09098	0.07811
2.0066	0.0946	2.0066	0.1393	2.0066	0.063	0.09104	0.0796
2.0091	0.0934	2.0091	0.1404	2.0091	0.0776	0.0911	0.08117
2.0116	0.0936	2.0116	0.1267	2.0116	0.0853	0.09116	0.08285
2.0141	0.0781	2.0141	0.1089	2.0141	0.0797	0.09122	0.08464
2.0166	0.0906	2.0166	0.107	2.0166	0.0672	0.09128	0.0865
2.0191	0.0906	2.0191	0.1092	2.0191	0.0726	0.09134	0.08839
2.0216	0.0994	2.0216	0.1346	2.0216	0.0773	0.0914	0.0903
2.0241	0.0963	2.0241	0.1331	2.0241	0.0943	0.09145	0.09224
2.0266	0.0887	2.0266	0.1402	2.0266	0.0833	0.09151	0.09423
2.0291	0.0803	2.0291	0.1276	2.0291	0.0868	0.09157	0.09634
2.0316	0.0769	2.0316	0.1185	2.0316	0.0849	0.09163	0.09862
2.0341	0.0631	2.0341	0.1094	2.0341	0.1035	0.09169	0.10121
2.0366	0.0744	2.0366	0.1159	2.0366	0.1163	0.09175	0.10427
2.0391	0.0996	2.0391	0.1184	2.0391	0.125	0.09181	0.10801
2.0416	0.0718	2.0416	0.1295	2.0416	0.1209	0.09187	0.1126
2.0441	0.0476	2.0441	0.1306	2.0441	0.1195	0.09193	0.11821
2.0466	0.0357	2.0466	0.1364	2.0466	0.1146	0.09199	0.12494
2.0491	0.0441	2.0491	0.1422	2.0491	0.1117	0.09205	0.1329
2.0516	0.0495	2.0516	0.1078	2.0516	0.1	0.09211	0.14219
2.0541	0.0855	2.0541	0.1114	2.0541	0.0954	0.09217	0.15296
2.0566	0.102	2.0566	0.1252	2.0566	0.0955	0.09223	0.16533
2.0591	0.093	2.0591	0.1266	2.0591	0.0777	0.09229	0.1793
2.0616	0.0954	2.0616	0.1297	2.0616	0.0847	0.09235	0.19473
2.0641	0.1066	2.0641	0.1485	2.0641	0.0913	0.09241	0.21128
2.0666	0.1329	2.0666	0.1658	2.0666	0.0878	0.09247	0.22846
2.0691	0.148	2.0691	0.1761	2.0691	0.0818	0.09253	0.2457
2.0716	0.1507	2.0716	0.1794	2.0716	0.0663	0.09259	0.26242
2.0741	0.1637	2.0741	0.1839	2.0741	0.0699	0.09265	0.27808
2.0766	0.1978	2.0766	0.2106	2.0766	0.0755	0.09271	0.29218
2.0791	0.1912	2.0791	0.2083	2.0791	0.0756	0.09277	0.30434
2.0816	0.203	2.0816	0.2058	2.0816	0.0533	0.09283	0.31424
2.0841	0.1962	2.0841	0.2111	2.0841	0.058	0.09289	0.32174
2.0866	0.1974	2.0866	0.2125	2.0866	0.072	0.09295	0.32687
2.0891	0.1884	2.0891	0.1983	2.0891	0.0568	0.09301	0.32983
2.0916	0.192	2.0916	0.2181	2.0916	0.0596	0.09307	0.33093
2.0941	0.172	2.0941	0.2126	2.0941	0.0664	0.09313	0.33056
2.0966	0.1762	2.0966	0.2139	2.0966	0.0712	0.09319	0.32902
2.0991	0.1732	2.0991	0.2171	2.0991	0.0575	0.09325	0.32656
2.1016	0.1548	2.1016	0.2069	2.1016	0.0485	0.09331	0.32326
2.1041	0.1278	2.1041	0.1736	2.1041	0.0506	0.09337	0.31917
2.1066	0.1215	2.1066	0.1601	2.1066	0.0309	0.09343	0.31432
2.1091	0.1166	2.1091	0.165	2.1091	0.0346	0.09349	0.30876
2.1116	0.1007	2.1116	0.1484	2.1116	0.0495	0.09355	0.30259
2.1141	0.1081	2.1141	0.1358	2.1141	0.0573	0.09361	0.29591
2.1166	0.0921	2.1166	0.1341	2.1166	0.058	0.09367	0.28884
2.1191	0.0772	2.1191	0.1364	2.1191	0.0642	0.09373	0.28154
2.1216	0.0474	2.1216	0.1363	2.1216	0.0807	0.09379	0.2742
2.1241	0.0308	2.1241	0.1203	2.1241	0.0944	0.09385	0.26701
2.1266	0.0332	2.1266	0.1062	2.1266	0.1036	0.09391	0.2601
2.1291	0.0569	2.1291	0.1294	2.1291	0.0985	0.09397	0.25346
2.1316	0.034	2.1316	0.1166	2.1316	0.1018	0.09403	0.24694
2.1341	0.0329	2.1341	0.1034	2.1341	0.0966	0.09408	0.24036
2.1366	0.0506	2.1366	0.1128	2.1366	0.1043	0.09414	0.23359
2.1391	0.0709	2.1391	0.1181	2.1391	0.0971	0.0942	0.22667
2.1416	0.0762	2.1416	0.1146	2.1416	0.0846	0.09426	0.21976
2.1441	0.0735	2.1441	0.1282	2.1441	0.0923	0.09432	0.21306
2.1466	0.088	2.1466	0.1381	2.1466	0.092	0.09438	0.20668
2.1491	0.1084	2.1491	0.143	2.1491	0.0956	0.09444	0.20059
2.1516	0.1028	2.1516	0.1371	2.1516	0.1046	0.0945	0.19471
2.1541	0.1001	2.1541	0.1254	2.1541	0.1091	0.09456	0.18895
2.1566	0.1091	2.1566	0.1223	2.1566	0.1127	0.09462	0.18328
2.1591	0.1168	2.1591	0.1303	2.1591	0.1102	0.09468	0.17772
2.1616	0.1229	2.1616	0.131	2.1616	0.1199	0.09474	0.17232
2.1641	0.1325	2.1641	0.1444	2.1641	0.1351	0.0948	0.16708
2.1666	0.1494	2.1666	0.1656	2.1666	0.1258	0.09486	0.16197
2.1691	0.1497	2.1691	0.17	2.1691	0.1173	0.09492	0.15697
2.1716	0.1457	2.1716	0.1643	2.1716	0.1302	0.09498	0.15208
2.1741	0.1218	2.1741	0.1699	2.1741	0.1399	0.09504	0.14736
2.1766	0.1105	2.1766	0.1749	2.1766	0.1443	0.0951	0.14285
2.1791	0.1224	2.1791	0.199	2.1791	0.136	0.09516	0.13863
2.1816	0.1179	2.1816	0.2082	2.1816	0.1445	0.09522	0.13469
2.1841	0.1268	2.1841	0.1963	2.1841	0.1381	0.09528	0.13105
2.1866	0.136	2.1866	0.1902	2.1866	0.1557	0.09534	0.12771
2.1891	0.1433	2.1891	0.1995	2.1891	0.1467	0.0954	0.12469
2.1916	0.1584	2.1916	0.1856	2.1916	0.1332	0.09546	0.12195
2.1941	0.1588	2.1941	0.1965	2.1941	0.1261	0.09552	0.11946
2.1966	0.1772	2.1966	0.2181	2.1966	0.1233	0.09558	0.11709
2.1991	0.1722	2.1991	0.2248	2.1991	0.1454	0.09564	0.11477
2.2016	0.1764	2.2016	0.2199	2.2016	0.1289	0.0957	0.11241
2.2041	0.187	2.2041	0.2168	2.2041	0.1113	0.09576	0.11002
2.2066	0.2017	2.2066	0.2302	2.2066	0.1223	0.09582	0.10766
2.2091	0.2127	2.2091	0.2172	2.2091	0.1287	0.09588	0.1054
2.2116	0.1879	2.2116	0.2275	2.2116	0.1333	0.09594	0.10328
2.2141	0.1854	2.2141	0.2391	2.2141	0.1245	0.096	0.10131
2.2166	0.1876	2.2166	0.2396	2.2166	0.1123	0.09606	0.09945
2.2191	0.1719	2.2191	0.2539	2.2191	0.1073	0.09612	0.09768
2.2216	0.1557	2.2216	0.2148	2.2216	0.0884	0.09618	0.09601
2.2241	0.1571	2.2241	0.2216	2.2241	0.0984	0.09624	0.09445
2.2266	0.1657	2.2266	0.2403	2.2266	0.1135	0.0963	0.09299
2.2291	0.1719	2.2291	0.2296	2.2291	0.1195	0.09636	0.09161
2.2316	0.1497	2.2316	0.2173	2.2316	0.0918	0.09642	0.09029
2.2341	0.1641	2.2341	0.2203	2.2341	0.1011	0.09648	0.08898
2.2366	0.1683	2.2366	0.2273	2.2366	0.11	0.09654	0.08771
2.2391	0.1748	2.2391	0.2253	2.2391	0.1025	0.0966	0.08657
2.2416	0.1766	2.2416	0.224	2.2416	0.0991	0.09666	0.08561
2.2441	0.1724	2.2441	0.2155	2.2441	0.1053	0.09672	0.08488
2.2466	0.1625	2.2466	0.1859	2.2466	0.1096	0.09677	0.08434
2.2491	0.1754	2.2491	0.1758	2.2491	0.1057	0.09683	0.08387
2.2516	0.1792	2.2516	0.1971	2.2516	0.0849	0.09689	0.0834
2.2541	0.1745	2.2541	0.1984	2.2541	0.0888	0.09695	0.08287
2.2566	0.1618	2.2566	0.2127	2.2566	0.095	0.09701	0.08229
2.2591	0.1886	2.2591	0.206	2.2591	0.0997	0.09707	0.08174
2.2616	0.1947	2.2616	0.2112	2.2616	0.1154	0.09713	0.08128
2.2641	0.1825	2.2641	0.2106	2.2641	0.1171	0.09719	0.08095
2.2666	0.1603	2.2666	0.1968	2.2666	0.1202	0.09725	0.08077
2.2691	0.1485	2.2691	0.1991	2.2691	0.1191	0.09731	0.08075
2.2716	0.1473	2.2716	0.1836	2.2716	0.116	0.09737	0.08089
2.2741	0.1464	2.2741	0.1894	2.2741	0.109	0.09743	0.0812
2.2766	0.1402	2.2766	0.2089	2.2766	0.1025	0.09749	0.08166
2.2791	0.1422	2.2791	0.1988	2.2791	0.1138	0.09755	0.0822
2.2816	0.14	2.2816	0.179	2.2816	0.1235	0.09761	0.08274
2.2841	0.1361	2.2841	0.1884	2.2841	0.1356	0.09767	0.08322
2.2866	0.1334	2.2866	0.208	2.2866	0.139	0.09773	0.08361
2.2891	0.1494	2.2891	0.2163	2.2891	0.1365	0.09779	0.08397
2.2916	0.1624	2.2916	0.2236	2.2916	0.1344	0.09785	0.08441
2.2941	0.139	2.2941	0.2062	2.2941	0.1526	0.09791	0.085
2.2966	0.1254	2.2966	0.2162	2.2966	0.1619	0.09797	0.08578
2.2991	0.1329	2.2991	0.2033	2.2991	0.1701	0.09803	0.08672
2.3016	0.1223	2.3016	0.2113	2.3016	0.1742	0.09809	0.08775
2.3041	0.1234	2.3041	0.2019	2.3041	0.1732	0.09815	0.0888
2.3066	0.1355	2.3066	0.1909	2.3066	0.1699	0.09821	0.08985
2.3091	0.1462	2.3091	0.2072	2.3091	0.1699	0.09827	0.09092
2.3116	0.1763	2.3116	0.2031	2.3116	0.1822	0.09833	0.09202
2.3141	0.1789	2.3141	0.2152	2.3141	0.1935	0.09839	0.09318
2.3166	0.2001	2.3166	0.2244	2.3166	0.202	0.09845	0.09437
2.3191	0.2187	2.3191	0.2377	2.3191	0.2094	0.09851	0.09555
2.3216	0.2117	2.3216	0.2562	2.3216	0.1955	0.09857	0.09667
2.3241	0.23	2.3241	0.2461	2.3241	0.1777	0.09863	0.09775
2.3266	0.2269	2.3266	0.2188	2.3266	0.1898	0.09869	0.09884
2.3291	0.2215	2.3291	0.2191	2.3291	0.1966	0.09875	0.10003
2.3316	0.2162	2.3316	0.2368	2.3316	0.1966	0.09881	0.10141
2.3341	0.2129	2.3341	0.2751	2.3341	0.2025	0.09887	0.10302
2.3366	0.2117	2.3366	0.2802	2.3366	0.2132	0.09893	0.10483
2.3391	0.2222	2.3391	0.2576	2.3391	0.2082	0.09899	0.10676
2.3416	0.2205	2.3416	0.2582	2.3416	0.2083	0.09905	0.10871
2.3441	0.2102	2.3441	0.2576	2.3441	0.2187	0.09911	0.11061
2.3466	0.22	2.3466	0.2743	2.3466	0.2197	0.09917	0.11242
2.3491	0.2136	2.3491	0.2741	2.3491	0.207	0.09923	0.11419
2.3516	0.2119	2.3516	0.2757	2.3516	0.2119	0.09929	0.11603
2.3541	0.2237	2.3541	0.2616	2.3541	0.2024	0.09935	0.11808
2.3566	0.2064	2.3566	0.261	2.3566	0.1781	0.0994	0.12045
2.3591	0.208	2.3591	0.2696	2.3591	0.1895	0.09946	0.12317
2.3616	0.2163	2.3616	0.2642	2.3616	0.188	0.09952	0.12619
2.3641	0.2383	2.3641	0.2686	2.3641	0.1743	0.09958	0.12937
2.3666	0.26	2.3666	0.268	2.3666	0.1638	0.09964	0.13256
2.3691	0.2972	2.3691	0.2825	2.3691	0.1736	0.0997	0.13567
2.3716	0.2723	2.3716	0.296	2.3716	0.1708	0.09976	0.13866
2.3741	0.2513	2.3741	0.3006	2.3741	0.1737	0.09982	0.14156
2.3766	0.2574	2.3766	0.2947	2.3766	0.1529	0.09988	0.14442
2.3791	0.2829	2.3791	0.2978	2.3791	0.1562	0.09994	0.14722
2.3816	0.2931	2.3816	0.3058	2.3816	0.1469	0.1	0.14994
2.3841	0.2854	2.3841	0.299	2.3841	0.1275	0.10006	0.15248
2.3866	0.2825	2.3866	0.3146	2.3866	0.1322	0.10012	0.15475
2.3891	0.2876	2.3891	0.3218	2.3891	0.1348	0.10018	0.15667
2.3916	0.2675	2.3916	0.3347	2.3916	0.1479	0.10024	0.15819
2.3941	0.25	2.3941	0.3298	2.3941	0.1587	0.1003	0.15922
2.3966	0.2477	2.3966	0.315	2.3966	0.1447	0.10036	0.15972
2.3991	0.218	2.3991	0.3045	2.3991	0.145	0.10042	0.15962
2.4016	0.2161	2.4016	0.2908	2.4016	0.1541	0.10048	0.15893
2.4041	0.2223	2.4041	0.2736	2.4041	0.1437	0.10054	0.15763
2.4066	0.2102	2.4066	0.2627	2.4066	0.1423	0.1006	0.15575
2.4091	0.2125	2.4091	0.2447	2.4091	0.1282	0.10066	0.15332
2.4116	0.1937	2.4116	0.2471	2.4116	0.1213	0.10072	0.15036
2.4141	0.1769	2.4141	0.2517	2.4141	0.1295	0.10078	0.14689
2.4166	0.1732	2.4166	0.2386	2.4166	0.1396	0.10084	0.14301
2.4191	0.1687	2.4191	0.2177	2.4191	0.1414	0.1009	0.13888
2.4216	0.1534	2.4216	0.2398	2.4216	0.1361	0.10096	0.13476
2.4241	0.159	2.4241	0.2564	2.4241	0.1139	0.10102	0.13092
2.4266	0.1559	2.4266	0.2835	2.4266	0.1123	0.10108	0.12763
2.4291	0.1514	2.4291	0.2741	2.4291	0.1345	0.10114	0.12507
2.4316	0.1808	2.4316	0.2485	2.4316	0.1333	0.1012	0.12332
2.4341	0.1783	2.4341	0.2267	2.4341	0.1457	0.10126	0.12236
2.4366	0.193	2.4366	0.2453	2.4366	0.1361	0.10132	0.12212
2.4391	0.1977	2.4391	0.2376	2.4391	0.1278	0.10138	0.12255
2.4416	0.1984	2.4416	0.2514	2.4416	0.1134	0.10144	0.12358
2.4441	0.2134	2.4441	0.2595	2.4441	0.1215	0.1015	0.1252
2.4466	0.2006	2.4466	0.2568	2.4466	0.1263	0.10156	0.12744
2.4491	0.1739	2.4491	0.2627	2.4491	0.1337	0.10162	0.13029
2.4516	0.1981	2.4516	0.2631	2.4516	0.1273	0.10168	0.13373
2.4541	0.1951	2.4541	0.2583	2.4541	0.124	0.10174	0.13769
2.4566	0.1828	2.4566	0.2434	2.4566	0.1286	0.1018	0.14205
2.4591	0.1827	2.4591	0.2424	2.4591	0.1515	0.10186	0.14668
2.4616	0.1805	2.4616	0.2301	2.4616	0.1541	0.10192	0.15147
2.4641	0.1888	2.4641	0.2358	2.4641	0.1592	0.10198	0.15634
2.4666	0.1809	2.4666	0.2361	2.4666	0.1467	0.10203	0.1612
2.4691	0.1963	2.4691	0.2353	2.4691	0.1358	0.10209	0.16593
2.4716	0.208	2.4716	0.2391	2.4716	0.1329	0.10215	0.17038
2.4741	0.1805	2.4741	0.2402	2.4741	0.1301	0.10221	0.17434
2.4766	0.1744	2.4766	0.218	2.4766	0.1305	0.10227	0.17761
2.4791	0.1802	2.4791	0.2097	2.4791	0.1095	0.10233	0.18003
2.4816	0.1813	2.4816	0.2123	2.4816	0.1313	0.10239	0.18148
2.4841	0.1817	2.4841	0.2067	2.4841	0.154	0.10245	0.18191
2.4866	0.171	2.4866	0.2072	2.4866	0.1409	0.10251	0.18131
2.4891	0.1624	2.4891	0.2171	2.4891	0.1474	0.10257	0.1797
2.4916	0.1878	2.4916	0.2302	2.4916	0.1477	0.10263	0.17716
2.4941	0.1847	2.4941	0.2344	2.4941	0.1511	0.10269	0.17387
2.4966	0.182	2.4966	0.2342	2.4966	0.1376	0.10275	0.17008
2.4991	0.1894	2.4991	0.2453	2.4991	0.1412	0.10281	0.16613
2.5016	0.2131	2.5016	0.2638	2.5016	0.1478	0.10287	0.16241
2.5041	0.2111	2.5041	0.2483	2.5041	0.139	0.10293	0.15931
2.5066	0.1917	2.5066	0.2391	2.5066	0.1387	0.10299	0.1572
2.5091	0.1878	2.5091	0.241	2.5091	0.1455	0.10305	0.15645
2.5116	0.1991	2.5116	0.2383	2.5116	0.1407	0.10311	0.15732
2.5141	0.2008	2.5141	0.2557	2.5141	0.1445	0.10317	0.15998
2.5166	0.2141	2.5166	0.2432	2.5166	0.1502	0.10323	0.16446
2.5191	0.2122	2.5191	0.2312	2.5191	0.1385	0.10329	0.17064
2.5216	0.2033	2.5216	0.2447	2.5216	0.1348	0.10335	0.17831
2.5241	0.2312	2.5241	0.2438	2.5241	0.1493	0.10341	0.18722
2.5266	0.2188	2.5266	0.2356	2.5266	0.1578	0.10347	0.19712
2.5291	0.2101	2.5291	0.2317	2.5291	0.1589	0.10353	0.20776
2.5316	0.2033	2.5316	0.2085	2.5316	0.147	0.10359	0.21884
2.5341	0.211	2.5341	0.2388	2.5341	0.1523	0.10365	0.23004
2.5366	0.1917	2.5366	0.2501	2.5366	0.1608	0.10371	0.24096
2.5391	0.198	2.5391	0.256	2.5391	0.1905	0.10377	0.2512
2.5416	0.1916	2.5416	0.2437	2.5416	0.19	0.10383	0.26043
2.5441	0.209	2.5441	0.2375	2.5441	0.1733	0.10389	0.2684
2.5466	0.211	2.5466	0.2338	2.5466	0.1484	0.10395	0.27502
2.5491	0.1907	2.5491	0.2194	2.5491	0.147	0.10401	0.28032
2.5516	0.174	2.5516	0.2265	2.5516	0.1657	0.10407	0.28441
2.5541	0.1687	2.5541	0.2309	2.5541	0.1659	0.10413	0.28739
2.5566	0.1939	2.5566	0.2368	2.5566	0.1583	0.10419	0.28934
2.5591	0.1916	2.5591	0.2408	2.5591	0.1509	0.10425	0.29031
2.5616	0.1893	2.5616	0.237	2.5616	0.1463	0.10431	0.29026
2.5641	0.1913	2.5641	0.2448	2.5641	0.1502	0.10437	0.28922
2.5666	0.1981	2.5666	0.2453	2.5666	0.1665	0.10443	0.28721
2.5691	0.199	2.5691	0.2535	2.5691	0.1744	0.10449	0.28438
2.5716	0.2038	2.5716	0.2777	2.5716	0.1794	0.10455	0.2809
2.5741	0.2156	2.5741	0.2709	2.5741	0.1623	0.10461	0.27696
2.5766	0.2319	2.5766	0.2698	2.5766	0.1578	0.10467	0.27266
2.5791	0.2428	2.5791	0.2755	2.5791	0.1549	0.10472	0.26806
2.5816	0.2582	2.5816	0.2557	2.5816	0.1504	0.10478	0.26313
2.5841	0.2574	2.5841	0.258	2.5841	0.1576	0.10484	0.25787
2.5866	0.2448	2.5866	0.2626	2.5866	0.1532	0.1049	0.25236
2.5891	0.2169	2.5891	0.2679	2.5891	0.1574	0.10496	0.24678
2.5916	0.2154	2.5916	0.2573	2.5916	0.1464	0.10502	0.24132
2.5941	0.2335	2.5941	0.2578	2.5941	0.1567	0.10508	0.2361
2.5966	0.2234	2.5966	0.2675	2.5966	0.1603	0.10514	0.23112
2.5991	0.216	2.5991	0.274	2.5991	0.1551	0.1052	0.22626
2.6016	0.2291	2.6016	0.2578	2.6016	0.1439	0.10526	0.22139
2.6041	0.2287	2.6041	0.2575	2.6041	0.1474	0.10532	0.21641
2.6066	0.226	2.6066	0.2633	2.6066	0.15	0.10538	0.21138
2.6091	0.2169	2.6091	0.2528	2.6091	0.1465	0.10544	0.20645
2.6116	0.2016	2.6116	0.2663	2.6116	0.147	0.1055	0.2018
2.6141	0.1915	2.6141	0.2733	2.6141	0.1561	0.10556	0.19753
2.6166	0.1676	2.6166	0.2887	2.6166	0.1817	0.10562	0.19364
2.6191	0.1859	2.6191	0.2837	2.6191	0.1826	0.10568	0.19004
2.6216	0.2004	2.6216	0.2687	2.6216	0.1828	0.10574	0.1866
2.6241	0.1906	2.6241	0.261	2.6241	0.1738	0.1058	0.18321
2.6266	0.2012	2.6266	0.2531	2.6266	0.1648	0.10586	0.17985
2.6291	0.2083	2.6291	0.27	2.6291	0.1498	0.10592	0.17656
2.6316	0.2172	2.6316	0.2581	2.6316	0.1508	0.10598	0.17341
2.6341	0.2005	2.6341	0.2423	2.6341	0.1685	0.10604	0.1705
2.6366	0.1983	2.6366	0.2391	2.6366	0.1618	0.1061	0.16784
2.6391	0.2115	2.6391	0.2318	2.6391	0.1685	0.10616	0.16539
2.6416	0.2154	2.6416	0.2536	2.6416	0.1798	0.10622	0.16305
2.6441	0.2064	2.6441	0.2594	2.6441	0.1877	0.10628	0.16073
2.6466	0.2147	2.6466	0.2626	2.6466	0.1745	0.10634	0.15836
2.6491	0.1976	2.6491	0.2504	2.6491	0.1911	0.1064	0.15597
2.6516	0.2152	2.6516	0.2556	2.6516	0.1932	0.10646	0.15362
2.6541	0.2063	2.6541	0.2641	2.6541	0.2035	0.10652	0.15137
2.6566	0.221	2.6566	0.269	2.6566	0.1842	0.10658	0.14924
2.6591	0.2232	2.6591	0.2615	2.6591	0.188	0.10664	0.14715
2.6616	0.2177	2.6616	0.267	2.6616	0.1932	0.1067	0.14504
2.6641	0.2307	2.6641	0.2694	2.6641	0.2054	0.10676	0.14286
2.6666	0.2295	2.6666	0.2852	2.6666	0.2117	0.10682	0.14066
2.6691	0.2067	2.6691	0.2928	2.6691	0.2393	0.10688	0.13853
2.6716	0.2083	2.6716	0.2854	2.6716	0.2254	0.10694	0.13659
2.6741	0.2195	2.6741	0.2771	2.6741	0.2093	0.107	0.13487
2.6766	0.2367	2.6766	0.2749	2.6766	0.2063	0.10706	0.13332
2.6791	0.2259	2.6791	0.2715	2.6791	0.2217	0.10712	0.13184
2.6816	0.2109	2.6816	0.2639	2.6816	0.2315	0.10718	0.13031
2.6841	0.2148	2.6841	0.261	2.6841	0.2392	0.10724	0.12866
2.6866	0.2249	2.6866	0.2802	2.6866	0.2419	0.1073	0.12688
2.6891	0.2535	2.6891	0.2853	2.6891	0.2365	0.10735	0.12504
2.6916	0.2466	2.6916	0.2789	2.6916	0.2504	0.10741	0.12323
2.6941	0.2742	2.6941	0.2777	2.6941	0.2461	0.10747	0.12155
2.6966	0.2737	2.6966	0.2762	2.6966	0.2445	0.10753	0.12009
2.6991	0.2583	2.6991	0.2865	2.6991	0.234	0.10759	0.11887
2.7016	0.2539	2.7016	0.2973	2.7016	0.2406	0.10765	0.11782
2.7041	0.2685	2.7041	0.3094	2.7041	0.2494	0.10771	0.11683
2.7066	0.2891	2.7066	0.3102	2.7066	0.2371	0.10777	0.11576
2.7091	0.2793	2.7091	0.3177	2.7091	0.2386	0.10783	0.11453
2.7116	0.2844	2.7116	0.3411	2.7116	0.2297	0.10789	0.11316
2.7141	0.2769	2.7141	0.3216	2.7141	0.2258	0.10795	0.11175
2.7166	0.2672	2.7166	0.3479	2.7166	0.2354	0.10801	0.11046
2.7191	0.2689	2.7191	0.3347	2.7191	0.2347	0.10807	0.10936
2.7216	0.2899	2.7216	0.3402	2.7216	0.2447	0.10813	0.10848
2.7241	0.3221	2.7241	0.3401	2.7241	0.2136	0.10819	0.10774
2.7266	0.3414	2.7266	0.3592	2.7266	0.2545	0.10825	0.10708
2.7291	0.3158	2.7291	0.3597	2.7291	0.2364	0.10831	0.10648
2.7316	0.3119	2.7316	0.3552	2.7316	0.2257	0.10837	0.10596
2.7341	0.3204	2.7341	0.3658	2.7341	0.2143	0.10843	0.10559
2.7366	0.3166	2.7366	0.3665	2.7366	0.2368	0.10849	0.10539
2.7391	0.3129	2.7391	0.3617	2.7391	0.2261	0.10855	0.10532
2.7416	0.3237	2.7416	0.3771	2.7416	0.2086	0.10861	0.10529
2.7441	0.345	2.7441	0.383	2.7441	0.1942	0.10867	0.1052
2.7466	0.3153	2.7466	0.3761	2.7466	0.2173	0.10873	0.105
2.7491	0.2949	2.7491	0.3672	2.7491	0.2184	0.10879	0.10473
2.7516	0.297	2.7516	0.3575	2.7516	0.2225	0.10885	0.10442
2.7541	0.306	2.7541	0.3474	2.7541	0.2115	0.10891	0.10414
2.7566	0.3114	2.7566	0.3442	2.7566	0.224	0.10897	0.10388
2.7591	0.3035	2.7591	0.3531	2.7591	0.2183	0.10903	0.10364
2.7616	0.3113	2.7616	0.3593	2.7616	0.1875	0.10909	0.10341
2.7641	0.2927	2.7641	0.3597	2.7641	0.1914	0.10915	0.10322
2.7666	0.2794	2.7666	0.3467	2.7666	0.2071	0.10921	0.10312
2.7691	0.2809	2.7691	0.3485	2.7691	0.2128	0.10927	0.10315
2.7716	0.2842	2.7716	0.3479	2.7716	0.1978	0.10933	0.10324
2.7741	0.2687	2.7741	0.3382	2.7741	0.2163	0.10939	0.10331
2.7766	0.2523	2.7766	0.3153	2.7766	0.2143	0.10945	0.10323
2.7791	0.2545	2.7791	0.321	2.7791	0.2152	0.10951	0.10295
2.7816	0.256	2.7816	0.3326	2.7816	0.2073	0.10957	0.10254
2.7841	0.2743	2.7841	0.3367	2.7841	0.1998	0.10963	0.10218
2.7866	0.2786	2.7866	0.3354	2.7866	0.2104	0.10969	0.10205
2.7891	0.2762	2.7891	0.3487	2.7891	0.2122	0.10975	0.10226
2.7916	0.2652	2.7916	0.3505	2.7916	0.2111	0.10981	0.10275
2.7941	0.2626	2.7941	0.3483	2.7941	0.2234	0.10987	0.10337
2.7966	0.2555	2.7966	0.3329	2.7966	0.2309	0.10993	0.10395
2.7991	0.2836	2.7991	0.3394	2.7991	0.2501	0.10998	0.10444
2.8016	0.3067	2.8016	0.3436	2.8016	0.2557	0.11004	0.10488
2.8041	0.3013	2.8041	0.336	2.8041	0.2345	0.1101	0.10543
2.8066	0.2934	2.8066	0.3328	2.8066	0.256	0.11016	0.10621
2.8091	0.3293	2.8091	0.3359	2.8091	0.2518	0.11022	0.10726
2.8116	0.3143	2.8116	0.3316	2.8116	0.2464	0.11028	0.10849
2.8141	0.2863	2.8141	0.349	2.8141	0.2331	0.11034	0.10977
2.8166	0.297	2.8166	0.3566	2.8166	0.2706	0.1104	0.11098
2.8191	0.2917	2.8191	0.3616	2.8191	0.2768	0.11046	0.11207
2.8216	0.3006	2.8216	0.3706	2.8216	0.2867	0.11052	0.11308
2.8241	0.2932	2.8241	0.36	2.8241	0.2872	0.11058	0.11409
2.8266	0.2676	2.8266	0.3588	2.8266	0.2977	0.11064	0.11521
2.8291	0.2684	2.8291	0.3606	2.8291	0.2842	0.1107	0.11649
2.8316	0.2954	2.8316	0.3478	2.8316	0.2738	0.11076	0.11792
2.8341	0.3077	2.8341	0.3414	2.8341	0.2903	0.11082	0.11948
2.8366	0.3101	2.8366	0.3489	2.8366	0.3171	0.11088	0.12107
2.8391	0.3182	2.8391	0.3579	2.8391	0.3118	0.11094	0.12263
2.8416	0.3416	2.8416	0.3773	2.8416	0.2913	0.111	0.12412
2.8441	0.3447	2.8441	0.3706	2.8441	0.2867	0.11106	0.12553
2.8466	0.3303	2.8466	0.3676	2.8466	0.3012	0.11112	0.12694
2.8491	0.3182	2.8491	0.3736	2.8491	0.2928	0.11118	0.12841
2.8516	0.3494	2.8516	0.3849	2.8516	0.2947	0.11124	0.12999
2.8541	0.3506	2.8541	0.3738	2.8541	0.2957	0.1113	0.13167
2.8566	0.3444	2.8566	0.3775	2.8566	0.2911	0.11136	0.13339
2.8591	0.3482	2.8591	0.3967	2.8591	0.2882	0.11142	0.13512
2.8616	0.3465	2.8616	0.4086	2.8616	0.2928	0.11148	0.13685
2.8641	0.3655	2.8641	0.4	2.8641	0.3103	0.11154	0.13863
2.8666	0.3712	2.8666	0.387	2.8666	0.3032	0.1116	0.1405
2.8691	0.3931	2.8691	0.4027	2.8691	0.2967	0.11166	0.14249
2.8716	0.3853	2.8716	0.413	2.8716	0.3101	0.11172	0.14455
2.8741	0.3654	2.8741	0.4047	2.8741	0.3083	0.11178	0.14661
2.8766	0.3653	2.8766	0.3754	2.8766	0.297	0.11184	0.14859
2.8791	0.3728	2.8791	0.3833	2.8791	0.2824	0.1119	0.15049
2.8816	0.3762	2.8816	0.4171	2.8816	0.2852	0.11196	0.15233
2.8841	0.3749	2.8841	0.4216	2.8841	0.2968	0.11202	0.15419
2.8866	0.3708	2.8866	0.4133	2.8866	0.2845	0.11208	0.15614
2.8891	0.3681	2.8891	0.424	2.8891	0.2766	0.11214	0.15821
2.8916	0.3669	2.8916	0.4346	2.8916	0.2878	0.1122	0.16043
2.8941	0.3749	2.8941	0.4261	2.8941	0.2698	0.11226	0.16281
2.8966	0.3826	2.8966	0.4334	2.8966	0.2683	0.11232	0.1653
2.8991	0.3844	2.8991	0.4707	2.8991	0.2611	0.11238	0.16785
2.9016	0.3867	2.9016	0.4504	2.9016	0.258	0.11244	0.17037
2.9041	0.3662	2.9041	0.4339	2.9041	0.2554	0.1125	0.17278
2.9066	0.3679	2.9066	0.4174	2.9066	0.2502	0.11256	0.17504
2.9091	0.3649	2.9091	0.4274	2.9091	0.2501	0.11262	0.17716
2.9116	0.3386	2.9116	0.4291	2.9116	0.2591	0.11267	0.17915
2.9141	0.3196	2.9141	0.4029	2.9141	0.268	0.11273	0.18105
2.9166	0.292	2.9166	0.398	2.9166	0.2652	0.11279	0.18282
2.9191	0.3101	2.9191	0.3825	2.9191	0.262	0.11285	0.18443
2.9216	0.3248	2.9216	0.401	2.9216	0.2538	0.11291	0.18582
2.9241	0.332	2.9241	0.4132	2.9241	0.2582	0.11297	0.18697
2.9266	0.3551	2.9266	0.4162	2.9266	0.2563	0.11303	0.18789
2.9291	0.3486	2.9291	0.3845	2.9291	0.2426	0.11309	0.1886
2.9316	0.3464	2.9316	0.3851	2.9316	0.2479	0.11315	0.18909
2.9341	0.3551	2.9341	0.3875	2.9341	0.239	0.11321	0.18934
2.9366	0.3508	2.9366	0.3941	2.9366	0.2479	0.11327	0.18934
2.9391	0.3626	2.9391	0.3976	2.9391	0.2426	0.11333	0.18909
2.9416	0.3681	2.9416	0.3998	2.9416	0.2285	0.11339	0.18863
2.9441	0.3756	2.9441	0.4147	2.9441	0.2463	0.11345	0.188
2.9466	0.37	2.9466	0.4006	2.9466	0.2593	0.11351	0.18725
2.9491	0.329	2.9491	0.4063	2.9491	0.255	0.11357	0.18637
2.9516	0.3113	2.9516	0.4004	2.9516	0.2483	0.11363	0.18536
2.9541	0.3179	2.9541	0.3851	2.9541	0.2414	0.11369	0.18423
2.9566	0.3197	2.9566	0.376	2.9566	0.2183	0.11375	0.18301
2.9591	0.3331	2.9591	0.4063	2.9591	0.2122	0.11381	0.18176
2.9616	0.3375	2.9616	0.4008	2.9616	0.2115	0.11387	0.18051
2.9641	0.3191	2.9641	0.3976	2.9641	0.2112	0.11393	0.17929
2.9666	0.3195	2.9666	0.379	2.9666	0.2253	0.11399	0.1781
2.9691	0.3082	2.9691	0.3749	2.9691	0.2309	0.11405	0.17694
2.9716	0.304	2.9716	0.3839	2.9716	0.2382	0.11411	0.17585
2.9741	0.2933	2.9741	0.371	2.9741	0.241	0.11417	0.17484
2.9766	0.2786	2.9766	0.3538	2.9766	0.2268	0.11423	0.17394
2.9791	0.278	2.9791	0.3384	2.9791	0.2309	0.11429	0.17316
2.9816	0.289	2.9816	0.3353	2.9816	0.2291	0.11435	0.1725
2.9841	0.2912	2.9841	0.3323	2.9841	0.2293	0.11441	0.17198
2.9866	0.2701	2.9866	0.3483	2.9866	0.2204	0.11447	0.1716
2.9891	0.2769	2.9891	0.3268	2.9891	0.2252	0.11453	0.17137
2.9916	0.2878	2.9916	0.3298	2.9916	0.2397	0.11459	0.1713
2.9941	0.2814	2.9941	0.3365	2.9941	0.2436	0.11465	0.17139
2.9966	0.3025	2.9966	0.3221	2.9966	0.2058	0.11471	0.17162
2.9991	0.3104	2.9991	0.3532	2.9991	0.2037	0.11477	0.17197
3.0016	0.3418	3.0016	0.3438	3.0016	0.2223	0.11483	0.17243
3.0041	0.3367	3.0041	0.3349	3.0041	0.2378	0.11489	0.17298
3.0066	0.3463	3.0066	0.3581	3.0066	0.2401	0.11495	0.17362
3.0091	0.3307	3.0091	0.3428	3.0091	0.2306	0.11501	0.17429
3.0116	0.2795	3.0116	0.3353	3.0116	0.2395	0.11507	0.17494
3.0141	0.2595	3.0141	0.3228	3.0141	0.2394	0.11513	0.17554
3.0166	0.2574	3.0166	0.3162	3.0166	0.2394	0.11519	0.1761
3.0191	0.2583	3.0191	0.3378	3.0191	0.2577	0.11525	0.17666
3.0216	0.2537	3.0216	0.3348	3.0216	0.2574	0.1153	0.17732
3.0241	0.2479	3.0241	0.3265	3.0241	0.2745	0.11536	0.17812
3.0266	0.2372	3.0266	0.3289	3.0266	0.2619	0.11542	0.17906
3.0291	0.2439	3.0291	0.3204	3.0291	0.2499	0.11548	0.18011
3.0316	0.2621	3.0316	0.3281	3.0316	0.2659	0.11554	0.18117
3.0341	0.2783	3.0341	0.3299	3.0341	0.2644	0.1156	0.18221
3.0366	0.301	3.0366	0.3586	3.0366	0.2732	0.11566	0.18322
3.0391	0.3081	3.0391	0.3496	3.0391	0.2682	0.11572	0.18424
3.0416	0.303	3.0416	0.3255	3.0416	0.2747	0.11578	0.18531
3.0441	0.2956	3.0441	0.3436	3.0441	0.2857	0.11584	0.18648
3.0466	0.3009	3.0466	0.3932	3.0466	0.276	0.1159	0.18775
3.0491	0.3085	3.0491	0.3707	3.0491	0.2836	0.11596	0.18908
3.0516	0.2973	3.0516	0.3521	3.0516	0.301	0.11602	0.19047
3.0541	0.3184	3.0541	0.3372	3.0541	0.2974	0.11608	0.19191
3.0566	0.3259	3.0566	0.3559	3.0566	0.306	0.11614	0.19342
3.0591	0.3175	3.0591	0.3564	3.0591	0.3199	0.1162	0.19501
3.0616	0.3278	3.0616	0.3409	3.0616	0.3145	0.11626	0.19673
3.0641	0.3344	3.0641	0.3597	3.0641	0.2921	0.11632	0.19855
3.0666	0.3495	3.0666	0.3884	3.0666	0.285	0.11638	0.20048
3.0691	0.3514	3.0691	0.3885	3.0691	0.2852	0.11644	0.20248
3.0716	0.3444	3.0716	0.3959	3.0716	0.2927	0.1165	0.20451
3.0741	0.3285	3.0741	0.4038	3.0741	0.282	0.11656	0.20657
3.0766	0.3338	3.0766	0.4053	3.0766	0.2616	0.11662	0.20864
3.0791	0.3456	3.0791	0.3853	3.0791	0.2743	0.11668	0.21075
3.0816	0.363	3.0816	0.3863	3.0816	0.273	0.11674	0.21293
3.0841	0.3795	3.0841	0.3947	3.0841	0.283	0.1168	0.21521
3.0866	0.3678	3.0866	0.3945	3.0866	0.265	0.11686	0.2176
3.0891	0.3643	3.0891	0.3922	3.0891	0.2595	0.11692	0.22008
3.0916	0.3703	3.0916	0.3877	3.0916	0.2532	0.11698	0.22263
3.0941	0.373	3.0941	0.4134	3.0941	0.2588	0.11704	0.22522
3.0966	0.3613	3.0966	0.4147	3.0966	0.2349	0.1171	0.22783
3.0991	0.3472	3.0991	0.4081	3.0991	0.2538	0.11716	0.23051
3.1016	0.3424	3.1016	0.3906	3.1016	0.2608	0.11722	0.23331
3.1041	0.3567	3.1041	0.3862	3.1041	0.2566	0.11728	0.23625
3.1066	0.3757	3.1066	0.39	3.1066	0.2494	0.11734	0.23934
3.1091	0.3764	3.1091	0.3907	3.1091	0.239	0.1174	0.24252
3.1116	0.3597	3.1116	0.3835	3.1116	0.233	0.11746	0.2457
3.1141	0.3512	3.1141	0.4069	3.1141	0.2411	0.11752	0.2488
3.1166	0.3239	3.1166	0.3981	3.1166	0.2359	0.11758	0.25182
3.1191	0.3295	3.1191	0.3836	3.1191	0.2488	0.11764	0.25483
3.1216	0.364	3.1216	0.4054	3.1216	0.2814	0.1177	0.25792
3.1241	0.3682	3.1241	0.4185	3.1241	0.2718	0.11776	0.26118
3.1266	0.352	3.1266	0.389	3.1266	0.2556	0.11782	0.2646
3.1291	0.3554	3.1291	0.4014	3.1291	0.2601	0.11788	0.26812
3.1316	0.3662	3.1316	0.4113	3.1316	0.2728	0.11793	0.27165
3.1341	0.3648	3.1341	0.4143	3.1341	0.2899	0.11799	0.27511
3.1366	0.3428	3.1366	0.4152	3.1366	0.2742	0.11805	0.2785
3.1391	0.317	3.1391	0.3887	3.1391	0.2742	0.11811	0.28189
3.1416	0.3235	3.1416	0.3733	3.1416	0.2713	0.11817	0.28537
3.1441	0.3363	3.1441	0.365	3.1441	0.2665	0.11823	0.28903
3.1466	0.3241	3.1466	0.3809	3.1466	0.2896	0.11829	0.29286
3.1491	0.3202	3.1491	0.3734	3.1491	0.2852	0.11835	0.29682
3.1516	0.3249	3.1516	0.3743	3.1516	0.2954	0.11841	0.30085
3.1541	0.2898	3.1541	0.3817	3.1541	0.3259	0.11847	0.30488
3.1566	0.2961	3.1566	0.3408	3.1566	0.2901	0.11853	0.30888
3.1591	0.2742	3.1591	0.3397	3.1591	0.2931	0.11859	0.31282
3.1616	0.286	3.1616	0.3563	3.1616	0.303	0.11865	0.31665
3.1641	0.3078	3.1641	0.3811	3.1641	0.3162	0.11871	0.32035
3.1666	0.3048	3.1666	0.395	3.1666	0.3303	0.11877	0.3239
3.1691	0.308	3.1691	0.3589	3.1691	0.3447	0.11883	0.32736
3.1716	0.3105	3.1716	0.3625	3.1716	0.3441	0.11889	0.33079
3.1741	0.3	3.1741	0.3793	3.1741	0.3555	0.11895	0.33424
3.1766	0.3097	3.1766	0.364	3.1766	0.3466	0.11901	0.33771
3.1791	0.341	3.1791	0.3732	3.1791	0.3255	0.11907	0.34111
3.1816	0.3534	3.1816	0.3806	3.1816	0.3243	0.11913	0.34432
3.1841	0.3762	3.1841	0.3848	3.1841	0.3213	0.11919	0.34725
3.1866	0.3932	3.1866	0.4094	3.1866	0.3315	0.11925	0.34989
3.1891	0.4118	3.1891	0.4215	3.1891	0.3314	0.11931	0.35226
3.1916	0.3945	3.1916	0.4315	3.1916	0.3192	0.11937	0.35443
3.1941	0.4116	3.1941	0.4079	3.1941	0.2932	0.11943	0.35641
3.1966	0.4182	3.1966	0.4117	3.1966	0.2855	0.11949	0.35817
3.1991	0.3929	3.1991	0.4285	3.1991	0.307	0.11955	0.35966
3.2016	0.3958	3.2016	0.4319	3.2016	0.3137	0.11961	0.36084
3.2041	0.4074	3.2041	0.4543	3.2041	0.3095	0.11967	0.36169
3.2066	0.4028	3.2066	0.4828	3.2066	0.3188	0.11973	0.36215
3.2091	0.4174	3.2091	0.4723	3.2091	0.3154	0.11979	0.36219
3.2116	0.4276	3.2116	0.4784	3.2116	0.3054	0.11985	0.36174
3.2141	0.4023	3.2141	0.4706	3.2141	0.2924	0.11991	0.36074
3.2166	0.3896	3.2166	0.4659	3.2166	0.299	0.11997	0.35921
3.2191	0.4018	3.2191	0.4417	3.2191	0.2983	0.12003	0.3572
3.2216	0.4094	3.2216	0.4659	3.2216	0.2977	0.12009	0.35482
3.2241	0.4178	3.2241	0.4676	3.2241	0.2972	0.12015	0.35221
3.2266	0.4488	3.2266	0.4444	3.2266	0.2949	0.12021	0.34946
3.2291	0.4361	3.2291	0.4499	3.2291	0.3025	0.12027	0.34667
3.2316	0.4254	3.2316	0.45	3.2316	0.3024	0.12033	0.34393
3.2341	0.4167	3.2341	0.4257	3.2341	0.2981	0.12039	0.34131
3.2366	0.4139	3.2366	0.4298	3.2366	0.3087	0.12045	0.33889
3.2391	0.4415	3.2391	0.435	3.2391	0.322	0.12051	0.33673
3.2416	0.4209	3.2416	0.4431	3.2416	0.3018	0.12057	0.3349
3.2441	0.4251	3.2441	0.4322	3.2441	0.2938	0.12062	0.33345
3.2466	0.4068	3.2466	0.4294	3.2466	0.3014	0.12068	0.33243
3.2491	0.3814	3.2491	0.4517	3.2491	0.2837	0.12074	0.33187
3.2516	0.4031	3.2516	0.4507	3.2516	0.278	0.1208	0.33179
3.2541	0.4019	3.2541	0.4513	3.2541	0.2975	0.12086	0.33218
3.2566	0.3786	3.2566	0.4363	3.2566	0.2842	0.12092	0.333
3.2591	0.3948	3.2591	0.4291	3.2591	0.2878	0.12098	0.33425
3.2616	0.3829	3.2616	0.4305	3.2616	0.2851	0.12104	0.33592
3.2641	0.3362	3.2641	0.4193	3.2641	0.2998	0.1211	0.33805
3.2666	0.3239	3.2666	0.4093	3.2666	0.3065	0.12116	0.34064
3.2691	0.3373	3.2691	0.4155	3.2691	0.3022	0.12122	0.34371
3.2716	0.328	3.2716	0.4462	3.2716	0.2976	0.12128	0.34719
3.2741	0.3462	3.2741	0.4475	3.2741	0.2938	0.12134	0.351
3.2766	0.3504	3.2766	0.4108	3.2766	0.3049	0.1214	0.35507
3.2791	0.3641	3.2791	0.4018	3.2791	0.2955	0.12146	0.35935
3.2816	0.3765	3.2816	0.3945	3.2816	0.3129	0.12152	0.36383
3.2841	0.3794	3.2841	0.3753	3.2841	0.2905	0.12158	0.3685
3.2866	0.3785	3.2866	0.3944	3.2866	0.2794	0.12164	0.37328
3.2891	0.3777	3.2891	0.4188	3.2891	0.2824	0.1217	0.37806
3.2916	0.4013	3.2916	0.4274	3.2916	0.2626	0.12176	0.38272
3.2941	0.3882	3.2941	0.4204	3.2941	0.2631	0.12182	0.3872
3.2966	0.3922	3.2966	0.4223	3.2966	0.2516	0.12188	0.39146
3.2991	0.3757	3.2991	0.3972	3.2991	0.2662	0.12194	0.39554
3.3016	0.3591	3.3016	0.4138	3.3016	0.2915	0.122	0.39943
3.3041	0.3759	3.3041	0.4171	3.3041	0.2956	0.12206	0.40309
3.3066	0.3852	3.3066	0.4453	3.3066	0.2843	0.12212	0.40646
3.3091	0.3535	3.3091	0.4693	3.3091	0.274	0.12218	0.4095
3.3116	0.3515	3.3116	0.4536	3.3116	0.284	0.12224	0.41223
3.3141	0.3643	3.3141	0.465	3.3141	0.2868	0.1223	0.41468
3.3166	0.3745	3.3166	0.4392	3.3166	0.2723	0.12236	0.41683
3.3191	0.3479	3.3191	0.4171	3.3191	0.2765	0.12242	0.41864
3.3216	0.3319	3.3216	0.4409	3.3216	0.276	0.12248	0.42002
3.3241	0.3406	3.3241	0.4406	3.3241	0.2836	0.12254	0.42092
3.3266	0.3354	3.3266	0.4279	3.3266	0.2959	0.1226	0.42137
3.3291	0.3498	3.3291	0.4197	3.3291	0.2982	0.12266	0.42144
3.3316	0.3734	3.3316	0.4164	3.3316	0.3082	0.12272	0.42118
3.3341	0.3935	3.3341	0.4105	3.3341	0.2941	0.12278	0.42061
3.3366	0.381	3.3366	0.3986	3.3366	0.2824	0.12284	0.41965
3.3391	0.3558	3.3391	0.4113	3.3391	0.3012	0.1229	0.41822
3.3416	0.3664	3.3416	0.3961	3.3416	0.2949	0.12296	0.41626
3.3441	0.4011	3.3441	0.411	3.3441	0.2905	0.12302	0.41378
3.3466	0.406	3.3466	0.3873	3.3466	0.2705	0.12308	0.41078
3.3491	0.3861	3.3491	0.3809	3.3491	0.2913	0.12314	0.40726
3.3516	0.3732	3.3516	0.4067	3.3516	0.3068	0.1232	0.40324
3.3541	0.3955	3.3541	0.4053	3.3541	0.2992	0.12325	0.39872
3.3566	0.3906	3.3566	0.4159	3.3566	0.2955	0.12331	0.39375
3.3591	0.3773	3.3591	0.3857	3.3591	0.29	0.12337	0.38838
3.3616	0.355	3.3616	0.4037	3.3616	0.2909	0.12343	0.38265
3.3641	0.3384	3.3641	0.4218	3.3641	0.3111	0.12349	0.37653
3.3666	0.3644	3.3666	0.4158	3.3666	0.3073	0.12355	0.36991
3.3691	0.3502	3.3691	0.4108	3.3691	0.3106	0.12361	0.3627
3.3716	0.3354	3.3716	0.4022	3.3716	0.3195	0.12367	0.35482
3.3741	0.3393	3.3741	0.4063	3.3741	0.3363	0.12373	0.3463
3.3766	0.3409	3.3766	0.4258	3.3766	0.3394	0.12379	0.33718
3.3791	0.321	3.3791	0.4064	3.3791	0.3058	0.12385	0.32754
3.3816	0.3246	3.3816	0.4107	3.3816	0.3047	0.12391	0.3174
3.3841	0.3502	3.3841	0.4016	3.3841	0.3192	0.12397	0.3068
3.3866	0.3454	3.3866	0.402	3.3866	0.3146	0.12403	0.29576
3.3891	0.3823	3.3891	0.4018	3.3891	0.3037	0.12409	0.28432
3.3916	0.4164	3.3916	0.3877	3.3916	0.2967	0.12415	0.27256
3.3941	0.4126	3.3941	0.4059	3.3941	0.2973	0.12421	0.26058
3.3966	0.4184	3.3966	0.4254	3.3966	0.3159	0.12427	0.24846
3.3991	0.4192	3.3991	0.4446	3.3991	0.3297	0.12433	0.23631
3.4016	0.4169	3.4016	0.4713	3.4016	0.3477	0.12439	0.22425
3.4041	0.4137	3.4041	0.4714	3.4041	0.3235	0.12445	0.2124
3.4066	0.4459	3.4066	0.4791	3.4066	0.3167	0.12451	0.20087
3.4091	0.4368	3.4091	0.4731	3.4091	0.2902	0.12457	0.18978
3.4116	0.432	3.4116	0.4825	3.4116	0.3031	0.12463	0.1792
3.4141	0.4219	3.4141	0.4711	3.4141	0.3156	0.12469	0.16918
3.4166	0.4287	3.4166	0.4781	3.4166	0.3326	0.12475	0.15973
3.4191	0.4187	3.4191	0.4857	3.4191	0.3458	0.12481	0.15084
3.4216	0.4188	3.4216	0.491	3.4216	0.3147	0.12487	0.14252
3.4241	0.4267	3.4241	0.4907	3.4241	0.3012	0.12493	0.13477
3.4266	0.4208	3.4266	0.4999	3.4266	0.2998	0.12499	0.12763
3.4291	0.4184	3.4291	0.4786	3.4291	0.3295	0.12505	0.12114
3.4316	0.4096	3.4316	0.4674	3.4316	0.3303	0.12511	0.1153
3.4341	0.4061	3.4341	0.4791	3.4341	0.322	0.12517	0.11012
3.4366	0.3993	3.4366	0.4669	3.4366	0.3202	0.12523	0.10551
3.4391	0.3638	3.4391	0.4435	3.4391	0.3232	0.12529	0.10139
3.4416	0.3443	3.4416	0.4251	3.4416	0.3379	0.12535	0.09764
3.4441	0.3557	3.4441	0.4391	3.4441	0.3307	0.12541	0.0942
3.4466	0.364	3.4466	0.4648	3.4466	0.316	0.12547	0.09103
3.4491	0.3737	3.4491	0.4652	3.4491	0.3217	0.12553	0.08815
3.4516	0.3662	3.4516	0.4539	3.4516	0.3154	0.12559	0.08557
3.4541	0.363	3.4541	0.4524	3.4541	0.3198	0.12565	0.08331
3.4566	0.3328	3.4566	0.4249	3.4566	0.3029	0.12571	0.08136
3.4591	0.3471	3.4591	0.4362	3.4591	0.3101	0.12577	0.07968
3.4616	0.3589	3.4616	0.4319	3.4616	0.2953	0.12583	0.07823
3.4641	0.3709	3.4641	0.4328	3.4641	0.2952	0.12588	0.07696
3.4666	0.3751	3.4666	0.4406	3.4666	0.3151	0.12594	0.07586
3.4691	0.4033	3.4691	0.4565	3.4691	0.3178	0.126	0.0749
3.4716	0.3925	3.4716	0.456	3.4716	0.3274	0.12606	0.07406
3.4741	0.3903	3.4741	0.4653	3.4741	0.3143	0.12612	0.07333
3.4766	0.4023	3.4766	0.4419	3.4766	0.3083	0.12618	0.07268
3.4791	0.3791	3.4791	0.4381	3.4791	0.3211	0.12624	0.07208
3.4816	0.4076	3.4816	0.4411	3.4816	0.3209	0.1263	0.07152
3.4841	0.405	3.4841	0.4318	3.4841	0.319	0.12636	0.07096
3.4866	0.3835	3.4866	0.414	3.4866	0.3082	0.12642	0.07043
3.4891	0.3975	3.4891	0.436	3.4891	0.3108	0.12648	0.06996
3.4916	0.412	3.4916	0.4706	3.4916	0.3073	0.12654	0.06959
3.4941	0.4172	3.4941	0.4706	3.4941	0.2827	0.1266	0.06936
3.4966	0.3878	3.4966	0.4637	3.4966	0.3098	0.12666	0.06928
3.4991	0.3985	3.4991	0.4578	3.4991	0.2965	0.12672	0.06932
3.5016	0.3817	3.5016	0.4561	3.5016	0.2741	0.12678	0.06943
3.5041	0.3773	3.5041	0.4634	3.5041	0.2887	0.12684	0.06957
3.5066	0.3655	3.5066	0.4391	3.5066	0.2911	0.1269	0.06971
3.5091	0.3584	3.5091	0.4558	3.5091	0.2767	0.12696	0.06986
3.5116	0.3582	3.5116	0.4591	3.5116	0.2701	0.12702	0.07002
3.5141	0.3537	3.5141	0.4496	3.5141	0.2888	0.12708	0.07019
3.5166	0.3571	3.5166	0.4618	3.5166	0.2961	0.12714	0.07036
3.5191	0.3823	3.5191	0.4534	3.5191	0.2809	0.1272	0.07049
3.5216	0.3946	3.5216	0.4599	3.5216	0.3199	0.12726	0.07058
3.5241	0.3992	3.5241	0.4532	3.5241	0.3206	0.12732	0.07064
3.5266	0.3815	3.5266	0.4498	3.5266	0.336	0.12738	0.07071
3.5291	0.3613	3.5291	0.4265	3.5291	0.3093	0.12744	0.07083
3.5316	0.3543	3.5316	0.4349	3.5316	0.2942	0.1275	0.071
3.5341	0.3691	3.5341	0.4409	3.5341	0.2927	0.12756	0.07122
3.5366	0.3996	3.5366	0.4247	3.5366	0.3102	0.12762	0.07147
3.5391	0.4024	3.5391	0.4374	3.5391	0.324	0.12768	0.07174
3.5416	0.3942	3.5416	0.4481	3.5416	0.3157	0.12774	0.07204
3.5441	0.4123	3.5441	0.4619	3.5441	0.2994	0.1278	0.07239
3.5466	0.4116	3.5466	0.4596	3.5466	0.2861	0.12786	0.07283
3.5491	0.3919	3.5491	0.444	3.5491	0.3084	0.12792	0.07336
3.5516	0.3881	3.5516	0.4311	3.5516	0.3267	0.12798	0.07395
3.5541	0.3674	3.5541	0.4467	3.5541	0.3195	0.12804	0.07461
3.5566	0.3719	3.5566	0.4518	3.5566	0.3323	0.1281	0.07535
3.5591	0.3768	3.5591	0.4611	3.5591	0.3541	0.12816	0.07618
3.5616	0.3811	3.5616	0.4063	3.5616	0.3517	0.12822	0.07713
3.5641	0.3469	3.5641	0.3861	3.5641	0.3333	0.12828	0.07819
3.5666	0.3482	3.5666	0.4349	3.5666	0.3544	0.12834	0.07931
3.5691	0.3629	3.5691	0.4473	3.5691	0.356	0.1284	0.08045
3.5716	0.3379	3.5716	0.4132	3.5716	0.3412	0.12846	0.08157
3.5741	0.3261	3.5741	0.423	3.5741	0.33	0.12852	0.08269
3.5766	0.3203	3.5766	0.4392	3.5766	0.3312	0.12857	0.08384
3.5791	0.3308	3.5791	0.4308	3.5791	0.3295	0.12863	0.08505
3.5816	0.3469	3.5816	0.4377	3.5816	0.3375	0.12869	0.08636
3.5841	0.3619	3.5841	0.4352	3.5841	0.3491	0.12875	0.08775
3.5866	0.3468	3.5866	0.4262	3.5866	0.3664	0.12881	0.0892
3.5891	0.3645	3.5891	0.4521	3.5891	0.371	0.12887	0.09069
3.5916	0.3855	3.5916	0.4748	3.5916	0.3614	0.12893	0.09224
3.5941	0.3946	3.5941	0.465	3.5941	0.373	0.12899	0.09388
3.5966	0.3915	3.5966	0.4627	3.5966	0.3817	0.12905	0.09563
3.5991	0.3987	3.5991	0.4692	3.5991	0.3666	0.12911	0.09747
3.6016	0.3885	3.6016	0.4959	3.6016	0.366	0.12917	0.09939
3.6041	0.4267	3.6041	0.4816	3.6041	0.3631	0.12923	0.10135
3.6066	0.4334	3.6066	0.4626	3.6066	0.3419	0.12929	0.10336
3.6091	0.4504	3.6091	0.4714	3.6091	0.3182	0.12935	0.10547
3.6116	0.4702	3.6116	0.4737	3.6116	0.3096	0.12941	0.10778
3.6141	0.4674	3.6141	0.499	3.6141	0.3174	0.12947	0.11036
3.6166	0.434	3.6166	0.4885	3.6166	0.3395	0.12953	0.11325
3.6191	0.4093	3.6191	0.4936	3.6191	0.3403	0.12959	0.11643
3.6216	0.4129	3.6216	0.5186	3.6216	0.3289	0.12965	0.11985
3.6241	0.4165	3.6241	0.5157	3.6241	0.342	0.12971	0.12347
3.6266	0.397	3.6266	0.5096	3.6266	0.3625	0.12977	0.12726
3.6291	0.4248	3.6291	0.5216	3.6291	0.3545	0.12983	0.13126
3.6316	0.4213	3.6316	0.4979	3.6316	0.3529	0.12989	0.1355
3.6341	0.3923	3.6341	0.4666	3.6341	0.3347	0.12995	0.14
3.6366	0.3914	3.6366	0.4581	3.6366	0.3201	0.13001	0.1448
3.6391	0.408	3.6391	0.4755	3.6391	0.316	0.13007	0.14993
3.6416	0.4042	3.6416	0.502	3.6416	0.3374	0.13013	0.15544
3.6441	0.4271	3.6441	0.4925	3.6441	0.3373	0.13019	0.16142
3.6466	0.4189	3.6466	0.4924	3.6466	0.3369	0.13025	0.16793
3.6491	0.3849	3.6491	0.4662	3.6491	0.3279	0.13031	0.17498
3.6516	0.3842	3.6516	0.4585	3.6516	0.3337	0.13037	0.1825
3.6541	0.358	3.6541	0.4329	3.6541	0.3433	0.13043	0.19037
3.6566	0.3544	3.6566	0.4273	3.6566	0.3415	0.13049	0.19846
3.6591	0.3864	3.6591	0.4461	3.6591	0.3319	0.13055	0.20668
3.6616	0.3966	3.6616	0.4717	3.6616	0.3469	0.13061	0.21499
3.6641	0.3919	3.6641	0.4695	3.6641	0.3658	0.13067	0.22339
3.6666	0.3994	3.6666	0.485	3.6666	0.3412	0.13073	0.23183
3.6691	0.421	3.6691	0.501	3.6691	0.3441	0.13079	0.24024
3.6716	0.462	3.6716	0.4942	3.6716	0.3577	0.13085	0.24846
3.6741	0.4596	3.6741	0.4723	3.6741	0.3377	0.13091	0.25637
3.6766	0.4627	3.6766	0.4667	3.6766	0.3367	0.13097	0.26385
3.6791	0.4584	3.6791	0.4963	3.6791	0.3608	0.13103	0.27086
3.6816	0.4379	3.6816	0.4773	3.6816	0.3411	0.13109	0.2774
3.6841	0.4437	3.6841	0.4775	3.6841	0.3385	0.13115	0.28356
3.6866	0.4414	3.6866	0.5013	3.6866	0.3297	0.1312	0.28937
3.6891	0.4484	3.6891	0.5023	3.6891	0.3335	0.13126	0.29484
3.6916	0.4245	3.6916	0.4837	3.6916	0.3545	0.13132	0.29988
3.6941	0.4172	3.6941	0.4879	3.6941	0.3796	0.13138	0.30435
3.6966	0.4298	3.6966	0.499	3.6966	0.3838	0.13144	0.30811
3.6991	0.4352	3.6991	0.4927	3.6991	0.3841	0.1315	0.31109
3.7016	0.4346	3.7016	0.4758	3.7016	0.3608	0.13156	0.31331
3.7041	0.4558	3.7041	0.4702	3.7041	0.3667	0.13162	0.31489
3.7066	0.4646	3.7066	0.5034	3.7066	0.3818	0.13168	0.31597
3.7091	0.4343	3.7091	0.5001	3.7091	0.3864	0.13174	0.31663
3.7116	0.4214	3.7116	0.4822	3.7116	0.3731	0.1318	0.31691
3.7141	0.4108	3.7141	0.4791	3.7141	0.3705	0.13186	0.31681
3.7166	0.3699	3.7166	0.4781	3.7166	0.3681	0.13192	0.31634
3.7191	0.3557	3.7191	0.4876	3.7191	0.372	0.13198	0.31556
3.7216	0.3569	3.7216	0.477	3.7216	0.3469	0.13204	0.31456
3.7241	0.3603	3.7241	0.4501	3.7241	0.3444	0.1321	0.3134
3.7266	0.3896	3.7266	0.455	3.7266	0.3613	0.13216	0.31214
3.7291	0.412	3.7291	0.4563	3.7291	0.3803	0.13222	0.31074
3.7316	0.4114	3.7316	0.4524	3.7316	0.378	0.13228	0.30919
3.7341	0.4252	3.7341	0.4481	3.7341	0.3736	0.13234	0.30749
3.7366	0.4464	3.7366	0.4981	3.7366	0.3811	0.1324	0.30568
3.7391	0.4558	3.7391	0.5039	3.7391	0.3887	0.13246	0.30386
3.7416	0.4553	3.7416	0.4771	3.7416	0.3862	0.13252	0.30209
3.7441	0.436	3.7441	0.5002	3.7441	0.3849	0.13258	0.30038
3.7466	0.4666	3.7466	0.5041	3.7466	0.3951	0.13264	0.29871
3.7491	0.486	3.7491	0.5268	3.7491	0.4098	0.1327	0.29704
3.7516	0.4951	3.7516	0.5198	3.7516	0.3955	0.13276	0.29533
3.7541	0.5305	3.7541	0.5201	3.7541	0.3813	0.13282	0.29362
3.7566	0.5431	3.7566	0.5474	3.7566	0.3919	0.13288	0.29198
3.7591	0.5051	3.7591	0.5573	3.7591	0.409	0.13294	0.29048
3.7616	0.5239	3.7616	0.5586	3.7616	0.4059	0.133	0.2892
3.7641	0.5211	3.7641	0.5426	3.7641	0.4206	0.13306	0.28813
3.7666	0.5069	3.7666	0.5381	3.7666	0.4138	0.13312	0.28724
3.7691	0.4815	3.7691	0.5362	3.7691	0.4351	0.13318	0.28645
3.7716	0.4676	3.7716	0.548	3.7716	0.4319	0.13324	0.28572
3.7741	0.431	3.7741	0.5371	3.7741	0.4335	0.1333	0.28503
3.7766	0.4403	3.7766	0.5201	3.7766	0.4542	0.13336	0.28441
3.7791	0.4475	3.7791	0.5322	3.7791	0.4673	0.13342	0.28391
3.7816	0.4303	3.7816	0.56	3.7816	0.4884	0.13348	0.28356
3.7841	0.4419	3.7841	0.5302	3.7841	0.4782	0.13354	0.28336
3.7866	0.4626	3.7866	0.5047	3.7866	0.4707	0.1336	0.28326
3.7891	0.4313	3.7891	0.5073	3.7891	0.4534	0.13366	0.28319
3.7916	0.4492	3.7916	0.5239	3.7916	0.4636	0.13372	0.28307
3.7941	0.4391	3.7941	0.5226	3.7941	0.4785	0.13378	0.28287
3.7966	0.4471	3.7966	0.539	3.7966	0.5017	0.13383	0.2826
3.7991	0.4686	3.7991	0.5291	3.7991	0.5118	0.13389	0.28232
3.8016	0.4918	3.8016	0.5384	3.8016	0.5144	0.13395	0.28213
3.8041	0.4748	3.8041	0.532	3.8041	0.5386	0.13401	0.28209
3.8066	0.4568	3.8066	0.5275	3.8066	0.5378	0.13407	0.28225
3.8091	0.4733	3.8091	0.5387	3.8091	0.5485	0.13413	0.28259
3.8116	0.5068	3.8116	0.5299	3.8116	0.5504	0.13419	0.28307
3.8141	0.5004	3.8141	0.5423	3.8141	0.5355	0.13425	0.28362
3.8166	0.5089	3.8166	0.5573	3.8166	0.5314	0.13431	0.2842
3.8191	0.5368	3.8191	0.592	3.8191	0.517	0.13437	0.28479
3.8216	0.5703	3.8216	0.6038	3.8216	0.5045	0.13443	0.2854
3.8241	0.5976	3.8241	0.6435	3.8241	0.5138	0.13449	0.28607
3.8266	0.5651	3.8266	0.6534	3.8266	0.5016	0.13455	0.28685
3.8291	0.5715	3.8291	0.6593	3.8291	0.4862	0.13461	0.2878
3.8316	0.5557	3.8316	0.6486	3.8316	0.4923	0.13467	0.28895
3.8341	0.5653	3.8341	0.622	3.8341	0.4907	0.13473	0.29032
3.8366	0.5768	3.8366	0.6579	3.8366	0.5003	0.13479	0.29188
3.8391	0.6142	3.8391	0.6688	3.8391	0.4879	0.13485	0.29358
3.8416	0.6297	3.8416	0.6498	3.8416	0.4661	0.13491	0.29535
3.8441	0.6523	3.8441	0.633	3.8441	0.463	0.13497	0.29718
3.8466	0.6733	3.8466	0.6501	3.8466	0.4578	0.13503	0.29907
3.8491	0.6605	3.8491	0.7066	3.8491	0.456	0.13509	0.30108
3.8516	0.6526	3.8516	0.7043	3.8516	0.4349	0.13515	0.30325
3.8541	0.651	3.8541	0.6938	3.8541	0.427	0.13521	0.30561
3.8566	0.6244	3.8566	0.7178	3.8566	0.4157	0.13527	0.30811
3.8591	0.6484	3.8591	0.7021	3.8591	0.4205	0.13533	0.31068
3.8616	0.6089	3.8616	0.6703	3.8616	0.411	0.13539	0.31319
3.8641	0.6015	3.8641	0.6467	3.8641	0.3847	0.13545	0.31558
3.8666	0.6192	3.8666	0.6705	3.8666	0.3667	0.13551	0.31784
3.8691	0.6018	3.8691	0.6616	3.8691	0.3454	0.13557	0.32005
3.8716	0.6037	3.8716	0.6359	3.8716	0.3419	0.13563	0.32228
3.8741	0.6202	3.8741	0.6296	3.8741	0.345	0.13569	0.32459
3.8766	0.6275	3.8766	0.6477	3.8766	0.3081	0.13575	0.32702
3.8791	0.6204	3.8791	0.6449	3.8791	0.2921	0.13581	0.32957
3.8816	0.6144	3.8816	0.6494	3.8816	0.2964	0.13587	0.33225
3.8841	0.5994	3.8841	0.6414	3.8841	0.299	0.13593	0.33506
3.8866	0.5932	3.8866	0.6324	3.8866	0.3085	0.13599	0.33803
3.8891	0.5747	3.8891	0.635	3.8891	0.301	0.13605	0.34115
3.8916	0.5641	3.8916	0.6088	3.8916	0.295	0.13611	0.34439
3.8941	0.5596	3.8941	0.5929	3.8941	0.3156	0.13617	0.34767
3.8966	0.5071	3.8966	0.6048	3.8966	0.3047	0.13623	0.35091
3.8991	0.4844	3.8991	0.5907	3.8991	0.3071	0.13629	0.35406
3.9016	0.4577	3.9016	0.5752	3.9016	0.3083	0.13635	0.35712
3.9041	0.4367	3.9041	0.5668	3.9041	0.3136	0.13641	0.36016
3.9066	0.446	3.9066	0.5413	3.9066	0.3507	0.13647	0.36328
3.9091	0.4187	3.9091	0.5193	3.9091	0.3665	0.13652	0.36658
3.9116	0.4008	3.9116	0.4913	3.9116	0.3495	0.13658	0.37012
3.9141	0.425	3.9141	0.4461	3.9141	0.3611	0.13664	0.37389
3.9166	0.4156	3.9166	0.4698	3.9166	0.3905	0.1367	0.37779
3.9191	0.4086	3.9191	0.493	3.9191	0.416	0.13676	0.38172
3.9216	0.4219	3.9216	0.4714	3.9216	0.4293	0.13682	0.38558
3.9241	0.3807	3.9241	0.4649	3.9241	0.4608	0.13688	0.38933
3.9266	0.3634	3.9266	0.4475	3.9266	0.4612	0.13694	0.393
3.9291	0.3675	3.9291	0.4531	3.9291	0.4939	0.137	0.39667
3.9316	0.3746	3.9316	0.4462	3.9316	0.4849	0.13706	0.40043
3.9341	0.3532	3.9341	0.4212	3.9341	0.4917	0.13712	0.40437
3.9366	0.3194	3.9366	0.4285	3.9366	0.5133	0.13718	0.40853
3.9391	0.3297	3.9391	0.422	3.9391	0.554	0.13724	0.41292
3.9416	0.3429	3.9416	0.4106	3.9416	0.5869	0.1373	0.41747
3.9441	0.3407	3.9441	0.3938	3.9441	0.5804	0.13736	0.42207
3.9466	0.3393	3.9466	0.3861	3.9466	0.5837	0.13742	0.42661
3.9491	0.3559	3.9491	0.4286	3.9491	0.6039	0.13748	0.43102
3.9516	0.4	3.9516	0.4514	3.9516	0.5978	0.13754	0.43529
3.9541	0.3995	3.9541	0.4866	3.9541	0.6029	0.1376	0.43949
3.9566	0.4297	3.9566	0.5308	3.9566	0.6338	0.13766	0.4437
3.9591	0.4699	3.9591	0.5453	3.9591	0.6389	0.13772	0.448
3.9616	0.4837	3.9616	0.5599	3.9616	0.6488	0.13778	0.45241
3.9641	0.5314	3.9641	0.5504	3.9641	0.5976	0.13784	0.45689
3.9666	0.5466	3.9666	0.5586	3.9666	0.6108	0.1379	0.46138
3.9691	0.5823	3.9691	0.6	3.9691	0.6046	0.13796	0.46587
3.9716	0.6237	3.9716	0.6179	3.9716	0.5989	0.13802	0.47034
3.9741	0.647	3.9741	0.6774	3.9741	0.6034	0.13808	0.47483
3.9766	0.6642	3.9766	0.706	3.9766	0.6141	0.13814	0.47936
3.9791	0.7028	3.9791	0.724	3.9791	0.5992	0.1382	0.48396
3.9816	0.7241	3.9816	0.7373	3.9816	0.6312	0.13826	0.48863
3.9841	0.7487	3.9841	0.7206	3.9841	0.6094	0.13832	0.4934
3.9866	0.7659	3.9866	0.7384	3.9866	0.5991	0.13838	0.49824
						0.13844	0.50312
						0.1385	0.50796
						0.13856	0.51274
						0.13862	0.51745
						0.13868	0.52215
						0.13874	0.52694
						0.1388	0.53187
						0.13886	0.53693
						0.13892	0.54203
						0.13898	0.5471
						0.13904	0.55207
						0.1391	0.55702
						0.13915	0.56204
						0.13921	0.56727
						0.13927	0.57276
						0.13933	0.57849
						0.13939	0.58433
						0.13945	0.59016
						0.13951	0.59586
						0.13957	0.60139
						0.13963	0.6068
						0.13969	0.61215
						0.13975	0.61755
						0.13981	0.62305
						0.13987	0.62871
						0.13993	0.63452
						0.13999	0.64047
						0.14005	0.64652
						0.14011	0.65266
						0.14017	0.65884
						0.14023	0.66508
						0.14029	0.67142
						0.14035	0.67788
						0.14041	0.68446
						0.14047	0.69109
						0.14053	0.69768
						0.14059	0.70417
						0.14065	0.71053
						0.14071	0.71679
						0.14077	0.72295
						0.14083	0.72898
						0.14089	0.73479
						0.14095	0.7403
						0.14101	0.74558
						0.14107	0.75078
						0.14113	0.75614
						0.14119	0.76176
						0.14125	0.7676
						0.14131	0.77342
						0.14137	0.77889
						0.14143	0.78378
						0.14149	0.78807
						0.14155	0.79192
						0.14161	0.7956
						0.14167	0.79934
						0.14173	0.80317
						0.14178	0.80698
						0.14184	0.81056
						0.1419	0.81372
						0.14196	0.81642
						0.14202	0.81871
						0.14208	0.82069
						0.14214	0.8224
						0.1422	0.82381
						0.14226	0.82483
						0.14232	0.82541
						0.14238	0.82553
						0.14244	0.82523
						0.1425	0.82452
						0.14256	0.82337
						0.14262	0.82173
						0.14268	0.8196
						0.14274	0.81704
						0.1428	0.8142
						0.14286	0.81122
						0.14292	0.80815
						0.14298	0.80496
						0.14304	0.80157
						0.1431	0.79791
						0.14316	0.79399
						0.14322	0.78995
						0.14328	0.78596
						0.14334	0.78217
						0.1434	0.77863
						0.14346	0.7753
						0.14352	0.77208
						0.14358	0.76888
						0.14364	0.7657
						0.1437	0.76257
						0.14376	0.75958
						0.14382	0.75677
						0.14388	0.7541
						0.14394	0.75149
						0.144	0.74885
						0.14406	0.74616
						0.14412	0.74347
						0.14418	0.74087
						0.14424	0.7384
						0.1443	0.73604
						0.14436	0.73372
						0.14442	0.73135
						0.14447	0.72895
						0.14453	0.72659
						0.14459	0.72441
						0.14465	0.72249
						0.14471	0.72081
						0.14477	0.71926
						0.14483	0.71773
						0.14489	0.71615
						0.14495	0.71455
						0.14501	0.71302
						0.14507	0.71161
						0.14513	0.71034
						0.14519	0.70916
						0.14525	0.70806
						0.14531	0.70701
						0.14537	0.70603
						0.14543	0.70513
						0.14549	0.7043
						0.14555	0.70354
						0.14561	0.70282
						0.14567	0.70213
						0.14573	0.70148
						0.14579	0.70085
						0.14585	0.70021
						0.14591	0.69954
						0.14597	0.69883
						0.14603	0.69813
						0.14609	0.69748
						0.14615	0.69694
						0.14621	0.6965
						0.14627	0.69616
						0.14633	0.69588
						0.14639	0.69564
						0.14645	0.6955
						0.14651	0.69552
						0.14657	0.69583
						0.14663	0.69656
						0.14669	0.69778
						0.14675	0.6995
						0.14681	0.70166
						0.14687	0.70414
						0.14693	0.70683
						0.14699	0.70965
						0.14705	0.71257
						0.1471	0.7156
						0.14716	0.71876
						0.14722	0.72211
						0.14728	0.72567
						0.14734	0.72942
						0.1474	0.73333
						0.14746	0.73729
						0.14752	0.74117
						0.14758	0.74482
						0.14764	0.74813
						0.1477	0.75104
						0.14776	0.75352
						0.14782	0.75554
						0.14788	0.75706
						0.14794	0.75805
						0.148	0.75847
						0.14806	0.75836
						0.14812	0.75782
						0.14818	0.757
						0.14824	0.756
						0.1483	0.75486
						0.14836	0.75353
						0.14842	0.75191
						0.14848	0.74989
						0.14854	0.74742
						0.1486	0.74451
						0.14866	0.74121
						0.14872	0.73756
						0.14878	0.73356
						0.14884	0.72914
						0.1489	0.7242
						0.14896	0.71865
						0.14902	0.71249
						0.14908	0.70584
						0.14914	0.69882
						0.1492	0.69156
						0.14926	0.68409
						0.14932	0.67637
						0.14938	0.66831
						0.14944	0.65985
						0.1495	0.65102
						0.14956	0.64192
						0.14962	0.6327
						0.14968	0.62344
						0.14973	0.61423
						0.14979	0.60508
						0.14985	0.59607
						0.14991	0.58727
						0.14997	0.57875
						0.15003	0.57055
						0.15009	0.56267
						0.15015	0.55512
						0.15021	0.54794
						0.15027	0.54124
						0.15033	0.53515
						0.15039	0.52977
						0.15045	0.52512
						0.15051	0.52113
						0.15057	0.51773
						0.15063	0.51482
						0.15069	0.51235
						0.15075	0.51027
						0.15081	0.50854
						0.15087	0.50706
						0.15093	0.50577
						0.15099	0.50462
						0.15105	0.50363
						0.15111	0.50286
						0.15117	0.50243
						0.15123	0.50242
						0.15129	0.50295
						0.15135	0.50406
						0.15141	0.50578
						0.15147	0.50807
						0.15153	0.51086
						0.15159	0.51405
						0.15165	0.51758
						0.15171	0.5214
						0.15177	0.52555
						0.15183	0.53003
						0.15189	0.53488
						0.15195	0.54006
						0.15201	0.5455
						0.15207	0.55111
						0.15213	0.55684
						0.15219	0.56264
						0.15225	0.56849
						0.15231	0.57435
						0.15237	0.58022
						0.15242	0.58607
						0.15248	0.59187
						0.15254	0.59761
						0.1526	0.60329
						0.15266	0.60891
						0.15272	0.61447
						0.15278	0.61995
						0.15284	0.62533
						0.1529	0.6306
						0.15296	0.6357
						0.15302	0.6406
						0.15308	0.64527
						0.15314	0.64969
						0.1532	0.65381
						0.15326	0.6576
						0.15332	0.66099
						0.15338	0.66396
						0.15344	0.66654
						0.1535	0.6688
						0.15356	0.67085
						0.15362	0.67276
						0.15368	0.67453
						0.15374	0.67609
						0.1538	0.67736
						0.15386	0.67831
						0.15392	0.67897
						0.15398	0.6794
						0.15404	0.67964
						0.1541	0.67967
						0.15416	0.67942
						0.15422	0.67881
						0.15428	0.67786
						0.15434	0.67664
						0.1544	0.67521
						0.15446	0.67364
						0.15452	0.67188
						0.15458	0.66989
						0.15464	0.66767
						0.1547	0.66528
						0.15476	0.66286
						0.15482	0.66053
						0.15488	0.65831
						0.15494	0.65613
						0.155	0.65386
						0.15505	0.65141
						0.15511	0.64875
						0.15517	0.64598
						0.15523	0.64324
						0.15529	0.64065
						0.15535	0.63826
						0.15541	0.63605
						0.15547	0.63395
						0.15553	0.6319
						0.15559	0.62989
						0.15565	0.62798
						0.15571	0.62623
						0.15577	0.62472
						0.15583	0.62349
						0.15589	0.62257
						0.15595	0.62193
						0.15601	0.62156
						0.15607	0.62145
						0.15613	0.6216
						0.15619	0.62202
						0.15625	0.62271
						0.15631	0.62366
						0.15637	0.62484
						0.15643	0.62623
						0.15649	0.62782
						0.15655	0.62962
						0.15661	0.63163
						0.15667	0.63381
						0.15673	0.63614
						0.15679	0.63857
						0.15685	0.64106
						0.15691	0.64358
						0.15697	0.64606
						0.15703	0.64848
						0.15709	0.65079
						0.15715	0.65296
						0.15721	0.65496
						0.15727	0.65676
						0.15733	0.65832
						0.15739	0.65962
						0.15745	0.66064
						0.15751	0.66139
						0.15757	0.66182
						0.15763	0.66186
						0.15768	0.6614
						0.15774	0.66037
						0.1578	0.65871
						0.15786	0.65647
						0.15792	0.6537
						0.15798	0.65045
						0.15804	0.64677
						0.1581	0.6427
						0.15816	0.63829
						0.15822	0.63359
						0.15828	0.62867
						0.15834	0.62357
						0.1584	0.61831
						0.15846	0.6129
						0.15852	0.60732
						0.15858	0.60157
						0.15864	0.59567
						0.1587	0.58964
						0.15876	0.58351
						0.15882	0.57731
						0.15888	0.57104
						0.15894	0.56475
						0.159	0.55844
						0.15906	0.55216
						0.15912	0.54593
						0.15918	0.53979
						0.15924	0.53379
						0.1593	0.52796
						0.15936	0.52232
						0.15942	0.51687
						0.15948	0.51152
						0.15954	0.50619
						0.1596	0.50082
						0.15966	0.49541
						0.15972	0.49005
						0.15978	0.48483
						0.15984	0.47981
						0.1599	0.47499
						0.15996	0.47032
						0.16002	0.46575
						0.16008	0.46123
						0.16014	0.45672
						0.1602	0.45221
						0.16026	0.44772
						0.16032	0.44326
						0.16037	0.43889
						0.16043	0.43464
						0.16049	0.43051
						0.16055	0.42648
						0.16061	0.4225
						0.16067	0.41851
						0.16073	0.41452
						0.16079	0.41057
						0.16085	0.40672
						0.16091	0.403
						0.16097	0.39939
						0.16103	0.39586
						0.16109	0.39238
						0.16115	0.38895
						0.16121	0.38559
						0.16127	0.38232
						0.16133	0.37916
						0.16139	0.37609
						0.16145	0.37309
						0.16151	0.37012
						0.16157	0.36719
						0.16163	0.36431
						0.16169	0.36149
						0.16175	0.35874
						0.16181	0.3561
						0.16187	0.35354
						0.16193	0.35108
						0.16199	0.34868
						0.16205	0.34633
						0.16211	0.34399
						0.16217	0.34167
						0.16223	0.33937
						0.16229	0.33709
						0.16235	0.33487
						0.16241	0.33272
						0.16247	0.33069
						0.16253	0.32878
						0.16259	0.327
						0.16265	0.3253
						0.16271	0.32362
						0.16277	0.32189
						0.16283	0.32008
						0.16289	0.31822
						0.16295	0.31636
						0.163	0.31456
						0.16306	0.31285
						0.16312	0.31122
						0.16318	0.30966
						0.16324	0.30816
						0.1633	0.30671
						0.16336	0.30532
						0.16342	0.30398
						0.16348	0.30267
						0.16354	0.30135
						0.1636	0.30004
						0.16366	0.29877
						0.16372	0.2976
						0.16378	0.29653
						0.16384	0.29557
						0.1639	0.29465
						0.16396	0.29371
						0.16402	0.29271
						0.16408	0.29166
						0.16414	0.2906
						0.1642	0.28959
						0.16426	0.28866
						0.16432	0.2878
						0.16438	0.28699
						0.16444	0.28619
						0.1645	0.28537
						0.16456	0.28452
						0.16462	0.28368
						0.16468	0.28285
						0.16474	0.28205
						0.1648	0.28127
						0.16486	0.2805
						0.16492	0.27974
						0.16498	0.27898
						0.16504	0.27821
						0.1651	0.27745
						0.16516	0.2767
						0.16522	0.27598
						0.16528	0.2753
						0.16534	0.27473
						0.1654	0.27428
						0.16546	0.274
						0.16552	0.27385
						0.16558	0.27379
						0.16563	0.27379
						0.16569	0.2738
						0.16575	0.27383
						0.16581	0.27389
						0.16587	0.27401
						0.16593	0.27417
						0.16599	0.27429
						0.16605	0.27429
						0.16611	0.27406
						0.16617	0.27366
						0.16623	0.27322
						0.16629	0.27286
						0.16635	0.27267
						0.16641	0.27263
						0.16647	0.27272
						0.16653	0.27287
						0.16659	0.27306
						0.16665	0.27326
						0.16671	0.27345
						0.16677	0.27366
						0.16683	0.27389
						0.16689	0.27416
						0.16695	0.27447
						0.16701	0.27485
						0.16707	0.2753
						0.16713	0.27583
						0.16719	0.27644
						0.16725	0.27711
						0.16731	0.27781
						0.16737	0.27851
						0.16743	0.2792
						0.16749	0.27989
						0.16755	0.28062
						0.16761	0.28144
						0.16767	0.28235
						0.16773	0.28337
						0.16779	0.28447
						0.16785	0.28564
						0.16791	0.28684
						0.16797	0.28805
						0.16803	0.28926
						0.16809	0.29047
						0.16815	0.29173
						0.16821	0.29308
						0.16827	0.29456
						0.16832	0.29616
						0.16838	0.29782
						0.16844	0.29953
						0.1685	0.30128
						0.16856	0.30311
						0.16862	0.30505
						0.16868	0.3071
						0.16874	0.3092
						0.1688	0.31125
						0.16886	0.31314
[truncated: 5,472 more rows]

## Sheet: Extended Data Fig10d
Probe positions	CCD counts
nm
0	155080
0.0122	155193
0.0244	155180
0.0366	155097
0.0488	155198
0.061	155103
0.0732	155114
0.0855	155053
0.0977	155000
0.1099	155213
0.1221	155026
0.1343	154995
0.1465	155071
0.1587	154996
0.1709	155022
0.1831	155148
0.1953	156895
0.2075	157012
0.2197	156662
0.232	156497
0.2442	157173
0.2564	156407
0.2686	157015
0.2808	157228
0.293	157530
0.3052	156758
0.3174	156980
0.3296	156555
0.3418	157378
0.354	156776
0.3662	156180
0.3785	156864
0.3907	156912
0.4029	157228
0.4151	156469
0.4273	156893
0.4395	156653
0.4517	157695
0.4639	156667
0.4761	157715
0.4883	156766
0.5005	156418
0.5127	156674
0.525	156515
0.5372	156681
0.5494	157766
0.5616	156561
0.5738	156942
0.586	157008
0.5982	157750
0.6104	157629
0.6226	158094
0.6348	157042
0.647	156903
0.6592	157636
0.6714	157212
0.6837	157404
0.6959	157504
0.7081	157544
0.7203	157664
0.7325	156919
0.7447	156916
0.7569	156881
0.7691	157812
0.7813	157813
0.7935	157364
0.8057	157495
0.8179	157411
0.8302	157565
0.8424	158170
0.8546	157689
0.8668	156991
0.879	157055
0.8912	157727
0.9034	157375
0.9156	157943
0.9278	158187
0.94	157498
0.9522	157712
0.9644	157805
0.9767	157242
0.9889	157565
1.0011	158066
1.0133	158543
1.0255	158332
1.0377	158390
1.0499	157086
1.0621	157889
1.0743	157459
1.0865	158013
1.0987	157558
1.1109	158045
1.1232	158258
1.1354	157976
1.1476	157689
1.1598	157888
1.172	158199
1.1842	158796
1.1964	158419
1.2086	158435
1.2208	158005
1.233	158045
1.2452	158549
1.2574	159211
1.2696	158457
1.2819	158510
1.2941	157954
1.3063	158574
1.3185	158742
1.3307	159018
1.3429	158806
1.3551	159189
1.3673	157880
1.3795	158678
1.3917	158533
1.4039	158247
1.4161	158304
1.4284	158419
1.4406	158285
1.4528	158693
1.465	158814
1.4772	158392
1.4894	158167
1.5016	158377
1.5138	158312
1.526	158922
1.5382	158326
1.5504	158670
1.5626	158230
1.5749	158561
1.5871	158950
1.5993	158456
1.6115	158637
1.6237	158706
1.6359	158277
1.6481	158704
1.6603	159355
1.6725	158302
1.6847	158780
1.6969	159020
1.7091	158574
1.7214	158168
1.7336	158138
1.7458	158554
1.758	158597
1.7702	158629
1.7824	158461
1.7946	158399
1.8068	158144
1.819	159078
1.8312	158998
1.8434	158297
1.8556	159020
1.8679	158812
1.8801	159072
1.8923	159118
1.9045	158464
1.9167	158662
1.9289	159186
1.9411	158366
1.9533	159546
1.9655	159144
1.9777	158742
1.9899	158868
2.0021	159249
2.0143	159103
2.0266	159868
2.0388	159472
2.051	159438
2.0632	159677
2.0754	159804
2.0876	159445
2.0998	159061
2.112	160206
2.1242	159360
2.1364	159277
2.1486	159227
2.1608	159475
2.1731	159588
2.1853	160435
2.1975	159385
2.2097	158503
2.2219	159235
2.2341	159591
2.2463	158636
2.2585	159441
2.2707	159473
2.2829	159666
2.2951	160023
2.3073	158898
2.3196	158857
2.3318	159085
2.344	160704
2.3562	159550
2.3684	159878
2.3806	159211
2.3928	159383
2.405	159218
2.4172	159368
2.4294	159640
2.4416	159727
2.4538	158697
2.4661	159465
2.4783	159367
2.4905	159666
2.5027	159307
2.5149	159411
2.5271	160084
2.5393	159316
2.5515	159858
2.5637	159776
2.5759	159429
2.5881	159480
2.6003	159001
2.6125	160245
2.6248	160577
2.637	160334
2.6492	160133
2.6614	159870
2.6736	159538
2.6858	159375
2.698	159796
2.7102	159900
2.7224	159625
2.7346	159393
2.7468	159836
2.759	159811
2.7713	159980
2.7835	159761
2.7957	159904
2.8079	160121
2.8201	160380
2.8323	160470
2.8445	160358
2.8567	160105
2.8689	159869
2.8811	160330
2.8933	159866
2.9055	160554
2.9178	159542
2.93	159935
2.9422	160111
2.9544	160156
2.9666	159645
2.9788	159217
2.991	159126
3.0032	159401
3.0154	160572
3.0276	159092
3.0398	160258
3.052	159526
3.0643	159787
3.0765	159663
3.0887	158982
3.1009	159519
3.1131	159193
3.1253	159080
3.1375	159228
3.1497	159760
3.1619	159997
3.1741	160369
3.1863	160175
3.1985	160081
3.2107	160249
3.223	159615
3.2352	159467
3.2474	159383
3.2596	159972
3.2718	159565
3.284	159530
3.2962	160104
3.3084	159962
3.3206	160202
3.3328	160346
3.345	159285
3.3572	159324
3.3695	159821
3.3817	159769
3.3939	159359
3.4061	158779
3.4183	159388
3.4305	159223
3.4427	159896
3.4549	159141
3.4671	159979
3.4793	159746
3.4915	159858
3.5037	159529
3.516	159792
3.5282	160104
3.5404	159764
3.5526	159787
3.5648	160007
3.577	159542
3.5892	159999
3.6014	159121
3.6136	159647
3.6258	159205
3.638	159362
3.6502	159948
3.6625	160321
3.6747	159914
3.6869	159691
3.6991	159814
3.7113	160210
3.7235	159997
3.7357	159594
3.7479	159391
3.7601	160007
3.7723	159519
3.7845	159750
3.7967	159644
3.8089	159802
3.8212	159267
3.8334	159486
3.8456	159933
3.8578	159311
3.87	159707
3.8822	159257
3.8944	159041
3.9066	159822
3.9188	160324
3.931	160385
3.9432	160155
3.9554	159849
3.9677	159916
3.9799	159642
3.9921	159878
4.0043	160200
4.0165	160893
4.0287	160559
4.0409	159542
4.0531	160061
4.0653	160418
4.0775	159546
4.0897	159831
4.1019	160291
4.1142	159222
4.1264	159464
4.1386	159527
4.1508	159687
4.163	159835
4.1752	160090
4.1874	160080
4.1996	160452
4.2118	159774
4.224	160143
4.2362	159998
4.2484	159749
4.2607	159800
4.2729	159512
4.2851	159910
4.2973	159717
4.3095	159524
4.3217	159790
4.3339	159173
4.3461	159514
4.3583	159516
4.3705	159150
4.3827	159524
4.3949	158874
4.4072	159337
4.4194	159287
4.4316	159676
4.4438	160014
4.456	159371
4.4682	159702
4.4804	159286
4.4926	159476
4.5048	159420
4.517	159373
4.5292	159115
4.5414	159617
4.5536	159550
4.5659	158868
4.5781	159746
4.5903	159256
4.6025	159169
4.6147	158719
4.6269	158595
4.6391	159193
4.6513	159474
4.6635	158472
4.6757	159442
4.6879	159549
4.7001	159348
4.7124	159413
4.7246	159304
4.7368	158844
4.749	159264
4.7612	160161
4.7734	159494
4.7856	159431
4.7978	159187
4.81	159640
4.8222	159451
4.8344	159996
4.8466	159934
4.8589	160116
4.8711	159417
4.8833	159940
4.8955	159322
4.9077	159411
4.9199	158918
4.9321	158477
4.9443	159594
4.9565	158227
4.9687	158853
4.9809	159075
4.9931	158267
5.0054	159383
5.0176	158715
5.0298	158638
5.042	158719
5.0542	159033
5.0664	158481
5.0786	159205
5.0908	159590
5.103	158689
5.1152	159961
5.1274	158901
5.1396	159148
5.1518	159135
5.1641	159326
5.1763	159443
5.1885	159182
5.2007	158994
5.2129	159287
5.2251	158969
5.2373	159096
5.2495	159081
5.2617	158906
5.2739	159339
5.2861	159530
5.2983	160080
5.3106	159614
5.3228	158724
5.335	159616
5.3472	158956
5.3594	159120
5.3716	159603
5.3838	158558
5.396	158639
5.4082	158943
5.4204	158659
5.4326	160019
5.4448	158700
5.4571	157981
5.4693	158973
5.4815	159388
5.4937	159033
5.5059	159041
5.5181	159664
5.5303	158687
5.5425	159282
5.5547	159653
5.5669	158968
5.5791	159421
5.5913	159499
5.6036	158777
5.6158	158776
5.628	157940
5.6402	158532
5.6524	159074
5.6646	158732
5.6768	158673
5.689	158992
5.7012	158347
5.7134	158527
5.7256	159075
5.7378	159282
5.75	159368
5.7623	158702
5.7745	159336
5.7867	158823
5.7989	159087
5.8111	158714
5.8233	158602
5.8355	159530
5.8477	158959
5.8599	159180
5.8721	158348
5.8843	158790
5.8965	158779
5.9088	158704
5.921	158553
5.9332	158504
5.9454	159143
5.9576	158521
5.9698	158503
5.982	158408
5.9942	159077
6.0064	158880
6.0186	159260
6.0308	158150
6.043	158938
6.0553	159038
6.0675	158530
6.0797	159295
6.0919	158756
6.1041	159398
6.1163	158764
6.1285	157867
6.1407	158712
6.1529	159199
6.1651	158936
6.1773	158912
6.1895	158497
6.2018	158675
6.214	159037
6.2262	159431
6.2384	158967
6.2506	159394
6.2628	159547
6.275	159205
6.2872	159726
6.2994	159307
6.3116	160610
6.3238	159783
6.336	159122
6.3482	159779
6.3605	159916
6.3727	159505
6.3849	160052
6.3971	159551
6.4093	159777
6.4215	160036
6.4337	159952
6.4459	159585
6.4581	159534
6.4703	159454
6.4825	158759
6.4947	159404
6.507	159616
6.5192	159771
6.5314	160295
6.5436	159106
6.5558	159211
6.568	159718
6.5802	158997
6.5924	159503
6.6046	159424
6.6168	159455
6.629	159354
6.6412	159082
6.6535	159428
6.6657	159573
6.6779	159896
6.6901	159289
6.7023	158785
6.7145	159019
6.7267	158949
6.7389	159539
6.7511	159470
6.7633	158304
6.7755	158733
6.7877	158863
6.8	159064
6.8122	158737
6.8244	158872
6.8366	159031
6.8488	159130
6.861	158458
6.8732	158854
6.8854	158554
6.8976	158004
6.9098	158377
6.922	158964
6.9342	158450
6.9464	158798
6.9587	158717
6.9709	159378
6.9831	158201
6.9953	158928
7.0075	159320
7.0197	158763
7.0319	158829
7.0441	158954
7.0563	158017
7.0685	158568
7.0807	158320
7.0929	159039
7.1052	159352
7.1174	158532
7.1296	158203
7.1418	158133
7.154	158600
7.1662	157748
7.1784	158459
7.1906	158488
7.2028	158052
7.215	158450
7.2272	159656
7.2394	158377
7.2517	158309
7.2639	158838
7.2761	158878
7.2883	158653
7.3005	158761
7.3127	158528
7.3249	158506
7.3371	158630
7.3493	159229
7.3615	159042
7.3737	158933
7.3859	158768
7.3982	158145
7.4104	158789
7.4226	159370
7.4348	158840
7.447	158301
7.4592	158763
7.4714	158844
7.4836	158439
7.4958	158635
7.508	158543
7.5202	158834
7.5324	158944
7.5447	159069
7.5569	158961
7.5691	158769
7.5813	158797
7.5935	158918
7.6057	159225
7.6179	158516
7.6301	158839
7.6423	159482
7.6545	159416
7.6667	159059
7.6789	158957
7.6911	159186
7.7034	159533
7.7156	159287
7.7278	159306
7.74	159448
7.7522	158941
7.7644	159348
7.7766	159528
7.7888	158934
7.801	159031
7.8132	159809
7.8254	160172
7.8376	160434
7.8499	159711
7.8621	160202
7.8743	160113
7.8865	160386
7.8987	158966
7.9109	159063
7.9231	159868
7.9353	158783
7.9475	159027
7.9597	159527
7.9719	158974
7.9841	159455
7.9964	159792
8.0086	159842
8.0208	159772
8.033	159730
8.0452	159834
8.0574	159940
8.0696	159939
8.0818	160363
8.094	159474
8.1062	160127
8.1184	160111
8.1306	159377
8.1429	159505
8.1551	160417
8.1673	160167
8.1795	160231
8.1917	160411
8.2039	160389
8.2161	160374
8.2283	160487
8.2405	159785
8.2527	160819
8.2649	160089
8.2771	160389
8.2893	160472
8.3016	160643
8.3138	160637
8.326	161168
8.3382	160270
8.3504	159693
8.3626	160004
8.3748	160370
8.387	159849
8.3992	160244
8.4114	160444
8.4236	161473
8.4358	161206
8.4481	160970
8.4603	161299
8.4725	160597
8.4847	160950
8.4969	161140
8.5091	160332
8.5213	160434
8.5335	161114
8.5457	161408
8.5579	161184
8.5701	161017
8.5823	161233
8.5946	160772
8.6068	160905
8.619	160910
8.6312	160728
8.6434	161310
8.6556	160982
8.6678	160881
8.68	161319
8.6922	160196
8.7044	160963
8.7166	160812
8.7288	160929
8.7411	160620
8.7533	160881
8.7655	160815
8.7777	161020
8.7899	161287
8.8021	161121
8.8143	161379
8.8265	161730
8.8387	160682
8.8509	161274
8.8631	160611
8.8753	160799
8.8875	161333
8.8998	160935
8.912	160735
8.9242	162533
8.9364	161251
8.9486	160941
8.9608	160776
8.973	161576
8.9852	161574
8.9974	161756
9.0096	160908
9.0218	161319
9.034	161569
9.0463	161741
9.0585	161210
9.0707	162005
9.0829	161508
9.0951	162030
9.1073	162456
9.1195	161861
9.1317	162268
9.1439	160806
9.1561	161972
9.1683	161391
9.1805	162232
9.1928	161921
9.205	162015
9.2172	161742
9.2294	161990
9.2416	162072
9.2538	161481
9.266	161323
9.2782	161250
9.2904	162036
9.3026	161062
9.3148	162011
9.327	161313
9.3393	161484
9.3515	161434
9.3637	161930
9.3759	162813
9.3881	161632
9.4003	162852
9.4125	162835
9.4247	162690
9.4369	163079
9.4491	162740
9.4613	162369
9.4735	162556
9.4857	161898
9.498	162124
9.5102	162273
9.5224	162897
9.5346	162900
9.5468	162462
9.559	162513
9.5712	163363
9.5834	162450
9.5956	163082
9.6078	163159
9.62	163825
9.6322	162898
9.6445	162793
9.6567	162342
9.6689	162043
9.6811	162871
9.6933	162412
9.7055	163215
9.7177	162515
9.7299	162948
9.7421	163118
9.7543	162252
9.7665	163200
9.7787	162360
9.791	162085
9.8032	162823
9.8154	163317
9.8276	162082
9.8398	162009
9.852	163309
9.8642	163149
9.8764	163387
9.8886	162624
9.9008	163110
9.913	163280
9.9252	162877
9.9375	163054
9.9497	162656
9.9619	162858
9.9741	162539
9.9863	162433
9.9985	162914
10.0107	163600
10.0229	162613
10.0351	162338
10.0473	163178
10.0595	163151
10.0717	163056
10.084	162761
10.0962	162283
10.1084	162571
10.1206	162211
10.1328	162936
10.145	163130
10.1572	163230
10.1694	164197
10.1816	163386
10.1938	163240
10.206	162672
10.2182	162702
10.2304	163048
10.2427	162881
10.2549	162590
10.2671	163574
10.2793	162814
10.2915	163357
10.3037	163162
10.3159	162950
10.3281	163198
10.3403	163063
10.3525	163024
10.3647	161937
10.3769	162293
10.3892	161738
10.4014	162894
10.4136	162778
10.4258	162383
10.438	162291
10.4502	161975
10.4624	162026
10.4746	162319
10.4868	161907
10.499	162558
10.5112	162605
10.5234	161922
10.5357	162813
10.5479	162575
10.5601	162620
10.5723	161743
10.5845	162787
10.5967	162257
10.6089	162377
10.6211	162474
10.6333	162633
10.6455	162351
10.6577	161962
10.6699	162660
10.6822	162338
10.6944	162632
10.7066	161995
10.7188	162541
10.731	162049
10.7432	162941
10.7554	163261
10.7676	162482
10.7798	162987
10.792	162621
10.8042	162792
10.8164	163598
10.8286	163185
10.8409	162710
10.8531	163573
10.8653	162652
10.8775	162543
10.8897	162556
10.9019	163830
10.9141	162921
10.9263	163356
10.9385	162748
10.9507	163366
10.9629	163199
10.9751	162766
10.9874	162470
10.9996	162496
11.0118	163468
11.024	163158
11.0362	162920
11.0484	162876
11.0606	162132
11.0728	164172
11.085	163093
11.0972	163111
11.1094	163266
11.1216	162584
11.1339	163038
11.1461	162403
11.1583	163621
11.1705	163738
11.1827	162049
11.1949	162479
11.2071	163397
11.2193	163147
11.2315	162553
11.2437	162912
11.2559	163025
11.2681	162881
11.2804	162684
11.2926	163720
11.3048	163031
11.317	162762
11.3292	163096
11.3414	162589
11.3536	162812
11.3658	163222
11.378	163038
11.3902	162577
11.4024	162788
11.4146	163257
11.4268	162635
11.4391	163067
11.4513	162804
11.4635	163372
11.4757	163000
11.4879	162882
11.5001	163155
11.5123	162891
11.5245	163336
11.5367	162453
11.5489	162081
11.5611	163413
11.5733	162965
11.5856	162256
11.5978	163137
11.61	162940
11.6222	162613
11.6344	163790
11.6466	162675
11.6588	163850
11.671	163190
11.6832	162409
11.6954	163350
11.7076	163541
11.7198	162597
11.7321	163807
11.7443	163178
11.7565	164255
11.7687	163053
11.7809	163442
11.7931	163330
11.8053	163521
11.8175	162912
11.8297	163179
11.8419	163289
11.8541	163954
11.8663	162791
11.8786	162420
11.8908	164034
11.903	163347
11.9152	163544
11.9274	163530
11.9396	163965
11.9518	164328
11.964	163467
11.9762	163117
11.9884	163718
12.0006	163342
12.0128	163508
12.025	163860
12.0373	164242
12.0495	163314
12.0617	163569
12.0739	163633
12.0861	163891
12.0983	162950
12.1105	162715
12.1227	163492
12.1349	163300
12.1471	163231
12.1593	162718
12.1715	162979
12.1838	162713
12.196	162640
12.2082	163476
12.2204	164026
12.2326	162635
12.2448	163771
12.257	163906
12.2692	163057
12.2814	163799
12.2936	163680
12.3058	163671
12.318	164257
12.3303	163115
12.3425	163972
12.3547	164265
12.3669	163340
12.3791	163235
12.3913	163212
12.4035	163953
12.4157	163348
12.4279	163372
12.4401	163549
12.4523	163898
12.4645	163693
12.4768	163724
12.489	163443
12.5012	163363
12.5134	163428
12.5256	163608
12.5378	163363
12.55	163533
12.5622	163577
12.5744	163638
12.5866	164025
12.5988	163780
12.611	163304
12.6232	163175
12.6355	163872
12.6477	163074
12.6599	162942
12.6721	163468
12.6843	163674
12.6965	162583
12.7087	162800
12.7209	162661
12.7331	162636
12.7453	162703
12.7575	161658
12.7697	162985
12.782	163470
12.7942	163391
12.8064	162134
12.8186	162892
12.8308	161908
12.843	162626
12.8552	162877
12.8674	163135
12.8796	163224
12.8918	163021
12.904	163598
12.9162	163590
12.9285	163078
12.9407	163135
12.9529	163094
12.9651	162999
12.9773	163571
12.9895	163607
13.0017	163664
13.0139	163102
13.0261	163676
13.0383	162838
13.0505	162566
13.0627	163364
13.075	163308
13.0872	162956
13.0994	163568
13.1116	163608
13.1238	163233
13.136	163560
13.1482	163135
13.1604	163325
13.1726	162958
13.1848	163845
13.197	162933
13.2092	163124
13.2215	162936
13.2337	163125
13.2459	163749
13.2581	163468
13.2703	162817
13.2825	163258
13.2947	162853
13.3069	163382
13.3191	163331
13.3313	163281
13.3435	163905
13.3557	163553
13.3679	163344
13.3802	163163
13.3924	163260
13.4046	163512
13.4168	163047
13.429	162977
13.4412	163397
13.4534	163036
13.4656	162661
13.4778	162667
13.49	163131
13.5022	163182
13.5144	162864
13.5267	163658
13.5389	162983
13.5511	163382
13.5633	162786
13.5755	163308
13.5877	162754
13.5999	163241
13.6121	163042
13.6243	162728
13.6365	162738
13.6487	162595
13.6609	162870
13.6732	162954
13.6854	163000
13.6976	162226
13.7098	162713
13.722	163141
13.7342	162421
13.7464	161784
13.7586	162382
13.7708	162656
13.783	162748
13.7952	162616
13.8074	162870
13.8197	163391
13.8319	162814
13.8441	162512
13.8563	163774
13.8685	162923
13.8807	163097
13.8929	162968
13.9051	162493
13.9173	162450
13.9295	161899
13.9417	162635
13.9539	163310
13.9661	162759
13.9784	162464
13.9906	162990
14.0028	162333
14.015	162466
14.0272	163061
14.0394	162764
14.0516	162854
14.0638	162953
14.076	162674
14.0882	163201
14.1004	162234
14.1126	162814
14.1249	161231
14.1371	162821
14.1493	161676
14.1615	162622
14.1737	162574
14.1859	162959
14.1981	163002
14.2103	162925
14.2225	162349
14.2347	162623
14.2469	162620
14.2591	163887
14.2714	162606
14.2836	163184
14.2958	163124
14.308	162683
14.3202	163810
14.3324	163118
14.3446	163365
14.3568	163233
14.369	162476
14.3812	163171
14.3934	163040
14.4056	162970
14.4179	162979
14.4301	163238
14.4423	163144
14.4545	163050
14.4667	162632
14.4789	162729
14.4911	162494
14.5033	162650
14.5155	163118
14.5277	162732
14.5399	163566
14.5521	163244
14.5643	162808
14.5766	163100
14.5888	163186
14.601	163795
14.6132	162893
14.6254	163143
14.6376	162091
14.6498	163234
14.662	162785
14.6742	163333
14.6864	162937
14.6986	162965
14.7108	163154
14.7231	162448
14.7353	163313
14.7475	163068
14.7597	162719
14.7719	162922
14.7841	163384
14.7963	162834
14.8085	162314
14.8207	161822
14.8329	162549
14.8451	163310
14.8573	162946
14.8696	162421
14.8818	163722
14.894	162972
14.9062	163248
14.9184	162379
14.9306	163160
14.9428	163416
14.955	163605
14.9672	163109
14.9794	163201
14.9916	162897
15.0038	162393
15.0161	163722
15.0283	163064
15.0405	163558
15.0527	162660
15.0649	162795
15.0771	163767
15.0893	164272
15.1015	162709
15.1137	163583
15.1259	163418
15.1381	162841
15.1503	163517
15.1625	163388
15.1748	163520
15.187	162931
15.1992	163139
15.2114	163194
15.2236	163150
15.2358	162560
15.248	162965
15.2602	163429
15.2724	162906
15.2846	162983
15.2968	162762
15.309	163128
15.3213	162819
15.3335	162897
15.3457	163056
15.3579	161966
15.3701	162095
15.3823	163602
15.3945	163428
15.4067	162615
15.4189	162939
15.4311	162790
15.4433	162458
15.4555	163061
15.4678	163087
15.48	162730
15.4922	163796
15.5044	162758
15.5166	162942
15.5288	163068
15.541	162275
15.5532	162843
15.5654	163118
15.5776	163206
15.5898	163066
15.602	162760
15.6143	163154
15.6265	162514
15.6387	162266
15.6509	163150
15.6631	162332
15.6753	162903
15.6875	162523
15.6997	162015
15.7119	163315
15.7241	163073
15.7363	162784
15.7485	162365
15.7608	162655
15.773	162196
15.7852	162998
15.7974	162802
15.8096	162789
15.8218	162844
15.834	162677
15.8462	162605
15.8584	163202
15.8706	162769
15.8828	162445
15.895	162499
15.9072	162828
15.9195	162959
15.9317	162830
15.9439	163162
15.9561	163036
15.9683	163413
15.9805	162912
15.9927	162547
16.0049	163049
16.0171	163651
16.0293	163574
16.0415	163063
16.0537	162260
16.066	163253
16.0782	164173
16.0904	162985
16.1026	162517
16.1148	163439
16.127	163019
16.1392	162348
16.1514	163463
16.1636	163218
16.1758	162529
16.188	162725
16.2002	163090
16.2125	162672
16.2247	162647
16.2369	162969
16.2491	162994
16.2613	162120
16.2735	163238
16.2857	163283
16.2979	163370
16.3101	162285
16.3223	163126
16.3345	162152
16.3467	163180
16.359	162441
16.3712	162207
16.3834	162473
16.3956	162894
16.4078	162125
16.42	162851
16.4322	162781
16.4444	163337
16.4566	162696
16.4688	163175
16.481	162668
16.4932	162817
16.5054	162816
16.5177	162737
16.5299	163250
16.5421	163468
16.5543	163878
16.5665	163005
16.5787	163002
16.5909	162588
16.6031	161215
16.6153	162597
16.6275	163216
16.6397	162693
16.6519	161976
16.6642	162511
16.6764	162436
16.6886	162049
16.7008	161986
16.713	162669
16.7252	162676
16.7374	162217
16.7496	163286
16.7618	161836
16.774	162491
16.7862	161763
16.7984	162855
16.8107	161584
16.8229	161989
16.8351	161658
16.8473	162548
16.8595	162573
16.8717	162039
16.8839	162177
16.8961	162100
16.9083	162818
16.9205	161407
16.9327	163009
16.9449	161657
16.9572	161712
16.9694	161795
16.9816	161960
16.9938	161571
17.006	161868
17.0182	162794
17.0304	161972
17.0426	162884
17.0548	162341
17.067	161798
17.0792	162358
17.0914	162109
17.1036	161749
17.1159	161545
17.1281	162625
17.1403	162146
17.1525	161603
17.1647	162456
17.1769	162233
17.1891	161796
17.2013	162329
17.2135	162694
17.2257	162119
17.2379	162235
17.2501	162717
17.2624	161768
17.2746	162779
17.2868	162486
17.299	160922
17.3112	162111
17.3234	162161
17.3356	161900
17.3478	162385
17.36	162186
17.3722	161833
17.3844	162136
17.3966	162347
17.4089	161889
17.4211	162541
17.4333	162653
17.4455	162387
17.4577	162553
17.4699	162200
17.4821	162738
17.4943	162262
17.5065	162188
17.5187	162098
17.5309	162166
17.5431	162193
17.5554	162442
17.5676	162693
17.5798	162766
17.592	162262
17.6042	162657
17.6164	163228
17.6286	163018
17.6408	162471
17.653	162316
17.6652	162374
17.6774	163103
17.6896	162486
17.7018	162976
17.7141	162619
17.7263	161828
17.7385	162702
17.7507	162256
17.7629	162897
17.7751	162821
17.7873	162783
17.7995	162008
17.8117	162418
17.8239	163236
17.8361	162115
17.8483	162752
17.8606	162892
17.8728	162776
17.885	162619
17.8972	162890
17.9094	162500
17.9216	162662
17.9338	163147
17.946	162634
17.9582	162407
17.9704	161786
17.9826	162241
17.9948	162213
18.0071	162045
18.0193	162568
18.0315	161922
18.0437	161113
18.0559	162072
18.0681	163119
18.0803	161623
18.0925	162915
18.1047	161712
18.1169	162097
18.1291	161759
18.1413	162586
18.1536	162145
18.1658	161875
18.178	162425
18.1902	162383
18.2024	162851
18.2146	161546
18.2268	161762
18.239	161656
18.2512	162497
18.2634	161572
18.2756	162149
18.2878	161485
18.3001	161474
18.3123	161652
18.3245	161814
18.3367	161964
18.3489	161769
18.3611	160704
18.3733	161719
18.3855	161184
18.3977	161283
18.4099	161915
18.4221	161508
18.4343	161569
18.4465	161787
18.4588	161319
18.471	161288
18.4832	161128
18.4954	161807
18.5076	160839
18.5198	161338
18.532	160949
18.5442	161585
18.5564	161236
18.5686	160478
18.5808	160810
18.593	160077
18.6053	160596
18.6175	160433
18.6297	160754
18.6419	160414
18.6541	161424
18.6663	160233
18.6785	161090
18.6907	160528
18.7029	161409
18.7151	160817
18.7273	161044
18.7395	159938
18.7518	161052
18.764	160998
18.7762	160328
18.7884	159854
18.8006	160538
18.8128	160442
18.825	160577
18.8372	161264
18.8494	160796
18.8616	160850
18.8738	160578
18.886	161151
18.8983	160472
18.9105	160740
18.9227	160102
18.9349	160674
18.9471	161172
18.9593	160355
18.9715	159937
18.9837	160410
18.9959	160796
19.0081	160519
19.0203	159902
19.0325	160426
19.0447	160776
19.057	160350
19.0692	160832
19.0814	160497
19.0936	160171
19.1058	160470
19.118	160267
19.1302	159899
19.1424	158322
19.1546	159930
19.1668	159612
19.179	159092
19.1912	160029
19.2035	159525
19.2157	159504
19.2279	159804
19.2401	160027
19.2523	159465
19.2645	159036
19.2767	158997
19.2889	159187
19.3011	158994
19.3133	159487
19.3255	159388
19.3377	159441
19.35	159299
19.3622	160341
19.3744	159239
19.3866	159271
19.3988	159857
19.411	160177
19.4232	159375
19.4354	159208
19.4476	160092
19.4598	159456
19.472	159596
19.4842	158761
19.4965	159552
19.5087	159312
19.5209	159229
19.5331	159073
19.5453	159601
19.5575	158359
19.5697	159147
19.5819	158976
19.5941	159269
19.6063	158509
19.6185	159741
19.6307	159048
19.6429	158771
19.6552	158937
19.6674	158806
19.6796	159802
19.6918	158709
19.704	159128
19.7162	158828
19.7284	159401
19.7406	159075
19.7528	159359
19.765	158912
19.7772	158753
19.7894	159133
19.8017	159505
19.8139	159278
19.8261	159644
19.8383	159167
19.8505	159980
19.8627	159002
19.8749	159171
19.8871	159433
19.8993	159303
19.9115	158087
19.9237	159443
19.9359	159708
19.9482	159034
19.9604	159092
19.9726	159228
19.9848	159107
19.997	160350
20.0092	159750
20.0214	159213
20.0336	158820
20.0458	160290
20.058	159175
20.0702	159388
20.0824	159492
20.0947	159238
20.1069	159132
20.1191	160102
20.1313	159292
20.1435	159868
20.1557	159401
20.1679	159303
20.1801	159367
20.1923	160105
20.2045	159455
20.2167	158803
20.2289	158998
20.2411	160335
20.2534	159028
20.2656	159602
20.2778	160158
20.29	159766
20.3022	159827
20.3144	159942
20.3266	158615
20.3388	159748
20.351	159329
20.3632	159223
20.3754	159428
20.3876	159469
20.3999	160052
20.4121	159937
20.4243	159794
20.4365	159117
20.4487	159352
20.4609	159942
20.4731	159525
20.4853	159397
20.4975	160109
20.5097	159229
20.5219	159803
20.5341	160135
20.5464	160108
20.5586	160163
20.5708	159279
20.583	159968
20.5952	159456
20.6074	158520
20.6196	159514
20.6318	160440
20.644	160050
20.6562	159621
20.6684	159387
20.6806	159436
20.6929	159737
20.7051	159820
20.7173	159047
20.7295	159341
20.7417	159465
20.7539	159278
20.7661	159446
20.7783	160424
20.7905	159454
20.8027	159439
20.8149	159262
20.8271	159871
20.8393	159527
20.8516	159252
20.8638	159405
20.876	159646
20.8882	159556
20.9004	160256
20.9126	158733
20.9248	160111
20.937	159934
20.9492	159813
20.9614	159519
20.9736	160475
20.9858	159145
20.9981	159116
21.0103	159208
21.0225	159819
21.0347	160142
21.0469	160197
21.0591	159634
21.0713	160157
21.0835	160157
21.0957	159046
21.1079	159051
21.1201	159259
21.1323	158938
21.1446	158982
21.1568	159067
21.169	159211
21.1812	158988
21.1934	159378
21.2056	158245
21.2178	159115
21.23	159153
21.2422	160048
21.2544	158554
21.2666	159631
21.2788	159248
21.2911	158913
21.3033	159336
21.3155	158760
21.3277	159151
21.3399	158737
21.3521	158839
21.3643	159110
21.3765	158808
21.3887	158363
21.4009	158324
21.4131	159545
21.4253	158941
21.4376	159159
21.4498	158456
21.462	158465
21.4742	159068
21.4864	159004
21.4986	159069
21.5108	158453
21.523	158416
21.5352	158341
21.5474	158668
21.5596	158584
21.5718	158022
21.584	158634
21.5963	158759
21.6085	158509
21.6207	158556
21.6329	158315
21.6451	158737
21.6573	158107
21.6695	159093
21.6817	158232
21.6939	158795
21.7061	157672
21.7183	158578
21.7305	158605
21.7428	158436
21.755	158535
21.7672	158059
21.7794	157827
21.7916	158889
21.8038	158311
21.816	158244
21.8282	158515
21.8404	158602
21.8526	157659
21.8648	158688
21.877	156938
21.8893	157002
21.9015	156993
21.9137	157520
21.9259	157752
21.9381	156960
21.9503	157044
21.9625	157786
21.9747	157969
21.9869	157682
21.9991	157720
22.0113	156934
22.0235	157859
22.0358	157384
22.048	157220
22.0602	158026
22.0724	157015
22.0846	155991
22.0968	156676
22.109	156779
22.1212	157295
22.1334	156567
22.1456	157513
22.1578	156935
22.17	156586
22.1822	157109
22.1945	156242
22.2067	155857
22.2189	156187
22.2311	157035
22.2433	156920
22.2555	157738
22.2677	155601
22.2799	156482
22.2921	156218
22.3043	156842
22.3165	156989
22.3287	157530
22.341	156111
22.3532	156142
22.3654	155821
22.3776	156553
22.3898	156522
22.402	156941
22.4142	155555
22.4264	156213
22.4386	156209
22.4508	156263
22.463	156629
22.4752	156155
22.4875	156369
22.4997	155923
22.5119	156808
22.5241	157597
22.5363	157451
22.5485	155862
22.5607	156894
22.5729	156636
22.5851	156307
22.5973	157038
22.6095	156434
22.6217	157030
22.634	156473
22.6462	156732
22.6584	156079
22.6706	156635
22.6828	156361
22.695	156384
22.7072	157278
22.7194	156934
22.7316	156408
22.7438	157140
22.756	156919
22.7682	156186
22.7804	155425
22.7927	156343
22.8049	156068
22.8171	156299
22.8293	156566
22.8415	156960
22.8537	156823
22.8659	156919
22.8781	156920
22.8903	156941
22.9025	156700
22.9147	156398
22.9269	156312
22.9392	157045
22.9514	156434
22.9636	156567
22.9758	156583
22.988	157250
23.0002	156327
23.0124	157112
23.0246	156613
23.0368	156781
23.049	157357
23.0612	156788
23.0734	157562
23.0857	157409
23.0979	157573
23.1101	157364
23.1223	157217
23.1345	156605
23.1467	157458
23.1589	156983
23.1711	156801
23.1833	157529
23.1955	157754
23.2077	157178
23.2199	157125
23.2322	156826
23.2444	156891
23.2566	156929
23.2688	157040
23.281	156016
23.2932	156400
23.3054	156730
23.3176	156136
23.3298	157460
23.342	156407
23.3542	157109
23.3664	156613
23.3786	156626
23.3909	156780
23.4031	157017
23.4153	156292
23.4275	156527
23.4397	156834
23.4519	157088
23.4641	156601
23.4763	157089
23.4885	156403
23.5007	156779
23.5129	156783
23.5251	156483
23.5374	155991
23.5496	156959
23.5618	156657
23.574	157523
23.5862	156687
23.5984	156845
23.6106	157043
23.6228	158001
23.635	156823
23.6472	156255
23.6594	157153
23.6716	156727
23.6839	156443
23.6961	156924
23.7083	156490
23.7205	156094
23.7327	156779
23.7449	156797
23.7571	156678
23.7693	156970
23.7815	156378
23.7937	157070
23.8059	156136
23.8181	156431
23.8304	156679
23.8426	156915
23.8548	156557
23.867	156003
23.8792	156903
23.8914	156529
23.9036	156184
23.9158	156070
23.928	155841
23.9402	156254
23.9524	156302
23.9646	156900
23.9769	156545
23.9891	155665
24.0013	156830
24.0135	156500
24.0257	156627
24.0379	156339
24.0501	156046
24.0623	155700
24.0745	156395
24.0867	155573
24.0989	157141
24.1111	156581
24.1233	156936
24.1356	156584
24.1478	157220
24.16	155649
24.1722	156613
24.1844	156833
24.1966	156741
24.2088	156247
24.221	156116
24.2332	156938
24.2454	157245
24.2576	157140
24.2698	156434
24.2821	156711
24.2943	157663
24.3065	157472
24.3187	156231
24.3309	157393
24.3431	156422
24.3553	156975
24.3675	157223
24.3797	156649
[truncated: 46,002 more rows]

## Sheet: Extended Data Fig10e
Probe positions	Peak positions	Time
nm	meV	sec
0	0.3819	0
0.1953	0.3786	0.1
0.3907	0.3796	0.2
0.586	0.3846	0.3
0.7813	0.3747	0.4
0.9767	0.3785	0.5
1.172	0.3872	0.6
1.3673	0.3831	0.7
1.5626	0.3771	0.8
1.758	0.3819	0.9
1.9533	0.3795	1
2.1486	0.3837	1.1
2.344	0.381	1.2
2.5393	0.3783	1.3
2.7346	0.3824	1.4
2.93	0.3772	1.5
3.1253	0.3793	1.6
3.3206	0.3791	1.7
3.516	0.3792	1.8
3.7113	0.3757	1.9
3.9066	0.3756	2
4.1019	0.3802	2.1
4.2973	0.3777	2.2
4.4926	0.3764	2.3
4.6879	0.3839	2.4
4.8833	0.3767	2.5
5.0786	0.3782	2.6
5.2739	0.3757	2.7
5.4693	0.3805	2.8
5.6646	0.3721	2.9
5.8599	0.3835	3
6.0553	0.3783	3.1
6.2506	0.3775	3.2
6.4459	0.3815	3.3
6.6412	0.3812	3.4
6.8366	0.3754	3.5
7.0319	0.3769	3.6
7.2272	0.3784	3.7
7.4226	0.3737	3.8
7.6179	0.3699	3.9
7.8132	0.3771	4
8.0086	0.3768	4.1
8.2039	0.373	4.2
8.3992	0.3768	4.3
8.5946	0.3771	4.4
8.7899	0.3785	4.5
8.9852	0.3759	4.6
9.1805	0.38	4.7
9.3759	0.3764	4.8
9.5712	0.3801	4.9
9.7665	0.379	5
9.9619	0.3751	5.1
10.1572	0.3737	5.2
10.3525	0.3825	5.3
10.5479	0.3755	5.4
10.7432	0.3738	5.5
10.9385	0.3736	5.6
11.1339	0.3793	5.7
11.3292	0.3796	5.8
11.5245	0.38	5.9
11.7198	0.3735	6
11.9152	0.3797	6.1
12.1105	0.3806	6.2
12.3058	0.3773	6.3
12.5012	0.3817	6.4
12.6965	0.3795	6.5
12.8918	0.3785	6.6
13.0872	0.3785	6.7
13.2825	0.3733	6.8
13.4778	0.3782	6.9
13.6732	0.383	7
13.8685	0.3787	7.1
14.0638	0.3799	7.2
14.2591	0.376	7.3
14.4545	0.3814	7.4
14.6498	0.3779	7.5
14.8451	0.3786	7.6
15.0405	0.373	7.7
15.2358	0.3725	7.8
15.4311	0.3758	7.9
15.6265	0.381	8
15.8218	0.3773	8.1
16.0171	0.3816	8.2
16.2125	0.3771	8.3
16.4078	0.3731	8.4
16.6031	0.3738	8.5
16.7984	0.3753	8.6
16.9938	0.372	8.7
17.1891	0.381	8.8
17.3844	0.3766	8.9
17.5798	0.3739	9
17.7751	0.3742	9.1
17.9704	0.3743	9.2
18.1658	0.377	9.3
18.3611	0.3786	9.4
18.5564	0.3725	9.5
18.7518	0.3761	9.6
18.9471	0.3725	9.7
19.1424	0.3745	9.8
19.3377	0.375	9.9
19.5331	0.379	10
19.7284	0.379	10.1
19.9237	0.3748	10.2
20.1191	0.3726	10.3
20.3144	0.3782	10.4
20.5097	0.3748	10.5
20.7051	0.3806	10.6
20.9004	0.3788	10.7
21.0957	0.3749	10.8
21.2911	0.3745	10.9
21.4864	0.3743	11
21.6817	0.3766	11.1
21.877	0.3733	11.2
22.0724	0.3792	11.3
22.2677	0.3788	11.4
22.463	0.3777	11.5
22.6584	0.3803	11.6
22.8537	0.3812	11.7
23.049	0.3769	11.8
23.2444	0.3728	11.9
23.4397	0.3757	12
23.635	0.3783	12.1
23.8304	0.3751	12.2
24.0257	0.3766	12.3
24.221	0.3795	12.4
24.4163	0.3754	12.5
24.6117	0.3787	12.6
24.807	0.3827	12.7
25.0023	0.3764	12.8
25.1977	0.3832	12.9
25.393	0.3744	13
25.5883	0.3742	13.1
25.7837	0.3751	13.2
25.979	0.3792	13.3
26.1743	0.3785	13.4
26.3697	0.3732	13.5
26.565	0.3755	13.6
26.7603	0.3736	13.7
26.9556	0.3801	13.8
27.151	0.383	13.9
27.3463	0.3774	14
27.5416	0.3774	14.1
27.737	0.3763	14.2
27.9323	0.3757	14.3
28.1276	0.375	14.4
28.323	0.3768	14.5
28.5183	0.375	14.6
28.7136	0.3801	14.7
28.909	0.3782	14.8
29.1043	0.3761	14.9
29.2996	0.3772	15
29.4949	0.3775	15.1
29.6903	0.3757	15.2
29.8856	0.3782	15.3
30.0809	0.3774	15.4
30.2763	0.3765	15.5
30.4716	0.3799	15.6
30.6669	0.3841	15.7
30.8623	0.3801	15.8
31.0576	0.3775	15.9
31.2529	0.3785	16
31.4483	0.3742	16.1
31.6436	0.3762	16.2
31.8389	0.3793	16.3
32.0342	0.3774	16.4
32.2296	0.3667	16.5
32.4249	0.3796	16.6
32.6202	0.3767	16.7
32.8156	0.3762	16.8
33.0109	0.38	16.9
33.2062	0.3728	17
33.4016	0.3724	17.1
33.5969	0.3762	17.2
33.7922	0.3774	17.3
33.9876	0.3763	17.4
34.1829	0.3758	17.5
34.3782	0.3789	17.6
34.5735	0.3759	17.7
34.7689	0.3783	17.8
34.9642	0.375	17.9
35.1595	0.3785	18
35.3549	0.3818	18.1
35.5502	0.3718	18.2
35.7455	0.3765	18.3
35.9409	0.3747	18.4
36.1362	0.3821	18.5
36.3315	0.3764	18.6
36.5269	0.3767	18.7
36.7222	0.3747	18.8
36.9175	0.3757	18.9
37.1128	0.3777	19
37.3082	0.3816	19.1
37.5035	0.3754	19.2
37.6988	0.379	19.3
37.8942	0.3768	19.4
38.0895	0.3744	19.5
38.2848	0.3769	19.6
38.4802	0.3719	19.7
38.6755	0.3741	19.8
38.8708	0.379	19.9
39.0662	0.3817	20
39.2615	0.3791	20.1
39.4568	0.3803	20.2
39.6521	0.3731	20.3
39.8475	0.3755	20.4
40.0428	0.373	20.5
40.2381	0.3755	20.6
40.4335	0.3817	20.7
40.6288	0.3741	20.8
40.8241	0.3819	20.9
41.0195	0.3746	21
41.2148	0.379	21.1
41.4101	0.3811	21.2
41.6055	0.3791	21.3
41.8008	0.3753	21.4
41.9961	0.3725	21.5
42.1914	0.3725	21.6
42.3868	0.3766	21.7
42.5821	0.3766	21.8
42.7774	0.3778	21.9
42.9728	0.3771	22
43.1681	0.3718	22.1
43.3634	0.3701	22.2
43.5588	0.3741	22.3
43.7541	0.3731	22.4
43.9494	0.3788	22.5
44.1448	0.379	22.6
44.3401	0.3734	22.7
44.5354	0.3791	22.8
44.7307	0.3773	22.9
44.9261	0.376	23
45.1214	0.3785	23.1
45.3167	0.3747	23.2
45.5121	0.3733	23.3
45.7074	0.3783	23.4
45.9027	0.3768	23.5
46.0981	0.3767	23.6
46.2934	0.3705	23.7
46.4887	0.3716	23.8
46.6841	0.3786	23.9
46.8794	0.3816	24
47.0747	0.3762	24.1
47.27	0.3814	24.2
47.4654	0.3783	24.3
47.6607	0.3745	24.4
47.856	0.3792	24.5
48.0514	0.3772	24.6
48.2467	0.3725	24.7
48.442	0.3802	24.8
48.6374	0.3776	24.9
48.8327	0.3776	25
49.028	0.376	25.1
49.2233	0.3705	25.2
49.4187	0.3767	25.3
49.614	0.3773	25.4
49.8093	0.3792	25.5
50.0047	0.3756	25.6
50.2	0.3751	25.7
50.3953	0.3737	25.8
50.5907	0.3765	25.9
50.786	0.376	26
50.9813	0.3767	26.1
51.1767	0.3765	26.2
51.372	0.3803	26.3
51.5673	0.3873	26.4
51.7626	0.3712	26.5
51.958	0.377	26.6
52.1533	0.3799	26.7
52.3486	0.3757	26.8
52.544	0.3749	26.9
52.7393	0.3749	27
52.9346	0.3782	27.1
53.13	0.373	27.2
53.3253	0.3727	27.3
53.5206	0.3803	27.4
53.716	0.3716	27.5
53.9113	0.3761	27.6
54.1066	0.3765	27.7
54.3019	0.3801	27.8
54.4973	0.3799	27.9
54.6926	0.3741	28
54.8879	0.3733	28.1
55.0833	0.3802	28.2
55.2786	0.3754	28.3
55.4739	0.3717	28.4
55.6693	0.378	28.5
55.8646	0.3787	28.6
56.0599	0.3761	28.7
56.2553	0.3765	28.8
56.4506	0.3724	28.9
56.6459	0.3775	29
56.8412	0.3753	29.1
57.0366	0.3773	29.2
57.2319	0.3748	29.3
57.4272	0.376	29.4
57.6226	0.3784	29.5
57.8179	0.3737	29.6
58.0132	0.3728	29.7
58.2086	0.3757	29.8
58.4039	0.3748	29.9
58.5992	0.3759	30
58.7946	0.3721	30.1
58.9899	0.3813	30.2
59.1852	0.3774	30.3
59.3805	0.3759	30.4
59.5759	0.3791	30.5
59.7712	0.3729	30.6
59.9665	0.3803	30.7
60.1619	0.3814	30.8
60.3572	0.3779	30.9
60.5525	0.3743	31
60.7479	0.3778	31.1
60.9432	0.3724	31.2
61.1385	0.3736	31.3
61.3339	0.377	31.4
61.5292	0.3764	31.5
61.7245	0.3748	31.6
61.9198	0.3825	31.7
62.1152	0.3694	31.8
62.3105	0.3765	31.9
62.5058	0.3737	32
62.7012	0.38	32.1
62.8965	0.3777	32.2
63.0918	0.3799	32.3
63.2872	0.3754	32.4
63.4825	0.3706	32.5
63.6778	0.3731	32.6
63.8732	0.3723	32.7
64.0685	0.3735	32.8
64.2638	0.3731	32.9
64.4591	0.3763	33
64.6545	0.3745	33.1
64.8498	0.3764	33.2
65.0451	0.3785	33.3
65.2405	0.3752	33.4
65.4358	0.3773	33.5
65.6311	0.3712	33.6
65.8265	0.3774	33.7
66.0218	0.3799	33.8
66.2171	0.3798	33.9
66.4125	0.3761	34
66.6078	0.3749	34.1
66.8031	0.3787	34.2
66.9984	0.3734	34.3
67.1938	0.3763	34.4
67.3891	0.3746	34.5
67.5844	0.3786	34.6
67.7798	0.3736	34.7
67.9751	0.374	34.8
68.1704	0.3817	34.9
68.3658	0.378	35
68.5611	0.3741	35.1
68.7564	0.3722	35.2
68.9518	0.3776	35.3
69.1471	0.3771	35.4
69.3424	0.374	35.5
69.5377	0.3768	35.6
69.7331	0.3771	35.7
69.9284	0.3804	35.8
70.1237	0.376	35.9
70.3191	0.3706	36
70.5144	0.377	36.1
70.7097	0.3785	36.2
70.9051	0.3778	36.3
71.1004	0.3774	36.4
71.2957	0.3767	36.5
71.4911	0.3762	36.6
71.6864	0.3806	36.7
71.8817	0.3765	36.8
72.077	0.3754	36.9
72.2724	0.3757	37
72.4677	0.3761	37.1
72.663	0.3776	37.2
72.8584	0.3733	37.3
73.0537	0.3749	37.4
73.249	0.3803	37.5
73.4444	0.381	37.6
73.6397	0.3784	37.7
73.835	0.3747	37.8
74.0304	0.3759	37.9
74.2257	0.3835	38
74.421	0.3746	38.1
74.6163	0.3743	38.2
74.8117	0.3849	38.3
75.007	0.3707	38.4
75.2023	0.3735	38.5
75.3977	0.3765	38.6
75.593	0.3743	38.7
75.7883	0.3811	38.8
75.9837	0.3736	38.9
76.179	0.3792	39
76.3743	0.3704	39.1
76.5697	0.3752	39.2
76.765	0.3734	39.3
76.9603	0.3754	39.4
77.1556	0.3677	39.5
77.351	0.3789	39.6
77.5463	0.3753	39.7
77.7416	0.38	39.8
77.937	0.3793	39.9
78.1323	0.3731	40
78.3276	0.3731	40.1
78.523	0.3725	40.2
78.7183	0.3742	40.3
78.9136	0.381	40.4
79.109	0.3749	40.5
79.3043	0.3734	40.6
79.4996	0.3799	40.7
79.6949	0.3735	40.8
79.8903	0.3765	40.9
80.0856	0.3754	41
80.2809	0.3683	41.1
80.4763	0.3765	41.2
80.6716	0.371	41.3
80.8669	0.378	41.4
81.0623	0.3832	41.5
81.2576	0.3744	41.6
81.4529	0.3777	41.7
81.6483	0.375	41.8
81.8436	0.3763	41.9
82.0389	0.3759	42
82.2342	0.3762	42.1
82.4296	0.3757	42.2
82.6249	0.3725	42.3
82.8202	0.3721	42.4
83.0156	0.3785	42.5
83.2109	0.374	42.6
83.4062	0.3761	42.7
83.6016	0.3725	42.8
83.7969	0.3783	42.9
83.9922	0.3786	43
84.1876	0.3733	43.1
84.3829	0.3824	43.2
84.5782	0.3779	43.3
84.7735	0.3729	43.4
84.9689	0.3734	43.5
85.1642	0.3753	43.6
85.3595	0.3753	43.7
85.5549	0.374	43.8
85.7502	0.3782	43.9
85.9455	0.3731	44
86.1409	0.3677	44.1
86.3362	0.3765	44.2
86.5315	0.3818	44.3
86.7269	0.371	44.4
86.9222	0.372	44.5
87.1175	0.377	44.6
87.3128	0.3743	44.7
87.5082	0.3764	44.8
87.7035	0.3774	44.9
87.8988	0.3736	45
88.0942	0.3745	45.1
88.2895	0.3749	45.2
88.4848	0.3811	45.3
88.6802	0.3767	45.4
88.8755	0.3783	45.5
89.0708	0.3722	45.6
89.2662	0.3769	45.7
89.4615	0.3816	45.8
89.6568	0.3697	45.9
89.8521	0.3781	46
90.0475	0.374	46.1
90.2428	0.3766	46.2
90.4381	0.3796	46.3
90.6335	0.3768	46.4
90.8288	0.3742	46.5
91.0241	0.374	46.6
91.2195	0.3771	46.7
91.4148	0.3737	46.8
91.6101	0.3706	46.9
91.8055	0.3762	47
92.0008	0.376	47.1
92.1961	0.3746	47.2
92.3914	0.3793	47.3
92.5868	0.3779	47.4
92.7821	0.3746	47.5
92.9774	0.3788	47.6
93.1728	0.375	47.7
93.3681	0.369	47.8
93.5634	0.3774	47.9
93.7588	0.3768	48
93.9541	0.372	48.1
94.1494	0.3767	48.2
94.3448	0.3774	48.3
94.5401	0.374	48.4
94.7354	0.3736	48.5
94.9307	0.3711	48.6
95.1261	0.3802	48.7
95.3214	0.3792	48.8
95.5167	0.3756	48.9
95.7121	0.38	49
95.9074	0.3744	49.1
96.1027	0.3751	49.2
96.2981	0.3717	49.3
96.4934	0.3773	49.4
96.6887	0.3749	49.5
96.8841	0.373	49.6
97.0794	0.3713	49.7
97.2747	0.3825	49.8
97.47	0.3724	49.9
97.6654	0.3737	50
97.8607	0.3746	50.1
98.056	0.3729	50.2
98.2514	0.374	50.3
98.4467	0.375	50.4
98.642	0.3738	50.5
98.8374	0.3741	50.6
99.0327	0.3776	50.7
99.228	0.3767	50.8
99.4234	0.3742	50.9
99.6187	0.3678	51
99.814	0.3717	51.1
100.009	0.3784	51.2
100.205	0.3728	51.3
100.4	0.3739	51.4
100.595	0.3762	51.5
100.791	0.374	51.6
100.986	0.3762	51.7
101.181	0.3706	51.8
101.377	0.3727	51.9
101.572	0.3782	52
101.767	0.3768	52.1
101.963	0.3706	52.2
102.158	0.3769	52.3
102.353	0.3745	52.4
102.549	0.3782	52.5
102.744	0.3732	52.6
102.939	0.3715	52.7
103.135	0.3719	52.8
103.33	0.3731	52.9
103.525	0.3768	53
103.721	0.3726	53.1
103.916	0.3745	53.2
104.111	0.3733	53.3
104.307	0.3789	53.4
104.502	0.3727	53.5
104.697	0.3768	53.6
104.893	0.3723	53.7
105.088	0.3765	53.8
105.283	0.3769	53.9
105.479	0.3756	54
105.674	0.3732	54.1
105.869	0.3728	54.2
106.065	0.3718	54.3
106.26	0.3747	54.4
106.455	0.3731	54.5
106.651	0.377	54.6
106.846	0.376	54.7
107.041	0.378	54.8
107.237	0.3734	54.9
107.432	0.3761	55
107.627	0.3818	55.1
107.823	0.374	55.2
108.018	0.3757	55.3
108.213	0.3722	55.4
108.409	0.3729	55.5
108.604	0.3834	55.6
108.799	0.371	55.7
108.995	0.377	55.8
109.19	0.3741	55.9
109.385	0.375	56
109.581	0.3733	56.1
109.776	0.3753	56.2
109.971	0.3754	56.3
110.166	0.3735	56.4
110.362	0.3741	56.5
110.557	0.3706	56.6
110.752	0.376	56.7
110.948	0.3747	56.8
111.143	0.3757	56.9
111.338	0.3737	57
111.534	0.3773	57.1
111.729	0.375	57.2
111.924	0.3748	57.3
112.12	0.3784	57.4
112.315	0.3715	57.5
112.51	0.3803	57.6
112.706	0.3735	57.7
112.901	0.3704	57.8
113.097	0.372	57.9
113.292	0.3755	58
113.487	0.3758	58.1
113.683	0.3781	58.2
113.878	0.3762	58.3
114.073	0.3702	58.4
114.269	0.3769	58.5
114.464	0.3772	58.6
114.659	0.374	58.7
114.855	0.3771	58.8
115.05	0.3762	58.9
115.245	0.3801	59
115.441	0.3769	59.1
115.636	0.3745	59.2
115.831	0.3755	59.3
116.026	0.3755	59.4
116.222	0.3733	59.5
116.417	0.3769	59.6
116.612	0.3792	59.7
116.808	0.3801	59.8
117.003	0.3767	59.9
117.198	0.3775	60
117.394	0.3718	60.1
117.589	0.3742	60.2
117.784	0.3717	60.3
117.98	0.3811	60.4
118.175	0.377	60.5
118.37	0.3783	60.6
118.566	0.3742	60.7
118.761	0.3713	60.8
118.956	0.3743	60.9
119.152	0.3718	61
119.347	0.3713	61.1
119.542	0.3732	61.2
119.738	0.3755	61.3
119.933	0.3767	61.4
120.128	0.3744	61.5
120.324	0.3742	61.6
120.519	0.3788	61.7
120.714	0.3735	61.8
120.91	0.3729	61.9
121.105	0.3661	62
121.3	0.3788	62.1
121.496	0.3791	62.2
121.691	0.3748	62.3
121.886	0.3688	62.4
122.082	0.3715	62.5
122.277	0.3766	62.6
122.472	0.3797	62.7
122.668	0.3723	62.8
122.863	0.3776	62.9
123.058	0.3691	63
123.254	0.3756	63.1
123.449	0.3752	63.2
123.644	0.3733	63.3
123.84	0.3768	63.4
124.035	0.3748	63.5
124.23	0.3715	63.6
124.426	0.38	63.7
124.621	0.3689	63.8
124.816	0.3745	63.9
125.012	0.3729	64
125.207	0.3781	64.1
125.402	0.3785	64.2
125.598	0.3762	64.3
125.793	0.3792	64.4
125.988	0.372	64.5
126.184	0.3759	64.6
126.379	0.3787	64.7
126.574	0.3765	64.8
126.77	0.3731	64.9
126.965	0.3747	65
127.16	0.3743	65.1
127.356	0.3758	65.2
127.551	0.375	65.3
127.746	0.3756	65.4
127.942	0.3743	65.5
128.137	0.3756	65.6
128.332	0.3717	65.7
128.528	0.3768	65.8
128.723	0.3749	65.9
128.918	0.3682	66
129.114	0.3769	66.1
129.309	0.3696	66.2
129.504	0.3813	66.3
129.7	0.3744	66.4
129.895	0.3754	66.5
130.09	0.3768	66.6
130.286	0.374	66.7
130.481	0.3764	66.8
130.676	0.3754	66.9
130.872	0.3715	67
131.067	0.3754	67.1
131.262	0.3697	67.2
131.458	0.3803	67.3
131.653	0.3751	67.4
131.848	0.3783	67.5
132.044	0.3741	67.6
132.239	0.3727	67.7
132.434	0.3733	67.8
132.63	0.3655	67.9
132.825	0.3793	68
133.02	0.3759	68.1
133.216	0.3715	68.2
133.411	0.3724	68.3
133.606	0.373	68.4
133.802	0.3767	68.5
133.997	0.3732	68.6
134.192	0.3734	68.7
134.388	0.3754	68.8
134.583	0.3716	68.9
134.778	0.3747	69
134.974	0.3796	69.1
135.169	0.3733	69.2
135.364	0.3759	69.3
135.56	0.3734	69.4
135.755	0.372	69.5
135.95	0.3793	69.6
136.145	0.3708	69.7
136.341	0.3754	69.8
136.536	0.3739	69.9
136.732	0.3764	70
136.927	0.3729	70.1
137.122	0.3736	70.2
137.317	0.3722	70.3
137.513	0.3738	70.4
137.708	0.3775	70.5
137.904	0.3776	70.6
138.099	0.3818	70.7
138.294	0.3779	70.8
138.489	0.3761	70.9
138.685	0.3773	71
138.88	0.3727	71.1
139.076	0.3753	71.2
139.271	0.3728	71.3
139.466	0.3742	71.4
139.661	0.3774	71.5
139.857	0.373	71.6
140.052	0.3697	71.7
140.248	0.381	71.8
140.443	0.3798	71.9
140.638	0.3718	72
140.833	0.3766	72.1
141.029	0.3737	72.2
141.224	0.3695	72.3
141.419	0.3805	72.4
141.615	0.3752	72.5
141.81	0.3768	72.6
142.006	0.3696	72.7
142.201	0.3766	72.8
142.396	0.3763	72.9
142.591	0.3768	73
142.787	0.3776	73.1
142.982	0.3768	73.2
143.177	0.3763	73.3
143.373	0.3687	73.4
143.568	0.3788	73.5
143.763	0.3776	73.6
143.959	0.3758	73.7
144.154	0.3718	73.8
144.349	0.3724	73.9
144.545	0.3824	74
144.74	0.3748	74.1
144.935	0.3732	74.2
145.131	0.3763	74.3
145.326	0.375	74.4
145.521	0.372	74.5
145.717	0.3761	74.6
145.912	0.3766	74.7
146.107	0.3739	74.8
146.303	0.3731	74.9
146.498	0.3721	75
146.693	0.3734	75.1
146.889	0.372	75.2
147.084	0.3731	75.3
147.279	0.3736	75.4
147.475	0.3763	75.5
147.67	0.3691	75.6
147.865	0.3726	75.7
148.061	0.3736	75.8
148.256	0.3725	75.9
148.451	0.3686	76
148.647	0.3755	76.1
148.842	0.3745	76.2
149.037	0.3729	76.3
149.233	0.3696	76.4
149.428	0.3672	76.5
149.623	0.3795	76.6
149.819	0.3791	76.7
150.014	0.3749	76.8
150.209	0.3664	76.9
150.405	0.3712	77
150.6	0.3765	77.1
150.795	0.3741	77.2
150.991	0.379	77.3
151.186	0.3729	77.4
151.381	0.3708	77.5
151.577	0.3757	77.6
151.772	0.3761	77.7
151.967	0.3791	77.8
152.163	0.3729	77.9
152.358	0.3779	78
152.553	0.3826	78.1
152.749	0.3656	78.2
152.944	0.3703	78.3
153.139	0.3724	78.4
153.335	0.3699	78.5
153.53	0.3719	78.6
153.725	0.3721	78.7
153.921	0.3808	78.8
154.116	0.3698	78.9
154.311	0.3771	79
154.507	0.3743	79.1
154.702	0.3759	79.2
154.897	0.3755	79.3
155.093	0.3747	79.4
155.288	0.3725	79.5
155.483	0.3766	79.6
155.679	0.3723	79.7
155.874	0.3763	79.8
156.069	0.3643	79.9
156.265	0.37	80
156.46	0.3758	80.1
156.655	0.3751	80.2
156.851	0.373	80.3
157.046	0.3735	80.4
157.241	0.3703	80.5
157.437	0.376	80.6
157.632	0.3714	80.7
157.827	0.37	80.8
158.023	0.3729	80.9
158.218	0.3678	81
158.413	0.3711	81.1
158.609	0.3772	81.2
158.804	0.372	81.3
158.999	0.3693	81.4
159.195	0.3712	81.5
159.39	0.3792	81.6
159.585	0.3689	81.7
159.781	0.3695	81.8
159.976	0.3726	81.9
160.171	0.3731	82
160.367	0.3735	82.1
160.562	0.381	82.2
160.757	0.367	82.3
160.952	0.3762	82.4
161.148	0.3756	82.5
161.343	0.3755	82.6
161.538	0.3712	82.7
161.734	0.3724	82.8
161.929	0.3694	82.9
162.125	0.3737	83
162.32	0.3772	83.1
162.515	0.3731	83.2
162.71	0.3721	83.3
162.906	0.3732	83.4
163.101	0.3756	83.5
163.297	0.3716	83.6
163.492	0.3728	83.7
163.687	0.3751	83.8
163.882	0.3724	83.9
164.078	0.3729	84
164.273	0.3716	84.1
164.469	0.3733	84.2
164.664	0.3713	84.3
164.859	0.3684	84.4
165.054	0.3731	84.5
165.25	0.3753	84.6
165.445	0.3663	84.7
165.641	0.3761	84.8
165.836	0.3744	84.9
166.031	0.3738	85
166.226	0.3744	85.1
166.422	0.3604	85.2
166.617	0.374	85.3
166.812	0.3702	85.4
167.008	0.3716	85.5
167.203	0.3733	85.6
167.399	0.3723	85.7
167.594	0.3732	85.8
167.789	0.3714	85.9
167.984	0.3718	86
168.18	0.3726	86.1
168.375	0.3753	86.2
168.57	0.3738	86.3
168.766	0.3703	86.4
168.961	0.374	86.5
169.156	0.3712	86.6
169.352	0.3745	86.7
169.547	0.3719	86.8
169.742	0.3753	86.9
169.938	0.3743	87
170.133	0.3764	87.1
170.328	0.3731	87.2
170.524	0.3718	87.3
170.719	0.372	87.4
170.914	0.3732	87.5
171.11	0.3766	87.6
171.305	0.3678	87.7
171.5	0.3691	87.8
171.696	0.3742	87.9
171.891	0.3702	88
172.086	0.371	88.1
172.282	0.3697	88.2
172.477	0.3714	88.3
172.672	0.3738	88.4
172.868	0.3735	88.5
173.063	0.3721	88.6
173.258	0.3681	88.7
173.454	0.3728	88.8
173.649	0.3731	88.9
173.844	0.3673	89
174.04	0.3798	89.1
174.235	0.3761	89.2
174.43	0.3725	89.3
174.626	0.3722	89.4
174.821	0.3736	89.5
175.016	0.3709	89.6
175.212	0.3738	89.7
175.407	0.3688	89.8
175.602	0.3692	89.9
175.798	0.3744	90
175.993	0.3726	90.1
176.188	0.3714	90.2
176.384	0.3783	90.3
176.579	0.3774	90.4
176.774	0.3731	90.5
176.97	0.3767	90.6
177.165	0.3718	90.7
177.36	0.36	90.8
177.556	0.3725	90.9
177.751	0.3705	91
177.946	0.3706	91.1
178.142	0.3699	91.2
178.337	0.3751	91.3
178.532	0.369	91.4
178.728	0.368	91.5
178.923	0.376	91.6
179.118	0.3715	91.7
179.314	0.3716	91.8
179.509	0.3707	91.9
179.704	0.3691	92
179.9	0.3687	92.1
180.095	0.3722	92.2
180.29	0.3708	92.3
180.486	0.3723	92.4
180.681	0.3684	92.5
180.876	0.368	92.6
181.072	0.3668	92.7
181.267	0.3755	92.8
181.462	0.3765	92.9
181.658	0.3703	93
181.853	0.3687	93.1
182.048	0.374	93.2
182.244	0.3716	93.3
182.439	0.3687	93.4
182.634	0.3678	93.5
182.83	0.3689	93.6
183.025	0.376	93.7
183.22	0.3728	93.8
183.416	0.3684	93.9
183.611	0.3672	94
183.806	0.3726	94.1
184.002	0.3658	94.2
184.197	0.3758	94.3
184.392	0.3698	94.4
184.588	0.3725	94.5
184.783	0.3688	94.6
184.978	0.37	94.7
185.174	0.3712	94.8
185.369	0.3727	94.9
185.564	0.3712	95
185.76	0.3773	95.1
185.955	0.37	95.2
186.15	0.3668	95.3
186.345	0.367	95.4
186.541	0.3738	95.5
186.736	0.3743	95.6
186.931	0.3716	95.7
187.127	0.374	95.8
187.322	0.3703	95.9
187.518	0.3634	96
187.713	0.3718	96.1
187.908	0.3731	96.2
188.103	0.3764	96.3
188.299	0.374	96.4
188.494	0.3694	96.5
188.69	0.3684	96.6
188.885	0.3786	96.7
189.08	0.3808	96.8
189.275	0.3672	96.9
189.471	0.3677	97
189.666	0.3725	97.1
189.862	0.3684	97.2
190.057	0.374	97.3
190.252	0.3648	97.4
190.447	0.3685	97.5
190.643	0.369	97.6
190.838	0.3804	97.7
191.034	0.3751	97.8
191.229	0.3683	97.9
191.424	0.37	98
191.619	0.3718	98.1
191.815	0.3758	98.2
192.01	0.3757	98.3
192.206	0.3734	98.4
192.401	0.3753	98.5
192.596	0.366	98.6
192.792	0.3704	98.7
192.987	0.3691	98.8
193.182	0.3689	98.9
193.377	0.3704	99
193.573	0.3682	99.1
193.768	0.3665	99.2
193.963	0.3718	99.3
194.159	0.3693	99.4
194.354	0.3712	99.5
194.549	0.3775	99.6
194.745	0.371	99.7
194.94	0.3696	99.8
195.135	0.3705	99.9
195.331	0.3716	100
195.526	0.3691	100.1
195.721	0.3706	100.2
195.917	0.3697	100.3
196.112	0.3736	100.4
196.307	0.3746	100.5
196.503	0.3699	100.6
196.698	0.3685	100.7
196.893	0.3709	100.8
197.089	0.3666	100.9
197.284	0.3719	101
197.479	0.3689	101.1
197.675	0.3761	101.2
197.87	0.3698	101.3
198.065	0.3668	101.4
198.261	0.3686	101.5
198.456	0.3679	101.6
198.651	0.3748	101.7
198.847	0.3725	101.8
199.042	0.3706	101.9
199.237	0.3726	102
199.433	0.3689	102.1
199.628	0.3716	102.2
199.823	0.3742	102.3
200.019	0.3711	102.4
200.214	0.3673	102.5
200.409	0.3654	102.6
200.605	0.3725	102.7
200.8	0.3724	102.8
200.995	0.3702	102.9
201.191	0.3726	103
201.386	0.3707	103.1
201.581	0.3716	103.2
201.777	0.3695	103.3
201.972	0.3705	103.4
202.167	0.3707	103.5
202.363	0.3655	103.6
202.558	0.3722	103.7
202.753	0.3721	103.8
202.949	0.3721	103.9
203.144	0.3681	104
203.339	0.3734	104.1
203.535	0.3671	104.2
203.73	0.3701	104.3
203.925	0.3736	104.4
204.121	0.3684	104.5
204.316	0.3732	104.6
204.511	0.3703	104.7
204.707	0.3706	104.8
204.902	0.3753	104.9
205.097	0.3705	105
205.293	0.3726	105.1
205.488	0.3682	105.2
205.683	0.3707	105.3
205.879	0.3731	105.4
206.074	0.3768	105.5
206.269	0.3652	105.6
206.465	0.3689	105.7
206.66	0.3718	105.8
206.855	0.3746	105.9
207.051	0.3667	106
207.246	0.3725	106.1
207.441	0.3671	106.2
207.637	0.3718	106.3
207.832	0.3693	106.4
208.027	0.3753	106.5
208.223	0.3704	106.6
208.418	0.3703	106.7
208.613	0.3709	106.8
208.809	0.3652	106.9
209.004	0.3587	107
209.199	0.3735	107.1
209.395	0.3705	107.2
209.59	0.373	107.3
209.785	0.3689	107.4
209.981	0.3715	107.5
210.176	0.3671	107.6
210.371	0.3659	107.7
210.567	0.3735	107.8
210.762	0.3707	107.9
210.957	0.3702	108
211.153	0.3711	108.1
211.348	0.3717	108.2
211.543	0.3671	108.3
211.738	0.3741	108.4
211.934	0.3694	108.5
212.129	0.3731	108.6
212.325	0.3675	108.7
212.52	0.3705	108.8
212.715	0.3709	108.9
212.911	0.3752	109
213.106	0.3729	109.1
213.301	0.3712	109.2
213.496	0.3733	109.3
213.692	0.3723	109.4
213.887	0.3725	109.5
214.083	0.3747	109.6
214.278	0.3659	109.7
214.473	0.3754	109.8
214.668	0.3716	109.9
214.864	0.3691	110
215.059	0.3746	110.1
215.255	0.3697	110.2
215.45	0.3664	110.3
215.645	0.3686	110.4
215.84	0.3682	110.5
216.036	0.3727	110.6
216.231	0.3747	110.7
216.427	0.3745	110.8
216.622	0.3667	110.9
216.817	0.3677	111
217.012	0.3769	111.1
217.208	0.3717	111.2
217.403	0.3733	111.3
217.599	0.3706	111.4
217.794	0.3665	111.5
217.989	0.37	111.6
218.185	0.3748	111.7
218.38	0.3701	111.8
218.575	0.3698	111.9
218.77	0.3637	112
218.966	0.3661	112.1
219.161	0.3715	112.2
219.356	0.3717	112.3
219.552	0.3661	112.4
219.747	0.3706	112.5
219.942	0.3725	112.6
220.138	0.3737	112.7
220.333	0.3697	112.8
220.528	0.3688	112.9
220.724	0.3728	113
220.919	0.3693	113.1
221.114	0.3703	113.2
221.31	0.372	113.3
221.505	0.3675	113.4
221.7	0.3701	113.5
221.896	0.3685	113.6
222.091	0.3738	113.7
222.286	0.3742	113.8
222.482	0.3723	113.9
222.677	0.3688	114
222.872	0.3707	114.1
223.068	0.3731	114.2
223.263	0.3744	114.3
223.458	0.3673	114.4
223.654	0.3742	114.5
223.849	0.3695	114.6
224.044	0.3694	114.7
224.24	0.3739	114.8
224.435	0.3685	114.9
224.63	0.3729	115
224.826	0.3723	115.1
225.021	0.3707	115.2
225.216	0.3756	115.3
225.412	0.3687	115.4
225.607	0.3696	115.5
225.802	0.3684	115.6
225.998	0.3745	115.7
226.193	0.3698	115.8
226.388	0.3716	115.9
226.584	0.3681	116
226.779	0.3685	116.1
226.974	0.3718	116.2
227.17	0.3705	116.3
227.365	0.3698	116.4
227.56	0.3757	116.5
227.756	0.3722	116.6
227.951	0.3697	116.7
228.146	0.3735	116.8
228.342	0.3676	116.9
228.537	0.3694	117
228.732	0.3726	117.1
228.928	0.3733	117.2
229.123	0.373	117.3
229.318	0.3656	117.4
229.514	0.3716	117.5
229.709	0.3724	117.6
229.904	0.3697	117.7
230.1	0.3757	117.8
230.295	0.3731	117.9
230.49	0.3718	118
230.686	0.3747	118.1
230.881	0.3717	118.2
231.076	0.3692	118.3
231.272	0.3699	118.4
231.467	0.3686	118.5
231.662	0.3727	118.6
231.858	0.3753	118.7
232.053	0.3687	118.8
232.248	0.3689	118.9
232.444	0.3705	119
232.639	0.3677	119.1
232.834	0.3721	119.2
233.03	0.3669	119.3
233.225	0.3703	119.4
233.42	0.3756	119.5
233.616	0.3688	119.6
233.811	0.3724	119.7
234.006	0.3766	119.8
234.202	0.3736	119.9
234.397	0.3726	120
234.592	0.3727	120.1
234.788	0.3688	120.2
234.983	0.3728	120.3
235.178	0.3742	120.4
235.374	0.3698	120.5
235.569	0.3723	120.6
235.764	0.3723	120.7
235.96	0.3768	120.8
236.155	0.3723	120.9
236.35	0.372	121
236.546	0.3727	121.1
236.741	0.3739	121.2
236.936	0.3697	121.3
237.131	0.3705	121.4
237.327	0.371	121.5
237.522	0.3764	121.6
237.718	0.3691	121.7
237.913	0.3704	121.8
238.108	0.3702	121.9
238.304	0.3765	122
238.499	0.3731	122.1
238.694	0.368	122.2
238.889	0.3694	122.3
239.085	0.3739	122.4
239.28	0.372	122.5
239.476	0.3699	122.6
239.671	0.3702	122.7
239.866	0.3759	122.8
240.061	0.3693	122.9
240.257	0.3712	123
240.452	0.3709	123.1
240.648	0.3695	123.2
240.843	0.3722	123.3
241.038	0.3708	123.4
241.233	0.3713	123.5
241.429	0.3688	123.6
241.624	0.3722	123.7
241.82	0.3701	123.8
242.015	0.3745	123.9
242.21	0.3744	124
242.405	0.3718	124.1
242.601	0.3718	124.2
242.796	0.3682	124.3
242.992	0.3679	124.4
243.187	0.3725	124.5
243.382	0.3679	124.6
243.577	0.373	124.7
243.773	0.3674	124.8
243.968	0.3734	124.9
244.163	0.3745	125
244.359	0.3713	125.1
244.554	0.3726	125.2
244.749	0.3756	125.3
244.945	0.3689	125.4
245.14	0.3669	125.5
245.335	0.3699	125.6
245.531	0.367	125.7
245.726	0.3698	125.8
245.921	0.3628	125.9
246.117	0.3724	126
246.312	0.3718	126.1
246.507	0.373	126.2
246.703	0.3728	126.3
246.898	0.363	126.4
247.093	0.3751	126.5
247.289	0.3654	126.6
247.484	0.3704	126.7
247.679	0.3702	126.8
247.875	0.3714	126.9
248.07	0.3724	127
248.265	0.3708	127.1
248.461	0.3711	127.2
248.656	0.369	127.3
248.851	0.3669	127.4
249.047	0.3711	127.5
249.242	0.3703	127.6
249.437	0.3663	127.7
249.633	0.3695	127.8
249.828	0.3694	127.9
250.023	0.3663	128
250.219	0.3663	128.1
250.414	0.3681	128.2
250.609	0.3749	128.3
250.805	0.3631	128.4
251	0.3656	128.5
251.195	0.3687	128.6
251.391	0.3728	128.7
251.586	0.3729	128.8
251.781	0.3695	128.9
251.977	0.3692	129
252.172	0.3699	129.1
252.367	0.3736	129.2
252.563	0.3662	129.3
252.758	0.3663	129.4
252.953	0.3703	129.5
253.149	0.3717	129.6
253.344	0.3741	129.7
253.539	0.3674	129.8
253.735	0.3685	129.9
253.93	0.3717	130
254.125	0.3742	130.1
254.321	0.3734	130.2
254.516	0.3721	130.3
254.711	0.3716	130.4
254.907	0.3734	130.5
255.102	0.3633	130.6
255.297	0.3735	130.7
255.493	0.379	130.8
255.688	0.3691	130.9
255.883	0.3697	131
256.079	0.3685	131.1
256.274	0.3692	131.2
256.469	0.3728	131.3
256.665	0.3689	131.4
256.86	0.3736	131.5
257.055	0.3716	131.6
257.251	0.3589	131.7
257.446	0.3743	131.8
257.641	0.3662	131.9
257.837	0.3714	132
258.032	0.3714	132.1
258.227	0.3692	132.2
258.423	0.3685	132.3
258.618	0.3681	132.4
258.813	0.3678	132.5
259.009	0.3733	132.6
259.204	0.3624	132.7
259.399	0.3677	132.8
259.595	0.3711	132.9
259.79	0.3717	133
259.985	0.3659	133.1
260.181	0.373	133.2
260.376	0.3712	133.3
260.571	0.3708	133.4
260.767	0.3683	133.5
260.962	0.3707	133.6
261.157	0.3758	133.7
261.353	0.3702	133.8
261.548	0.3697	133.9
261.743	0.3732	134
261.938	0.3666	134.1
262.134	0.3697	134.2
262.329	0.3659	134.3
262.524	0.366	134.4
262.72	0.3705	134.5
262.915	0.373	134.6
263.111	0.368	134.7
263.306	0.3718	134.8
263.501	0.3662	134.9
263.697	0.3677	135
263.892	0.3713	135.1
264.087	0.3664	135.2
264.283	0.3671	135.3
264.478	0.369	135.4
264.673	0.3778	135.5
264.868	0.3653	135.6
265.064	0.3699	135.7
265.259	0.3652	135.8
265.454	0.3696	135.9
265.65	0.3721	136
265.845	0.3697	136.1
266.041	0.3618	136.2
266.236	0.3741	136.3
266.431	0.3637	136.4
266.627	0.3679	136.5
266.822	0.371	136.6
267.017	0.3684	136.7
267.212	0.3649	136.8
267.408	0.3569	136.9
267.603	0.3713	137
267.798	0.3643	137.1
267.994	0.3691	137.2
268.189	0.37	137.3
268.385	0.3744	137.4
268.58	0.3715	137.5
268.775	0.3672	137.6
268.97	0.3703	137.7
269.166	0.3696	137.8
269.361	0.3663	137.9
269.556	0.3717	138
269.752	0.3586	138.1
269.947	0.3712	138.2
270.142	0.3639	138.3
270.338	0.3714	138.4
270.533	0.3659	138.5
270.728	0.3695	138.6
270.924	0.3691	138.7
271.119	0.367	138.8
271.314	0.3675	138.9
271.51	0.37	139
271.705	0.3705	139.1
271.9	0.3682	139.2
272.096	0.364	139.3
272.291	0.3683	139.4
272.486	0.3689	139.5
272.682	0.3689	139.6
272.877	0.3709	139.7
273.072	0.3635	139.8
273.268	0.3694	139.9
273.463	0.3684	140
273.658	0.3704	140.1
273.854	0.3712	140.2
274.049	0.3719	140.3
274.244	0.3701	140.4
274.44	0.3657	140.5
274.635	0.3735	140.6
274.83	0.37	140.7
275.026	0.3666	140.8
275.221	0.3704	140.9
275.416	0.3611	141
275.612	0.3644	141.1
275.807	0.3704	141.2
276.002	0.3656	141.3
276.198	0.3711	141.4
276.393	0.3665	141.5
276.588	0.3696	141.6
276.784	0.3715	141.7
276.979	0.3638	141.8
277.174	0.3689	141.9
277.37	0.3726	142
277.565	0.3736	142.1
277.76	0.3723	142.2
277.956	0.3707	142.3
278.151	0.3684	142.4
278.346	0.3713	142.5
278.542	0.3701	142.6
278.737	0.3726	142.7
278.932	0.3693	142.8
279.128	0.374	142.9
279.323	0.3681	143
279.518	0.3679	143.1
279.714	0.3726	143.2
279.909	0.3672	143.3
280.104	0.3689	143.4
280.3	0.3699	143.5
280.495	0.3733	143.6
280.69	0.3704	143.7
280.886	0.3701	143.8
281.081	0.372	143.9
281.276	0.3738	144
281.472	0.3712	144.1
281.667	0.3689	144.2
281.862	0.3701	144.3
282.058	0.3737	144.4
282.253	0.3723	144.5
282.448	0.3727	144.6
282.644	0.3661	144.7
282.839	0.3777	144.8
283.034	0.3707	144.9
283.23	0.3662	145
283.425	0.3659	145.1
283.62	0.3762	145.2
283.816	0.3726	145.3
284.011	0.3698	145.4
284.206	0.3665	145.5
284.402	0.3687	145.6
284.597	0.3684	145.7
284.792	0.3693	145.8
284.988	0.3723	145.9
285.183	0.368	146
285.378	0.3705	146.1
285.574	0.3653	146.2
285.769	0.3677	146.3
285.964	0.3698	146.4
286.16	0.3671	146.5
286.355	0.3718	146.6
286.55	0.3727	146.7
286.745	0.3708	146.8
286.941	0.3715	146.9
287.136	0.3741	147
287.332	0.3731	147.1
287.527	0.3673	147.2
287.722	0.3697	147.3
287.918	0.3721	147.4
288.113	0.3678	147.5
288.308	0.3767	147.6
288.503	0.373	147.7
288.699	0.374	147.8
288.894	0.3697	147.9
289.089	0.3701	148
289.285	0.3723	148.1
289.48	0.3743	148.2
289.675	0.3725	148.3
289.871	0.3768	148.4
290.066	0.3698	148.5
290.262	0.371	148.6
290.457	0.3707	148.7
290.652	0.3709	148.8
290.848	0.3727	148.9
291.043	0.3732	149
291.238	0.3702	149.1
291.433	0.3781	149.2
291.629	0.3741	149.3
291.824	0.3796	149.4
292.019	0.3738	149.5
292.215	0.3688	149.6
292.41	0.3695	149.7
292.606	0.3707	149.8
292.801	0.3748	149.9
292.996	0.3695	150
293.192	0.3685	150.1
293.387	0.3717	150.2
293.582	0.3731	150.3
293.777	0.372	150.4
293.973	0.3688	150.5
294.168	0.37	150.6
294.363	0.3729	150.7
294.559	0.3682	150.8
294.754	0.3738	150.9
294.949	0.3722	151
295.145	0.373	151.1
295.34	0.3722	151.2
295.535	0.3681	151.3
295.731	0.3754	151.4
295.926	0.366	151.5
296.121	0.3705	151.6
296.317	0.3741	151.7
296.512	0.3694	151.8
296.707	0.3652	151.9
296.903	0.3786	152
297.098	0.3714	152.1
297.293	0.3741	152.2
297.489	0.3748	152.3
297.684	0.3688	152.4
297.879	0.3725	152.5
298.075	0.374	152.6
298.27	0.3681	152.7
298.465	0.3699	152.8
298.661	0.3672	152.9
298.856	0.3652	153
299.051	0.3726	153.1
299.247	0.371	153.2
299.442	0.3743	153.3
299.637	0.3696	153.4
299.833	0.3688	153.5
300.028	0.3719	153.6
300.223	0.3721	153.7
300.419	0.3711	153.8
300.614	0.3654	153.9
300.809	0.3754	154
301.005	0.3717	154.1
301.2	0.371	154.2
301.395	0.3695	154.3
301.591	0.3661	154.4
301.786	0.3711	154.5
301.981	0.3714	154.6
302.177	0.3723	154.7
302.372	0.3682	154.8
302.567	0.3677	154.9
302.763	0.3712	155
302.958	0.3736	155.1
303.153	0.3724	155.2
303.349	0.372	155.3
303.544	0.37	155.4
303.739	0.3704	155.5
303.935	0.3699	155.6
304.13	0.3711	155.7
304.325	0.3735	155.8
304.521	0.3795	155.9
304.716	0.3731	156
304.911	0.3706	156.1
305.107	0.3686	156.2
305.302	0.368	156.3
305.497	0.3711	156.4
305.693	0.3693	156.5
305.888	0.3724	156.6
306.083	0.3669	156.7
306.279	0.3728	156.8
306.474	0.3726	156.9
306.669	0.3705	157
306.865	0.3735	157.1
307.06	0.3661	157.2
307.255	0.3693	157.3
307.451	0.3751	157.4
307.646	0.3712	157.5
307.841	0.3698	157.6
308.037	0.3771	157.7
308.232	0.3705	157.8
308.427	0.3746	157.9
308.623	0.3703	158
308.818	0.3754	158.1
309.013	0.3719	158.2
309.209	0.3705	158.3
309.404	0.374	158.4
309.599	0.3687	158.5
309.795	0.3729	158.6
309.99	0.3714	158.7
310.185	0.3708	158.8
310.381	0.3683	158.9
310.576	0.3707	159
310.771	0.3732	159.1
310.967	0.3728	159.2
311.162	0.3714	159.3
311.357	0.3734	159.4
311.553	0.3738	159.5
311.748	0.3705	159.6
311.943	0.3703	159.7
312.139	0.3701	159.8
312.334	0.3725	159.9
312.529	0.3714	160
312.724	0.3677	160.1
312.92	0.3706	160.2
313.115	0.3675	160.3
313.31	0.3708	160.4
313.506	0.3696	160.5
313.701	0.3711	160.6
313.897	0.3718	160.7
314.092	0.3677	160.8
314.287	0.3737	160.9
314.483	0.3735	161
314.678	0.3717	161.1
314.873	0.3729	161.2
315.068	0.3739	161.3
315.264	0.3725	161.4
315.459	0.3747	161.5
315.654	0.3776	161.6
315.85	0.3748	161.7
316.045	0.3763	161.8
316.24	0.3717	161.9
316.436	0.3763	162
316.631	0.3733	162.1
316.827	0.3711	162.2
317.022	0.3742	162.3
317.217	0.367	162.4
317.413	0.373	162.5
317.608	0.3707	162.6
317.803	0.3698	162.7
317.998	0.3703	162.8
318.194	0.3776	162.9
318.389	0.3725	163
318.584	0.3727	163.1
318.78	0.3705	163.2
318.975	0.3719	163.3
319.171	0.3724	163.4
319.366	0.3737	163.5
319.561	0.3717	163.6
319.756	0.3726	163.7
319.952	0.3712	163.8
320.147	0.3684	163.9
320.342	0.3636	164
320.538	0.3687	164.1
320.733	0.3754	164.2
320.928	0.3723	164.3
321.124	0.3679	164.4
321.319	0.3701	164.5
321.514	0.3727	164.6
321.71	0.3732	164.7
321.905	0.3714	164.8
322.1	0.3745	164.9
322.296	0.3698	165
322.491	0.3773	165.1
322.686	0.3722	165.2
322.882	0.3758	165.3
323.077	0.3729	165.4
323.272	0.3691	165.5
323.468	0.3744	165.6
323.663	0.3647	165.7
323.858	0.3752	165.8
324.054	0.3732	165.9
324.249	0.3658	166
324.444	0.3698	166.1
324.64	0.3635	166.2
324.835	0.3626	166.3
325.03	0.3755	166.4
325.226	0.3715	166.5
325.421	0.371	166.6
325.616	0.3666	166.7
325.812	0.3699	166.8
326.007	0.37	166.9
326.202	0.3649	167
326.398	0.3743	167.1
326.593	0.3742	167.2
326.788	0.3692	167.3
326.984	0.369	167.4
327.179	0.368	167.5
327.374	0.3747	167.6
327.57	0.3675	167.7
327.765	0.3695	167.8
327.96	0.3719	167.9
328.156	0.3758	168
328.351	0.3677	168.1
328.546	0.3735	168.2
328.742	0.3708	168.3
328.937	0.3687	168.4
329.132	0.3724	168.5
329.328	0.3733	168.6
329.523	0.37	168.7
329.718	0.3712	168.8
329.914	0.373	168.9
330.109	0.3672	169
330.304	0.3731	169.1
330.5	0.368	169.2
330.695	0.3716	169.3
330.89	0.3721	169.4
331.086	0.37	169.5
331.281	0.3749	169.6
331.476	0.3691	169.7
331.672	0.3686	169.8
331.867	0.3685	169.9
332.062	0.3682	170
332.258	0.3685	170.1
332.453	0.3693	170.2
332.648	0.3722	170.3
332.844	0.3708	170.4
333.039	0.3664	170.5
333.234	0.3723	170.6
333.43	0.3757	170.7
333.625	0.3695	170.8
333.82	0.3671	170.9
334.016	0.37	171
334.211	0.3735	171.1
334.406	0.3704	171.2
334.602	0.3652	171.3
334.797	0.3696	171.4
334.992	0.3713	171.5
335.188	0.3724	171.6
335.383	0.3725	171.7
335.578	0.3717	171.8
335.774	0.3665	171.9
335.969	0.3716	172
336.164	0.3701	172.1
336.36	0.3689	172.2
336.555	0.3739	172.3
336.75	0.3734	172.4
336.946	0.37	172.5
337.141	0.3701	172.6
337.336	0.3713	172.7
337.531	0.3703	172.8
337.727	0.3669	172.9
337.922	0.3703	173
338.118	0.3646	173.1
338.313	0.3695	173.2
338.508	0.3699	173.3
338.704	0.3761	173.4
338.899	0.3727	173.5
339.094	0.3709	173.6
339.289	0.3657	173.7
339.485	0.3671	173.8
339.68	0.3736	173.9
339.875	0.3705	174
340.071	0.3683	174.1
340.266	0.3666	174.2
340.462	0.3644	174.3
340.657	0.3683	174.4
340.852	0.3694	174.5
341.048	0.3762	174.6
341.243	0.369	174.7
341.438	0.3708	174.8
341.634	0.3678	174.9
341.829	0.3733	175
342.024	0.3664	175.1
342.219	0.3724	175.2
342.415	0.3677	175.3
342.61	0.3768	175.4
342.805	0.3704	175.5
343.001	0.3675	175.6
343.196	0.3728	175.7
343.392	0.3644	175.8
343.587	0.3683	175.9
343.782	0.3675	176
343.978	0.372	176.1
344.173	0.3687	176.2
344.368	0.3679	176.3
344.563	0.3643	176.4
344.759	0.3667	176.5
344.954	0.3722	176.6
345.149	0.373	176.7
345.345	0.3666	176.8
345.54	0.3659	176.9
345.735	0.3678	177
345.931	0.3704	177.1
346.126	0.371	177.2
346.321	0.3683	177.3
346.517	0.3641	177.4
346.712	0.3692	177.5
346.907	0.366	177.6
347.103	0.371	177.7
347.298	0.3692	177.8
347.493	0.3698	177.9
347.689	0.3742	178
347.884	0.3682	178.1
348.079	0.3737	178.2
348.275	0.3686	178.3
348.47	0.3683	178.4
348.665	0.3667	178.5
348.861	0.3725	178.6
349.056	0.3708	178.7
349.251	0.3689	178.8
349.447	0.3739	178.9
349.642	0.3702	179
349.837	0.3677	179.1
350.033	0.3702	179.2
350.228	0.3708	179.3
350.423	0.3702	179.4
350.619	0.3665	179.5
350.814	0.3685	179.6
351.009	0.3727	179.7
351.205	0.3673	179.8
351.4	0.3752	179.9
351.595	0.3698	180
351.791	0.3688	180.1
351.986	0.3782	180.2
352.181	0.3681	180.3
352.377	0.3727	180.4
352.572	0.3709	180.5
352.767	0.3685	180.6
352.963	0.3685	180.7
353.158	0.3674	180.8
353.353	0.3742	180.9
353.549	0.3691	181
353.744	0.3665	181.1
353.939	0.3675	181.2
354.135	0.3739	181.3
354.33	0.3693	181.4
354.525	0.3679	181.5
354.721	0.3726	181.6
354.916	0.3696	181.7
355.111	0.3645	181.8
355.307	0.373	181.9
355.502	0.3667	182
355.697	0.3661	182.1
355.893	0.37	182.2
356.088	0.3753	182.3
356.283	0.3645	182.4
356.479	0.3628	182.5
356.674	0.3649	182.6
356.869	0.3699	182.7
357.065	0.3673	182.8
357.26	0.3727	182.9
357.455	0.3657	183
357.651	0.3737	183.1
357.846	0.3668	183.2
358.041	0.3721	183.3
358.237	0.3745	183.4
358.432	0.3746	183.5
358.627	0.3709	183.6
358.823	0.3662	183.7
359.018	0.3712	183.8
359.213	0.3683	183.9
359.409	0.3679	184
359.604	0.3726	184.1
359.799	0.3714	184.2
359.995	0.3658	184.3
360.19	0.3698	184.4
360.385	0.3696	184.5
360.581	0.3661	184.6
360.776	0.3712	184.7
360.971	0.3731	184.8
361.167	0.3703	184.9
361.362	0.3688	185
361.557	0.3713	185.1
361.753	0.3693	185.2
361.948	0.3754	185.3
362.143	0.37	185.4
362.339	0.3687	185.5
362.534	0.3723	185.6
362.729	0.3722	185.7
362.925	0.3652	185.8
363.12	0.3753	185.9
363.315	0.367	186
363.51	0.3641	186.1
363.706	0.3688	186.2
363.901	0.3693	186.3
364.096	0.3687	186.4
364.292	0.3763	186.5
364.487	0.3665	186.6
364.683	0.3697	186.7
364.878	0.3674	186.8
365.073	0.3766	186.9
365.269	0.3705	187
365.464	0.3694	187.1
365.659	0.375	187.2
365.854	0.3686	187.3
366.05	0.3684	187.4
366.245	0.3729	187.5
366.44	0.3392	187.6
366.636	0.3721	187.7
366.831	0.3692	187.8
367.026	0.3757	187.9
367.222	0.3672	188
367.417	0.366	188.1
367.613	0.3723	188.2
367.808	0.3732	188.3
368.003	0.3705	188.4
368.199	0.3719	188.5
368.394	0.3639	188.6
368.589	0.3709	188.7
368.784	0.3704	188.8
368.98	0.3692	188.9
369.175	0.3747	189
369.37	0.3674	189.1
369.566	0.3699	189.2
369.761	0.3726	189.3
369.956	0.3728	189.4
370.152	0.3706	189.5
370.347	0.3693	189.6
370.542	0.3647	189.7
370.738	0.369	189.8
370.933	0.3743	189.9
371.128	0.3647	190
371.324	0.3689	190.1
371.519	0.3686	190.2
371.714	0.373	190.3
371.91	0.3715	190.4
372.105	0.3683	190.5
372.3	0.3759	190.6
372.496	0.3698	190.7
372.691	0.3716	190.8
372.886	0.3739	190.9
373.082	0.3687	191
373.277	0.3686	191.1
373.472	0.3666	191.2
373.668	0.3721	191.3
373.863	0.3711	191.4
374.058	0.3684	191.5
374.254	0.3719	191.6
374.449	0.3694	191.7
374.644	0.3608	191.8
374.84	0.3657	191.9
375.035	0.3646	192
375.23	0.3715	192.1
375.426	0.3642	192.2
375.621	0.3707	192.3
375.816	0.3795	192.4
376.012	0.3767	192.5
376.207	0.3731	192.6
376.402	0.3734	192.7
376.598	0.3701	192.8
376.793	0.3669	192.9
376.988	0.3695	193
377.184	0.3659	193.1
377.379	0.3611	193.2
377.574	0.3635	193.3
377.77	0.3657	193.4
377.965	0.3706	193.5
378.16	0.3714	193.6
378.356	0.3707	193.7
378.551	0.3697	193.8
378.746	0.3702	193.9
378.942	0.3652	194
379.137	0.3721	194.1
379.332	0.362	194.2
379.528	0.3666	194.3
379.723	0.3723	194.4
379.918	0.3704	194.5
380.114	0.3704	194.6
380.309	0.3688	194.7
380.504	0.3696	194.8
380.7	0.373	194.9
380.895	0.37	195
381.09	0.3755	195.1
381.286	0.368	195.2
381.481	0.3668	195.3
381.676	0.3683	195.4
381.872	0.3703	195.5
382.067	0.3685	195.6
382.262	0.3716	195.7
382.458	0.3693	195.8
382.653	0.3678	195.9
382.848	0.3715	196
383.044	0.373	196.1
383.239	0.3721	196.2
383.434	0.3689	196.3
383.63	0.3694	196.4
383.825	0.3712	196.5
384.02	0.3708	196.6
384.216	0.3697	196.7
384.411	0.3645	196.8
384.606	0.3703	196.9
384.802	0.3712	197
384.997	0.3741	197.1
385.192	0.366	197.2
385.388	0.3681	197.3
385.583	0.3727	197.4
385.778	0.3685	197.5
385.974	0.3706	197.6
386.169	0.3675	197.7
386.364	0.3658	197.8
386.56	0.3696	197.9
386.755	0.3684	198
386.95	0.3727	198.1
387.146	0.3677	198.2
387.341	0.3698	198.3
387.536	0.3711	198.4
387.731	0.3684	198.5
387.927	0.3631	198.6
388.122	0.3687	198.7
388.317	0.3684	198.8
388.513	0.3678	198.9
388.708	0.3658	199
388.904	0.3645	199.1
389.099	0.37	199.2
389.294	0.3672	199.3
389.49	0.3742	199.4
389.685	0.3713	199.5
389.88	0.3697	199.6
390.075	0.3698	199.7
[truncated: 1,002 more rows]
